# Supplementary material for: Protein condensation diseases: therapeutic opportunities
Source: Nat Commun. 2022 Sep 22;13:5550. doi: 10.1038/s41467-022-32940-7 (PMC9500012; doi:10.1038/s41467-022-32940-7)
Supplement: Supplementary file 4 — Supplementary Data 2 [file 41467_2022_32940_MOESM4_ESM.xlsx]

## Sheet: Curated
DiseaseID	N(total)	N(MLO)	N(PC)	N(DROP)	f(DROP)=N(DROP)/N(total)	Disease name	type	diseaseClassMSH	diseaseClassMSH	Genes(MLO)	Genes(PC)	Protein(MLO)	Protein(PC)
C0006142	1041	267	305	572	0.5495	Malignant neoplasm of breast	disease	C04;C17	Neoplasms; Skin and Connective Tissue Diseases	ABCC1;ACAP1;ACTA2;ACVR1;ADAR;AKAP8;AKAP9;ALDOA;ALK;ANKEF1;ANKRD30A;ARAF;ARF1;ARHGAP11A;ARHGEF4;ARID1B;ATG10;ATM;ATP6AP1L;ATP8B1;AURKA;BCL11A;BEND7;BIRC2;C16orf58;C1QBP;CAVIN1;CBFB;CCT5;CD2;CDC27;CFL1;CHD5;CLPTM1L;COG3;CPSF3;CSNK1D;CTNNB1;CUTC;CXCR4;DAZAP1;DBN1;DDX10;DDX18;DDX3X;DEK;DMD;DNAH9;DNAJC21;DNMT1;DTX3;DTX3L;DVL3;EEF1B2;EEF2;EGFR;EIF2S2;EIF3M;EIF4A2;EIF5;EIF6;ELP1;EP300;EPHB4;ERBB3;ESR1;E…	ABL1;ADAM33;ADAMTS1;ADAT3;AFF1;AGAP2;AHR;AKAP12;AKAP6;ANK1;ANK2;ANKRD34A;APC2;APPL1;AR;ARAP3;AREG;ARFGAP3;ARHGAP29;ARID1A;ARTN;ASTN2;ATF2;AVPR2;BAG1;BAP1;BARD1;BCAR1;BCORL1;BMP2;BMPR2;BOC;BOD1L1;BRAF;BRCA1;BRCA2;C1orf87;CD74;CDKN1B;CENPF;CEP85L;CFP;CIC;CLASRP;CLCN1;CLIP1;CLSPN;COL11A1;COL19A1;COL7A1;CRX;CSF1;CTIF;CTU1;CTU2;CUBN;DDIT3;DEPP1;DLEC1;DLL1;DNMT3A;DNMT3B;DOP1A;E2F1;ECT2;EHBP1;EHMT1;ELK3…	P33527;Q15027;P62736;Q04771;P55265;O43823;Q99996;P04075;Q9UM73;Q9NU02;Q9BXX3;P10398;P84077;Q6P4F7;Q9NR80;Q8NFD5;Q9H0Y0;Q13315;Q52LC2;O43520;O14965;Q9H165;Q8N7W2;Q13490;Q96GQ5;Q07021;Q6NZI2;Q13951;P48643;P06729;P30260;P23528;Q8TDI0;Q96KA5;Q96JB2;Q9UKF6;P48730;P35222;Q9NTM9;P61073;Q96EP5;Q16643;Q13206;Q9NVP1;O00571;P35659;P11532;Q9NYC9;Q5F1R6;P26358;Q8N9I9;Q8TDB6;Q92997;P24534;P13639;P00533;P20042;…	P00519;Q9BZ11;Q9UHI8;Q96EY9;P51825;Q99490;P35869;Q02952;Q13023;P16157;Q01484;Q69YU3;O95996;Q9UKG1;P10275;Q8WWN8;P15514;Q9NP61;Q52LW3;O14497;Q5T4W7;O75129;P15336;P30518;Q99933;Q92560;Q99728;P56945;Q5H9F3;P12643;Q13873;Q9BWV1;Q8NFC6;P15056;P38398;P51587;Q8N0U7;P04233;P46527;P49454;Q5SZL2;P27918;Q96RK0;Q8N2M8;P35523;P30622;Q9HAW4;P12107;Q14993;Q02388;O43186;P09603;O43310;Q7Z7A3;Q2VPK5;O60494;P35638;…
C0036341	854	166	218	384	0.4496	Schizophrenia	disease	F03	Mental Disorders	ACP1;ACTB;ADAMTS12;AGER;ALK;APC;APOE;APOL2;ARHGAP32;ATM;ATP2A2;ATXN2;BCL11A;C9orf72;CAMKK2;CCDC137;CCDC86;CDC25C;CDC42SE2;CDK5;CELF2;CHD4;CNP;CTCF;CTNNA2;CTNNB1;CYFIP1;DAZAP1;DBN1;DDR1;DGCR8;DLG3;DNMT1;DOCK4;DRD3;DTNBP1;EIF2S1;EIF5;ELAVL2;EN1;EN2;ERBB3;ESR1;ESS2;FABP5;FADS2;FBP1;FBXO45;FMR1;FXYD1;GCLC;GLO1;GLUL;GNB1L;GRB2;GRIN2C;GRK6;GSTM2;H1-4;H1-5;H2AX;HDAC1;HDAC2;HLA-C;HMGA1;HMOX1;HNRNPA3;HOME…	ADAMTS3;ADARB1;ADCYAP1;ADM;ADNP;ADNP2;ADRA2A;AHI1;AMBRA1;ANK3;APBA2;ARC;ARHGAP18;ARHGEF11;ARVCF;ASTN2;ATF4;AUTS2;BAG1;BCL9;BHLHE40;BLOC1S3;BRCA1;BRD1;CACNA1B;CACNA1C;CACNA1F;CACNB2;CACNG2;CACNG8;CADPS2;CALY;CDC42EP3;CDKN1C;CFAP65;CGNL1;CHGA;CHGB;CHRM2;CHRM4;CHRM5;CLOCK;CMYA5;CNNM2;COL3A1;CPLX1;CPLX2;CREB1;CRH;CSF2RB;CSMD1;CSMD2;CSPG5;CTNND2;DCC;DCDC2;DICER1;DISC1;DIXDC1;DLG1;DLG2;DLG4;DLGAP1;DLGA…	P24666;P60709;P58397;Q15109;Q9UM73;P25054;P02649;Q9BQE5;A7KAX9;Q13315;P16615;Q99700;Q9H165;Q96LT7;Q96RR4;Q6PK04;Q9H6F5;P30307;Q9NRR3;Q00535;O95319;Q14839;P09543;P49711;P26232;P35222;Q7L576;Q96EP5;Q16643;Q08345;Q8WYQ5;Q92796;P26358;Q8N1I0;P35462;Q96EV8;P05198;P55010;Q12926;Q05925;P19622;P21860;P03372;Q96DF8;Q01469;O95864;P09467;P0C2W1;Q06787;O00168;P48506;Q04760;P15104;Q9BYB4;P62993;Q14957;P43250;…	O15072;P78563;P18509;P35318;Q9H2P0;Q6IQ32;P08913;Q8N157;Q9C0C7;Q12955;Q99767;Q7LC44;Q8N392;O15085;O00192;O75129;P18848;Q8WXX7;Q99933;O00512;O14503;Q6QNY0;P38398;O95696;Q00975;Q13936;O60840;Q08289;Q9Y698;Q8WXS5;Q86UW7;Q9NYX4;Q9UKI2;P49918;Q6ZU64;Q0VF96;P10645;P05060;P08172;P08173;P08912;O15516;Q8N3K9;Q9H8M5;P02461;O14810;Q6PUV4;P16220;P06850;P32927;Q96PZ7;Q7Z408;O95196;Q9UQB3;P43146;Q9UHG0;Q9UPY3;…
C0009402	690	150	193	343	0.4971	Colorectal Carcinoma	disease	C06;C04	Digestive System Diseases; Neoplasms	ABCA12;ABCC1;ABCC4;ABCC8;ABCE1;ACACA;ACAP1;ACIN1;ADARB2;AGTPBP1;AKAP9;AMDHD2;APC;ARHGEF1;ATAD1;AURKA;BCAS2;BCL11B;BUB1;C8orf34;CACUL1;CAD;CALR;CAMSAP2;CBX5;CCAR1;CCDC9B;CDC14A;CENPH;CHD1;CHD5;CINP;CORO1B;CSE1L;CSNK1A1L;CSRNP3;CTNNB1;CYB5D2;DLG3;DMD;DMKN;DPYSL2;DSTN;EGFR;EIF3H;EIF4G1;ELOA2;EP300;EPHA7;ERCC2;ERICH1;EXOC4;FADS2;FANCG;FBXL2;FBXW7;FEN1;FLNC;GAPDH;GLI3;GSE1;GSTM3;GTF2B;H1-4;H1-5;H2BC14…	ADAM19;ADAMTS15;AKAP12;AKAP3;AKAP6;AMER2;AMTN;ANK2;ANP32A;APC2;ARAP3;ARFGEF1;ARHGEF10L;ARID1A;ARNT;ASAP3;AXIN2;BMP2;BMP6;BOC;BRAF;BRF1;BUB1B;C12orf76;C2CD6;CABLES1;CABYR;CACNB1;CACNB2;CBFA2T3;CCDC93;CCNB3;CD248;CD93;CDH22;CDKL5;CLSTN3;CNKSR2;COL3A1;COL4A6;COL7A1;CPAMD8;CSMD3;CTNND2;CUBN;CYREN;DACT1;DCC;DCHS1;DDIT3;DLC1;DMRTA1;DNALI1;DONSON;DSCAML1;EDA;EDRF1;EFS;EPHA1;EPHB6;ERI2;ETAA1;EVC2;EVL;EXO…	Q86UK0;P33527;O15439;Q09428;P61221;Q13085;Q15027;Q9UKV3;Q9NS39;Q9UPW5;Q99996;Q9Y303;P25054;Q92888;Q8NBU5;O14965;O75934;Q9C0K0;O43683;Q49A92;Q86Y37;P27708;P27797;Q08AD1;P45973;Q8IX12;Q6ZUT6;Q9UNH5;Q9H3R5;O14646;Q8TDI0;Q9BW66;Q9BR76;P55060;Q8N752;Q8WYN3;P35222;Q8WUJ1;Q92796;P11532;Q6E0U4;Q16555;P60981;P00533;O15372;Q04637;Q8IYF1;Q09472;Q15375;P18074;Q86X53;Q96A65;O95864;O15287;Q9UKC9;Q969H0;P39748;…	Q9H013;Q8TE58;Q02952;O75969;Q13023;Q8N7J2;Q6UX39;Q01484;P39687;O95996;Q8WWN8;Q9Y6D6;Q9HCE6;O14497;P27540;Q8TDY4;Q9Y2T1;P12643;P22004;Q9BWV1;P15056;Q92994;O60566;Q8N812;Q53TS8;Q8TDN4;O75952;Q02641;Q08289;O75081;Q567U6;Q8WWL7;Q9HCU0;Q9NPY3;Q9UJ99;O76039;Q9BQT9;Q8WXI2;P02461;Q14031;Q02388;Q8IZJ3;Q7Z407;Q9UQB3;O60494;Q9BWK5;Q9NYF0;P43146;Q96JQ0;P35638;Q96QB1;Q5VZB9;O14645;Q9NYP3;Q8TD84;Q92838;Q3B7T1;…
C0376358	610	168	156	324	0.5311	Malignant neoplasm of prostate	disease	C04;C12	Neoplasms; Male Urogenital Diseases	AAAS;ABCC4;ADI1;ADRB2;AKAP13;AKR1C3;ALOX12B;ANXA1;APC;APEX1;ARL6IP1;ATAD3A;ATF3;ATM;AURKA;AZGP1;BMP7;BMPR1B;BRD4;CALR;CAMKK2;CBX1;CCHCR1;CDC27;CDK12;CELF2;CHD1;CHD3;CHD7;CLIC4;CLPTM1L;CNN3;CNOT3;COL5A1;CPNE3;CRYAB;CRYL1;CTNNB1;CTSB;DCXR;DDR1;DHX30;DNAJC10;DNMT1;EAF2;EGFR;EIF2AK2;EIF3A;EIF3H;EPHB2;ERBB3;ERCC2;ERG;ERP29;ERP44;ESR1;ETV4;EWSR1;EZR;FGF10;FGFR4;FHIT;FOXA1;GRHPR;GSTM3;H4C8;HDAC6;HMGB2;H…	ACRBP;ADAMTS8;AHR;AR;ARHGEF5;ARID1A;ARID2;ARID4A;ASH1L;BAD;BAP1;BAZ2A;BCAR1;BCAS1;BNIP3;BRAF;BRCA1;BRCA2;BRPF1;CASZ1;CDK2AP2;CDKN1A;CDKN1B;CENPF;CHD6;CIZ1;COL15A1;COL5A3;CREB3L4;CREBBP;CSRP1;CX3CL1;DAB2IP;DAG1;DCAF6;DNMT3B;EGR1;EHBP1;EPS8L3;ERF;ETV3;ETV5;FASLG;FGF2;FOXA3;FOXC1;FOXO1;FOXP4;GDF15;GNG5;GOLGA4;GREB1;HERPUD1;HIF1A;HMGN5;HNF1B;HOXB13;HOXB9;HOXD3;ID3;IGF1;IGFBP3;IGFBP6;IGFBP7;IL16;IL17R…	Q9NRG9;O15439;Q9BV57;P07550;Q12802;P42330;O75342;P04083;P25054;P27695;Q15041;Q9NVI7;P18847;Q13315;O14965;P25311;P18075;O00238;O60885;P27797;Q96RR4;P83916;Q8TD31;P30260;Q9NYV4;O95319;O14646;Q12873;Q9P2D1;Q9Y696;Q96KA5;Q15417;O75175;P20908;O75131;P02511;Q9Y2S2;P35222;P07858;Q7Z4W1;Q08345;Q7L2E3;Q8IXB1;P26358;Q96CJ1;P00533;P19525;Q14152;O15372;P29323;P21860;P18074;P11308;P30040;Q9BS26;P03372;P43268;…	Q8NEB7;Q9UP79;P35869;P10275;Q12774;O14497;Q68CP9;P29374;Q9NR48;Q92934;Q92560;Q9UIF9;P56945;O75363;Q12983;P15056;P38398;P51587;P55201;Q86V15;O75956;P38936;P46527;P49454;Q8TD26;Q9ULV3;P39059;P25940;Q8TEY5;Q92793;P21291;P78423;Q5VWQ8;Q14118;Q58WW2;Q9UBC3;P18146;Q8NDI1;Q8TE67;P50548;P41162;P41161;P48023;P09038;P55318;Q12948;Q12778;Q8IVH2;Q99988;P63218;Q13439;Q4ZG55;Q15011;Q16665;P82970;P35680;Q92826;…
C0023893	773	149	130	279	0.3609	Liver Cirrhosis, Experimental	disease	C23;C06	Pathological Conditions, Signs and Symptoms; Digestive System Diseases	ABAT;ACP5;ACTA2;AEN;AGFG1;AGL;AHNAK;AKR1C3;ALB;ANXA1;ANXA2;ANXA5;AP3S1;ARPC1B;ATF3;ATP6V1D;BICD2;BMP7;C1QA;CD24;CD48;CDK1;CELF2;CFD;CNP;COL1A1;COL5A1;CPS1;CRYAB;CTTNBP2NL;CYBA;DCXR;DEPDC7;DHRS3;DOCK10;DOCK7;DUSP6;EDN1;EIF4E3;ENPP2;EZR;FAM102B;FHL1;FHL2;FMNL1;FOLR2;FRY;FZD8;GASK1B;GK;GNPDA1;GPX8;GULP1;HCK;HELLS;HMOX1;HPGDS;IGF2BP3;IKBKG;INPPL1;ISYNA1;ITGB1;KLF6;KRT8;KTN1;LGALS3;LHFPL6;LRRFIP1;LTBP…	ABLIM3;ADD3;ADIPOQ;ADM;ADRA1B;AIDA;AIF1;APBB1IP;APP;APPL1;ARHGAP30;ARHGAP9;BCR;BMF;C1QC;CD68;CD74;CDC42SE1;CDKN1A;CEBPD;CFP;COL12A1;COL1A2;COL3A1;COL4A1;COL4A2;COL5A2;CXCL16;CYSTM1;DBNDD2;DUSP16;ECT2;EPB41L2;EXTL1;FAM43A;FAM89A;FAT1;FBN1;FCN1;FGF2;FLI1;FLNA;FOS;FOXA2;FXYD2;FXYD5;HEXIM1;HIP1;HJV;HOXA3;ID2;ID4;IGF1;IGFBP2;IGFBP3;IGFBP7;IL18BP;IL2RB;INPP5D;JDP2;KANK1;KRT19;LCP2;LOX;LTB;MAGEE1;MID1IP…	P80404;P13686;P62736;Q8WTP8;P52594;P35573;Q09666;P42330;P02768;P04083;P07355;P08758;Q92572;O15143;P18847;Q9Y5K8;Q8TD16;P18075;P02745;P25063;P09326;P06493;O95319;P00746;P09543;P02452;P20908;P31327;P02511;Q9P2B4;P13498;Q7Z4W1;Q96QD5;O75911;Q96BY6;Q96N67;Q16828;P05305;Q8N5X7;Q13822;P15311;Q5T8I3;Q13642;Q14192;O95466;P14207;Q5TBA9;Q9H461;Q6UWH4;P32189;P46926;Q8TED1;Q9UBP9;P08631;Q9NRZ9;P09601;O60760;…	O94929;Q9UEY8;Q15848;P35318;P35368;Q96BJ3;P55008;Q7Z5R6;P05067;Q9UKG1;Q7Z6I6;Q9BRR9;P11274;Q96LC9;P02747;P34810;P04233;Q9NRR8;P38936;P49716;P27918;Q99715;P08123;P02461;P02462;P08572;P05997;Q9H2A7;Q9H1C7;Q9BQY9;Q9BY84;Q9H8V3;O43491;Q92935;Q8N2R8;Q96GI7;Q14517;P35555;O00602;P09038;Q01543;P21333;P01100;Q9Y261;P54710;Q96DB9;O94992;O00291;Q6ZVN8;O43365;Q02363;P47928;P05019;P18065;P17936;Q16270;O95998;…
C0678222	505	136	135	271	0.5366	Breast Carcinoma	disease	C04;C17	Neoplasms; Skin and Connective Tissue Diseases	ABCC1;ACTA2;ACVR1;ADAR;ALDOA;ALK;ARAF;ARF1;ARID1B;ATG10;ATM;ATP6AP1L;AURKA;BIRC2;C1QBP;CCT5;CFL1;CTNNB1;CXCR4;DEK;DNMT1;DTX3;EEF1B2;EEF2;EGFR;EIF2S2;EIF6;ELP1;EP300;EPHB4;ERBB3;ESR1;ESRRA;ETV4;FBL;FBXW7;FGF10;FGF3;FHL2;FLT1;FOXA1;FOXM1;FTO;GATA3;GPER1;H1-2;H2AX;H2BC12;HMOX1;HNRNPK;HNRNPL;HNRNPR;HSP90AA1;KIT;KMT2D;KRT5;KRT8;L3MBTL3;MAP2K4;MAP3K1;MAP3K13;MDM2;MIF;MKI67;MRPS22;MRPS28;MRPS7;MTDH;MTOR…	ABL1;ADAM33;ADAMTS1;AHR;AKAP12;ANKRD34A;APC2;AR;AREG;ARID1A;ARTN;BAG1;BAP1;BARD1;BMP2;BMPR2;BRAF;BRCA1;BRCA2;CD74;CDKN1B;CENPF;COL7A1;CSF1;CTU1;CTU2;DDIT3;DEPP1;DLL1;DNMT3A;DNMT3B;E2F1;ELK3;EMSY;EPB41L3;EPOR;EVL;EXO1;FGD5;FGFR1;FKBPL;FLNA;FN1;FOS;FOXP3;FOXQ1;GDF10;HERC2;HES1;HEY1;HEY2;HEYL;HHEX;HIC1;HIF1A;HOXB13;HOXB9;HOXD11;HRG;IBSP;ICAM5;IGBP1;IGF1;IGFBP5;IGFBP7;IL6;ITSN2;JMJD6;JUN;KLHDC7A;KRT1…	P33527;P62736;Q04771;P55265;P04075;Q9UM73;P10398;P84077;Q8NFD5;Q9H0Y0;Q13315;Q52LC2;O14965;Q13490;Q07021;P48643;P23528;P35222;P61073;P35659;P26358;Q8N9I9;P24534;P13639;P00533;P20042;P56537;O95163;Q09472;P54760;P21860;P03372;P11474;P43268;P22087;Q969H0;O15520;P11487;Q14192;P17948;P55317;Q08050;Q9C0B1;P23771;Q99527;P16403;P16104;O60814;P09601;P61978;P14866;O43390;P07900;P10721;O14686;P13647;P05787;…	P00519;Q9BZ11;Q9UHI8;P35869;Q02952;Q69YU3;O95996;P10275;P15514;O14497;Q5T4W7;Q99933;Q92560;Q99728;P12643;Q13873;P15056;P38398;P51587;P04233;P46527;P49454;Q02388;P09603;Q7Z7A3;Q2VPK5;P35638;Q9NTK1;O00548;Q9Y6K1;Q9UBC3;Q01094;P41970;Q7Z589;Q9Y2J2;P19235;Q9UI08;Q9UQ84;Q6ZNL6;P11362;Q9UIM3;P21333;P02751;P01100;Q9BZS1;Q9C009;P55107;O95714;Q14469;Q9Y5J3;Q9UBP5;Q9NQ87;Q03014;Q14526;Q16665;Q92826;P17482;…
C4704874	492	131	131	262	0.5325	Mammary Carcinoma, Human	disease	C04;C17	Neoplasms; Skin and Connective Tissue Diseases	ABCC1;ACTA2;ACVR1;ADAR;ALDOA;ALK;ARAF;ARF1;ATG10;ATM;ATP6AP1L;AURKA;BIRC2;C1QBP;CCT5;CFL1;CTNNB1;CXCR4;DEK;DNMT1;DTX3;EEF1B2;EEF2;EGFR;EIF2S2;EIF6;ELP1;EP300;EPHB4;ERBB3;ESR1;ESRRA;ETV4;FBL;FBXW7;FGF10;FGF3;FHL2;FLT1;FOXA1;FOXM1;FTO;GPER1;H1-2;H2AX;H2BC12;HMOX1;HNRNPK;HNRNPL;HNRNPR;HSP90AA1;KIT;KMT2D;KRT5;KRT8;L3MBTL3;MAP3K1;MDM2;MIF;MKI67;MRPS22;MRPS28;MRPS7;MTDH;MTOR;MYH9;NCOA3;NDUFS3;NECTIN2;N…	ABL1;ADAM33;ADAMTS1;AHR;AKAP12;ANKRD34A;APC2;AR;AREG;ARTN;BAG1;BAP1;BARD1;BMP2;BMPR2;BRCA1;BRCA2;CD74;CDKN1B;CENPF;COL7A1;CSF1;CTU1;CTU2;DDIT3;DEPP1;DLL1;DNMT3A;DNMT3B;E2F1;ELK3;EMSY;EPB41L3;EPOR;EVL;EXO1;FGD5;FGFR1;FKBPL;FLNA;FN1;FOS;FOXP3;FOXQ1;GDF10;HES1;HEY1;HEY2;HEYL;HHEX;HIC1;HIF1A;HOXB13;HOXB9;HOXD11;HRG;IBSP;ICAM5;IGBP1;IGF1;IGFBP5;IGFBP7;IL6;ITSN2;JMJD6;JUN;KLHDC7A;KRT14;LBX1;LEF1;LIMD2;…	P33527;P62736;Q04771;P55265;P04075;Q9UM73;P10398;P84077;Q9H0Y0;Q13315;Q52LC2;O14965;Q13490;Q07021;P48643;P23528;P35222;P61073;P35659;P26358;Q8N9I9;P24534;P13639;P00533;P20042;P56537;O95163;Q09472;P54760;P21860;P03372;P11474;P43268;P22087;Q969H0;O15520;P11487;Q14192;P17948;P55317;Q08050;Q9C0B1;Q99527;P16403;P16104;O60814;P09601;P61978;P14866;O43390;P07900;P10721;O14686;P13647;P05787;Q96JM7;Q13233;…	P00519;Q9BZ11;Q9UHI8;P35869;Q02952;Q69YU3;O95996;P10275;P15514;Q5T4W7;Q99933;Q92560;Q99728;P12643;Q13873;P38398;P51587;P04233;P46527;P49454;Q02388;P09603;Q7Z7A3;Q2VPK5;P35638;Q9NTK1;O00548;Q9Y6K1;Q9UBC3;Q01094;P41970;Q7Z589;Q9Y2J2;P19235;Q9UI08;Q9UQ84;Q6ZNL6;P11362;Q9UIM3;P21333;P02751;P01100;Q9BZS1;Q9C009;P55107;Q14469;Q9Y5J3;Q9UBP5;Q9NQ87;Q03014;Q14526;Q16665;Q92826;P17482;P31277;P04196;P21815;…
C1257931	492	131	131	262	0.5325	Mammary Neoplasms, Human	disease	C04;C17	Neoplasms; Skin and Connective Tissue Diseases	ABCC1;ACTA2;ACVR1;ADAR;ALDOA;ALK;ARAF;ARF1;ATG10;ATM;ATP6AP1L;AURKA;BIRC2;C1QBP;CCT5;CFL1;CTNNB1;CXCR4;DEK;DNMT1;DTX3;EEF1B2;EEF2;EGFR;EIF2S2;EIF6;ELP1;EP300;EPHB4;ERBB3;ESR1;ESRRA;ETV4;FBL;FBXW7;FGF10;FGF3;FHL2;FLT1;FOXA1;FOXM1;FTO;GPER1;H1-2;H2AX;H2BC12;HMOX1;HNRNPK;HNRNPL;HNRNPR;HSP90AA1;KIT;KMT2D;KRT5;KRT8;L3MBTL3;MAP3K1;MDM2;MIF;MKI67;MRPS22;MRPS28;MRPS7;MTDH;MTOR;MYH9;NCOA3;NDUFS3;NECTIN2;N…	ABL1;ADAM33;ADAMTS1;AHR;AKAP12;ANKRD34A;APC2;AR;AREG;ARTN;BAG1;BAP1;BARD1;BMP2;BMPR2;BRCA1;BRCA2;CD74;CDKN1B;CENPF;COL7A1;CSF1;CTU1;CTU2;DDIT3;DEPP1;DLL1;DNMT3A;DNMT3B;E2F1;ELK3;EMSY;EPB41L3;EPOR;EVL;EXO1;FGD5;FGFR1;FKBPL;FLNA;FN1;FOS;FOXP3;FOXQ1;GDF10;HES1;HEY1;HEY2;HEYL;HHEX;HIC1;HIF1A;HOXB13;HOXB9;HOXD11;HRG;IBSP;ICAM5;IGBP1;IGF1;IGFBP5;IGFBP7;IL6;ITSN2;JMJD6;JUN;KLHDC7A;KRT14;LBX1;LEF1;LIMD2;…	P33527;P62736;Q04771;P55265;P04075;Q9UM73;P10398;P84077;Q9H0Y0;Q13315;Q52LC2;O14965;Q13490;Q07021;P48643;P23528;P35222;P61073;P35659;P26358;Q8N9I9;P24534;P13639;P00533;P20042;P56537;O95163;Q09472;P54760;P21860;P03372;P11474;P43268;P22087;Q969H0;O15520;P11487;Q14192;P17948;P55317;Q08050;Q9C0B1;Q99527;P16403;P16104;O60814;P09601;P61978;P14866;O43390;P07900;P10721;O14686;P13647;P05787;Q96JM7;Q13233;…	P00519;Q9BZ11;Q9UHI8;P35869;Q02952;Q69YU3;O95996;P10275;P15514;Q5T4W7;Q99933;Q92560;Q99728;P12643;Q13873;P38398;P51587;P04233;P46527;P49454;Q02388;P09603;Q7Z7A3;Q2VPK5;P35638;Q9NTK1;O00548;Q9Y6K1;Q9UBC3;Q01094;P41970;Q7Z589;Q9Y2J2;P19235;Q9UI08;Q9UQ84;Q6ZNL6;P11362;Q9UIM3;P21333;P02751;P01100;Q9BZS1;Q9C009;P55107;Q14469;Q9Y5J3;Q9UBP5;Q9NQ87;Q03014;Q14526;Q16665;Q92826;P17482;P31277;P04196;P21815;…
C2239176	499	139	106	245	0.4910	Liver carcinoma	disease	C06;C04	Digestive System Diseases; Neoplasms	ACACA;ACOX1;ACTB;ADD1;AKR1C2;ANLN;APC;APEX1;APOA1;ARHGAP11A;ARID1B;ASF1B;ATM;AURKA;AURKB;AXIN1;BUB1;CCN1;CCNB1;CDC25C;CDCA2;CDCA8;CDK1;CDK14;CDK4;CEBPA;CEBPB;CENPA;CENPE;CENPU;CENPW;CEP131;CTNNB1;DEPDC1;DLGAP5;DNAJC6;DTL;E2F8;EAF2;EGFR;EIF3H;ERP29;ESR1;FABP5;FANCD2;FANCI;FBP1;FBXL18;FGF3;FOXM1;GAPDH;GLUL;HJURP;HMGB2;HNF1A;HOXA13;HOXD9;HSD3B2;HSPA5;HSPA9;HSPB1;IGF2BP1;IGF2BP3;IQGAP3;KIF11;KIF18A;K…	ADAMTS1;ADAMTS13;ADRA2B;APLN;AR;ARID1A;ARID2;AXIN2;BRAF;BUB1B;C14orf180;CCBE1;CD34;CDC20;CDCA3;CDCA5;CDKN1B;CDT1;CEBPD;CELSR3;CENPF;CFP;CKAP2L;COL15A1;CPEB3;CSMD1;CSPG4;CSRNP1;DEPDC5;E2F1;ECM1;ECT2;EGR1;EGR2;EPS8L3;EXO1;FAM83D;FATE1;FOS;FOSB;GDF15;GDF2;GLI1;GMNN;GPR158;GTSE1;HOXA10;IGBP1;IGF1;IL6;INS-IGF2;IRF2;IRS1;IRS2;JDP2;JUN;KBTBD11;KIF14;KIF18B;KIF20A;KIFC1;KMT2A;KMT2B;KMT2C;LILRB5;LPA;LRRC5…	Q13085;Q15067;P60709;P35611;P52895;Q9NQW6;P25054;P27695;P02647;Q6P4F7;Q8NFD5;Q9NVP2;Q13315;O14965;Q96GD4;O15169;O43683;O00622;P14635;P30307;Q69YH5;Q53HL2;P06493;O94921;P11802;P49715;P17676;P49450;Q02224;Q71F23;Q5EE01;Q9UPN4;P35222;Q5TB30;Q15398;O75061;Q9NZJ0;A0AVK6;Q96CJ1;P00533;O15372;P30040;P03372;Q01469;Q9BXW9;Q9NVI1;P09467;Q96ME1;P11487;Q08050;P04406;P15104;Q8NCD3;P26583;P20823;P31271;P28356;…	Q9UHI8;Q76LX8;P18089;Q9ULZ1;P10275;O14497;Q68CP9;Q9Y2T1;P15056;O60566;Q8N912;Q6UXH8;P28906;Q12834;Q99618;Q96FF9;P46527;Q9H211;P49716;Q9NYQ7;P49454;P27918;Q8IYA6;P39059;Q8NE35;Q96PZ7;Q6UVK1;Q96S65;O75140;Q01094;Q16610;Q9H8V3;P18146;P11161;Q8TE67;Q9UQ84;Q9H4H8;Q969F0;P01100;P53539;Q99988;Q9UK05;P08151;O75496;Q5T848;Q9NYZ3;P31260;P78318;P05019;P05231;F8WCM5;P14316;P35568;Q9Y4H2;Q8WYK2;P05412;O94819;…
C0005586	468	80	130	210	0.4487	Bipolar Disorder	disease	F03	Mental Disorders	ACTB;ADRB2;AKR1C4;APOE;ARNTL;ARNTL2;CALR;DAZAP1;DBN1;DBNL;DCTN5;DGKB;DLG3;DNAJB1;DNMT1;DOCK9;DPYSL2;DRD3;DTNBP1;DUSP6;ERBB3;ESR1;FADS2;GAL;GLO1;GNB1L;HPGDS;HSPA4;HSPA5;IMPA2;LARS2;LDHA;MAPK1;MTHFD1;NDST3;NEFL;NNMT;NR3C1;NRG1;NRGN;NTRK1;PDE4A;PDLIM5;PER2;PFKFB3;PFKL;PGAM1;PGP;PLA2G1B;PLA2G2A;PON1;PPID;PPP2R2C;PRKCI;PTPA;PVALB;RACK1;RELN;SEC24C;SEPTIN11;SFRP1;SIRT1;SLC1A3;SLC6A13;SRPK2;SRRT;SRSF3;S…	ADARB1;ADCYAP1;ADD3;ADM;ADRA2C;AKAP10;ANK3;APP;ARHGEF10;ASTN2;ATF4;ATF5;BAG1;BCL9;BCR;BHLHE40;BHLHE41;BRCA2;BRD1;CACNA1A;CACNA1B;CACNA1C;CACNA1D;CACNB2;CHMP1B;CHRM2;CLOCK;CPLX1;CPLX2;CREB1;CRH;CRY2;CSMD1;CSRP1;CUX2;DISC1;DIXDC1;DLG2;DLG4;DLX1;DSCAM;EGR2;EGR3;FGFR1;FKBP5;FOXP3;GAP43;GDNF;GPR50;GRIA1;GRIN2B;GRM5;GSK3A;HDAC5;HIF1A;HIP1R;HMGXB4;IGF1;IGFBP2;IL2RB;IL6;ITPR1;KCNN3;KCNQ2;KCNQ3;KCTD12;LBX…	P60709;P07550;P17516;P02649;O00327;Q8WYA1;P27797;Q96EP5;Q16643;Q9UJU6;Q9BTE1;Q9Y6T7;Q92796;P25685;P26358;Q9BZ29;Q16555;P35462;Q96EV8;Q16828;P21860;P03372;O95864;P22466;Q04760;Q9BYB4;O60760;P34932;P11021;O14732;Q15031;P00338;P28482;P11586;O95803;P07196;P40261;P04150;Q02297;Q92686;P04629;P27815;Q96HC4;O15055;Q16875;P17858;P18669;A6NDG6;P04054;P14555;P27169;Q08752;Q9Y2T4;P41743;Q15257;P20472;P63244;…	P78563;P18509;Q9UEY8;P35318;P18825;O43572;Q12955;P05067;O15013;O75129;P18848;Q9Y2D1;Q99933;O00512;P11274;O14503;Q9C0J9;P51587;O95696;O00555;Q00975;Q13936;Q01668;Q08289;Q7LBR1;P08172;O15516;O14810;Q6PUV4;P16220;P06850;Q49AN0;Q96PZ7;P21291;O14529;Q9NRI5;Q155Q3;Q15700;P78352;P56177;O60469;P11161;Q06889;P11362;Q13451;Q9BZS1;P17677;P39905;Q13585;P42261;Q13224;P41594;P49840;Q9UQL6;Q16665;O75146;Q9UGU5;…
C0024623	296	92	60	152	0.5135	Malignant neoplasm of stomach	disease	C06;C04	Digestive System Diseases; Neoplasms	ABT1;ACTC1;ADRB2;AKR1C3;ALB;ANXA5;APC;APEX1;APOA1;ARFGAP2;ATM;AURKB;BIRC2;BMP7;BOP1;CCT7;CDK4;CHFR;CNPY2;COPS7A;CTNNA2;DDB1;DNMT1;EEF1A1;EEF1A2;EGFR;ERBB3;ERCC2;EXOSC5;FAM168A;FBP1;FHIT;FKBP2;GLI3;GMPR2;HMOX1;HNRNPL;HSPA8;HSPB1;HSPD1;KLF6;KRT8;LGALS3;MAPK1;MAPK3;MARK1;MRPS18B;MSH2;MYC;NBAS;NOP56;NPM1;PA2G4;PGAM1;PHB;PLAU;POLE;PPP2R1A;PRKAA1;PRPF19;PTPA;PYCARD;RGS2;RPL13;RPL15;RPL18;RPS15;RPS19;RP…	ADRB1;AHR;AREG;ARID1A;AXIN2;BAP1;BMP2;BNIP3;BRAF;CD44;CDKN1A;CDKN1B;CLN3;CPSF1;DLC1;DNMT3B;ECM1;FILIP1;GAST;HBEGF;HOXA2;ID4;IGFBP3;IGFBP7;IL6;ING1;IRF1;IRS2;JUN;KISS1;KMT2A;KMT2C;MBD3L2;MLF1;MSX1;MTSS1;MUC1;MUC6;NOS3;NOTCH2;PAX6;PLAGL1;PLCE1;PTPRG;RAD23A;RANBP10;RARB;RNF43;RXRB;SMAD4;SPRR2A;SPZ1;SREBF2;SYMPK;TBX3;TFAP2C;TNFSF9;TWIST1;UBR5;ZBTB20;	Q9ULW3;P68032;P07550;P42330;P02768;P08758;P25054;P27695;P02647;Q8N6H7;Q13315;Q96GD4;Q13490;P18075;Q14137;Q99832;P11802;Q96EP1;Q9Y2B0;Q9UBW8;P26232;Q16531;P26358;P68104;Q05639;P00533;P21860;P18074;Q9NQT4;Q92567;P09467;P49789;P26885;P10071;Q9P2T1;P09601;P14866;P11142;P04792;P10809;Q99612;P05787;P17931;P28482;P27361;Q9P0L2;Q9Y676;P43246;P01106;A2RRP1;O00567;P06748;Q9UQ80;P18669;P35232;P00749;Q07864;…	P08588;P35869;P15514;O14497;Q9Y2T1;Q92560;P12643;Q12983;P15056;P16070;P38936;P46527;Q13286;Q10570;Q96QB1;Q9UBC3;Q16610;Q7Z7B0;P01350;Q99075;O43364;P47928;P17936;Q16270;P05231;Q9UK53;P10914;Q9Y4H2;P05412;Q15726;Q03164;Q8NEZ4;Q8NHZ7;P58340;P28360;O43312;P15941;Q6W4X9;P29474;Q04721;P26367;Q9UM63;Q9P212;P23470;P54725;Q6VN20;P10826;Q68DV7;P28702;Q13485;P35326;Q9BXG8;Q12772;Q92797;O15119;Q92754;P41273;…
C1708349	289	91	57	148	0.5121	Hereditary Diffuse Gastric Cancer	disease	C06;C04	Digestive System Diseases; Neoplasms	ABT1;ACTC1;ADRB2;AKR1C3;ALB;ANXA5;APC;APEX1;APOA1;ARFGAP2;ATM;AURKB;BIRC2;BMP7;BOP1;CCT7;CDK4;CHFR;CNPY2;COPS7A;CTNNA1;CTNNA2;DDB1;DNMT1;EEF1A1;EEF1A2;EGFR;ERCC2;EXOSC5;FAM168A;FBP1;FHIT;FKBP2;GLI3;GMPR2;HMOX1;HNRNPL;HSPA8;HSPB1;HSPD1;KLF6;KRT8;LGALS3;MAP3K6;MAPK1;MAPK3;MARK1;MRPS18B;MYC;NBAS;NOP56;NPM1;PA2G4;PGAM1;PHB;PLAU;PPP2R1A;PRKAA1;PRPF19;PTPA;PYCARD;RGS2;RPL13;RPL15;RPL18;RPS15;RPS19;RPS2…	ADRB1;AHR;AREG;ARID1A;BAP1;BMP2;BNIP3;CD44;CDKN1A;CDKN1B;CLN3;CPSF1;DLC1;DNMT3B;ECM1;FILIP1;GAST;HBEGF;HOXA2;ID4;IGFBP3;IGFBP7;IL6;ING1;IRF1;IRS2;JUN;KISS1;KMT2A;KMT2C;MBD3L2;MLF1;MSX1;MTSS1;MUC1;MUC6;NOS3;NOTCH2;PAX6;PLAGL1;PLCE1;PTPRG;RAD23A;RANBP10;RARB;RNF43;RXRB;SMAD4;SPRR2A;SPZ1;SREBF2;SYMPK;TBX3;TFAP2C;TNFSF9;TWIST1;ZBTB20;	Q9ULW3;P68032;P07550;P42330;P02768;P08758;P25054;P27695;P02647;Q8N6H7;Q13315;Q96GD4;Q13490;P18075;Q14137;Q99832;P11802;Q96EP1;Q9Y2B0;Q9UBW8;P35221;P26232;Q16531;P26358;P68104;Q05639;P00533;P18074;Q9NQT4;Q92567;P09467;P49789;P26885;P10071;Q9P2T1;P09601;P14866;P11142;P04792;P10809;Q99612;P05787;P17931;O95382;P28482;P27361;Q9P0L2;Q9Y676;P01106;A2RRP1;O00567;P06748;Q9UQ80;P18669;P35232;P00749;P30153;…	P08588;P35869;P15514;O14497;Q92560;P12643;Q12983;P16070;P38936;P46527;Q13286;Q10570;Q96QB1;Q9UBC3;Q16610;Q7Z7B0;P01350;Q99075;O43364;P47928;P17936;Q16270;P05231;Q9UK53;P10914;Q9Y4H2;P05412;Q15726;Q03164;Q8NEZ4;Q8NHZ7;P58340;P28360;O43312;P15941;Q6W4X9;P29474;Q04721;P26367;Q9UM63;Q9P212;P23470;P54725;Q6VN20;P10826;Q68DV7;P28702;Q13485;P35326;Q9BXG8;Q12772;Q92797;O15119;Q92754;P41273;Q15672;Q9HC78;
C0152013	204	100	29	129	0.6324	Adenocarcinoma of lung (disorder)	disease	C04	Neoplasms	AATK;ALB;ALDH18A1;ALDOA;ALK;ALOX12B;ANXA1;ANXA5;APC;APEX1;APOA1;ARAF;ARG1;ATM;BZW2;CAMK4;CCT5;CLPTM1L;CMTR2;CTNNB1;EGFR;EIF2AK1;EIF2AK2;EIF2B1;EIF2B4;EIF3E;EP300;ERP29;FASTK;FBL;FGFR4;FLT1;GAPDH;GAR1;GART;GRWD1;HELLS;HK2;HMGB2;HNRNPA1;HSD17B10;HSPB1;INSRR;IPO4;KEAP1;KPNA2;LATS1;LATS2;LDHA;LMNA;LMNB1;MAP3K15;MRPL12;MSH6;MYC;NAA10;NCL;NOP56;NOP58;NPM1;NPM3;NTRK3;NUDT21;OGG1;PABPC4;PAK5;PLK2;PPAN;PP…	AHR;ANP32A;BAP1;BRAF;CREBBP;DOT1L;EML4;FOXO3;GNG11;GOLM1;IRAK1;IRAK2;JUNB;KLF5;KSR2;MRPS5;MYO18B;NEK1;PRKD2;RASA1;RPS6KC1;SLC4A7;SLK;TAOK3;TNK1;TP63;TRIM33;TRPM6;WNK1;	Q6ZMQ8;P02768;P54886;P04075;Q9UM73;O75342;P04083;P08758;P25054;P27695;P02647;P10398;P05089;Q13315;Q9Y6E2;Q16566;P48643;Q96KA5;Q8IYT2;P35222;P00533;Q9BQI3;P19525;Q14232;Q9UI10;P60228;Q09472;P30040;Q14296;P22087;P22455;P17948;P04406;Q9NY12;P22102;Q9BQ67;Q9NRZ9;P52789;P26583;P09651;Q99714;P04792;P14616;Q8TEX9;Q14145;P52292;O95835;Q9NRM7;P00338;P02545;P20700;Q6ZN16;P52815;P52701;P01106;P41227;P19338;…	P35869;P39687;Q92560;P15056;Q92793;Q8TEK3;Q9HC35;O43524;P61952;Q8NBJ4;P51617;O43187;P17275;Q13887;Q6VAB6;P82675;Q8IUG5;Q96PY6;Q9BZL6;P20936;Q96S38;Q9Y6M7;Q9H2G2;Q9H2K8;Q13470;Q9H3D4;Q9UPN9;Q9BX84;Q9H4A3;
C0025202	247	59	60	119	0.4818	melanoma	disease	C04	Neoplasms	ACVR1;AKT3;ALK;APEX1;ARL2;ATM;AURKA;BATF2;C11orf68;CDK2;CDK4;CLNS1A;CTNNB1;DSC1;ECHDC1;EP300;ERCC2;FLT1;FTO;GLO1;HDAC2;HDAC6;INCENP;KDM4A;KHDRBS2;KIT;LGALS3;MAGEA1;MAP3K9;MDM2;MTAP;MX2;MYO1B;NF1;NFKBIE;PARP1;PHGDH;PKMYT1;PRDX2;PTEN;PTER;RAC1;ROS1;RPP38;RPS3;S100A4;SAC3D1;SF1;SIPA1;STIP1;STX17;SUZ12;TERT;TNC;TP53;TRRAP;UBR4;WDR74;XPC;	ABL1;ARNT;BAP1;BRAF;BRCA2;CDKN1C;CNNM1;COL2A1;CRYBG1;CUBN;DCBLD1;DCC;DLG2;DNAJC1;DRAP1;E2F1;EDA;EPB41;EPOR;ERCC5;FASLG;GAB2;GDF15;GOPC;HOXA9;HOXB13;HOXD12;JAKMIP2;JMJD6;KDM4B;MAGEC1;MAP3K5;MITF;MLLT10;NF2;NPAP1;NPPA;PAK1;PAX4;PAX6;PDCD1;PLCB4;PMEL;POMC;RAI1;RAP1GAP;RAX;REC8;RFX6;RIN1;SETDB1;SLC39A12;TSPYL4;TYRP1;USP6NL;VGLL2;WFDC1;XPA;ZNF438;ZNF831;	Q04771;Q9Y243;Q9UM73;P27695;P36404;Q13315;O14965;Q8N1L9;Q9H3H3;P24941;P11802;P54105;P35222;Q08554;Q9NTX5;Q09472;P18074;P17948;Q9C0B1;Q04760;Q92769;Q9UBN7;Q9NQS7;O75164;Q5VWX1;P10721;P17931;P43355;P80192;Q00987;Q13126;P20592;O43795;P21359;O00221;P09874;O43175;Q99640;P32119;P60484;Q96BW5;P63000;P08922;P78345;P23396;P26447;A6NKF1;Q15637;Q96FS4;P31948;P56962;Q15022;O14746;P24821;P04637;Q9Y4A5;Q5T4S7;…	P00519;P27540;Q92560;P15056;P51587;P49918;Q9NRU3;P02458;Q9Y4K1;O60494;Q8N8Z6;P43146;Q15700;Q96KC8;Q14919;Q01094;Q92838;P11171;P19235;P28715;P48023;Q9UQC2;Q99988;Q9HD26;P31269;Q92826;P35452;Q96AA8;Q6NYC1;O94953;O60732;Q99683;O75030;P55197;P35240;Q9NZP6;P01160;Q13153;O43316;P26367;Q15116;Q15147;P40967;P01189;Q7Z5J4;P47736;Q9Y2V3;O95072;Q8HWS3;Q13671;Q15047;Q504Y0;Q9UJ04;P17643;Q92738;Q8N8G2;Q9HC57;…
C0004352	259	43	73	116	0.4479	Autistic Disorder	disease	F03	Mental Disorders	ABAT;ADRB2;AGO1;APC;BRSK2;CHD4;CSDE1;DHCR7;DOCK4;DRD3;EIF4E;EN2;FMR1;GLO1;HDLBP;KMT2E;LASP1;MACROD2;MAPK3;MARK1;MIF;MYO1D;NBEA;NF1;PDE4A;PECAM1;PIK3CG;PITX1;PLAUR;PON1;PTEN;RBFOX1;RELN;RPL10;SHANK3;SLC1A3;SND1;TAF1C;TF;TRRAP;XDH;XPC;ZNF713;	ADM;ADNP;AGAP1;AHI1;AR;ASTN2;CACNA1C;CACNA1H;CADPS2;CHD8;COP1;CSMD3;CUL7;DAB1;DISC1;DIXDC1;DLGAP2;DLL1;DLX1;DLX2;EGR2;FARP2;FOXP2;GABRA4;GRIA1;GRIN2B;HOXA1;HOXD11;IGF1;IGFBP3;IL6;JAKMIP1;JMJD1C;KCND2;KDM5C;KIF1A;MAGEL2;MBD3;MBD4;MCC;MECP2;MEF2C;MTF1;NLGN3;NPAS2;NR4A2;NRP2;NSD1;NTF4;PASK;PAX6;PCDH10;PDE4B;PER1;POMC;POU6F2;PRLR;RAB11FIP5;RIMS1;ROBO1;ROBO2;ROBO3;ROBO4;SEZ6L2;SHANK1;SHANK2;SYNGAP1;TB…	P80404;P07550;Q9UL18;P25054;Q8IWQ3;Q14839;O75534;Q9UBM7;Q8N1I0;P35462;P06730;P19622;Q06787;Q04760;Q00341;Q8IZD2;Q14847;A1Z1Q3;P27361;Q9P0L2;P14174;O94832;Q8NFP9;P21359;P27815;P16284;P48736;P78337;Q03405;P27169;P60484;Q9NWB1;P78509;P27635;Q9BYB0;P43003;Q7KZF4;Q15572;P02787;Q9Y4A5;P47989;Q01831;Q8N859;	P35318;Q9H2P0;Q9UPQ3;Q8N157;P10275;O75129;Q13936;O95180;Q86UW7;Q9HCK8;Q8NHY2;Q7Z407;Q14999;O75553;Q9NRI5;Q155Q3;Q9P1A6;O00548;P56177;Q07687;P11161;O94887;O15409;P48169;P42261;Q13224;P49639;P31277;P05019;P17936;P05231;Q96N16;Q15652;Q9NZV8;P41229;Q12756;Q9UJ55;O95983;O95243;P23508;P51608;Q06413;Q14872;Q9NZ94;Q99743;P43354;O60462;Q96L73;P34130;Q96RG2;P26367;Q9P2E7;Q07343;O15534;P01189;P78424;P16471;…
C0242379	238	59	55	114	0.4790	Malignant neoplasm of lung	disease	C04;C08	Neoplasms; Respiratory Tract Diseases	ACTB;ANKRD18A;ANXA2;APC;APOA1;APOC3;APOE;AZGP1;CCN1;CLPTM1L;CLTB;COX17;CTNNB1;DDR1;DOK1;EAF2;EEF2;EGFR;ERBB3;ESR1;FEN1;FHIT;FOSL2;FOXM1;GCLC;HMOX1;IKBKG;IQSEC1;MAP4K4;MAPK1;MAPK3;MARCKS;MYC;NFYA;NRG1;OGG1;PCNA;PDLIM4;PON1;PPP2R1B;PRDX1;PRDX6;PTEN;PYCARD;RAD21;RIOX2;RNASET2;RUNX3;SELENBP1;SMARCC1;SMC2;SND1;SOX2;SOX9;TERT;TP53;TYMS;WT1;XPC;	ALX4;ANK3;AVPI1;BAP1;BHLHE41;BRAF;BRCA2;CDKN1A;CDKN1B;CDKN1C;DAB2IP;DNMT3A;DOK2;DOK3;EFNB2;EGR1;EHMT2;EMX2;FASLG;FGFR1;FOS;FOSB;GAST;GATA6;HES1;HEY1;HILPDA;ID3;IER2;IGBP1;IL6;IRF1;JUN;JUNB;JUND;MCL1;NOTCH2;NOTCH3;NPPA;PTMA;RAD52;RARB;RICTOR;ROBO1;RTEL1;SECISBP2L;SFTPD;SOX30;SPP1;SPRY2;STIM1;TP63;TP73;TYRP1;VHL;	P60709;Q8IVF6;P07355;P25054;P02647;P02656;P02649;P25311;O00622;Q96KA5;P09497;Q14061;P35222;Q08345;Q99704;Q96CJ1;P13639;P00533;P21860;P03372;P39748;P49789;P15408;Q08050;P48506;P09601;Q9Y6K9;Q6DN90;O95819;P28482;P27361;P29966;P01106;P23511;Q02297;O15527;P12004;P50479;P27169;P30154;Q06830;P30041;P60484;Q9ULZ3;O60216;Q8IUF8;O00584;Q13761;Q13228;Q92922;O95347;Q7KZF4;P48431;P48436;O14746;P04637;P04818;…	Q9H161;Q12955;Q5T686;Q92560;Q9C0J9;P15056;P51587;P38936;P46527;P49918;Q5VWQ8;Q9Y6K1;O60496;Q7L591;P52799;P18146;Q96KQ7;Q04743;P48023;P11362;P01100;P53539;P01350;Q92908;Q14469;Q9Y5J3;Q9Y5L2;Q02535;Q9BTL4;P78318;P05231;P10914;P05412;P17275;P17535;Q07820;Q04721;Q9UM47;P01160;P06454;P43351;P10826;Q6R327;Q9Y6N7;Q9NZ71;Q93073;P35247;O94993;P10451;O43597;Q13586;Q9H3D4;O15350;P17643;P40337;
C0011581	286	41	69	110	0.3846	Depressive disorder	disease	F03	Mental Disorders	ALB;ALK;ARNTL;ATF3;ATP2A2;ATXN3;BICC1;DEAF1;DGKB;DPYSL2;DRD3;DTNBP1;DUSP1;DUSP6;ESR1;FTO;GAL;GLO1;GLUL;HDAC6;HTT;IMPA2;LIF;MAP2K5;MAPK3;MIF;NR3C1;NRG1;OAS2;PDE4A;PER2;PLA2G2A;PON1;PRKCI;RAC1;RELN;SFRP1;SOD1;STAT3;STIP1;SYN1;	ADCYAP1;ADRA2A;ADRB1;APP;AR;ARHGEF10;ARTN;ATF4;BAG1;BRCA1;CACNA1C;CHRM2;CLOCK;CPLX1;CPLX2;CREB1;CRH;CRY2;CSMD2;DCANP1;DISC1;DIXDC1;DLG4;EGR3;FEV;FGF2;FGFR1;FKBP5;GAP43;GRIA1;GRIN2B;GSK3A;HCN1;HCRT;HDAC5;HDAC9;IGF1;IL6;MED12;NEFM;NGFR;NOS3;NPAS2;NPY;NR1D1;NR3C2;PCLO;PDE4B;PDE4D;PDYN;PENK;PER3;PEX5L;PITX3;PMCH;POMC;PPP1R1B;PYY;RNF123;STMN1;TBX19;TG;TIMELESS;TLE1;TNFRSF1B;TRH;UCN;VGF;WWC1;	P02768;Q9UM73;O00327;P18847;P16615;P54252;Q9H694;O75398;Q9Y6T7;Q16555;P35462;Q96EV8;P28562;Q16828;P03372;Q9C0B1;P22466;Q04760;P15104;Q9UBN7;P42858;O14732;P15018;Q13163;P27361;P14174;P04150;Q02297;P29728;P27815;O15055;P14555;P27169;P41743;P63000;P78509;Q8N474;P00441;P40763;P31948;P17600;	P18509;P08913;P08588;P05067;P10275;O15013;Q5T4W7;P18848;Q99933;P38398;Q13936;P08172;O15516;O14810;Q6PUV4;P16220;P06850;Q49AN0;Q7Z408;Q8TF63;Q9NRI5;Q155Q3;P78352;Q06889;Q99581;P09038;P11362;Q13451;P17677;P42261;Q13224;P49840;O60741;O43612;Q9UQL6;Q9UKV0;P05019;P05231;Q93074;P07197;P08138;P29474;Q99743;P01303;P20393;P08235;Q9Y6V0;Q07343;Q08499;P01213;P01210;P56645;Q8IYB4;O75364;P20382;P01189;Q9UD71;…
C0023467	171	50	57	107	0.6257	Leukemia, Myelocytic, Acute	disease	C04	Neoplasms	ANXA2;ANXA5;ANXA6;BLM;CBFB;CEBPA;CHMP5;CTNNA1;DHX15;EP300;ERG;ETV6;FANCD2;FANCG;FANCI;FHL2;FLT3;GTF2I;H1-0;H1-2;HSPB1;KIT;LPP;MAD2L2;MYC;NECTIN2;NF1;NPM1;NTRK3;NUP214;NUP98;POU4F1;PTPN11;PXDN;RAD21;RAD51;RGS2;RUNX3;S100A8;SBDS;SF3B1;STAT3;SVIL;TERT;TP53;TRIO;TUBB2A;UBE2T;VSIG4;WT1;	AGRN;ASXL2;BAALC;BACH2;BCOR;BRCA1;CBL;CBLB;CD33;CD44;CEBPD;CREBBP;CSF3R;CTC1;DNMT3A;EHMT2;EIF4EBP1;ENAH;FANCE;FANCM;FOXO1;GAS2L1;GATA2;GFI1;HOXA9;ID2;IRF1;KMT2A;KMT2C;LYL1;MECOM;MLF1;MLLT10;MN1;MYH11;NOTCH2;NSD1;PALB2;PDE4B;PICALM;PSIP1;RUNX1;RUNX1T1;SEPTIN9;SETBP1;SETD2;SH2B3;SH3GL1;SLX4;SPI1;SPRY4;SYNGR1;TET2;TRH;TSC2;VOPP1;ZBTB7A;	P07355;P08758;P08133;P54132;Q13951;P49715;Q9NZZ3;P35221;O43143;Q09472;P11308;P41212;Q9BXW9;O15287;Q9NVI1;Q14192;P36888;P78347;P07305;P16403;P04792;P10721;Q93052;Q9UI95;P01106;Q92692;P21359;P06748;Q16288;P35658;P52948;Q01851;Q06124;Q92626;O60216;Q06609;P41220;Q13761;P05109;Q9Y3A5;O75533;P40763;O95425;O14746;P04637;O75962;Q13885;Q9NPD8;Q9Y279;P19544;	O00468;Q76L83;Q8WXS3;Q9BYV9;Q6W2J9;P38398;P22681;Q13191;P20138;P16070;P49716;Q92793;Q99062;Q2NKJ3;Q9Y6K1;Q96KQ7;Q13541;Q8N8S7;Q9HB96;Q8IYD8;Q12778;Q99501;P23769;Q99684;P31269;Q02363;P10914;Q03164;Q8NEZ4;P12980;Q03112;P58340;P55197;Q10571;P35749;Q04721;Q96L73;Q86YC2;Q07343;Q13492;O75475;Q01196;Q06455;Q9UHD8;Q9Y6X0;Q9BYW2;Q9UQQ2;Q99961;Q8IY92;P17947;Q9C004;O43759;Q6N021;P20396;P49815;Q96AW1;O95365;
C4279912	280	66	38	104	0.3714	Chemically-Induced Liver Toxicity	disease	C06;C25	Digestive System Diseases; Chemically-Induced Disorders	ABCC1;ABI1;ACTB;ACTN4;AIFM1;ALB;ANXA2;ANXA6;APOA1;APOE;ARG1;ATOH8;ATP6V1D;BPNT1;BRD4;CAP1;CCT3;CCT5;CDC25B;CFAP20;CPS1;CTNNB1;DDB1;ECHDC1;EIF2AK1;FADS2;FLT1;GCLC;GSTM2;GSTM3;HADHA;HMGB1;HMOX1;HSPA5;IMMT;KRT8;LGALS3;MED1;NDUFS3;NFE2L2;NME2;NOX4;P4HB;PAN2;PARK7;PCYT1A;PDLIM5;PLS3;PNRC1;PON1;PRKDC;PUM1;PYGL;SELENBP1;SENP2;SGF29;SOD1;SRP72;TAGLN2;TF;TGFBR1;TUBB4B;USP5;VIM;WASL;XYLB;	ADIPOQ;AHR;ARNT;CADPS2;CANX;CCDC80;CHRM3;COL14A1;COL3A1;COQ9;DLAT;DNAJB9;DNAJC12;E2F1;FCMR;FGA;IGF1;IL11;IL6;IRAK1;ITPR1;JUND;MAP3K5;NFXL1;NOTCH1;NR1H3;NR5A2;OCIAD1;PLG;POLG;PTF1A;RASA1;RIPK3;SHC1;SNX18;SOD3;SPP1;SUOX;	P33527;Q8IZP0;P60709;O43707;O95831;P02768;P07355;P08133;P02647;P02649;P05089;Q96SQ7;Q9Y5K8;O95861;O60885;Q01518;P49368;P48643;P30305;Q9Y6A4;P31327;P35222;Q16531;Q9NTX5;Q9BQI3;O95864;P17948;P48506;P28161;P21266;P40939;P09429;P09601;P11021;Q16891;P05787;P17931;Q15648;O75489;Q16236;P22392;Q9NPH5;P07237;Q504Q3;Q99497;P49585;Q96HC4;P13797;Q12796;P27169;P78527;Q14671;P06737;Q13228;Q9HC62;Q96ES7;P00441;…	Q15848;P35869;P27540;Q86UW7;P27824;Q76M96;P20309;Q05707;P02461;O75208;P10515;Q9UBS3;Q9UKB3;Q01094;O60667;P02671;P05019;P20809;P05231;P51617;Q14643;P17535;Q99683;Q6ZNB6;P46531;Q13133;O00482;Q9NX40;P00747;P54098;Q7RTS3;P20936;Q9Y572;P29353;Q96RF0;P08294;P10451;P51687;
C4277682	280	66	38	104	0.3714	Chemical and Drug Induced Liver Injury	disease	C06;C25	Digestive System Diseases; Chemically-Induced Disorders	ABCC1;ABI1;ACTB;ACTN4;AIFM1;ALB;ANXA2;ANXA6;APOA1;APOE;ARG1;ATOH8;ATP6V1D;BPNT1;BRD4;CAP1;CCT3;CCT5;CDC25B;CFAP20;CPS1;CTNNB1;DDB1;ECHDC1;EIF2AK1;FADS2;FLT1;GCLC;GSTM2;GSTM3;HADHA;HMGB1;HMOX1;HSPA5;IMMT;KRT8;LGALS3;MED1;NDUFS3;NFE2L2;NME2;NOX4;P4HB;PAN2;PARK7;PCYT1A;PDLIM5;PLS3;PNRC1;PON1;PRKDC;PUM1;PYGL;SELENBP1;SENP2;SGF29;SOD1;SRP72;TAGLN2;TF;TGFBR1;TUBB4B;USP5;VIM;WASL;XYLB;	ADIPOQ;AHR;ARNT;CADPS2;CANX;CCDC80;CHRM3;COL14A1;COL3A1;COQ9;DLAT;DNAJB9;DNAJC12;E2F1;FCMR;FGA;IGF1;IL11;IL6;IRAK1;ITPR1;JUND;MAP3K5;NFXL1;NOTCH1;NR1H3;NR5A2;OCIAD1;PLG;POLG;PTF1A;RASA1;RIPK3;SHC1;SNX18;SOD3;SPP1;SUOX;	P33527;Q8IZP0;P60709;O43707;O95831;P02768;P07355;P08133;P02647;P02649;P05089;Q96SQ7;Q9Y5K8;O95861;O60885;Q01518;P49368;P48643;P30305;Q9Y6A4;P31327;P35222;Q16531;Q9NTX5;Q9BQI3;O95864;P17948;P48506;P28161;P21266;P40939;P09429;P09601;P11021;Q16891;P05787;P17931;Q15648;O75489;Q16236;P22392;Q9NPH5;P07237;Q504Q3;Q99497;P49585;Q96HC4;P13797;Q12796;P27169;P78527;Q14671;P06737;Q13228;Q9HC62;Q96ES7;P00441;…	Q15848;P35869;P27540;Q86UW7;P27824;Q76M96;P20309;Q05707;P02461;O75208;P10515;Q9UBS3;Q9UKB3;Q01094;O60667;P02671;P05019;P20809;P05231;P51617;Q14643;P17535;Q99683;Q6ZNB6;P46531;Q13133;O00482;Q9NX40;P00747;P54098;Q7RTS3;P20936;Q9Y572;P29353;Q96RF0;P08294;P10451;P51687;
C3658290	280	66	38	104	0.3714	Drug-Induced Acute Liver Injury	disease	C06;C25	Digestive System Diseases; Chemically-Induced Disorders	ABCC1;ABI1;ACTB;ACTN4;AIFM1;ALB;ANXA2;ANXA6;APOA1;APOE;ARG1;ATOH8;ATP6V1D;BPNT1;BRD4;CAP1;CCT3;CCT5;CDC25B;CFAP20;CPS1;CTNNB1;DDB1;ECHDC1;EIF2AK1;FADS2;FLT1;GCLC;GSTM2;GSTM3;HADHA;HMGB1;HMOX1;HSPA5;IMMT;KRT8;LGALS3;MED1;NDUFS3;NFE2L2;NME2;NOX4;P4HB;PAN2;PARK7;PCYT1A;PDLIM5;PLS3;PNRC1;PON1;PRKDC;PUM1;PYGL;SELENBP1;SENP2;SGF29;SOD1;SRP72;TAGLN2;TF;TGFBR1;TUBB4B;USP5;VIM;WASL;XYLB;	ADIPOQ;AHR;ARNT;CADPS2;CANX;CCDC80;CHRM3;COL14A1;COL3A1;COQ9;DLAT;DNAJB9;DNAJC12;E2F1;FCMR;FGA;IGF1;IL11;IL6;IRAK1;ITPR1;JUND;MAP3K5;NFXL1;NOTCH1;NR1H3;NR5A2;OCIAD1;PLG;POLG;PTF1A;RASA1;RIPK3;SHC1;SNX18;SOD3;SPP1;SUOX;	P33527;Q8IZP0;P60709;O43707;O95831;P02768;P07355;P08133;P02647;P02649;P05089;Q96SQ7;Q9Y5K8;O95861;O60885;Q01518;P49368;P48643;P30305;Q9Y6A4;P31327;P35222;Q16531;Q9NTX5;Q9BQI3;O95864;P17948;P48506;P28161;P21266;P40939;P09429;P09601;P11021;Q16891;P05787;P17931;Q15648;O75489;Q16236;P22392;Q9NPH5;P07237;Q504Q3;Q99497;P49585;Q96HC4;P13797;Q12796;P27169;P78527;Q14671;P06737;Q13228;Q9HC62;Q96ES7;P00441;…	Q15848;P35869;P27540;Q86UW7;P27824;Q76M96;P20309;Q05707;P02461;O75208;P10515;Q9UBS3;Q9UKB3;Q01094;O60667;P02671;P05019;P20809;P05231;P51617;Q14643;P17535;Q99683;Q6ZNB6;P46531;Q13133;O00482;Q9NX40;P00747;P54098;Q7RTS3;P20936;Q9Y572;P29353;Q96RF0;P08294;P10451;P51687;
C1262760	280	66	38	104	0.3714	Hepatitis, Drug-Induced	disease	C06;C25	Digestive System Diseases; Chemically-Induced Disorders	ABCC1;ABI1;ACTB;ACTN4;AIFM1;ALB;ANXA2;ANXA6;APOA1;APOE;ARG1;ATOH8;ATP6V1D;BPNT1;BRD4;CAP1;CCT3;CCT5;CDC25B;CFAP20;CPS1;CTNNB1;DDB1;ECHDC1;EIF2AK1;FADS2;FLT1;GCLC;GSTM2;GSTM3;HADHA;HMGB1;HMOX1;HSPA5;IMMT;KRT8;LGALS3;MED1;NDUFS3;NFE2L2;NME2;NOX4;P4HB;PAN2;PARK7;PCYT1A;PDLIM5;PLS3;PNRC1;PON1;PRKDC;PUM1;PYGL;SELENBP1;SENP2;SGF29;SOD1;SRP72;TAGLN2;TF;TGFBR1;TUBB4B;USP5;VIM;WASL;XYLB;	ADIPOQ;AHR;ARNT;CADPS2;CANX;CCDC80;CHRM3;COL14A1;COL3A1;COQ9;DLAT;DNAJB9;DNAJC12;E2F1;FCMR;FGA;IGF1;IL11;IL6;IRAK1;ITPR1;JUND;MAP3K5;NFXL1;NOTCH1;NR1H3;NR5A2;OCIAD1;PLG;POLG;PTF1A;RASA1;RIPK3;SHC1;SNX18;SOD3;SPP1;SUOX;	P33527;Q8IZP0;P60709;O43707;O95831;P02768;P07355;P08133;P02647;P02649;P05089;Q96SQ7;Q9Y5K8;O95861;O60885;Q01518;P49368;P48643;P30305;Q9Y6A4;P31327;P35222;Q16531;Q9NTX5;Q9BQI3;O95864;P17948;P48506;P28161;P21266;P40939;P09429;P09601;P11021;Q16891;P05787;P17931;Q15648;O75489;Q16236;P22392;Q9NPH5;P07237;Q504Q3;Q99497;P49585;Q96HC4;P13797;Q12796;P27169;P78527;Q14671;P06737;Q13228;Q9HC62;Q96ES7;P00441;…	Q15848;P35869;P27540;Q86UW7;P27824;Q76M96;P20309;Q05707;P02461;O75208;P10515;Q9UBS3;Q9UKB3;Q01094;O60667;P02671;P05019;P20809;P05231;P51617;Q14643;P17535;Q99683;Q6ZNB6;P46531;Q13133;O00482;Q9NX40;P00747;P54098;Q7RTS3;P20936;Q9Y572;P29353;Q96RF0;P08294;P10451;P51687;
C0019193	280	66	38	104	0.3714	Hepatitis, Toxic	disease	C06;C25	Digestive System Diseases; Chemically-Induced Disorders	ABCC1;ABI1;ACTB;ACTN4;AIFM1;ALB;ANXA2;ANXA6;APOA1;APOE;ARG1;ATOH8;ATP6V1D;BPNT1;BRD4;CAP1;CCT3;CCT5;CDC25B;CFAP20;CPS1;CTNNB1;DDB1;ECHDC1;EIF2AK1;FADS2;FLT1;GCLC;GSTM2;GSTM3;HADHA;HMGB1;HMOX1;HSPA5;IMMT;KRT8;LGALS3;MED1;NDUFS3;NFE2L2;NME2;NOX4;P4HB;PAN2;PARK7;PCYT1A;PDLIM5;PLS3;PNRC1;PON1;PRKDC;PUM1;PYGL;SELENBP1;SENP2;SGF29;SOD1;SRP72;TAGLN2;TF;TGFBR1;TUBB4B;USP5;VIM;WASL;XYLB;	ADIPOQ;AHR;ARNT;CADPS2;CANX;CCDC80;CHRM3;COL14A1;COL3A1;COQ9;DLAT;DNAJB9;DNAJC12;E2F1;FCMR;FGA;IGF1;IL11;IL6;IRAK1;ITPR1;JUND;MAP3K5;NFXL1;NOTCH1;NR1H3;NR5A2;OCIAD1;PLG;POLG;PTF1A;RASA1;RIPK3;SHC1;SNX18;SOD3;SPP1;SUOX;	P33527;Q8IZP0;P60709;O43707;O95831;P02768;P07355;P08133;P02647;P02649;P05089;Q96SQ7;Q9Y5K8;O95861;O60885;Q01518;P49368;P48643;P30305;Q9Y6A4;P31327;P35222;Q16531;Q9NTX5;Q9BQI3;O95864;P17948;P48506;P28161;P21266;P40939;P09429;P09601;P11021;Q16891;P05787;P17931;Q15648;O75489;Q16236;P22392;Q9NPH5;P07237;Q504Q3;Q99497;P49585;Q96HC4;P13797;Q12796;P27169;P78527;Q14671;P06737;Q13228;Q9HC62;Q96ES7;P00441;…	Q15848;P35869;P27540;Q86UW7;P27824;Q76M96;P20309;Q05707;P02461;O75208;P10515;Q9UBS3;Q9UKB3;Q01094;O60667;P02671;P05019;P20809;P05231;P51617;Q14643;P17535;Q99683;Q6ZNB6;P46531;Q13133;O00482;Q9NX40;P00747;P54098;Q7RTS3;P20936;Q9Y572;P29353;Q96RF0;P08294;P10451;P51687;
C0041696	255	46	57	103	0.4039	Unipolar Depression	disease	F03	Mental Disorders	ACP1;AKAP8;ALB;BMP7;CC2D1A;CNP;DEAF1;DLG3;DRD3;DTNBP1;EGFR;EIF4B;ERBB3;FMR1;GDE1;GLO1;HSP90AA1;IKBKE;KALRN;KPNA3;KYAT3;LDHA;MIF;MTOR;NEFL;NR3C1;NTRK3;OAS2;PAWR;PDLIM5;PFKFB3;PON1;PRIMA1;PSMB4;PTPRR;QKI;RELN;SEC24C;SLC6A13;SLC6A15;SOD1;SOX9;SRRT;SST;TERT;ZBTB16;	ABI3BP;ARTN;BCL9;BCR;CACNA1C;CD34;CLOCK;CMYA5;CREB1;CRH;CSF2RB;CTNND2;DCANP1;DISC1;DIXDC1;DLG2;DLG4;FGF2;FGFR1;FKBP5;FOXD3;FOXP2;GDNF;GMIP;GRM5;GSK3A;HDAC5;HDAC9;HIF1A;HLF;IL11;IL2RA;IL6;IRF7;LRP8;MAP2;MCTP2;MDM4;MED12;MYT1L;NPAS3;NPY;NR3C2;NR4A2;PCLO;PCNT;PDYN;PLCB1;PLG;POMC;RAPH1;TBX21;TEF;TG;TRH;TYK2;UCN3;	P24666;O43823;P02768;P18075;Q6P1N0;P09543;O75398;Q92796;P35462;Q96EV8;P00533;P23588;P21860;Q06787;Q9NZC3;Q04760;P07900;Q14164;O60229;O00505;Q6YP21;P00338;P14174;P42345;P07196;P04150;Q16288;P29728;Q96IZ0;Q96HC4;Q16875;P27169;Q86XR5;P28070;Q15256;Q96PU8;P78509;P53992;Q9NSD5;Q9H2J7;P00441;P48436;Q9BXP5;P61278;O14746;Q05516;	Q7Z7G0;Q5T4W7;O00512;P11274;Q13936;P28906;O15516;Q8N3K9;P16220;P06850;P32927;Q9UQB3;Q8TF63;Q9NRI5;Q155Q3;Q15700;P78352;P09038;P11362;Q13451;Q9UJU5;O15409;P39905;Q9P107;P41594;P49840;Q9UQL6;Q9UKV0;Q16665;Q16534;P20809;P01589;P05231;Q92985;Q14114;P11137;Q6DN12;O15151;Q93074;Q9UL68;Q8IXF0;P01303;P08235;P43354;Q9Y6V0;O95613;P01213;Q9NQ66;P00747;P01189;Q70E73;Q9UL17;Q10587;P01266;P20396;P29597;Q969E3;
C0011570	252	38	64	102	0.4048	Mental Depression	disease	F01	Behavior and Behavior Mechanisms	ALK;ARNTL;ATF3;ATP2A2;ATXN3;BICC1;DEAF1;DGKB;DPYSL2;DRD3;DTNBP1;DUSP1;DUSP6;ERBB3;ESR1;FTO;GAL;GLO1;GLUL;HDAC2;HDAC6;HTT;IMPA2;LDHA;LIF;MAPK3;NR3C1;NRG1;OAS2;PDE4A;PER2;PFKFB3;PRKCI;RAC1;RELN;SFRP1;SOD1;SYN1;	ADCYAP1;ADRA2A;ADRB1;APP;AR;ARHGEF10;ARTN;ATF4;BAG1;BRCA1;CACNA1C;CHRM2;CLOCK;CPLX1;CPLX2;CREB1;CRH;CRY2;CSMD2;DISC1;DLG4;EGR3;FEV;FGFR1;FKBP5;GAP43;GRIA1;GRIN2B;HCN1;HCRT;HDAC4;HDAC5;HDAC9;HIF1A;IGF1;IL6;MED12;NEFM;NGFR;NOS3;NPAS2;NPY;NR3C2;PCLO;PDE4B;PDE4D;PDYN;PENK;PER3;PEX5L;PMCH;POMC;PPP1R1B;PYY;RNF123;STMN1;TBX19;TIMELESS;TLE1;TNFRSF1B;TRH;UCN;VGF;WWC1;	Q9UM73;O00327;P18847;P16615;P54252;Q9H694;O75398;Q9Y6T7;Q16555;P35462;Q96EV8;P28562;Q16828;P21860;P03372;Q9C0B1;P22466;Q04760;P15104;Q92769;Q9UBN7;P42858;O14732;P00338;P15018;P27361;P04150;Q02297;P29728;P27815;O15055;Q16875;P41743;P63000;P78509;Q8N474;P00441;P17600;	P18509;P08913;P08588;P05067;P10275;O15013;Q5T4W7;P18848;Q99933;P38398;Q13936;P08172;O15516;O14810;Q6PUV4;P16220;P06850;Q49AN0;Q7Z408;Q9NRI5;P78352;Q06889;Q99581;P11362;Q13451;P17677;P42261;Q13224;O60741;O43612;P56524;Q9UQL6;Q9UKV0;Q16665;P05019;P05231;Q93074;P07197;P08138;P29474;Q99743;P01303;P08235;Q9Y6V0;Q07343;Q08499;P01213;P01210;P56645;Q8IYB4;P20382;P01189;Q9UD71;P10082;Q5XPI4;P16949;O60806;…
C1269683	240	45	52	97	0.4042	Major Depressive Disorder	disease	F03	Mental Disorders	ACP1;AKAP8;BMP7;CC2D1A;CNP;DEAF1;DLG3;DRD3;DTNBP1;EDN1;EGFR;EIF4B;ERBB3;FMR1;GAL;GDE1;HSP90AA1;IKBKE;KALRN;KPNA3;KYAT3;LDHA;MTOR;NEFL;NR3C1;NTRK3;OAS2;PAWR;PDLIM5;PFKFB3;PRIMA1;PSMB4;PTPRR;QKI;RELN;SEC24C;SLC6A13;SLC6A15;SOX9;SRRT;SST;TERT;USP46;XDH;ZBTB16;	ABI3BP;ARTN;BCL9;BCR;CACNA1C;CD34;CLOCK;CMYA5;CREB1;CRH;CSF2RB;CTNND2;DCANP1;DISC1;DLG2;DLG4;FGFR1;FKBP5;FOXD3;FOXP2;GDNF;GMIP;GRM5;HDAC5;HIF1A;HLF;IL11;IL2RA;IL6;IRF7;LRP8;MAP2;MCTP2;MDM4;MED12;MYT1L;NPAS3;NPY;NR3C2;NR4A1;NR4A2;PCLO;PCNT;PDYN;PLCB1;PLG;RAPH1;REST;TBX21;TEF;TYK2;UCN3;	P24666;O43823;P18075;Q6P1N0;P09543;O75398;Q92796;P35462;Q96EV8;P05305;P00533;P23588;P21860;Q06787;P22466;Q9NZC3;P07900;Q14164;O60229;O00505;Q6YP21;P00338;P42345;P07196;P04150;Q16288;P29728;Q96IZ0;Q96HC4;Q16875;Q86XR5;P28070;Q15256;Q96PU8;P78509;P53992;Q9NSD5;Q9H2J7;P48436;Q9BXP5;P61278;O14746;P62068;P47989;Q05516;	Q7Z7G0;Q5T4W7;O00512;P11274;Q13936;P28906;O15516;Q8N3K9;P16220;P06850;P32927;Q9UQB3;Q8TF63;Q9NRI5;Q15700;P78352;P11362;Q13451;Q9UJU5;O15409;P39905;Q9P107;P41594;Q9UQL6;Q16665;Q16534;P20809;P01589;P05231;Q92985;Q14114;P11137;Q6DN12;O15151;Q93074;Q9UL68;Q8IXF0;P01303;P08235;P22736;P43354;Q9Y6V0;O95613;P01213;Q9NQ66;P00747;Q70E73;Q13127;Q9UL17;Q10587;P29597;Q969E3;
C0004238	154	38	55	93	0.6039	Atrial Fibrillation	disease	C23;C14	Pathological Conditions, Signs and Symptoms; Cardiovascular Diseases	ATXN1;CALU;COG5;CUL4A;CYTH1;DGKB;DNAH10;EDN1;FBRSL1;FGF5;GTF2I;MAPT;MEX3C;MYH7;MYO1C;NACA;NR3C1;NUCKS1;PHLDA1;PHLDB2;PKP2;PRRX1;PSMB7;PTK2;RBM20;RPS2;SCN5A;SIRT1;SNRNP27;SOX15;SPATS2L;SUN1;TTN;UBE4B;WDR1;XPO1;XPO7;ZNF462;	AKAP6;ARNT2;BEST3;CASZ1;CDKN1A;CEP68;CREB5;DPF3;FRMD4B;GATA4;GOPC;GYPC;HAND2;HCN4;HERC1;HIP1R;HSF2;HSPG2;IRF2BPL;KCNA5;KCND3;KCNE5;KCNH2;KCNN3;KIF3C;LHX3;LINC00477;LRMDA;MBD5;MYH6;MYO18B;MYOCD;MYOT;MYOZ1;MYPN;NAV2;NEBL;NEURL1;NKX2-5;NOS3;NPPB;PAK2;PITX2;PPFIA4;SCN10A;SH3PXD2A;SMAD7;SOX5;SYNE2;SYNPO2L;TBX5;TNFSF12;USP34;WIPF1;ZFHX3;	P54253;O43852;Q9UP83;Q13619;Q15438;Q9Y6T7;Q8IVF4;P05305;Q9HCM7;P12034;P78347;P10636;Q5U5Q3;P12883;O00159;Q13765;P04150;Q9H1E3;Q8WV24;Q86SQ0;Q99959;P54821;Q99436;Q05397;Q5T481;P15880;Q14524;Q96EB6;Q8WVK2;O60248;Q9NUQ6;O94901;Q8WZ42;O95155;O75083;O14980;Q9UIA9;Q96JM2;	Q13023;Q9HBZ2;Q8N1M1;Q86V15;P38936;Q76N32;Q02930;Q92784;Q9Y2L6;P43694;Q9HD26;P04921;P61296;Q9Y3Q4;Q15751;O75146;Q03933;P98160;Q9H1B7;P22460;Q9UK17;Q9UJ90;Q12809;Q9UGI6;O14782;Q9UBR4;Q96M19;Q9H2I8;Q9P267;P13533;Q8IUG5;Q8IZQ8;Q9UBF9;Q9NP98;Q86TC9;Q8IVL1;O76041;O76050;P52952;P29474;P16860;Q13177;Q99697;O75335;Q9Y5Y9;Q5TCZ1;O15105;P35711;Q8WXH0;Q9H987;Q99593;O43508;Q70CQ2;O43516;Q15911;
C0235480	150	38	54	92	0.6133	Paroxysmal atrial fibrillation	disease	C23;C14	Pathological Conditions, Signs and Symptoms; Cardiovascular Diseases	ATXN1;CALU;COG5;CUL4A;CYTH1;DGKB;DNAH10;EDN1;FBRSL1;FGF5;GTF2I;MAPT;MEX3C;MYH7;MYO1C;NACA;NR3C1;NUCKS1;PHLDA1;PHLDB2;PKP2;PRRX1;PSMB7;PTK2;RBM20;RPS2;SCN5A;SIRT1;SNRNP27;SOX15;SPATS2L;SUN1;TTN;UBE4B;WDR1;XPO1;XPO7;ZNF462;	AKAP6;ARNT2;BEST3;CASZ1;CDKN1A;CEP68;CREB5;DPF3;FRMD4B;GATA4;GOPC;GYPC;HAND2;HCN4;HERC1;HIP1R;HSF2;HSPG2;IRF2BPL;KCNA5;KCND3;KCNH2;KCNN3;KIF3C;LHX3;LINC00477;LRMDA;MBD5;MYH6;MYO18B;MYOCD;MYOT;MYOZ1;MYPN;NAV2;NEBL;NEURL1;NKX2-5;NOS3;NPPB;PAK2;PITX2;PPFIA4;SCN10A;SH3PXD2A;SMAD7;SOX5;SYNE2;SYNPO2L;TBX5;TNFSF12;USP34;WIPF1;ZFHX3;	P54253;O43852;Q9UP83;Q13619;Q15438;Q9Y6T7;Q8IVF4;P05305;Q9HCM7;P12034;P78347;P10636;Q5U5Q3;P12883;O00159;Q13765;P04150;Q9H1E3;Q8WV24;Q86SQ0;Q99959;P54821;Q99436;Q05397;Q5T481;P15880;Q14524;Q96EB6;Q8WVK2;O60248;Q9NUQ6;O94901;Q8WZ42;O95155;O75083;O14980;Q9UIA9;Q96JM2;	Q13023;Q9HBZ2;Q8N1M1;Q86V15;P38936;Q76N32;Q02930;Q92784;Q9Y2L6;P43694;Q9HD26;P04921;P61296;Q9Y3Q4;Q15751;O75146;Q03933;P98160;Q9H1B7;P22460;Q9UK17;Q12809;Q9UGI6;O14782;Q9UBR4;Q96M19;Q9H2I8;Q9P267;P13533;Q8IUG5;Q8IZQ8;Q9UBF9;Q9NP98;Q86TC9;Q8IVL1;O76041;O76050;P52952;P29474;P16860;Q13177;Q99697;O75335;Q9Y5Y9;Q5TCZ1;O15105;P35711;Q8WXH0;Q9H987;Q99593;O43508;Q70CQ2;O43516;Q15911;
C0151744	175	45	39	84	0.4800	Myocardial Ischemia	disease	C14	Cardiovascular Diseases	ACTB;ADRB2;ALDOA;ARNTL;CALR;CIRBP;CTNNB1;DUSP1;DUSP6;EDN1;EIF2A;ELN;ENSA;FABP5;FEZ2;GCLC;GK;GSTM2;HADHA;HK2;HMGB1;HMOX1;HSPA2;HSPA9;KLF4;MAPRE1;MEOX2;NCL;P4HB;PDLIM5;PFKFB3;PLA2G2A;PPM1B;PPP2CA;PPP3R1;PRDX6;PTPRA;PYGB;RGCC;RPL17;RSAD2;SULT1A1;TCF7L2;TNNT2;ZFP36;	ADIPOQ;ADM2;ADRB1;APLP2;AREG;AXIN2;BHLHE40;CANX;CEBPD;COX5B;CRK;CTTNBP2;CX3CL1;DLAT;EGR2;EIF2AK3;FEV;FGF2;GDF15;HIVEP2;ID3;IGF1;IGFBP3;IL6;IRF1;JUNB;NEDD4;NOS3;NPPA;NR4A1;PDE4B;POMC;RALBP1;RTN1;RXRG;RYR2;TLE4;TLE5;ZEB1;	P60709;P07550;P04075;O00327;P27797;Q14011;P35222;P28562;Q16828;P05305;Q9BY44;P15502;O43768;Q01469;Q9UHY8;P48506;P32189;P28161;P40939;P52789;P09429;P09601;P54652;P38646;O43474;Q15691;P50222;P19338;P07237;Q96HC4;Q16875;P14555;O75688;P67775;P63098;P30041;P18433;P11216;Q9H4X1;P18621;Q8WXG1;P50225;Q9NQB0;P45379;P26651;	Q15848;Q7Z4H4;P08588;Q06481;P15514;Q9Y2T1;O14503;P27824;P49716;P10606;P46108;Q8WZ74;P78423;P10515;P11161;Q9NZJ5;Q99581;P09038;Q99988;P31629;Q02535;P05019;P17936;P05231;P10914;P17275;P46934;P29474;P01160;P22736;Q07343;P01189;Q15311;Q16799;P48443;Q92736;Q04727;Q08117;P37275;
C0001973	265	38	44	82	0.3094	Alcoholic Intoxication, Chronic	disease	C25;F03	Chemically-Induced Disorders; Mental Disorders	AGO1;AGO2;AKR1C3;AKR1C4;ALK;ANAPC1;APOE;BAG3;C1D;CTNNA2;DPYSL2;DRD3;EGFR;EP300;FTO;GAL;GAPDH;GEMIN4;GLI2;GLUL;HDAC2;HMGB1;KPNA3;PHLDA2;PIK3R1;PTP4A1;RACK1;RFC1;SIGMAR1;SNRNP70;STON2;TAGLN3;TESK2;TF;TP53;UBAP2;XRCC5;ZCCHC14;	ADRA2A;AR;ARC;CASC4;CDH15;CHRM2;CLOCK;CREB1;CRH;DSCAML1;FKBP5;GAP43;GATA4;GPHN;GRIN2B;HERPUD1;IL6;KANK1;KLF11;LRP8;MBP;MOBP;MPDZ;NAP1L4;NFKB1;NPY;NR4A2;OSBPL5;PCDH10;PCDH12;PDE4B;PDYN;PER3;PHF3;PKNOX2;POMC;PPP1R1B;RFX4;SGIP1;SNCA;ST18;TBX19;TFAP2B;TRH;	Q9UL18;Q9UKV8;P42330;P17516;Q9UM73;Q9H1A4;P02649;O95817;Q13901;P26232;Q16555;P35462;P00533;Q09472;Q9C0B1;P22466;P04406;P57678;P10070;P15104;Q92769;P09429;O00505;Q53GA4;P27986;Q93096;P63244;P35251;Q99720;P08621;Q8WXE9;Q9UI15;Q96S53;P02787;P04637;Q5T6F2;P13010;Q8WYQ9;	P08913;P10275;Q7LC44;Q6P4E1;P55291;P08172;O15516;P16220;P06850;Q8TD84;Q13451;P17677;P43694;Q9NQX3;Q13224;Q15011;P05231;Q14678;O14901;Q14114;P02686;Q13875;O75970;Q99733;P19838;P01303;P43354;Q9H0X9;Q9P2E7;Q9NPG4;Q07343;P01213;P56645;Q92576;Q96KN3;P01189;Q9UD71;Q33E94;Q9BQI5;P37840;O60284;O60806;Q92481;P20396;
C1136382	142	42	39	81	0.5704	Sclerocystic Ovaries	disease	C04;C13;C19	Neoplasms; Female Urogenital Diseases and Pregnancy Complications; Endocrine System Diseases	AKR1C2;AKR1C3;ANLN;AZGP1;BCL11A;CCNB1;CMTR2;DDX54;DMD;ELAVL3;GAB1;HELLS;HSD3B1;HSD3B2;ISYNA1;KRT3;LARP4;LIF;LMNA;LSM5;LTK;NOP53;NRG1;PBK;PDE3B;PDLIM4;PTCRA;RACGAP1;RPL37A;RUNX3;S100A7A;SAP30L;SOX15;SPTBN4;SRSF10;TAB1;THAP3;TMEM151A;TNPO2;TNRC6B;TOP2A;TTK;	ADAMTS7;ADARB1;ARHGAP23;ARHGAP30;ATF1;BLOC1S3;BMP15;CARMIL3;CDH15;CNTROB;DACT3;DLG4;DUX4L5;EMSY;ERRFI1;FOXP3;IQCC;JSRP1;MAPK8IP3;MAPRE3;MORN1;MYBL1;NPB;ODF3B;PLEKHG5;PRKD2;PWWP2B;REXO1;RHPN1;SCNN1A;SPATA21;TBX1;TCF15;TEAD2;TMEFF2;TMEM151B;TMF1;TONSL;ZNF205;	P52895;P42330;Q9NQW6;P25311;Q9H165;P14635;Q8IYT2;Q8TDD1;P11532;Q14576;Q13480;Q9NRZ9;P14060;P26439;Q9NPH2;P12035;Q71RC2;P15018;P02545;Q9Y4Y9;P29376;Q9NZM5;Q02297;Q96KB5;Q13370;P50479;Q6ISU1;Q9H0H5;P61513;Q13761;Q86SG5;Q9HAJ7;O60248;Q9H254;O75494;Q15750;Q8WTV1;Q8N4L1;O14787;Q9UPQ9;P11388;P33981;	Q9UKP4;P78563;Q9P227;Q7Z6I6;P18846;Q6QNY0;O95972;Q8ND23;P55291;Q8N137;Q96B18;P78352;P0CJ88;Q7Z589;Q9UJM3;Q9BZS1;Q4KMZ1;Q96MG2;Q9UPT6;Q9UPY8;Q5T089;P10243;Q8NG41;A8MYP8;O94827;Q9BZL6;Q6NUJ5;Q8N1G1;Q8TCX5;P37088;Q7Z572;O43435;Q12870;Q15562;Q9UIK5;Q8IW70;P82094;Q96HA7;O95201;
C0032460	142	42	39	81	0.5704	Polycystic Ovary Syndrome	disease	C04;C13;C19	Neoplasms; Female Urogenital Diseases and Pregnancy Complications; Endocrine System Diseases	AKR1C2;AKR1C3;ANLN;AZGP1;BCL11A;CCNB1;CMTR2;DDX54;DMD;ELAVL3;GAB1;HELLS;HSD3B1;HSD3B2;ISYNA1;KRT3;LARP4;LIF;LMNA;LSM5;LTK;NOP53;NRG1;PBK;PDE3B;PDLIM4;PTCRA;RACGAP1;RPL37A;RUNX3;S100A7A;SAP30L;SOX15;SPTBN4;SRSF10;TAB1;THAP3;TMEM151A;TNPO2;TNRC6B;TOP2A;TTK;	ADAMTS7;ADARB1;ARHGAP23;ARHGAP30;ATF1;BLOC1S3;BMP15;CARMIL3;CDH15;CNTROB;DACT3;DLG4;DUX4L5;EMSY;ERRFI1;FOXP3;IQCC;JSRP1;MAPK8IP3;MAPRE3;MORN1;MYBL1;NPB;ODF3B;PLEKHG5;PRKD2;PWWP2B;REXO1;RHPN1;SCNN1A;SPATA21;TBX1;TCF15;TEAD2;TMEFF2;TMEM151B;TMF1;TONSL;ZNF205;	P52895;P42330;Q9NQW6;P25311;Q9H165;P14635;Q8IYT2;Q8TDD1;P11532;Q14576;Q13480;Q9NRZ9;P14060;P26439;Q9NPH2;P12035;Q71RC2;P15018;P02545;Q9Y4Y9;P29376;Q9NZM5;Q02297;Q96KB5;Q13370;P50479;Q6ISU1;Q9H0H5;P61513;Q13761;Q86SG5;Q9HAJ7;O60248;Q9H254;O75494;Q15750;Q8WTV1;Q8N4L1;O14787;Q9UPQ9;P11388;P33981;	Q9UKP4;P78563;Q9P227;Q7Z6I6;P18846;Q6QNY0;O95972;Q8ND23;P55291;Q8N137;Q96B18;P78352;P0CJ88;Q7Z589;Q9UJM3;Q9BZS1;Q4KMZ1;Q96MG2;Q9UPT6;Q9UPY8;Q5T089;P10243;Q8NG41;A8MYP8;O94827;Q9BZL6;Q6NUJ5;Q8N1G1;Q8TCX5;P37088;Q7Z572;O43435;Q12870;Q15562;Q9UIK5;Q8IW70;P82094;Q96HA7;O95201;
C1879321	123	38	40	78	0.6341	Acute Myeloid Leukemia (AML-M2)	disease	C04	Neoplasms	ANXA2;ANXA5;ANXA6;CBFB;CEBPA;CHMP5;CTNNA1;DHX15;ERG;ETV6;FHL2;FLT3;GTF2I;H1-0;H1-2;HSPB1;KIT;LPP;MYC;NECTIN2;NF1;NPM1;NTRK3;NUP214;NUP98;POU4F1;PTPN11;PXDN;RGS2;RUNX3;S100A8;STAT3;SVIL;TERT;TRIO;TUBB2A;VSIG4;WT1;	AGRN;ASXL2;BAALC;BACH2;CD33;CD44;CEBPD;DNMT3A;EHMT2;EIF4EBP1;ENAH;FOXO1;GAS2L1;GATA2;GFI1;HOXA9;ID2;KMT2A;KMT2C;LYL1;MECOM;MLF1;MLLT10;MN1;MYH11;NSD1;PDE4B;PICALM;PSIP1;RUNX1;RUNX1T1;SEPTIN9;SH3GL1;SPI1;SPRY4;SYNGR1;TRH;TSC2;VOPP1;ZBTB7A;	P07355;P08758;P08133;Q13951;P49715;Q9NZZ3;P35221;O43143;P11308;P41212;Q14192;P36888;P78347;P07305;P16403;P04792;P10721;Q93052;P01106;Q92692;P21359;P06748;Q16288;P35658;P52948;Q01851;Q06124;Q92626;P41220;Q13761;P05109;P40763;O95425;O14746;O75962;Q13885;Q9Y279;P19544;	O00468;Q76L83;Q8WXS3;Q9BYV9;P20138;P16070;P49716;Q9Y6K1;Q96KQ7;Q13541;Q8N8S7;Q12778;Q99501;P23769;Q99684;P31269;Q02363;Q03164;Q8NEZ4;P12980;Q03112;P58340;P55197;Q10571;P35749;Q96L73;Q07343;Q13492;O75475;Q01196;Q06455;Q9UHD8;Q99961;P17947;Q9C004;O43759;P20396;P49815;Q96AW1;O95365;
C0026998	123	38	40	78	0.6341	Acute Myeloid Leukemia, M1	disease	C04	Neoplasms	ANXA2;ANXA5;ANXA6;CBFB;CEBPA;CHMP5;CTNNA1;DHX15;ERG;ETV6;FHL2;FLT3;GTF2I;H1-0;H1-2;HSPB1;KIT;LPP;MYC;NECTIN2;NF1;NPM1;NTRK3;NUP214;NUP98;POU4F1;PTPN11;PXDN;RGS2;RUNX3;S100A8;STAT3;SVIL;TERT;TRIO;TUBB2A;VSIG4;WT1;	AGRN;ASXL2;BAALC;BACH2;CD33;CD44;CEBPD;DNMT3A;EHMT2;EIF4EBP1;ENAH;FOXO1;GAS2L1;GATA2;GFI1;HOXA9;ID2;KMT2A;KMT2C;LYL1;MECOM;MLF1;MLLT10;MN1;MYH11;NSD1;PDE4B;PICALM;PSIP1;RUNX1;RUNX1T1;SEPTIN9;SH3GL1;SPI1;SPRY4;SYNGR1;TRH;TSC2;VOPP1;ZBTB7A;	P07355;P08758;P08133;Q13951;P49715;Q9NZZ3;P35221;O43143;P11308;P41212;Q14192;P36888;P78347;P07305;P16403;P04792;P10721;Q93052;P01106;Q92692;P21359;P06748;Q16288;P35658;P52948;Q01851;Q06124;Q92626;P41220;Q13761;P05109;P40763;O95425;O14746;O75962;Q13885;Q9Y279;P19544;	O00468;Q76L83;Q8WXS3;Q9BYV9;P20138;P16070;P49716;Q9Y6K1;Q96KQ7;Q13541;Q8N8S7;Q12778;Q99501;P23769;Q99684;P31269;Q02363;Q03164;Q8NEZ4;P12980;Q03112;P58340;P55197;Q10571;P35749;Q96L73;Q07343;Q13492;O75475;Q01196;Q06455;Q9UHD8;Q99961;P17947;Q9C004;O43759;P20396;P49815;Q96AW1;O95365;
C0917816	139	31	45	76	0.5468	Mental deficiency	disease	C23;C10;F03;F01	Pathological Conditions, Signs and Symptoms; Nervous System Diseases; Mental Disorders; Behavior and Behavior Mechanisms	APC;ASCC3;CACNA1G;COQ5;DEAF1;DYNC1H1;EEF1B2;ENTPD1;FMR1;FRY;H3-4;H4C2;H4C3;INPP5E;KDM5A;LARP7;NF1;PARP1;PEX6;PRKRA;PTEN;SCAPER;SHANK3;SIN3A;SLC2A1;TBCD;TMCO1;VRK1;WDR62;YY1;ZMYM2;	ADRA2B;AHI1;ASCL1;CCBE1;CHD8;CIC;CNKSR1;COL18A1;DCC;DISC1;DNMT3A;DOCK8;FAM126A;FOXG1;GON4L;GRIN2B;HDAC4;KANSL1;KCNA2;KDM5C;KDM6B;KIF7;MAN1B1;MCC;MECP2;MED13L;MEF2C;NSD1;NTF4;PAX6;PHIP;PRRT2;RABL6;RAI1;RALGDS;SCN8A;SETBP1;SHANK2;SRGAP3;STAG1;SYNGAP1;TSEN34;TSEN54;ZCCHC8;ZNF526;	P25054;Q8N3C0;O43497;Q5HYK3;O75398;Q14204;P24534;P49961;Q06787;Q5TBA9;Q16695;P62805;P62805;Q9NRR6;P29375;Q4G0J3;P21359;P09874;Q13608;O75569;P60484;Q9BY12;Q9BYB0;Q96ST3;P11166;Q9BTW9;Q9UM00;Q99986;O43379;P25490;Q9UBW7;	P18089;Q8N157;P50553;Q6UXH8;Q9HCK8;Q96RK0;Q969H4;P39060;P43146;Q9NRI5;Q9Y6K1;Q8NF50;Q9BYI3;P55316;Q3T8J9;Q13224;P56524;Q7Z3B3;P16389;P41229;O15054;Q2M1P5;Q9UKM7;P23508;P51608;Q71F56;Q06413;Q96L73;P34130;P26367;Q8WWQ0;Q7Z6L0;Q3YEC7;Q7Z5J4;Q12967;Q9UQD0;Q9Y6X0;Q9UPX8;O43295;Q8WVM7;Q96PV0;Q9BSV6;Q7Z6J9;Q6NZY4;Q8TF50;
C0020796	139	31	45	76	0.5468	Profound Mental Retardation	disease	C23;C10;F03;F01	Pathological Conditions, Signs and Symptoms; Nervous System Diseases; Mental Disorders; Behavior and Behavior Mechanisms	APC;ASCC3;CACNA1G;COQ5;DEAF1;DYNC1H1;EEF1B2;ENTPD1;FMR1;FRY;H3-4;H4C2;H4C3;INPP5E;KDM5A;LARP7;NF1;PARP1;PEX6;PRKRA;PTEN;SCAPER;SHANK3;SIN3A;SLC2A1;TBCD;TMCO1;VRK1;WDR62;YY1;ZMYM2;	ADRA2B;AHI1;ASCL1;CCBE1;CHD8;CIC;CNKSR1;COL18A1;DCC;DISC1;DNMT3A;DOCK8;FAM126A;FOXG1;GON4L;GRIN2B;HDAC4;KANSL1;KCNA2;KDM5C;KDM6B;KIF7;MAN1B1;MCC;MECP2;MED13L;MEF2C;NSD1;NTF4;PAX6;PHIP;PRRT2;RABL6;RAI1;RALGDS;SCN8A;SETBP1;SHANK2;SRGAP3;STAG1;SYNGAP1;TSEN34;TSEN54;ZCCHC8;ZNF526;	P25054;Q8N3C0;O43497;Q5HYK3;O75398;Q14204;P24534;P49961;Q06787;Q5TBA9;Q16695;P62805;P62805;Q9NRR6;P29375;Q4G0J3;P21359;P09874;Q13608;O75569;P60484;Q9BY12;Q9BYB0;Q96ST3;P11166;Q9BTW9;Q9UM00;Q99986;O43379;P25490;Q9UBW7;	P18089;Q8N157;P50553;Q6UXH8;Q9HCK8;Q96RK0;Q969H4;P39060;P43146;Q9NRI5;Q9Y6K1;Q8NF50;Q9BYI3;P55316;Q3T8J9;Q13224;P56524;Q7Z3B3;P16389;P41229;O15054;Q2M1P5;Q9UKM7;P23508;P51608;Q71F56;Q06413;Q96L73;P34130;P26367;Q8WWQ0;Q7Z6L0;Q3YEC7;Q7Z5J4;Q12967;Q9UQD0;Q9Y6X0;Q9UPX8;O43295;Q8WVM7;Q96PV0;Q9BSV6;Q7Z6J9;Q6NZY4;Q8TF50;
C0007131	147	46	30	76	0.5170	Non-Small Cell Lung Carcinoma	disease	C04;C08	Neoplasms; Respiratory Tract Diseases	ALK;APC;ATF3;CA9;CHFR;CLPTM1L;DUSP3;E2F5;E2F8;EGFR;FHIT;FOXM1;GCLC;GSTM2;ITGB1;ITGB4;KEAP1;KIT;MDM2;MTOR;MYC;NCOA3;NEK2;NFE2L2;OSMR;PGAM1;PHGDH;PHLDA2;PRDX1;PTEN;PYCARD;RBM7;RHEB;ROS1;RRM1;SHMT2;SMARCA4;SOX2;STAT3;TERT;TP53;TP53BP1;TRMT11;UCHL1;XPC;ZNF462;	ADAMTS1;AREG;AVEN;BAP1;BRAF;CD74;CERT1;CHGA;COL7A1;E2F1;E2F2;E2F3;E2F7;EML4;FASLG;FGFR1;FOXO3;HES1;HIF1A;KIF5B;LRRC59;MACIR;MXRA5;NKX2-1;NOTCH3;PRR13;PTHLH;PXN;RRAD;SDC4;	Q9UM73;P25054;P18847;Q16790;Q96EP1;Q96KA5;P51452;Q15329;A0AVK6;P00533;P49789;Q08050;P48506;P28161;P05556;P16144;Q14145;P10721;Q00987;P42345;P01106;Q9Y6Q9;P51955;Q16236;Q99650;P18669;O43175;Q53GA4;Q06830;P60484;Q9ULZ3;Q9Y580;Q15382;P08922;P23921;P34897;P51532;P48431;P40763;O14746;P04637;Q12888;Q7Z4G4;P09936;Q01831;Q96JM2;	Q9UHI8;P15514;Q9NQS1;Q92560;P15056;P04233;Q9Y5P4;P10645;Q02388;Q01094;Q14209;O00716;Q96AV8;Q9HC35;P48023;P11362;O43524;Q14469;Q16665;P33176;Q96AG4;Q96GV9;Q9NR99;P43699;Q9UM47;Q9NZ81;P12272;P49023;P55042;P31431;
C0010606	100	37	38	75	0.7500	Adenoid Cystic Carcinoma	disease	C04	Neoplasms	ATM;ATRX;BCL11A;CMTR2;DTL;EFHD1;EN1;EP300;FBXW7;FGFR4;GAS2;H1-4;H2AC16;HOMER3;INSRR;ISYNA1;ITGB4;KAT6A;KDM6A;KRT5;MAML3;MARCKS;MGA;MORF4L1;MYCBP;MYCN;NFIB;PRKDC;PTEN;PYGB;RBFOX2;SMARCA2;SMARCE1;SMC1A;SON;TOP2A;TP53;	ARID1A;ARID4B;ARID5B;BCOR;BCORL1;BRCA1;BRD1;CREBBP;DTX4;ERBIN;ESPL1;FAT1;FOXO3;FOXP2;IGFBP2;IL17RD;IRX4;JMJD1C;KANSL1;KDM6B;KMT2C;KRT15;MAGI1;MAGI2;MARK2;MIER2;MYBL1;NOTCH1;NSD1;PCSK1N;SETD2;SOX11;SOX4;SRCAP;TLK1;UHRF1;VCAN;ZIM2;	Q13315;P46100;Q9H165;Q8IYT2;Q9NZJ0;Q9BUP0;Q05925;Q09472;Q969H0;P22455;O43903;P10412;P0C0S8;Q9NSC5;P14616;Q9NPH2;P16144;Q92794;O15550;P13647;Q96JK9;P29966;Q8IWI9;Q9UBU8;Q99417;P04198;O00712;P78527;P60484;P11216;O43251;P51531;Q969G3;Q14683;P18583;P11388;P04637;	O14497;Q4LE39;Q14865;Q6W2J9;Q5H9F3;P38398;O95696;Q92793;Q9Y2E6;Q96RT1;Q14674;Q14517;O43524;O15409;P18065;Q8NFM7;P78413;Q15652;Q7Z3B3;O15054;Q8NEZ4;P19012;Q96QZ7;Q86UL8;Q7KZI7;Q8N344;P10243;P46531;Q96L73;Q9UHG2;Q9BYW2;P35716;Q06945;Q6ZRS2;Q9UKI8;Q96T88;P13611;Q9NZV7;
C0279702	148	37	38	75	0.5068	Conventional (Clear Cell) Renal Cell Carcinoma	disease	C04;C13;C12	Neoplasms; Female Urogenital Diseases and Pregnancy Complications; Male Urogenital Diseases	AHNAK;AKAP13;ALK;ALOX12B;ATM;BTG3;CILK1;CRYAB;CTSB;DCLK3;EEF2;ELOC;FLT1;FMN2;HNF1A;HSPA9;HSPB1;HSPD1;KDM6A;KEAP1;KRT8;LRRK2;MTOR;OGG1;PDXDC1;PGK1;PRCC;PTEN;PVALB;RELA;RPL14;SFRP2;SLC2A1;SPTBN4;TAGLN2;TGM2;TP53;	ADIPOQ;ARID1A;BAP1;BIRC7;BRD3;CSMD3;CUL7;DNHD1;EPAS1;HNF1B;IL4R;IL6;KDM5C;KRT7;L1CAM;MITF;MLLT10;MSGN1;MUC4;NAV3;NF2;PAK1;PBRM1;PNKD;POMC;ROR1;RYR1;SETD2;SHANK1;SYNE2;TET2;TFE3;TSC1;TSC2;VHL;WNK3;ZNF536;ZNF804A;	Q09666;Q12802;Q9UM73;O75342;Q13315;Q14201;Q9UPZ9;P02511;P07858;Q9C098;P13639;Q15369;P17948;Q9NZ56;P20823;P38646;P04792;P10809;O15550;Q14145;P05787;Q5S007;P42345;O15527;Q6P996;P00558;Q92733;P60484;P20472;Q04206;P50914;Q96HF1;P11166;Q9H254;P37802;P21980;P04637;	Q15848;O14497;Q92560;Q96CA5;Q15059;Q7Z407;Q14999;Q96M86;Q99814;P35680;P24394;P05231;P41229;P08729;P32004;O75030;P55197;A6NI15;Q99102;Q8IVL0;P35240;Q13153;Q86U86;Q8N490;P01189;Q01973;P21817;Q9BYW2;Q9Y566;Q8WXH0;Q6N021;P19532;Q92574;P49815;P40337;Q9BYP7;O15090;Q7Z570;
C0557874	132	45	29	74	0.5606	Global developmental delay	disease			ABAT;ACTL6B;AGO1;AP1B1;BRSK2;CDK8;CHD3;CNOT1;CSDE1;CTNNA2;DDX6;DIAPH1;FBXW11;GOT2;HNRNPR;IQSEC1;KARS1;KMT2E;NBAS;NBEA;NFIB;NKAP;PNPT1;POLR2A;PPP2CA;PUM1;RAC1;RARS1;SLC2A1;SMARCC2;SPART;SPTBN2;STT3A;STT3B;SUPT16H;SUZ12;TAF1;TRPM3;TRRAP;TSEN15;UBTF;VPS53;ZNF142;ZNF335;ZNF462;	APC2;ATN1;CACNA1B;CACNA1E;COL4A1;DLL1;FRMPD4;INTS1;KDM3B;KDM5C;LNPK;MAPK8IP3;MN1;OXR1;PACS2;PCGF2;PHACTR1;POU3F3;PRR12;SOX4;SZT2;TAOK1;TCF20;TET3;TMEM94;TRAPPC12;TRIM8;ZBTB18;ZMIZ1;	P80404;O94805;Q9UL18;Q10567;Q8IWQ3;P49336;Q12873;A5YKK6;O75534;P26232;P26196;O60610;Q9UKB1;P00505;O43390;Q6DN90;Q15046;Q8IZD2;A2RRP1;Q8NFP9;O00712;Q8N5F7;Q8TCS8;P24928;P67775;Q14671;P63000;P54136;P11166;Q8TAQ2;Q8N0X7;O15020;P46977;Q8TCJ2;Q9Y5B9;Q15022;P21675;Q9HCF6;Q9Y4A5;Q8WW01;P17480;Q5VIR6;P52746;Q9H4Z2;Q96JM2;	O95996;P54259;Q00975;Q15878;P02462;O00548;Q14CM0;Q8N201;Q7LBC6;P41229;Q9C0E8;Q9UPT6;Q10571;Q8N573;Q86VP3;P35227;Q9C0D0;P20264;Q9ULL5;Q06945;Q5T011;Q7L7X3;Q9UGU0;O43151;Q12767;Q8WVT3;Q9BZR9;Q99592;Q9ULJ6;
C0087031	134	34	39	73	0.5448	Juvenile-Onset Still Disease	disease	C17;C05;C20	Skin and Connective Tissue Diseases; Musculoskeletal Diseases; Immune System Diseases	BTG3;C9orf72;CALD1;CTTN;CXCR4;DUSP1;ELF2;ETV6;FOSL2;H2AC8;HERPUD2;KLF4;LPP;MAD1L1;MAML2;MAPK1;MEX3C;MIF;NDEL1;NRG1;PCYT1B;PGM5;PLAUR;PLK2;PLOD2;R3HDM2;RBM47;SIPA1L1;SMAD3;STAT3;TCF7L2;TUBB2A;UBE3C;ZFC3H1;	ACRBP;ANKRD9;AREG;ASAP1;BEND2;C2orf88;CAMSAP1;CREM;DDIT3;EGR1;FCHSD2;FOS;FOSB;FOXP1;GNG11;HBEGF;IL6;JMJD1C;JUN;KAT6B;LILRA5;MAP2;MTSS1;NR4A2;NR4A3;OSM;PACSIN2;PER1;RERE;STIM1;TFDP1;TNFRSF10C;TNIK;TREML1;TTLL5;UBE2E1;UHRF1BP1L;WASF3;ZFAND3;	Q14201;Q96LT7;Q05682;Q14247;P61073;P28562;Q15723;P41212;P15408;P04908;Q9BSE4;O43474;Q93052;Q9Y6D9;Q8IZL2;P28482;Q5U5Q3;P14174;Q9GZM8;Q02297;Q9Y5K3;Q15124;Q03405;Q9NYY3;O00469;Q9Y2K5;A0AV96;O43166;P84022;P40763;Q9NQB0;Q13885;Q15386;O60293;	Q8NEB7;Q96BM1;P15514;Q9ULH1;Q8NDZ0;Q9BSF0;Q5T5Y3;Q03060;P35638;P18146;O94868;P01100;P53539;Q9H334;P61952;Q99075;P05231;Q15652;P05412;Q8WYB5;A6NI73;P11137;O43312;P43354;Q92570;P13725;Q9UNF0;O15534;Q9P2R6;Q13586;Q14186;O14798;Q9UKE5;Q86YW5;Q6EMB2;P51965;A0JNW5;Q9UPY6;Q9H8U3;
C0205698	163	52	21	73	0.4479	Undifferentiated carcinoma	disease	C04	Neoplasms	ACTB;ACTG1;ACTN4;ANXA1;BASP1;CAPZB;CASK;CDK4;CNN3;COL5A1;DBI;DNMT1;DUSP6;EEF1A1;EGFR;EIF5A;ESR1;EZR;FHIT;GATA3;HNRNPA1;KRT5;LGALS7;MDH2;MIF;MYC;PGAM1;PHB;PIK3R1;PLAUR;PLK2;PRDX2;PSMA4;PSME1;PTBP1;PTEN;RAN;RPL3;RPL6;RPS14;SCD;SLC25A10;SNRPD3;SOX9;SRSF2;STAT3;TF;TMEM37;TP53;TPM3;XDH;YWHAZ;	BRCA1;DNMT3B;FN1;HIF1A;ID3;ID4;KRT71;LSR;NSMF;PGR;PRLR;PTN;RASA1;SLC12A2;STMN1;TLE4;TP63;TRPS1;TSC22D1;URI1;VHL;	P60709;P63261;O43707;P04083;P80723;P47756;O14936;P11802;Q15417;P20908;P07108;P26358;Q16828;P68104;P00533;P63241;P03372;P15311;P49789;P23771;P09651;P13647;P47929;P40926;P14174;P01106;P18669;P35232;P27986;Q03405;Q9NYY3;P32119;P25789;Q06323;P26599;P60484;P62826;P39023;Q02878;P62263;O00767;Q9UBX3;P62318;P48436;Q01130;P40763;P02787;Q8WXS4;P04637;P06753;P47989;P63104;	P38398;Q9UBC3;P02751;Q16665;Q02535;P47928;Q3SY84;Q86X29;Q6X4W1;P06401;P16471;P21246;P20936;P55011;P16949;Q04727;Q9H3D4;Q9UHF7;Q15714;O94763;P40337;
C0205697	163	52	21	73	0.4479	Carcinoma, Spindle-Cell	disease	C04	Neoplasms	ACTB;ACTG1;ACTN4;ANXA1;BASP1;CAPZB;CASK;CDK4;CNN3;COL5A1;DBI;DNMT1;DUSP6;EEF1A1;EGFR;EIF5A;ESR1;EZR;FHIT;GATA3;HNRNPA1;KRT5;LGALS7;MDH2;MIF;MYC;PGAM1;PHB;PIK3R1;PLAUR;PLK2;PRDX2;PSMA4;PSME1;PTBP1;PTEN;RAN;RPL3;RPL6;RPS14;SCD;SLC25A10;SNRPD3;SOX9;SRSF2;STAT3;TF;TMEM37;TP53;TPM3;XDH;YWHAZ;	BRCA1;DNMT3B;FN1;HIF1A;ID3;ID4;KRT71;LSR;NSMF;PGR;PRLR;PTN;RASA1;SLC12A2;STMN1;TLE4;TP63;TRPS1;TSC22D1;URI1;VHL;	P60709;P63261;O43707;P04083;P80723;P47756;O14936;P11802;Q15417;P20908;P07108;P26358;Q16828;P68104;P00533;P63241;P03372;P15311;P49789;P23771;P09651;P13647;P47929;P40926;P14174;P01106;P18669;P35232;P27986;Q03405;Q9NYY3;P32119;P25789;Q06323;P26599;P60484;P62826;P39023;Q02878;P62263;O00767;Q9UBX3;P62318;P48436;Q01130;P40763;P02787;Q8WXS4;P04637;P06753;P47989;P63104;	P38398;Q9UBC3;P02751;Q16665;Q02535;P47928;Q3SY84;Q86X29;Q6X4W1;P06401;P16471;P21246;P20936;P55011;P16949;Q04727;Q9H3D4;Q9UHF7;Q15714;O94763;P40337;
C0205696	163	52	21	73	0.4479	Anaplastic carcinoma	disease	C04	Neoplasms	ACTB;ACTG1;ACTN4;ANXA1;BASP1;CAPZB;CASK;CDK4;CNN3;COL5A1;DBI;DNMT1;DUSP6;EEF1A1;EGFR;EIF5A;ESR1;EZR;FHIT;GATA3;HNRNPA1;KRT5;LGALS7;MDH2;MIF;MYC;PGAM1;PHB;PIK3R1;PLAUR;PLK2;PRDX2;PSMA4;PSME1;PTBP1;PTEN;RAN;RPL3;RPL6;RPS14;SCD;SLC25A10;SNRPD3;SOX9;SRSF2;STAT3;TF;TMEM37;TP53;TPM3;XDH;YWHAZ;	BRCA1;DNMT3B;FN1;HIF1A;ID3;ID4;KRT71;LSR;NSMF;PGR;PRLR;PTN;RASA1;SLC12A2;STMN1;TLE4;TP63;TRPS1;TSC22D1;URI1;VHL;	P60709;P63261;O43707;P04083;P80723;P47756;O14936;P11802;Q15417;P20908;P07108;P26358;Q16828;P68104;P00533;P63241;P03372;P15311;P49789;P23771;P09651;P13647;P47929;P40926;P14174;P01106;P18669;P35232;P27986;Q03405;Q9NYY3;P32119;P25789;Q06323;P26599;P60484;P62826;P39023;Q02878;P62263;O00767;Q9UBX3;P62318;P48436;Q01130;P40763;P02787;Q8WXS4;P04637;P06753;P47989;P63104;	P38398;Q9UBC3;P02751;Q16665;Q02535;P47928;Q3SY84;Q86X29;Q6X4W1;P06401;P16471;P21246;P20936;P55011;P16949;Q04727;Q9H3D4;Q9UHF7;Q15714;O94763;P40337;
C1140680	137	42	30	72	0.5255	Malignant neoplasm of ovary	disease	C04;C13;C19	Neoplasms; Female Urogenital Diseases and Pregnancy Complications; Endocrine System Diseases	ALOX12B;ATF3;CAMKK2;CDK12;CTNNB1;DOK1;EGFR;ESR1;HDAC6;HOXD9;MAPK1;MAPK3;MKI67;MRE11;MSH2;MSH6;MTOR;MYC;NECTIN2;NME2;PIK3R1;POP4;PPP1CC;PRC1;PTEN;RBL2;SELENBP1;SLC2A1;SMARCA4;SOD1;SPDEF;SRSF10;STAT3;TERT;TP53;TP53BP1;TRMT11;TUBB3;TYMS;WDR77;XIAP;YAP1;	AREG;BAP1;BCL9;BNC2;BRAF;BRCA1;BRCA2;CDKN1B;CHMP4C;DLC1;DYRK1B;FAM107A;GPR150;HAUS6;HOXB9;HOXD1;HOXD11;IL11RA;IL6;JMJD6;KANSL1;LRRC46;LRRC59;MACIR;MECOM;RNF43;SKAP1;TP63;URI1;ZEB1;	O75342;P18847;Q96RR4;Q9NYV4;P35222;Q99704;P00533;P03372;Q9UBN7;P28356;P28482;P27361;P46013;P49959;P43246;P52701;P42345;P01106;Q92692;P22392;P27986;O95707;P36873;O43663;P60484;Q08999;Q13228;P11166;P51532;P00441;O95238;O75494;P40763;O14746;P04637;Q12888;Q7Z4G4;Q13509;P04818;Q9BQA1;P98170;P46937;	P15514;Q92560;O00512;Q6ZN30;P15056;P38398;P51587;P46527;Q96CF2;Q96QB1;Q9Y463;O95990;Q8NGU9;Q7Z4H7;P17482;Q9GZZ0;P31277;Q14626;P05231;Q6NYC1;Q7Z3B3;Q96FV0;Q96AG4;Q96GV9;Q03112;Q68DV7;Q86WV1;Q9H3D4;O94763;P37275;
C0007102	155	41	31	72	0.4645	Malignant tumor of colon	disease	C06;C04	Digestive System Diseases; Neoplasms	ACTA2;ALOX12B;APC;BRD4;CKM;CRYAB;CTNNB1;DNMT1;EGFR;EIF3I;FBP1;FZD2;HSPA2;HSPB1;MAP2K3;MCM2;MKI67;MTOR;MYC;NOX4;PCNA;PCP4;RELA;RFC1;RHOJ;RNF34;S100A4;S100A9;SLC16A1;SLC2A1;STAT3;SULT1A1;TCF7L2;TNFRSF9;TP53;TP53BP1;TPM3;TRMT11;TYMS;WT1;YBX1;	ASCL2;AXIN2;BAP1;BRAF;CDKN1A;CDX2;DEFA5;DMBT1;EOMES;F5;GAP43;GAST;HES1;ID3;JUN;KCNH2;LEF1;MACIR;MECOM;NFKB1;NOTCH1;PARP4;PLCB1;PTPN12;PTPRJ;RCOR1;SERTAD1;SH3KBP1;TCF19;TNFRSF10A;TP63;	P62736;O75342;P25054;O60885;P06732;P02511;P35222;P26358;P00533;Q13347;P09467;Q14332;P54652;P04792;P46734;P49736;P46013;P42345;P01106;Q9NPH5;P12004;P48539;Q04206;P35251;Q9H4E5;Q969K3;P26447;P06702;P53985;P11166;P40763;P50225;Q9NQB0;Q07011;P04637;Q12888;P06753;Q7Z4G4;P04818;P19544;P67809;	Q99929;Q9Y2T1;Q92560;P15056;P38936;Q99626;Q01523;Q9UGM3;O95936;P12259;P17677;P01350;Q14469;Q02535;P05412;Q12809;Q9UJU2;Q96GV9;Q03112;P19838;P46531;Q9UKK3;Q9NQ66;Q05209;Q12913;Q9UKL0;Q9UHV2;Q96B97;Q9Y242;O00220;Q9H3D4;
C4704862	130	33	38	71	0.5462	Polyarthritis, Juvenile, Rheumatoid Factor Positive	disease	C17;C05;C20	Skin and Connective Tissue Diseases; Musculoskeletal Diseases; Immune System Diseases	BTG3;C9orf72;CALD1;CTTN;CXCR4;DUSP1;ELF2;ETV6;FOSL2;H2AC8;HERPUD2;KLF4;LPP;MAD1L1;MAML2;MAPK1;MEX3C;NDEL1;NRG1;PCYT1B;PGM5;PLAUR;PLK2;PLOD2;R3HDM2;RBM47;SIPA1L1;SMAD3;STAT3;TCF7L2;TUBB2A;UBE3C;ZFC3H1;	ACRBP;ANKRD9;AREG;ASAP1;BEND2;C2orf88;CAMSAP1;CREM;DDIT3;EGR1;FCHSD2;FOS;FOSB;FOXP1;GNG11;HBEGF;JMJD1C;JUN;KAT6B;LILRA5;MAP2;MTSS1;NR4A2;NR4A3;OSM;PACSIN2;PER1;RERE;STIM1;TFDP1;TNFRSF10C;TNIK;TREML1;TTLL5;UBE2E1;UHRF1BP1L;WASF3;ZFAND3;	Q14201;Q96LT7;Q05682;Q14247;P61073;P28562;Q15723;P41212;P15408;P04908;Q9BSE4;O43474;Q93052;Q9Y6D9;Q8IZL2;P28482;Q5U5Q3;Q9GZM8;Q02297;Q9Y5K3;Q15124;Q03405;Q9NYY3;O00469;Q9Y2K5;A0AV96;O43166;P84022;P40763;Q9NQB0;Q13885;Q15386;O60293;	Q8NEB7;Q96BM1;P15514;Q9ULH1;Q8NDZ0;Q9BSF0;Q5T5Y3;Q03060;P35638;P18146;O94868;P01100;P53539;Q9H334;P61952;Q99075;Q15652;P05412;Q8WYB5;A6NI73;P11137;O43312;P43354;Q92570;P13725;Q9UNF0;O15534;Q9P2R6;Q13586;Q14186;O14798;Q9UKE5;Q86YW5;Q6EMB2;P51965;A0JNW5;Q9UPY6;Q9H8U3;
C4552091	130	33	38	71	0.5462	Polyarthritis, Juvenile, Rheumatoid Factor Negative	disease	C17;C05;C20	Skin and Connective Tissue Diseases; Musculoskeletal Diseases; Immune System Diseases	BTG3;C9orf72;CALD1;CTTN;CXCR4;DUSP1;ELF2;ETV6;FOSL2;H2AC8;HERPUD2;KLF4;LPP;MAD1L1;MAML2;MAPK1;MEX3C;NDEL1;NRG1;PCYT1B;PGM5;PLAUR;PLK2;PLOD2;R3HDM2;RBM47;SIPA1L1;SMAD3;STAT3;TCF7L2;TUBB2A;UBE3C;ZFC3H1;	ACRBP;ANKRD9;AREG;ASAP1;BEND2;C2orf88;CAMSAP1;CREM;DDIT3;EGR1;FCHSD2;FOS;FOSB;FOXP1;GNG11;HBEGF;JMJD1C;JUN;KAT6B;LILRA5;MAP2;MTSS1;NR4A2;NR4A3;OSM;PACSIN2;PER1;RERE;STIM1;TFDP1;TNFRSF10C;TNIK;TREML1;TTLL5;UBE2E1;UHRF1BP1L;WASF3;ZFAND3;	Q14201;Q96LT7;Q05682;Q14247;P61073;P28562;Q15723;P41212;P15408;P04908;Q9BSE4;O43474;Q93052;Q9Y6D9;Q8IZL2;P28482;Q5U5Q3;Q9GZM8;Q02297;Q9Y5K3;Q15124;Q03405;Q9NYY3;O00469;Q9Y2K5;A0AV96;O43166;P84022;P40763;Q9NQB0;Q13885;Q15386;O60293;	Q8NEB7;Q96BM1;P15514;Q9ULH1;Q8NDZ0;Q9BSF0;Q5T5Y3;Q03060;P35638;P18146;O94868;P01100;P53539;Q9H334;P61952;Q99075;Q15652;P05412;Q8WYB5;A6NI73;P11137;O43312;P43354;Q92570;P13725;Q9UNF0;O15534;Q9P2R6;Q13586;Q14186;O14798;Q9UKE5;Q86YW5;Q6EMB2;P51965;A0JNW5;Q9UPY6;Q9H8U3;
C3714758	130	33	38	71	0.5462	Juvenile psoriatic arthritis	disease	C17;C05;C20	Skin and Connective Tissue Diseases; Musculoskeletal Diseases; Immune System Diseases	BTG3;C9orf72;CALD1;CTTN;CXCR4;DUSP1;ELF2;ETV6;FOSL2;H2AC8;HERPUD2;KLF4;LPP;MAD1L1;MAML2;MAPK1;MEX3C;NDEL1;NRG1;PCYT1B;PGM5;PLAUR;PLK2;PLOD2;R3HDM2;RBM47;SIPA1L1;SMAD3;STAT3;TCF7L2;TUBB2A;UBE3C;ZFC3H1;	ACRBP;ANKRD9;AREG;ASAP1;BEND2;C2orf88;CAMSAP1;CREM;DDIT3;EGR1;FCHSD2;FOS;FOSB;FOXP1;GNG11;HBEGF;JMJD1C;JUN;KAT6B;LILRA5;MAP2;MTSS1;NR4A2;NR4A3;OSM;PACSIN2;PER1;RERE;STIM1;TFDP1;TNFRSF10C;TNIK;TREML1;TTLL5;UBE2E1;UHRF1BP1L;WASF3;ZFAND3;	Q14201;Q96LT7;Q05682;Q14247;P61073;P28562;Q15723;P41212;P15408;P04908;Q9BSE4;O43474;Q93052;Q9Y6D9;Q8IZL2;P28482;Q5U5Q3;Q9GZM8;Q02297;Q9Y5K3;Q15124;Q03405;Q9NYY3;O00469;Q9Y2K5;A0AV96;O43166;P84022;P40763;Q9NQB0;Q13885;Q15386;O60293;	Q8NEB7;Q96BM1;P15514;Q9ULH1;Q8NDZ0;Q9BSF0;Q5T5Y3;Q03060;P35638;P18146;O94868;P01100;P53539;Q9H334;P61952;Q99075;Q15652;P05412;Q8WYB5;A6NI73;P11137;O43312;P43354;Q92570;P13725;Q9UNF0;O15534;Q9P2R6;Q13586;Q14186;O14798;Q9UKE5;Q86YW5;Q6EMB2;P51965;A0JNW5;Q9UPY6;Q9H8U3;
C3495559	130	33	38	71	0.5462	Juvenile arthritis	disease	C17;C05;C20	Skin and Connective Tissue Diseases; Musculoskeletal Diseases; Immune System Diseases	BTG3;C9orf72;CALD1;CTTN;CXCR4;DUSP1;ELF2;ETV6;FOSL2;H2AC8;HERPUD2;KLF4;LPP;MAD1L1;MAML2;MAPK1;MEX3C;NDEL1;NRG1;PCYT1B;PGM5;PLAUR;PLK2;PLOD2;R3HDM2;RBM47;SIPA1L1;SMAD3;STAT3;TCF7L2;TUBB2A;UBE3C;ZFC3H1;	ACRBP;ANKRD9;AREG;ASAP1;BEND2;C2orf88;CAMSAP1;CREM;DDIT3;EGR1;FCHSD2;FOS;FOSB;FOXP1;GNG11;HBEGF;JMJD1C;JUN;KAT6B;LILRA5;MAP2;MTSS1;NR4A2;NR4A3;OSM;PACSIN2;PER1;RERE;STIM1;TFDP1;TNFRSF10C;TNIK;TREML1;TTLL5;UBE2E1;UHRF1BP1L;WASF3;ZFAND3;	Q14201;Q96LT7;Q05682;Q14247;P61073;P28562;Q15723;P41212;P15408;P04908;Q9BSE4;O43474;Q93052;Q9Y6D9;Q8IZL2;P28482;Q5U5Q3;Q9GZM8;Q02297;Q9Y5K3;Q15124;Q03405;Q9NYY3;O00469;Q9Y2K5;A0AV96;O43166;P84022;P40763;Q9NQB0;Q13885;Q15386;O60293;	Q8NEB7;Q96BM1;P15514;Q9ULH1;Q8NDZ0;Q9BSF0;Q5T5Y3;Q03060;P35638;P18146;O94868;P01100;P53539;Q9H334;P61952;Q99075;Q15652;P05412;Q8WYB5;A6NI73;P11137;O43312;P43354;Q92570;P13725;Q9UNF0;O15534;Q9P2R6;Q13586;Q14186;O14798;Q9UKE5;Q86YW5;Q6EMB2;P51965;A0JNW5;Q9UPY6;Q9H8U3;
C0269102	159	31	40	71	0.4465	Endometrioma	disease	C13	Female Urogenital Diseases and Pregnancy Complications	ABCC4;ACTA2;AKR1C2;AKR1C3;ANKRD1;BMP7;CFD;DDX5;DUSP1;EGFR;ELAVL1;ENPP1;HDAC1;HDAC2;IMPA2;ITGB1;LRRK2;MED1;MED16;MED4;NDNF;NR2C1;NR3C1;NTRK3;PAX2;PLA2G2A;SMPDL3A;SST;TACSTD2;THRA;TNC;	ABI3BP;AREG;ARHGAP28;ARNT;BRD8;CD55;DEPP1;DICER1;ERRFI1;FBN1;FKBP5;FOS;GREB1;HBEGF;HS3ST3B1;IGF1;IGFBP6;KLF13;KLF9;LMOD1;MTA1;MTA2;NCOA1;NCOA6;NCOR1;NEDD4L;NEFM;NR1D2;NR2F6;NR3C2;NR4A1;PGR;PRLR;PTGER4;RARB;SPARCL1;STC2;TOB1;TRH;VCAN;	O15439;P62736;P52895;P42330;Q15327;P18075;P00746;P17844;P28562;P00533;Q15717;P22413;Q13547;Q92769;O14732;P05556;Q5S007;Q15648;Q9Y2X0;Q9NPJ6;Q8TB73;P13056;P04150;Q16288;Q02962;P14555;Q92484;P61278;P09758;P10827;P24821;	Q7Z7G0;P15514;Q9P2N2;P27540;Q9H0E9;P08174;Q9NTK1;Q9UPY3;Q9UJM3;P35555;Q13451;P01100;Q4ZG55;Q99075;Q9Y662;P05019;P24592;Q9Y2Y9;Q13886;P29536;Q13330;O94776;Q15788;Q14686;O75376;Q96PU5;P07197;Q14995;P10588;P08235;P22736;P06401;P16471;P35408;P10826;Q14515;O76061;P50616;P20396;P13611;
C0014175	159	31	40	71	0.4465	Endometriosis	disease	C13	Female Urogenital Diseases and Pregnancy Complications	ABCC4;ACTA2;AKR1C2;AKR1C3;ANKRD1;BMP7;CFD;DDX5;DUSP1;EGFR;ELAVL1;ENPP1;HDAC1;HDAC2;IMPA2;ITGB1;LRRK2;MED1;MED16;MED4;NDNF;NR2C1;NR3C1;NTRK3;PAX2;PLA2G2A;SMPDL3A;SST;TACSTD2;THRA;TNC;	ABI3BP;AREG;ARHGAP28;ARNT;BRD8;CD55;DEPP1;DICER1;ERRFI1;FBN1;FKBP5;FOS;GREB1;HBEGF;HS3ST3B1;IGF1;IGFBP6;KLF13;KLF9;LMOD1;MTA1;MTA2;NCOA1;NCOA6;NCOR1;NEDD4L;NEFM;NR1D2;NR2F6;NR3C2;NR4A1;PGR;PRLR;PTGER4;RARB;SPARCL1;STC2;TOB1;TRH;VCAN;	O15439;P62736;P52895;P42330;Q15327;P18075;P00746;P17844;P28562;P00533;Q15717;P22413;Q13547;Q92769;O14732;P05556;Q5S007;Q15648;Q9Y2X0;Q9NPJ6;Q8TB73;P13056;P04150;Q16288;Q02962;P14555;Q92484;P61278;P09758;P10827;P24821;	Q7Z7G0;P15514;Q9P2N2;P27540;Q9H0E9;P08174;Q9NTK1;Q9UPY3;Q9UJM3;P35555;Q13451;P01100;Q4ZG55;Q99075;Q9Y662;P05019;P24592;Q9Y2Y9;Q13886;P29536;Q13330;O94776;Q15788;Q14686;O75376;Q96PU5;P07197;Q14995;P10588;P08235;P22736;P06401;P16471;P35408;P10826;Q14515;O76061;P50616;P20396;P13611;
C0007137	122	40	30	70	0.5738	Squamous cell carcinoma	disease	C04	Neoplasms	ANXA1;ANXA2;ANXA5;ATM;BLM;CEBPA;CRYAB;CSNK2A2;CTTN;EGFR;EP300;ERCC2;GAPDH;HDAC1;HDAC2;HSPA8;HSPB1;ITGB1;KNSTRN;LGALS7;MAPK1;MAPK3;MYC;NCOA3;NFE2L2;PGAM1;PRKDC;PTK2;PTPN11;PYCARD;RACK1;SERPINB3;SFN;SOX2;STAT3;TP53;TYMS;UBA1;VDAC2;XPC;	AFAP1L2;AREG;CREBBP;DOCK8;DSPP;ERCC5;FGFR1;IL6;IVL;KLF5;KRT1;KRT10;KRT14;KRT6B;LORICRIN;NOTCH1;NOTCH2;NOTCH3;NOTCH4;PTGER1;RAD52;RARB;RASA1;SEM1;SPRR1A;TIAM1;TP63;TSC1;TSC2;XPA;	P04083;P07355;P08758;Q13315;P54132;P49715;P02511;P19784;Q14247;P00533;Q09472;P18074;P04406;Q13547;Q92769;P11142;P04792;P05556;Q9Y448;P47929;P28482;P27361;P01106;Q9Y6Q9;Q16236;P18669;P78527;Q05397;Q06124;Q9ULZ3;P63244;P29508;P31947;P48431;P40763;P04637;P04818;P22314;P45880;Q01831;	Q8N4X5;P15514;Q92793;Q8NF50;Q9NZW4;P28715;P11362;P05231;P07476;Q13887;P04264;P13645;P02533;P04259;P23490;P46531;Q04721;Q9UM47;Q99466;P34995;P43351;P10826;P20936;P60896;P35321;Q13009;Q9H3D4;Q92574;P49815;P23025;
C0919267	134	41	29	70	0.5224	ovarian neoplasm	disease	C04;C13;C19	Neoplasms; Female Urogenital Diseases and Pregnancy Complications; Endocrine System Diseases	ALOX12B;ATF3;CAMKK2;CDK12;CTNNB1;DOK1;EGFR;ESR1;HDAC6;HOXD9;MAPK1;MAPK3;MKI67;MSH2;MSH6;MTOR;MYC;NECTIN2;NME2;PIK3R1;POP4;PPP1CC;PRC1;PTEN;RBL2;SELENBP1;SLC2A1;SMARCA4;SOD1;SPDEF;SRSF10;STAT3;TERT;TP53;TP53BP1;TRMT11;TUBB3;TYMS;WDR77;XIAP;YAP1;	AREG;BAP1;BCL9;BNC2;BRAF;BRCA1;BRCA2;CDKN1B;CHMP4C;DLC1;DYRK1B;GPR150;HAUS6;HOXB9;HOXD1;HOXD11;IL11RA;IL6;JMJD6;KANSL1;LRRC46;LRRC59;MACIR;MECOM;RNF43;SKAP1;TP63;URI1;ZEB1;	O75342;P18847;Q96RR4;Q9NYV4;P35222;Q99704;P00533;P03372;Q9UBN7;P28356;P28482;P27361;P46013;P43246;P52701;P42345;P01106;Q92692;P22392;P27986;O95707;P36873;O43663;P60484;Q08999;Q13228;P11166;P51532;P00441;O95238;O75494;P40763;O14746;P04637;Q12888;Q7Z4G4;Q13509;P04818;Q9BQA1;P98170;P46937;	P15514;Q92560;O00512;Q6ZN30;P15056;P38398;P51587;P46527;Q96CF2;Q96QB1;Q9Y463;Q8NGU9;Q7Z4H7;P17482;Q9GZZ0;P31277;Q14626;P05231;Q6NYC1;Q7Z3B3;Q96FV0;Q96AG4;Q96GV9;Q03112;Q68DV7;Q86WV1;Q9H3D4;O94763;P37275;
C0003873	174	30	40	70	0.4023	Rheumatoid Arthritis	disease	C17;C05;C20	Skin and Connective Tissue Diseases; Musculoskeletal Diseases; Immune System Diseases	ABCC4;AGER;B3GNT9;CALD1;CCL21;CCN1;CD2;CIITA;CXCR4;DDX6;GART;GATA3;GIN1;GRK2;GRK6;HOXD13;KIF5A;MARCKS;MIF;NCF2;NFKBIE;PLEK;PON1;PRDM1;PTK2;RUNX2;STAT1;TLE3;TNFAIP2;TRAF6;	ACAN;ADIPOQ;AFF3;AHR;ANKRD55;ARID5B;BMP6;CD3E;CD5;COL2A1;FASLG;FKBP5;FOXP3;GDF5;HCLS1;HOXD10;HOXD11;IGFBP3;IKZF3;IL23A;IL2RA;IL2RB;IL6;IRAK1;IRF5;LHX2;MGARP;NCF1;NFKBIL1;NR4A3;POU3F1;PTPN22;PTPRC;REL;RUNX1;SPRED2;ST6GALNAC5;TAGAP;TNFAIP3;TYK2;	O15439;Q15109;Q6UX72;Q05682;O00585;O00622;P06729;P33076;P61073;P26196;P22102;P23771;Q9NXP7;P25098;P43250;P35453;Q12840;P29966;P14174;P19878;O00221;P08567;P27169;O75626;Q05397;Q13950;P42224;Q04726;Q03169;Q9Y4K3;	P16112;Q15848;P51826;P35869;Q3KP44;Q14865;P22004;P07766;P06127;P02458;P48023;Q13451;Q9BZS1;P43026;P14317;P28358;P31277;P17936;Q9UKT9;Q9NPF7;P01589;P14784;P05231;P51617;Q13568;P50458;Q8TDB4;P14598;Q9UBC1;Q92570;Q03052;Q9Y2R2;P08575;Q04864;Q01196;Q7Z698;Q9BVH7;Q8N103;P21580;P29597;
C0028754	199	34	36	70	0.3518	Obesity	disease	C23;C18	Pathological Conditions, Signs and Symptoms; Nutritional and Metabolic Diseases	ACP5;ADRB2;AFF4;AKR1C3;APOE;CEBPA;DCXR;ENPP1;EP300;ESR1;FTO;GFPT1;GLUL;HADH;HK2;HMGB2;HMOX1;HOXB5;HSPA5;INPP5E;MTCH2;NEIL1;OGG1;PARP1;PFKFB3;PHF6;PPM1L;PRKAR1A;RAB21;SH2B1;SIRT1;SOD1;TBC1D1;TF;	ADIPOQ;ADRB1;AHR;AKAP1;CD68;CTF1;DDIT3;EFNB1;FGF21;FOXO3;GAS7;IGFBP2;IL6;IRS1;KSR2;MRAP2;MYT1L;NHLH2;PACS1;PCSK1;PLIN1;PMCH;POMC;PPARGC1B;PYY;RAI1;SDC3;SDCCAG8;SIM1;SREBF1;TNFRSF1B;VPS13B;ZBTB7B;ZFHX3;ZFR2;ZNF169;	P13686;P07550;Q9UHB7;P42330;P02649;P49715;Q7Z4W1;P22413;Q09472;P03372;Q9C0B1;Q06210;P15104;Q16836;P52789;P26583;P09601;P09067;P11021;Q9NRR6;Q9Y6C9;Q96FI4;O15527;P09874;Q16875;Q8IWS0;Q5SGD2;P10644;Q9UL25;Q9NRF2;Q96EB6;P00441;Q86TI0;P02787;	Q15848;P08588;P35869;Q92667;P34810;Q16619;P35638;P98172;Q9NSA1;O43524;O60861;P18065;P05231;P35568;Q6VAB6;Q96G30;Q9UL68;Q02577;Q6VY07;P29120;O60240;P20382;P01189;Q86YN6;P10082;Q7Z5J4;O75056;Q86SQ7;P81133;P36956;P20333;Q7Z7G8;O15156;Q15911;Q9UPR6;Q14929;
C0011860	161	28	41	69	0.4286	Diabetes Mellitus, Non-Insulin-Dependent	disease	C18;C19	Nutritional and Metabolic Diseases; Endocrine System Diseases	ABCC8;ATF3;ATP2A2;CISD2;CYBA;EDN1;EGFR;ENPP1;FTO;HMGA1;HMOX1;HNF1A;HNF4A;IGF2BP2;INPPL1;INSR;JAZF1;OGG1;PEPD;PROX1;RELA;SIRT1;SLC2A1;SOD1;TCF7L2;TIMP1;USP48;ZC3HC1;	ADAMTS9;ADIPOQ;AUTS2;BCL2L11;BRAF;C2CD4A;C2CD4B;CCDC92;CNKSR2;DGKD;EPC2;FAM234A;FGF21;GLIS3;HHEX;HMG20A;HNF1B;IRS1;IRS2;JADE2;KCNQ1;KLF14;KSR2;MAPK8IP1;NEUROD1;NFATC2;NFKB1;NKX6-1;NOS3;NOTCH2;PAX4;PAX6;PDX1;PLEKHA1;PPARGC1A;PPP1R3A;RNF6;SMAD5;TNFRSF1B;UBE2E2;ZFAND3;	Q09428;P18847;P16615;Q8N5K1;P13498;P05305;P00533;P22413;Q9C0B1;P17096;P09601;P20823;P41235;Q9Y6M1;O15357;P06213;Q86VZ6;O15527;P12955;Q92786;Q04206;Q96EB6;P11166;P00441;Q9NQB0;P01033;Q86UV5;Q86WB0;	Q9P2N4;Q15848;Q8WXX7;O43521;P15056;Q8NCU7;A6NLJ0;Q53HC0;Q8WXI2;Q16760;Q52LR7;Q9H0X4;Q9NSA1;Q8NEA6;Q03014;Q9NP66;P35680;P35568;Q9Y4H2;Q9NQC1;P51787;Q8TD94;Q6VAB6;Q9UQF2;Q13562;Q13469;P19838;P78426;P29474;Q04721;O43316;P26367;P52945;Q9HB21;Q9UBK2;Q16821;Q9Y252;Q99717;P20333;Q96LR5;Q9H8U3;
C1306837	128	33	33	66	0.5156	Papillary Renal Cell Carcinoma	disease	C04;C13;C12	Neoplasms; Female Urogenital Diseases and Pregnancy Complications; Male Urogenital Diseases	AHNAK;AKAP13;ALK;ALOX12B;BTG3;CRYAB;CTSB;EEF2;ELOC;FLT1;FMN2;HNF1A;HSPA9;HSPB1;HSPD1;KEAP1;KRT8;LRRK2;MTOR;OGG1;PDXDC1;PGK1;PRCC;PTEN;PVALB;RELA;RPL14;SFRP2;SLC2A1;SPTBN4;TAGLN2;TGM2;TP53;	ADIPOQ;BAP1;BIRC7;CSMD3;CUL7;DNHD1;EPAS1;HNF1B;IL4R;IL6;KDM5C;KRT7;L1CAM;MITF;MLLT10;MSGN1;MUC4;NAV3;NF2;PAK1;PBRM1;PNKD;POMC;RYR1;SETD2;SHANK1;SYNE2;TET2;TFE3;TSC1;VHL;ZNF536;ZNF804A;	Q09666;Q12802;Q9UM73;O75342;Q14201;P02511;P07858;P13639;Q15369;P17948;Q9NZ56;P20823;P38646;P04792;P10809;Q14145;P05787;Q5S007;P42345;O15527;Q6P996;P00558;Q92733;P60484;P20472;Q04206;P50914;Q96HF1;P11166;Q9H254;P37802;P21980;P04637;	Q15848;Q92560;Q96CA5;Q7Z407;Q14999;Q96M86;Q99814;P35680;P24394;P05231;P41229;P08729;P32004;O75030;P55197;A6NI15;Q99102;Q8IVL0;P35240;Q13153;Q86U86;Q8N490;P01189;P21817;Q9BYW2;Q9Y566;Q8WXH0;Q6N021;P19532;Q92574;P40337;O15090;Q7Z570;
C1266044	128	33	33	66	0.5156	Collecting Duct Carcinoma of the Kidney	disease	C04;C13;C12	Neoplasms; Female Urogenital Diseases and Pregnancy Complications; Male Urogenital Diseases	AHNAK;AKAP13;ALK;ALOX12B;BTG3;CRYAB;CTSB;EEF2;ELOC;FLT1;FMN2;HNF1A;HSPA9;HSPB1;HSPD1;KEAP1;KRT8;LRRK2;MTOR;OGG1;PDXDC1;PGK1;PRCC;PTEN;PVALB;RELA;RPL14;SFRP2;SLC2A1;SPTBN4;TAGLN2;TGM2;TP53;	ADIPOQ;BAP1;BIRC7;CSMD3;CUL7;DNHD1;EPAS1;HNF1B;IL4R;IL6;KDM5C;KRT7;L1CAM;MITF;MLLT10;MSGN1;MUC4;NAV3;NF2;PAK1;PBRM1;PNKD;POMC;RYR1;SETD2;SHANK1;SYNE2;TET2;TFE3;TSC1;VHL;ZNF536;ZNF804A;	Q09666;Q12802;Q9UM73;O75342;Q14201;P02511;P07858;P13639;Q15369;P17948;Q9NZ56;P20823;P38646;P04792;P10809;Q14145;P05787;Q5S007;P42345;O15527;Q6P996;P00558;Q92733;P60484;P20472;Q04206;P50914;Q96HF1;P11166;Q9H254;P37802;P21980;P04637;	Q15848;Q92560;Q96CA5;Q7Z407;Q14999;Q96M86;Q99814;P35680;P24394;P05231;P41229;P08729;P32004;O75030;P55197;A6NI15;Q99102;Q8IVL0;P35240;Q13153;Q86U86;Q8N490;P01189;P21817;Q9BYW2;Q9Y566;Q8WXH0;Q6N021;P19532;Q92574;P40337;O15090;Q7Z570;
C1266043	128	33	33	66	0.5156	Sarcomatoid Renal Cell Carcinoma	disease	C04;C13;C12	Neoplasms; Female Urogenital Diseases and Pregnancy Complications; Male Urogenital Diseases	AHNAK;AKAP13;ALK;ALOX12B;BTG3;CRYAB;CTSB;EEF2;ELOC;FLT1;FMN2;HNF1A;HSPA9;HSPB1;HSPD1;KEAP1;KRT8;LRRK2;MTOR;OGG1;PDXDC1;PGK1;PRCC;PTEN;PVALB;RELA;RPL14;SFRP2;SLC2A1;SPTBN4;TAGLN2;TGM2;TP53;	ADIPOQ;BAP1;BIRC7;CSMD3;CUL7;DNHD1;EPAS1;HNF1B;IL4R;IL6;KDM5C;KRT7;L1CAM;MITF;MLLT10;MSGN1;MUC4;NAV3;NF2;PAK1;PBRM1;PNKD;POMC;RYR1;SETD2;SHANK1;SYNE2;TET2;TFE3;TSC1;VHL;ZNF536;ZNF804A;	Q09666;Q12802;Q9UM73;O75342;Q14201;P02511;P07858;P13639;Q15369;P17948;Q9NZ56;P20823;P38646;P04792;P10809;Q14145;P05787;Q5S007;P42345;O15527;Q6P996;P00558;Q92733;P60484;P20472;Q04206;P50914;Q96HF1;P11166;Q9H254;P37802;P21980;P04637;	Q15848;Q92560;Q96CA5;Q7Z407;Q14999;Q96M86;Q99814;P35680;P24394;P05231;P41229;P08729;P32004;O75030;P55197;A6NI15;Q99102;Q8IVL0;P35240;Q13153;Q86U86;Q8N490;P01189;P21817;Q9BYW2;Q9Y566;Q8WXH0;Q6N021;P19532;Q92574;P40337;O15090;Q7Z570;
C1266042	128	33	33	66	0.5156	Chromophobe Renal Cell Carcinoma	disease	C04;C13;C12	Neoplasms; Female Urogenital Diseases and Pregnancy Complications; Male Urogenital Diseases	AHNAK;AKAP13;ALK;ALOX12B;BTG3;CRYAB;CTSB;EEF2;ELOC;FLT1;FMN2;HNF1A;HSPA9;HSPB1;HSPD1;KEAP1;KRT8;LRRK2;MTOR;OGG1;PDXDC1;PGK1;PRCC;PTEN;PVALB;RELA;RPL14;SFRP2;SLC2A1;SPTBN4;TAGLN2;TGM2;TP53;	ADIPOQ;BAP1;BIRC7;CSMD3;CUL7;DNHD1;EPAS1;HNF1B;IL4R;IL6;KDM5C;KRT7;L1CAM;MITF;MLLT10;MSGN1;MUC4;NAV3;NF2;PAK1;PBRM1;PNKD;POMC;RYR1;SETD2;SHANK1;SYNE2;TET2;TFE3;TSC1;VHL;ZNF536;ZNF804A;	Q09666;Q12802;Q9UM73;O75342;Q14201;P02511;P07858;P13639;Q15369;P17948;Q9NZ56;P20823;P38646;P04792;P10809;Q14145;P05787;Q5S007;P42345;O15527;Q6P996;P00558;Q92733;P60484;P20472;Q04206;P50914;Q96HF1;P11166;Q9H254;P37802;P21980;P04637;	Q15848;Q92560;Q96CA5;Q7Z407;Q14999;Q96M86;Q99814;P35680;P24394;P05231;P41229;P08729;P32004;O75030;P55197;A6NI15;Q99102;Q8IVL0;P35240;Q13153;Q86U86;Q8N490;P01189;P21817;Q9BYW2;Q9Y566;Q8WXH0;Q6N021;P19532;Q92574;P40337;O15090;Q7Z570;
C0007134	128	33	33	66	0.5156	Renal Cell Carcinoma	disease	C04;C13;C12	Neoplasms; Female Urogenital Diseases and Pregnancy Complications; Male Urogenital Diseases	AHNAK;AKAP13;ALK;ALOX12B;BTG3;CRYAB;CTSB;EEF2;ELOC;FLT1;FMN2;HNF1A;HSPA9;HSPB1;HSPD1;KEAP1;KRT8;LRRK2;MTOR;OGG1;PDXDC1;PGK1;PRCC;PTEN;PVALB;RELA;RPL14;SFRP2;SLC2A1;SPTBN4;TAGLN2;TGM2;TP53;	ADIPOQ;BAP1;BIRC7;CSMD3;CUL7;DNHD1;EPAS1;HNF1B;IL4R;IL6;KDM5C;KRT7;L1CAM;MITF;MLLT10;MSGN1;MUC4;NAV3;NF2;PAK1;PBRM1;PNKD;POMC;RYR1;SETD2;SHANK1;SYNE2;TET2;TFE3;TSC1;VHL;ZNF536;ZNF804A;	Q09666;Q12802;Q9UM73;O75342;Q14201;P02511;P07858;P13639;Q15369;P17948;Q9NZ56;P20823;P38646;P04792;P10809;Q14145;P05787;Q5S007;P42345;O15527;Q6P996;P00558;Q92733;P60484;P20472;Q04206;P50914;Q96HF1;P11166;Q9H254;P37802;P21980;P04637;	Q15848;Q92560;Q96CA5;Q7Z407;Q14999;Q96M86;Q99814;P35680;P24394;P05231;P41229;P08729;P32004;O75030;P55197;A6NI15;Q99102;Q8IVL0;P35240;Q13153;Q86U86;Q8N490;P01189;P21817;Q9BYW2;Q9Y566;Q8WXH0;Q6N021;P19532;Q92574;P40337;O15090;Q7Z570;
C1257925	137	49	17	66	0.4818	Mammary Carcinoma, Animal	disease	C04;C22	Neoplasms; Animal Diseases	ACTB;ACTG1;ACTN4;ANXA1;ANXA2;APC;BASP1;CAPZB;CASK;CDK4;CNN3;COL5A1;DBI;DUSP6;EEF1A1;EGFR;EIF5A;ESR1;EZR;GATA3;HNRNPA1;KRT5;LGALS7;MDH2;MIF;PGAM1;PHB;PIK3R1;PLK2;PRDX2;PSMA4;PSME1;PTBP1;RAN;RPL3;RPL6;RPS14;S100A8;SCD;SLC25A10;SNRPD3;SOX9;SRSF2;STAT3;TF;TMEM37;TPM3;XDH;YWHAZ;	BRCA1;FN1;ID3;ID4;KRT71;LSR;NSMF;PGR;PRLR;PTGER1;PTN;RASA1;SLC12A2;STMN1;TLE4;TRPS1;TSC22D1;	P60709;P63261;O43707;P04083;P07355;P25054;P80723;P47756;O14936;P11802;Q15417;P20908;P07108;Q16828;P68104;P00533;P63241;P03372;P15311;P23771;P09651;P13647;P47929;P40926;P14174;P18669;P35232;P27986;Q9NYY3;P32119;P25789;Q06323;P26599;P62826;P39023;Q02878;P62263;P05109;O00767;Q9UBX3;P62318;P48436;Q01130;P40763;P02787;Q8WXS4;P06753;P47989;P63104;	P38398;P02751;Q02535;P47928;Q3SY84;Q86X29;Q6X4W1;P06401;P16471;P34995;P21246;P20936;P55011;P16949;Q04727;Q9UHF7;Q15714;
C1319315	96	48	15	63	0.6562	Adenocarcinoma of large intestine	disease	C06;C04	Digestive System Diseases; Neoplasms	APC;ARAF;ATM;AURKA;AXIN1;CAMKK2;CAMKV;CDC42BPB;CDK12;CDK8;CTNNB1;DCLK3;EGFR;EP300;EPHA7;FBXW7;GRK2;KIT;MAP2K4;MAP3K15;MAPK9;MARK4;MDM2;MSH2;MSH6;NEK11;NRK;NTRK1;PAK3;PAK5;PDGFRL;PIK3R1;PIM1;POLE;PRKCA;PRKDC;PTEN;PTK7;RAD21;ROR2;ROS1;STK40;TAF1;TBCK;TBK1;TP53;TRRAP;TTN;	AXIN2;BRAF;DCC;DLC1;MCC;MLH3;NEK4;PKN1;RIPK1;RNF43;ROR1;SMAD4;TYK2;UBR5;ZNRF3;	P25054;P10398;Q13315;O14965;O15169;Q96RR4;Q8NCB2;Q9Y5S2;Q9NYV4;P49336;P35222;Q9C098;P00533;Q09472;Q15375;Q969H0;P25098;P10721;P45985;Q6ZN16;P45984;Q96L34;Q00987;P43246;P52701;Q8NG66;Q7Z2Y5;P04629;O75914;Q9P286;Q15198;P27986;P11309;Q07864;P17252;P78527;P60484;Q13308;O60216;Q01974;P08922;Q8N2I9;P21675;Q8TEA7;Q9UHD2;P04637;Q9Y4A5;Q8WZ42;	Q9Y2T1;P15056;P43146;Q96QB1;P23508;Q9UHC1;P51957;Q16512;Q13546;Q68DV7;Q01973;Q13485;P29597;O95071;Q9ULT6;
C1621958	111	38	23	61	0.5495	Glioblastoma Multiforme	disease	C04	Neoplasms	AKT3;APC;ATRX;BMI1;BRD4;CDK2;CSTB;CTSB;DUSP6;DYRK2;EGFR;FOSL2;H2AX;HSPB8;INSRR;MTOR;MYC;NF1;NLK;PIK3R1;PIM1;PML;PRKCA;PRKD3;PTK2;RPS6KA3;RUNX3;SRPK2;SRRT;STYK1;SUZ12;TAF1L;TERT;TES;TGM2;TP53BP1;TRMT11;WT1;	BHLHE40;BRD2;CDC42BPG;CTNND2;EPHB6;FAT1;FN1;GDNF;HES1;HEY1;HIF1A;IRAK1;LRRC59;LTBP4;MACIR;MDM4;NCOR1;NOTCH1;NOTCH2;NOTCH3;RUNX1;TRIM33;ZBTB7A;	Q9Y243;P25054;P46100;P35226;O60885;P24941;P04080;P07858;Q16828;Q92630;P00533;P15408;P16104;Q9UJY1;P14616;P42345;P01106;P21359;Q9UBE8;P27986;P11309;P29590;P17252;O94806;Q05397;P51812;Q13761;P78362;Q9BXP5;Q6J9G0;Q15022;Q8IZX4;O14746;Q9UGI8;P21980;Q12888;Q7Z4G4;P19544;	O14503;P25440;Q6DT37;Q9UQB3;O15197;Q14517;P02751;P39905;Q14469;Q9Y5J3;Q16665;P51617;Q96AG4;Q8N2S1;Q96GV9;O15151;O75376;P46531;Q04721;Q9UM47;Q01196;Q9UPN9;O95365;
C0152427	117	23	37	60	0.5128	Polydactyly	disease	C16;C05	Congenital, Hereditary, and Neonatal Diseases and Abnormalities; Musculoskeletal Diseases	AKT3;ALX3;C2CD3;CILK1;CSPP1;FGF10;GLI2;GLI3;GRIP1;HNRNPK;HOXA13;HOXD13;INPP5E;LBR;LRP4;LZTFL1;PDE6D;PITX1;PNPLA6;PTEN;RBM10;SALL1;USP9X;	AHI1;ALMS1;ALX4;BHLHA9;CC2D2A;CENPF;CEP164;CEP290;CEP41;CKAP2L;CPLANE1;EVC;EVC2;FGFR1;FREM2;GDF5;IFT43;KIAA0586;KIF3A;KIF7;MEGF8;NEK1;NPHP3;OFD1;PIK3R2;SALL4;SHH;SMO;SMOC1;TBX22;TBX3;TBX5;TFAP2A;TFAP2B;TRAF3IP1;TWIST1;WDR60;	Q9Y243;O95076;Q4AC94;Q9UPZ9;Q1MSJ5;O15520;P10070;P10071;Q9Y3R0;P61978;P31271;P35453;Q9NRR6;Q14739;O75096;Q9NQ48;O43924;P78337;Q8IY17;P60484;P98175;Q9NSC2;Q93008;	Q8N157;Q8TCU4;Q9H161;Q7RTU4;Q9P2K1;P49454;Q9UPV0;O15078;Q9BYV8;Q8IYA6;Q9H799;P57679;Q86UK5;P11362;Q5SZK8;P43026;Q96FT9;Q9BVV6;Q9Y496;Q2M1P5;Q7Z7M0;Q96PY6;Q7Z494;O75665;O00459;Q9UJQ4;Q15465;Q99835;Q9H4F8;Q9Y458;O15119;Q99593;P05549;Q92481;Q8TDR0;Q15672;Q8WVS4;
C4505456	103	47	12	59	0.5728	HIV Coinfection	disease	C01;C20	Infections; Immune System Diseases	ADRB2;ALB;ALYREF;APOA1;BAG3;BIRC2;CCT3;CCT5;CCT7;EIF3B;EIF4A1;EIF6;EMG1;HDGF;HLA-C;HSP90AA1;HSP90AB1;HSPA9;HSPB1;HSPD1;ILF2;IPO7;KPNB1;MDM2;NUP88;OGG1;PPIB;PRPF8;PSMA4;PSMA6;PSMB10;PSMB4;PSMC3;PSMD13;PSMD3;PSME1;PSME3;RAN;RANBP1;SF3A3;SFPQ;SIGMAR1;SIRT1;SNRPD3;SRSF1;SRSF9;YY1;	ARAP3;ARHGAP4;CDKN1A;EIF4EBP1;FCER2;IL2RA;IL4R;KIR3DL1;MAZ;MBL2;SRF;TAF9;	P07550;P02768;Q86V81;P02647;O95817;Q13490;P49368;P48643;Q99832;P55884;P60842;P56537;Q92979;P51858;P10321;P07900;P08238;P38646;P04792;P10809;Q12905;O95373;Q14974;Q00987;Q99567;O15527;P23284;Q6P2Q9;P25789;P60900;P40306;P28070;P17980;Q9UNM6;O43242;Q06323;P61289;P62826;P43487;Q12874;P23246;Q99720;Q96EB6;P62318;Q07955;Q13242;P25490;	Q8WWN8;P98171;P38936;Q13541;P06734;P01589;P24394;P43629;P56270;P11226;P11831;Q16594;
C0008925	81	25	33	58	0.7160	Cleft Palate	disease	C16;C05;C07	Congenital, Hereditary, and Neonatal Diseases and Abnormalities; Musculoskeletal Diseases; Stomatognathic Diseases	ACBD5;CASK;CBFB;CHD1;COL9A2;CTNND1;EDN1;EIF4A3;FGF10;FGF3;FGF7;GNAI3;MYC;RBM10;RPL11;RPL5;RPS26;SNRPB;SOX9;SUMO1;TGDS;TMCO1;TSR2;TXNL4A;TYMS;	AMER1;ARHGAP29;ATN1;BMP2;BNC2;COL11A1;COL11A2;COL2A1;COL9A1;COL9A3;DLG1;FGF2;FGFR1;FOXC2;FOXE1;HOXA2;INTS1;IRF6;KIF7;MED13L;MEIS2;MNT;MSX1;NEDD4L;NOS3;PLCB4;RARG;SATB2;SIM2;SPRY2;TBX1;TBX22;TP63;	Q5T8D3;O14936;Q13951;O14646;Q14055;O60716;P05305;P38919;O15520;P11487;P21781;P08754;P01106;P98175;P62913;P46777;P62854;P14678;P48436;P63165;O95455;Q9UM00;Q969E8;P83876;P04818;	Q5JTC6;Q52LW3;P54259;P12643;Q6ZN30;P12107;P13942;P02458;P20849;Q14050;Q12959;P09038;P11362;Q99958;O00358;O43364;Q8N201;O14896;Q2M1P5;Q71F56;O14770;Q99583;P28360;Q96PU5;P29474;Q15147;P13631;Q9UPW6;Q14190;O43597;O43435;Q9Y458;Q9H3D4;
C0205645	116	35	23	58	0.5000	Adenocarcinoma, Tubular	disease	C04	Neoplasms	ALOX12B;APC;APOA1;APOE;AZGP1;CTNNB1;DDR1;DNMT1;EEF2;EGFR;ESR1;GMPR2;HSPA8;HSPD1;KRT8;MKI67;MTOR;MYC;NCOA3;OGG1;PAWR;PCNA;PGAM1;PHB;PLAU;PTEN;PTPN11;PYCARD;RUNX3;SELENBP1;SMARCC1;STAT3;TCF7L2;TP53;TPM3;	ABL1;ARID1A;CDKN1C;GAST;HOXA10;ID3;KCNQ1;KMT2A;KMT2C;MUC2;NFKB1;NOS3;NPPA;PGR;PLCE1;PTGER1;RARB;ROBO1;SPP1;TNFRSF10A;TP63;TYRP1;VTI1A;	O75342;P25054;P02647;P02649;P25311;P35222;Q08345;P26358;P13639;P00533;P03372;Q9P2T1;P11142;P10809;P05787;P46013;P42345;P01106;Q9Y6Q9;O15527;Q96IZ0;P12004;P18669;P35232;P00749;P60484;Q06124;Q9ULZ3;Q13761;Q13228;Q92922;P40763;Q9NQB0;P04637;P06753;	P00519;O14497;P49918;P01350;P31260;Q02535;P51787;Q03164;Q8NEZ4;Q02817;P19838;P29474;P01160;P06401;Q9P212;P34995;P10826;Q9Y6N7;P10451;O00220;Q9H3D4;P17643;Q96AJ9;
C0205644	116	35	23	58	0.5000	Carcinoma, Granular Cell	disease	C04	Neoplasms	ALOX12B;APC;APOA1;APOE;AZGP1;CTNNB1;DDR1;DNMT1;EEF2;EGFR;ESR1;GMPR2;HSPA8;HSPD1;KRT8;MKI67;MTOR;MYC;NCOA3;OGG1;PAWR;PCNA;PGAM1;PHB;PLAU;PTEN;PTPN11;PYCARD;RUNX3;SELENBP1;SMARCC1;STAT3;TCF7L2;TP53;TPM3;	ABL1;ARID1A;CDKN1C;GAST;HOXA10;ID3;KCNQ1;KMT2A;KMT2C;MUC2;NFKB1;NOS3;NPPA;PGR;PLCE1;PTGER1;RARB;ROBO1;SPP1;TNFRSF10A;TP63;TYRP1;VTI1A;	O75342;P25054;P02647;P02649;P25311;P35222;Q08345;P26358;P13639;P00533;P03372;Q9P2T1;P11142;P10809;P05787;P46013;P42345;P01106;Q9Y6Q9;O15527;Q96IZ0;P12004;P18669;P35232;P00749;P60484;Q06124;Q9ULZ3;Q13761;Q13228;Q92922;P40763;Q9NQB0;P04637;P06753;	P00519;O14497;P49918;P01350;P31260;Q02535;P51787;Q03164;Q8NEZ4;Q02817;P19838;P29474;P01160;P06401;Q9P212;P34995;P10826;Q9Y6N7;P10451;O00220;Q9H3D4;P17643;Q96AJ9;
C0205643	116	35	23	58	0.5000	Carcinoma, Cribriform	disease	C04	Neoplasms	ALOX12B;APC;APOA1;APOE;AZGP1;CTNNB1;DDR1;DNMT1;EEF2;EGFR;ESR1;GMPR2;HSPA8;HSPD1;KRT8;MKI67;MTOR;MYC;NCOA3;OGG1;PAWR;PCNA;PGAM1;PHB;PLAU;PTEN;PTPN11;PYCARD;RUNX3;SELENBP1;SMARCC1;STAT3;TCF7L2;TP53;TPM3;	ABL1;ARID1A;CDKN1C;GAST;HOXA10;ID3;KCNQ1;KMT2A;KMT2C;MUC2;NFKB1;NOS3;NPPA;PGR;PLCE1;PTGER1;RARB;ROBO1;SPP1;TNFRSF10A;TP63;TYRP1;VTI1A;	O75342;P25054;P02647;P02649;P25311;P35222;Q08345;P26358;P13639;P00533;P03372;Q9P2T1;P11142;P10809;P05787;P46013;P42345;P01106;Q9Y6Q9;O15527;Q96IZ0;P12004;P18669;P35232;P00749;P60484;Q06124;Q9ULZ3;Q13761;Q13228;Q92922;P40763;Q9NQB0;P04637;P06753;	P00519;O14497;P49918;P01350;P31260;Q02535;P51787;Q03164;Q8NEZ4;Q02817;P19838;P29474;P01160;P06401;Q9P212;P34995;P10826;Q9Y6N7;P10451;O00220;Q9H3D4;P17643;Q96AJ9;
C0205642	116	35	23	58	0.5000	Adenocarcinoma, Oxyphilic	disease	C04	Neoplasms	ALOX12B;APC;APOA1;APOE;AZGP1;CTNNB1;DDR1;DNMT1;EEF2;EGFR;ESR1;GMPR2;HSPA8;HSPD1;KRT8;MKI67;MTOR;MYC;NCOA3;OGG1;PAWR;PCNA;PGAM1;PHB;PLAU;PTEN;PTPN11;PYCARD;RUNX3;SELENBP1;SMARCC1;STAT3;TCF7L2;TP53;TPM3;	ABL1;ARID1A;CDKN1C;GAST;HOXA10;ID3;KCNQ1;KMT2A;KMT2C;MUC2;NFKB1;NOS3;NPPA;PGR;PLCE1;PTGER1;RARB;ROBO1;SPP1;TNFRSF10A;TP63;TYRP1;VTI1A;	O75342;P25054;P02647;P02649;P25311;P35222;Q08345;P26358;P13639;P00533;P03372;Q9P2T1;P11142;P10809;P05787;P46013;P42345;P01106;Q9Y6Q9;O15527;Q96IZ0;P12004;P18669;P35232;P00749;P60484;Q06124;Q9ULZ3;Q13761;Q13228;Q92922;P40763;Q9NQB0;P04637;P06753;	P00519;O14497;P49918;P01350;P31260;Q02535;P51787;Q03164;Q8NEZ4;Q02817;P19838;P29474;P01160;P06401;Q9P212;P34995;P10826;Q9Y6N7;P10451;O00220;Q9H3D4;P17643;Q96AJ9;
C0205641	116	35	23	58	0.5000	Adenocarcinoma, Basal Cell	disease	C04	Neoplasms	ALOX12B;APC;APOA1;APOE;AZGP1;CTNNB1;DDR1;DNMT1;EEF2;EGFR;ESR1;GMPR2;HSPA8;HSPD1;KRT8;MKI67;MTOR;MYC;NCOA3;OGG1;PAWR;PCNA;PGAM1;PHB;PLAU;PTEN;PTPN11;PYCARD;RUNX3;SELENBP1;SMARCC1;STAT3;TCF7L2;TP53;TPM3;	ABL1;ARID1A;CDKN1C;GAST;HOXA10;ID3;KCNQ1;KMT2A;KMT2C;MUC2;NFKB1;NOS3;NPPA;PGR;PLCE1;PTGER1;RARB;ROBO1;SPP1;TNFRSF10A;TP63;TYRP1;VTI1A;	O75342;P25054;P02647;P02649;P25311;P35222;Q08345;P26358;P13639;P00533;P03372;Q9P2T1;P11142;P10809;P05787;P46013;P42345;P01106;Q9Y6Q9;O15527;Q96IZ0;P12004;P18669;P35232;P00749;P60484;Q06124;Q9ULZ3;Q13761;Q13228;Q92922;P40763;Q9NQB0;P04637;P06753;	P00519;O14497;P49918;P01350;P31260;Q02535;P51787;Q03164;Q8NEZ4;Q02817;P19838;P29474;P01160;P06401;Q9P212;P34995;P10826;Q9Y6N7;P10451;O00220;Q9H3D4;P17643;Q96AJ9;
C0038580	115	24	33	57	0.4957	Substance Dependence	disease	C25;F03	Chemically-Induced Disorders; Mental Disorders	ABCC4;ADARB2;CHCHD3;CSRNP3;DDX1;DOCK1;EIPR1;ETV6;FARP1;FHIT;FKBP15;INSR;LIMCH1;MACROD2;MKNK1;MYO6;NME7;PLA2R1;PRPF4;SAMD4A;TENM2;TIAM2;WDR11;XPO6;	ABLIM1;AFF3;C19orf18;C5orf63;CADPS2;CCDC91;CHRM2;CSMD1;CSMD3;DSCAM;FAM126A;FAM184B;FHOD3;FRMD4A;GRM5;KLF12;LDLRAD3;LRMDA;NPY;PACS1;PATJ;PBX1;PDE1C;RHBDD3;RTL6;SEMA6D;SLK;SYNE1;THSD4;XKR4;ZNF366;ZNF385D;ZNF804A;	O15439;Q9NS39;Q9NX63;Q8WYN3;Q92499;Q14185;Q53HC9;P41212;Q9Y4F1;P49789;Q5T1M5;P06213;Q9UPQ0;A1Z1Q3;Q9BUB5;Q9UM54;Q9Y5B8;Q13018;O43172;Q9UPU9;Q9NT68;Q8IVF5;Q9BZH6;Q96QU8;	O14639;P51826;Q8NEA5;A6NC05;Q86UW7;Q7Z6B0;P08172;Q96PZ7;Q7Z407;O60469;Q9BYI3;Q9ULE4;Q2V2M9;Q9P2Q2;P41594;Q9Y4X4;Q86YD5;Q9H2I8;P01303;Q6VY07;Q8NI35;P40424;Q14123;Q9Y3P4;Q6ICC9;Q8NFY4;Q9H2G2;Q8NF91;Q6ZMP0;Q5GH76;Q8N895;Q9H6B1;Q7Z570;
C0029231	115	24	33	57	0.4957	Organic Mental Disorders, Substance-Induced	disease	C25;F03	Chemically-Induced Disorders; Mental Disorders	ABCC4;ADARB2;CHCHD3;CSRNP3;DDX1;DOCK1;EIPR1;ETV6;FARP1;FHIT;FKBP15;INSR;LIMCH1;MACROD2;MKNK1;MYO6;NME7;PLA2R1;PRPF4;SAMD4A;TENM2;TIAM2;WDR11;XPO6;	ABLIM1;AFF3;C19orf18;C5orf63;CADPS2;CCDC91;CHRM2;CSMD1;CSMD3;DSCAM;FAM126A;FAM184B;FHOD3;FRMD4A;GRM5;KLF12;LDLRAD3;LRMDA;NPY;PACS1;PATJ;PBX1;PDE1C;RHBDD3;RTL6;SEMA6D;SLK;SYNE1;THSD4;XKR4;ZNF366;ZNF385D;ZNF804A;	O15439;Q9NS39;Q9NX63;Q8WYN3;Q92499;Q14185;Q53HC9;P41212;Q9Y4F1;P49789;Q5T1M5;P06213;Q9UPQ0;A1Z1Q3;Q9BUB5;Q9UM54;Q9Y5B8;Q13018;O43172;Q9UPU9;Q9NT68;Q8IVF5;Q9BZH6;Q96QU8;	O14639;P51826;Q8NEA5;A6NC05;Q86UW7;Q7Z6B0;P08172;Q96PZ7;Q7Z407;O60469;Q9BYI3;Q9ULE4;Q2V2M9;Q9P2Q2;P41594;Q9Y4X4;Q86YD5;Q9H2I8;P01303;Q6VY07;Q8NI35;P40424;Q14123;Q9Y3P4;Q6ICC9;Q8NFY4;Q9H2G2;Q8NF91;Q6ZMP0;Q5GH76;Q8N895;Q9H6B1;Q7Z570;
C0740858	116	24	33	57	0.4914	Substance abuse problem	disease	C25;F03	Chemically-Induced Disorders; Mental Disorders	ABCC4;ADARB2;CHCHD3;CSRNP3;DDX1;DOCK1;EIPR1;ETV6;FARP1;FHIT;FKBP15;INSR;LIMCH1;MACROD2;MKNK1;MYO6;NME7;PLA2R1;PRPF4;SAMD4A;TENM2;TIAM2;WDR11;XPO6;	ABLIM1;AFF3;C19orf18;C5orf63;CADPS2;CCDC91;CHRM2;CSMD1;CSMD3;DSCAM;FAM126A;FAM184B;FHOD3;FRMD4A;GRM5;KLF12;LDLRAD3;LRMDA;NPY;PACS1;PATJ;PBX1;PDE1C;RHBDD3;RTL6;SEMA6D;SLK;SYNE1;THSD4;XKR4;ZNF366;ZNF385D;ZNF804A;	O15439;Q9NS39;Q9NX63;Q8WYN3;Q92499;Q14185;Q53HC9;P41212;Q9Y4F1;P49789;Q5T1M5;P06213;Q9UPQ0;A1Z1Q3;Q9BUB5;Q9UM54;Q9Y5B8;Q13018;O43172;Q9UPU9;Q9NT68;Q8IVF5;Q9BZH6;Q96QU8;	O14639;P51826;Q8NEA5;A6NC05;Q86UW7;Q7Z6B0;P08172;Q96PZ7;Q7Z407;O60469;Q9BYI3;Q9ULE4;Q2V2M9;Q9P2Q2;P41594;Q9Y4X4;Q86YD5;Q9H2I8;P01303;Q6VY07;Q8NI35;P40424;Q14123;Q9Y3P4;Q6ICC9;Q8NFY4;Q9H2G2;Q8NF91;Q6ZMP0;Q5GH76;Q8N895;Q9H6B1;Q7Z570;
C0005684	133	23	34	57	0.4286	Malignant neoplasm of urinary bladder	disease	C04;C13;C12	Neoplasms; Female Urogenital Diseases and Pregnancy Complications; Male Urogenital Diseases	ANKFY1;AS3MT;ATM;CLPTM1L;EGFR;EP300;ERBB3;ERCC2;ESR1;HMGB3;KDM6A;KMT2D;MTOR;MYC;NECTIN2;PABPC1;PRSS3;SMC1A;SOX2;TACC3;TERT;TP53;USP7;	ANXA2R;ARID1A;ASAP1;ASXL2;BAP1;BPTF;BRCA2;CDKN1A;CHD6;CREBBP;EOMES;ESPL1;GLI1;HDAC4;HMGN5;HOXA9;IGF1;IGFBP3;IGFBP5;ISL1;KLF5;KMT2A;KMT2C;KRT16;LOXL1;MDM4;NCAN;NCOR1;NOTCH1;NOTCH2;PRDM2;RALGPS1;TSC1;YJEFN3;	Q9P2R3;Q9HBK9;Q13315;Q96KA5;P00533;Q09472;P21860;P18074;P03372;O15347;O15550;O14686;P42345;P01106;Q92692;P11940;P35030;Q14683;P48431;Q9Y6A5;O14746;P04637;Q93009;	Q3ZCQ2;O14497;Q9ULH1;Q76L83;Q92560;Q12830;P51587;P38936;Q8TD26;Q92793;O95936;Q14674;P08151;P56524;P82970;P31269;P05019;P17936;P24593;P61371;Q13887;Q03164;Q8NEZ4;P08779;Q08397;O15151;O14594;O75376;P46531;Q04721;Q13029;Q5JS13;Q92574;A6XGL0;
C0279626	92	33	23	56	0.6087	Squamous cell carcinoma of esophagus	disease	C06;C04	Digestive System Diseases; Neoplasms	AJUBA;ANXA1;CALR;CAPZA1;CCHCR1;CFL1;CSTB;CTNNB1;EGFR;EP300;FBXW7;GDI2;GLO1;H2BC14;HMGB1;HSPA5;KDM6A;KMT2D;NFE2L2;PFN1;PRDX1;PSME1;SERPINB3;SFN;SOX2;STING1;TP53;TPM1;TPM2;TXNDC17;VENTX;XRCC1;ZCCHC12;	ADCYAP1;BUB1B;CDKN1A;CREBBP;DIDO1;DLEC1;FAT1;FAT3;HIF1A;HMGN5;KMT2C;KRT13;KRT14;KRT17;KRT19;NOTCH1;NOTCH2;NOTCH3;PLCE1;RNF6;SALL4;SLC39A6;TNXB;	Q96IF1;P04083;P27797;P52907;Q8TD31;P23528;P04080;P35222;P00533;Q09472;Q969H0;P50395;Q04760;Q99879;P09429;P11021;O15550;O14686;Q16236;P07737;Q06830;Q06323;P29508;P31947;P48431;Q86WV6;P04637;P09493;P07951;Q9BRA2;O95231;P18887;Q6PEW1;	P18509;O60566;P38936;Q92793;Q9BTC0;Q9Y238;Q14517;Q8TDW7;Q16665;P82970;Q8NEZ4;P13646;P02533;Q04695;P08727;P46531;Q04721;Q9UM47;Q9P212;Q9Y252;Q9UJQ4;Q13433;P22105;
C0005695	132	23	33	56	0.4242	Bladder Neoplasm	disease	C04;C13;C12	Neoplasms; Female Urogenital Diseases and Pregnancy Complications; Male Urogenital Diseases	ANKFY1;AS3MT;ATM;CLPTM1L;EGFR;EP300;ERBB3;ERCC2;ESR1;HMGB3;KDM6A;KMT2D;MTOR;MYC;NECTIN2;PABPC1;PRSS3;SMC1A;SOX2;TACC3;TERT;TP53;USP7;	ANXA2R;ARID1A;ASAP1;ASXL2;BAP1;BPTF;CDKN1A;CHD6;CREBBP;EOMES;ESPL1;GLI1;HDAC4;HMGN5;HOXA9;IGF1;IGFBP3;IGFBP5;ISL1;KLF5;KMT2A;KMT2C;KRT16;LOXL1;MDM4;NCAN;NCOR1;NOTCH1;NOTCH2;PRDM2;RALGPS1;TSC1;YJEFN3;	Q9P2R3;Q9HBK9;Q13315;Q96KA5;P00533;Q09472;P21860;P18074;P03372;O15347;O15550;O14686;P42345;P01106;Q92692;P11940;P35030;Q14683;P48431;Q9Y6A5;O14746;P04637;Q93009;	Q3ZCQ2;O14497;Q9ULH1;Q76L83;Q92560;Q12830;P38936;Q8TD26;Q92793;O95936;Q14674;P08151;P56524;P82970;P31269;P05019;P17936;P24593;P61371;Q13887;Q03164;Q8NEZ4;P08779;Q08397;O15151;O14594;O75376;P46531;Q04721;Q13029;Q5JS13;Q92574;A6XGL0;
C0345904	137	32	24	56	0.4088	Malignant neoplasm of liver	disease	C06;C04	Digestive System Diseases; Neoplasms	ANXA2;ANXA7;APC;ATF3;CTNNB1;DCD;DDX54;ESR1;EXOSC2;FHIT;HCFC1;HMOX1;KRT8;MACROD2;MYC;NFE2L2;NOP16;PHGDH;PSMA4;PTER;SCD;SLC2A1;SNX10;STAT3;TERT;TNK2;TOP1;TOP2A;TP53;TRIO;TRMT11;XPC;	ABL1;AHR;ASH1L;BAP1;BRAF;BTBD11;CDKN1B;CGREF1;DACT2;DICER1;EFNB2;FOSB;JUN;MACIR;NCOR1;NUDCD3;PRICKLE2;SIX3;SPATA21;STAC3;TCF4;TOX3;XPA;ZSCAN22;	P07355;P20073;P25054;P18847;P35222;P81605;Q8TDD1;P03372;Q13868;P49789;P51610;P09601;P05787;A1Z1Q3;P01106;Q16236;Q9Y3C1;O43175;P25789;Q96BW5;O00767;P11166;Q9Y5X0;P40763;O14746;Q07912;P11387;P11388;P04637;O75962;Q7Z4G4;Q01831;	P00519;P35869;Q9NR48;Q92560;P15056;A6QL63;P46527;Q99674;Q5SW24;Q9UPY3;P52799;P53539;P05412;Q96GV9;O75376;Q8IVD9;Q7Z3G6;O95343;Q7Z572;Q96MF2;P15884;O15405;P23025;P10073;
C0014544	109	18	37	55	0.5046	Epilepsy	disease	C10	Nervous System Diseases	ACTG1;ALB;ALG13;ARID1B;DDX3X;DYRK1A;EEF1A2;EIF2A;EIF2S3;HNRNPU;P2RX2;PURA;SETD1A;SLC1A3;SMC1A;VDAC1;VDAC2;WDR45;	ADRA2A;ANKRD11;ASXL3;AUTS2;CACNB4;CDKL5;CERT1;CHD2;CHRM2;FLNA;FOS;FOSB;FOXG1;GRIN2B;HCN1;IQSEC2;KCND2;KCNQ2;KDM5C;MECP2;MEF2C;NEXMIF;NPY;PCDH12;POLG;POMC;PRRT2;SCN2A;SCN8A;SCN9A;SLC12A2;SLC12A5;SPARCL1;SYNGAP1;TANC2;TSC1;TSC2;	P63261;P02768;Q9NP73;Q8NFD5;O00571;Q13627;Q05639;Q9BY44;P41091;Q00839;Q9UBL9;Q00577;O15047;P43003;Q14683;P21796;P45880;Q9Y484;	P08913;Q6UB99;Q9C0F0;Q8WXX7;O00305;O76039;Q9Y5P4;O14647;P08172;P21333;P01100;P53539;P55316;Q13224;O60741;Q5JU85;Q9NZV8;O43526;P41229;P51608;Q06413;Q5QGS0;P01303;Q9NPG4;P54098;P01189;Q7Z6L0;Q99250;Q9UQD0;Q15858;P55011;Q9H2X9;Q14515;Q96PV0;Q9HCD6;Q92574;P49815;
C0346647	99	26	25	51	0.5152	Malignant neoplasm of pancreas	disease	C06;C04;C19	Digestive System Diseases; Neoplasms; Endocrine System Diseases	ANXA10;APC;ATM;ATRX;BUB1;CD24;CTNNB1;DAXX;EGFR;EP300;LDHA;MAP2K4;MYC;PALLD;PLAU;PTEN;RABL3;RBBP8;SST;STAT3;TERT;TGM2;TP53;TYMS;VEGFB;WT1;	AHR;BAP1;BCAR1;BRCA1;BRCA2;CD44;CLPTM1;ETAA1;FGF13;FOXP1;HIF1A;KLF5;NR4A1;NR5A2;PALB2;PDX1;PTHLH;RAP1GAP;RNF43;SMAD4;TNFRSF10B;TP63;TSC2;VHL;ZNRF3;	Q9UJ72;P25054;Q13315;P46100;O43683;P25063;P35222;Q9UER7;P00533;Q09472;P00338;P45985;P01106;Q8WX93;P00749;P60484;Q5HYI8;Q99708;P61278;P40763;O14746;P21980;P04637;P04818;P49765;P19544;	P35869;Q92560;P56945;P38398;P51587;P16070;O96005;Q9NY74;Q92913;Q9H334;Q16665;Q13887;P22736;O00482;Q86YC2;P52945;P12272;P47736;Q68DV7;Q13485;O14763;Q9H3D4;P49815;P40337;Q9ULT6;
C0345967	105	26	25	51	0.4857	Malignant mesothelioma	disease	C04;C08	Neoplasms; Respiratory Tract Diseases	AGO1;AGO2;ANXA2;APOA1;COPG1;CTNNB1;DDX3X;DDX51;EGFR;IGF2BP3;KIT;LIMCH1;MIF;MTMR4;OSMR;PARP1;PYCARD;SF3B1;SLC2A1;SMARCA2;TF;TP53;TXN;ULK2;VIM;WT1;	BAP1;BCL10;CDKN1A;CFAP45;CLEC11A;COL12A1;CSF1;ENOX2;FGD6;FN1;HDAC4;IL2RA;IL6;MUC1;NANOS1;NF2;PDPN;RXRA;RYR2;SDC1;SETD2;SETDB1;TFDP2;TNFRSF8;WWC1;	Q9UL18;Q9UKV8;P07355;P02647;Q9Y678;P35222;O00571;Q8N8A6;P00533;O00425;P10721;Q9UPQ0;P14174;Q9NYA4;Q99650;P09874;Q9ULZ3;O75533;P11166;P51531;P02787;P04637;P10599;Q8IYT8;P08670;P19544;	Q92560;O95999;P38936;Q9UL16;Q9Y240;Q99715;P09603;Q16206;Q6ZV73;P02751;P56524;P01589;P05231;P15941;Q8WY41;P35240;Q86YL7;P19793;Q92736;P18827;Q9BYW2;Q15047;Q14188;P28908;Q8IX03;
C0600427	120	17	33	50	0.4167	Cocaine Dependence	disease	C25;F03	Chemically-Induced Disorders; Mental Disorders	AGO2;APOL2;CAMK4;CDK5;DRD3;FAM53B;HOMER2;MAPK1;MAPK3;NR3C1;PER2;PRMT6;RPS6KA5;RUNX2;SIGMAR1;SMAD3;SMARCA4;	ARC;CCSER1;CHRM5;CLOCK;COL21A1;CREB1;CRH;EGR1;EHMT2;FGF2;FOS;FOSB;GCC1;GDNF;GPHN;GPSM1;GRIA1;GRM5;HCRT;HDAC4;HDAC5;ICE2;JUND;LRRC7;MECP2;NPY;PDYN;POMC;SMAD5;SNCA;SRCIN1;TENM3;TYK2;	Q9UKV8;Q9BQE5;Q16566;Q00535;P35462;Q14153;Q9NSB8;P28482;P27361;P04150;O15055;Q96LA8;O75582;Q13950;Q99720;P84022;P51532;	Q7LC44;Q9C0I3;P08912;O15516;Q96P44;P16220;P06850;P18146;Q96KQ7;P09038;P01100;P53539;Q96CN9;P39905;Q9NQX3;Q86YR5;P42261;P41594;O43612;P56524;Q9UQL6;Q659A1;P17535;Q96NW7;P51608;P01303;P01213;P01189;Q99717;P37840;Q9C0H9;Q9P273;P29597;
C0030297	97	25	24	49	0.5052	Pancreatic Neoplasm	disease	C06;C04;C19	Digestive System Diseases; Neoplasms; Endocrine System Diseases	ANXA10;APC;ATM;ATRX;CD24;CTNNB1;DAXX;EGFR;EP300;LDHA;MAP2K4;MYC;PALLD;PLAU;PTEN;RABL3;RBBP8;SST;STAT3;TERT;TGM2;TP53;TYMS;VEGFB;WT1;	AHR;BAP1;BCAR1;BRCA1;BRCA2;CD44;CLPTM1;ETAA1;FGF13;FOXP1;HIF1A;KLF5;NR4A1;NR5A2;PALB2;PDX1;PTHLH;RAP1GAP;RNF43;SMAD4;TNFRSF10B;TP63;TSC2;ZNRF3;	Q9UJ72;P25054;Q13315;P46100;P25063;P35222;Q9UER7;P00533;Q09472;P00338;P45985;P01106;Q8WX93;P00749;P60484;Q5HYI8;Q99708;P61278;P40763;O14746;P21980;P04637;P04818;P49765;P19544;	P35869;Q92560;P56945;P38398;P51587;P16070;O96005;Q9NY74;Q92913;Q9H334;Q16665;Q13887;P22736;O00482;Q86YC2;P52945;P12272;P47736;Q68DV7;Q13485;O14763;Q9H3D4;P49815;Q9ULT6;
C0009171	109	15	34	49	0.4495	Cocaine Abuse	disease	C25;F03	Chemically-Induced Disorders; Mental Disorders	AGO2;APOL2;CAMK4;DRD3;HOMER2;MAPK1;MAPK3;NR3C1;NRGN;PRMT6;RPS6KA5;RUNX2;SIGMAR1;SMAD3;SMARCA4;	ARC;CCSER1;CHRM5;COL21A1;CREB1;CRH;EGR1;EHMT2;FGF2;FOS;FOSB;GCC1;GDNF;GPHN;GPSM1;GRIA1;GRM5;HCRT;HDAC4;HDAC5;ICE2;JUND;LRRC7;MECP2;NPY;NR4A2;PDYN;PITX3;POMC;SMAD5;SNCA;SRCIN1;TENM3;TYK2;	Q9UKV8;Q9BQE5;Q16566;P35462;Q9NSB8;P28482;P27361;P04150;Q92686;Q96LA8;O75582;Q13950;Q99720;P84022;P51532;	Q7LC44;Q9C0I3;P08912;Q96P44;P16220;P06850;P18146;Q96KQ7;P09038;P01100;P53539;Q96CN9;P39905;Q9NQX3;Q86YR5;P42261;P41594;O43612;P56524;Q9UQL6;Q659A1;P17535;Q96NW7;P51608;P01303;P43354;P01213;O75364;P01189;Q99717;P37840;Q9C0H9;Q9P273;P29597;
C0017638	87	31	17	48	0.5517	Glioma	disease	C04	Neoplasms	ACVR1;ALK;APC;ATM;ATRX;BMI1;DMXL1;EGFR;FBXW7;FUBP1;HLA-C;KLF6;MDM2;MSH2;NBN;NF1;NTRK1;NTRK3;PHLDB1;PIK3R1;PLK1;PPM1D;PTEN;QKI;ROS1;SOD1;SUZ12;TERT;TOP2A;TP53;XRCC1;	BRAF;BRCA2;CIC;DMBT1;FAM107A;FGF2;FGFR1;GDNF;HMGN5;MYBL1;MYLK;PSD3;RTEL1;SPP1;STMN1;TRIM29;XBP1;	Q04771;Q9UM73;P25054;Q13315;P46100;P35226;Q9Y485;P00533;Q969H0;Q96AE4;P10321;Q99612;Q00987;P43246;O60934;P21359;P04629;Q16288;Q86UU1;P27986;P53350;O15297;P60484;Q96PU8;P08922;P00441;Q15022;O14746;P11388;P04637;P18887;	P15056;P51587;Q96RK0;Q9UGM3;O95990;P09038;P11362;P39905;P82970;P10243;Q15746;Q9NYI0;Q9NZ71;P10451;P16949;Q14134;P17861;
C0035334	104	13	34	47	0.4519	Retinitis Pigmentosa	disease	C16;C11	Congenital, Hereditary, and Neonatal Diseases and Abnormalities; Eye Diseases	CROCC;DHX38;NEK2;PDAP1;PDE6A;PRPF3;PRPF31;PRPF4;PRPF6;PRPF8;SCAPER;SNRNP200;TUB;	AGBL5;AHI1;AHR;ARHGEF18;ATF6;C1QTNF5;C8orf37;CLN3;CNGB1;CRX;FAM161A;FAM71A;FOXI2;IMPG2;IRX5;KIAA1549;KIZ;MAK;NR2E3;NRL;OFD1;PCARE;PDE6G;PRCD;RP1;RP9;RPGR;RPGRIP1;TOPORS;TULP1;UBAP1L;USH2A;ZNF408;ZNF513;	Q5TZA2;Q92620;P51955;Q13442;P16499;O43395;Q8WWY3;O43172;O94906;Q6P2Q9;Q9BY12;O75643;P50607;	Q8NDL9;Q8N157;P35869;Q6ZSZ5;P18850;Q9BXJ0;Q96NL8;Q13286;Q14028;O43186;Q3B820;Q8IYT1;Q6ZQN5;Q9BZV3;P78411;Q9HCM3;Q2M2Z5;P20794;Q9Y5X4;P54845;O75665;A6NGG8;P18545;Q00LT1;P56715;Q8TA86;Q92834;Q96KN7;Q9NS56;O00294;F5GYI3;O75445;Q9H9D4;Q8N8E2;
C4277690	110	2	45	47	0.4273	Ciliopathies	disease	C16	Congenital, Hereditary, and Neonatal Diseases and Abnormalities	ACVR2B;CRELD1;	ADGRV1;AHI1;ARL13B;CC2D2A;CCDC28B;CEP164;CEP290;CEP41;CPLANE1;CRX;DNAAF1;DNAAF2;DNAAF3;EVC;EVC2;FOXH1;GDF1;GLIS2;IFT43;INVS;KIF7;LCA5;LRRC56;NEK1;NKX2-5;NPHP3;NPHP4;OFD1;PCARE;PKD2;PKHD1;RPGR;RPGRIP1;SCNN1A;SDCCAG8;TOPORS;TSC1;TSC2;TULP1;USH1G;USH2A;VHL;WHRN;ZIC3;ZNF423;	Q13705;Q96HD1;	Q8WXG9;Q8N157;Q3SXY8;Q9P2K1;Q9BUN5;Q9UPV0;O15078;Q9BYV8;Q9H799;O43186;Q8NEP3;Q9NVR5;Q8N9W5;P57679;Q86UK5;O75593;P27539;Q9BZE0;Q96FT9;Q9Y283;Q2M1P5;Q86VQ0;Q8IYG6;Q96PY6;P52952;Q7Z494;O75161;O75665;A6NGG8;Q13563;P08F94;Q92834;Q96KN7;P37088;Q86SQ7;Q9NS56;Q92574;P49815;O00294;Q495M9;O75445;P40337;Q9P202;O60481;Q2M1K9;
C1510586	84	12	34	46	0.5476	Autism Spectrum Disorders	disease	F03	Mental Disorders	CIRBP;DHCR24;EN2;GTF2I;IQGAP3;NSUN2;RELN;ROGDI;SHANK3;SIN3A;SOX9;TBL1X;	ANKRD11;CEP41;CHD2;CHD8;CIC;CTTNBP2;DDHD1;DIP2A;DLG4;DLX1;DNMT3A;DNMT3B;FEV;FOXP1;GPR50;GRIN2B;HEY1;JARID2;LAMC3;MEF2C;MYT1L;NLGN3;PCDH9;RAI1;RARB;RYR2;SFSWAP;SOX5;TET1;TET3;TRIP12;TSHZ3;UNC80;USH2A;	Q14011;Q15392;P19622;P78347;Q86VI3;Q08J23;P78509;Q9GZN7;Q9BYB0;Q96ST3;P48436;O60907;	Q6UB99;Q9BYV8;O14647;Q9HCK8;Q96RK0;Q8WZ74;Q8NEL9;Q14689;P78352;P56177;Q9Y6K1;Q9UBC3;Q99581;Q9H334;Q13585;Q13224;Q9Y5J3;Q92833;Q9Y6N6;Q06413;Q9UL68;Q9NZ94;Q9HC56;Q7Z5J4;P10826;Q92736;Q12872;P35711;Q8NFU7;O43151;Q14669;Q63HK5;Q8N2C7;O75445;
C0334588	84	25	21	46	0.5476	Giant Cell Glioblastoma	disease	C04	Neoplasms	APC;BMI1;BRD4;CSTB;CTSB;DUSP6;EGFR;FOSL2;H2AX;MTOR;MYC;NF1;PIM1;PML;PTK2;RUNX3;SRRT;SUZ12;TACC3;TES;TGM2;TP53;TP53BP1;TRMT11;WT1;	BHLHE40;BRD2;CTNND2;FAT1;FGFR1;FN1;GDNF;HES1;HEY1;HIF1A;LRRC59;LTBP4;MACIR;MDM4;NCOR1;NOTCH1;NOTCH2;NOTCH3;RUNX1;TACC1;ZBTB7A;	P25054;P35226;O60885;P04080;P07858;Q16828;P00533;P15408;P16104;P42345;P01106;P21359;P11309;P29590;Q05397;Q13761;Q9BXP5;Q15022;Q9Y6A5;Q9UGI8;P21980;P04637;Q12888;Q7Z4G4;P19544;	O14503;P25440;Q9UQB3;Q14517;P11362;P02751;P39905;Q14469;Q9Y5J3;Q16665;Q96AG4;Q8N2S1;Q96GV9;O15151;O75376;P46531;Q04721;Q9UM47;Q01196;O75410;O95365;
C1959583	110	26	20	46	0.4182	Myocardial Failure	disease	C14	Cardiovascular Diseases	ACACA;ALB;ATP2A1;ATP2A2;BAMBI;CFD;DSTN;EDN1;GRK2;HMOX1;HSPB1;ITGB1;NFE2L2;NOX4;NPR1;NRG1;NRIP1;PDPK1;PIK3CG;PON1;PPP1R1A;RAC1;SIRT1;SOD1;TNNT2;XDH;	ADIPOQ;ADRA2C;ADRB1;AVPR2;FIP1L1;GDF15;HAND2;HIF1A;IL6;NOS3;NPPA;NPPB;NR3C2;POMC;PPARGC1A;ROCK2;SOD3;SOX4;TBX20;UCN2;	Q13085;P02768;O14983;P16615;Q13145;P00746;P60981;P05305;P25098;P09601;P04792;P05556;Q16236;Q9NPH5;P16066;Q02297;P48552;O15530;P48736;P27169;Q13522;P63000;Q96EB6;P00441;P45379;P47989;	Q15848;P18825;P08588;P30518;Q6UN15;Q99988;P61296;Q16665;P05231;P29474;P01160;P16860;P08235;P01189;Q9UBK2;O75116;P08294;Q06945;Q9UMR3;Q96RP3;
C0235527	110	26	20	46	0.4182	Heart Failure, Right-Sided	disease	C14	Cardiovascular Diseases	ACACA;ALB;ATP2A1;ATP2A2;BAMBI;CFD;DSTN;EDN1;GRK2;HMOX1;HSPB1;ITGB1;NFE2L2;NOX4;NPR1;NRG1;NRIP1;PDPK1;PIK3CG;PON1;PPP1R1A;RAC1;SIRT1;SOD1;TNNT2;XDH;	ADIPOQ;ADRA2C;ADRB1;AVPR2;FIP1L1;GDF15;HAND2;HIF1A;IL6;NOS3;NPPA;NPPB;NR3C2;POMC;PPARGC1A;ROCK2;SOD3;SOX4;TBX20;UCN2;	Q13085;P02768;O14983;P16615;Q13145;P00746;P60981;P05305;P25098;P09601;P04792;P05556;Q16236;Q9NPH5;P16066;Q02297;P48552;O15530;P48736;P27169;Q13522;P63000;Q96EB6;P00441;P45379;P47989;	Q15848;P18825;P08588;P30518;Q6UN15;Q99988;P61296;Q16665;P05231;P29474;P01160;P16860;P08235;P01189;Q9UBK2;O75116;P08294;Q06945;Q9UMR3;Q96RP3;
C0023212	110	26	20	46	0.4182	Left-Sided Heart Failure	disease	C14	Cardiovascular Diseases	ACACA;ALB;ATP2A1;ATP2A2;BAMBI;CFD;DSTN;EDN1;GRK2;HMOX1;HSPB1;ITGB1;NFE2L2;NOX4;NPR1;NRG1;NRIP1;PDPK1;PIK3CG;PON1;PPP1R1A;RAC1;SIRT1;SOD1;TNNT2;XDH;	ADIPOQ;ADRA2C;ADRB1;AVPR2;FIP1L1;GDF15;HAND2;HIF1A;IL6;NOS3;NPPA;NPPB;NR3C2;POMC;PPARGC1A;ROCK2;SOD3;SOX4;TBX20;UCN2;	Q13085;P02768;O14983;P16615;Q13145;P00746;P60981;P05305;P25098;P09601;P04792;P05556;Q16236;Q9NPH5;P16066;Q02297;P48552;O15530;P48736;P27169;Q13522;P63000;Q96EB6;P00441;P45379;P47989;	Q15848;P18825;P08588;P30518;Q6UN15;Q99988;P61296;Q16665;P05231;P29474;P01160;P16860;P08235;P01189;Q9UBK2;O75116;P08294;Q06945;Q9UMR3;Q96RP3;
C0018802	110	26	20	46	0.4182	Congestive heart failure	disease	C14	Cardiovascular Diseases	ACACA;ALB;ATP2A1;ATP2A2;BAMBI;CFD;DSTN;EDN1;GRK2;HMOX1;HSPB1;ITGB1;NFE2L2;NOX4;NPR1;NRG1;NRIP1;PDPK1;PIK3CG;PON1;PPP1R1A;RAC1;SIRT1;SOD1;TNNT2;XDH;	ADIPOQ;ADRA2C;ADRB1;AVPR2;FIP1L1;GDF15;HAND2;HIF1A;IL6;NOS3;NPPA;NPPB;NR3C2;POMC;PPARGC1A;ROCK2;SOD3;SOX4;TBX20;UCN2;	Q13085;P02768;O14983;P16615;Q13145;P00746;P60981;P05305;P25098;P09601;P04792;P05556;Q16236;Q9NPH5;P16066;Q02297;P48552;O15530;P48736;P27169;Q13522;P63000;Q96EB6;P00441;P45379;P47989;	Q15848;P18825;P08588;P30518;Q6UN15;Q99988;P61296;Q16665;P05231;P29474;P01160;P16860;P08235;P01189;Q9UBK2;O75116;P08294;Q06945;Q9UMR3;Q96RP3;
C0018801	110	26	20	46	0.4182	Heart failure	disease	C14	Cardiovascular Diseases	ACACA;ALB;ATP2A1;ATP2A2;BAMBI;CFD;DSTN;EDN1;GRK2;HMOX1;HSPB1;ITGB1;NFE2L2;NOX4;NPR1;NRG1;NRIP1;PDPK1;PIK3CG;PON1;PPP1R1A;RAC1;SIRT1;SOD1;TNNT2;XDH;	ADIPOQ;ADRA2C;ADRB1;AVPR2;FIP1L1;GDF15;HAND2;HIF1A;IL6;NOS3;NPPA;NPPB;NR3C2;POMC;PPARGC1A;ROCK2;SOD3;SOX4;TBX20;UCN2;	Q13085;P02768;O14983;P16615;Q13145;P00746;P60981;P05305;P25098;P09601;P04792;P05556;Q16236;Q9NPH5;P16066;Q02297;P48552;O15530;P48736;P27169;Q13522;P63000;Q96EB6;P00441;P45379;P47989;	Q15848;P18825;P08588;P30518;Q6UN15;Q99988;P61296;Q16665;P05231;P29474;P01160;P16860;P08235;P01189;Q9UBK2;O75116;P08294;Q06945;Q9UMR3;Q96RP3;
C0017636	79	25	19	44	0.5570	Glioblastoma	disease	C04	Neoplasms	APC;BMI1;BRD4;CSTB;CTSB;DAXX;DUSP6;EGFR;FOSL2;H2AX;MTOR;MYC;NF1;PIM1;PML;PTEN;PTK2;RUNX3;SRRT;SUZ12;TES;TGM2;TP53BP1;TRMT11;WT1;	BHLHE40;BRD2;CTNND2;FAT1;FN1;GDNF;HES1;HEY1;HIF1A;LRRC59;LTBP4;MACIR;MDM4;NCOR1;NOTCH1;NOTCH2;NOTCH3;RUNX1;ZBTB7A;	P25054;P35226;O60885;P04080;P07858;Q9UER7;Q16828;P00533;P15408;P16104;P42345;P01106;P21359;P11309;P29590;P60484;Q05397;Q13761;Q9BXP5;Q15022;Q9UGI8;P21980;Q12888;Q7Z4G4;P19544;	O14503;P25440;Q9UQB3;Q14517;P02751;P39905;Q14469;Q9Y5J3;Q16665;Q96AG4;Q8N2S1;Q96GV9;O15151;O75376;P46531;Q04721;Q9UM47;Q01196;O95365;
C0751111	82	14	30	44	0.5366	Awakening Epilepsy	disease	C10	Nervous System Diseases	ALB;ALG13;ARID1B;DDX3X;DYRK1A;EEF1A2;HNRNPU;P2RX2;PURA;SLC1A3;SMC1A;VDAC1;VDAC2;WDR45;	ADRA2A;ANKRD11;ASXL3;AUTS2;CDKL5;CERT1;CHD2;CHRM2;FLNA;FOS;FOSB;FOXG1;GRIN2B;HCN1;IQSEC2;KCNQ2;MECP2;MEF2C;NEXMIF;NPY;POLG;POMC;SCN2A;SCN8A;SLC12A2;SLC12A5;SPARCL1;SYNGAP1;TSC1;TSC2;	P02768;Q9NP73;Q8NFD5;O00571;Q13627;Q05639;Q00839;Q9UBL9;Q00577;P43003;Q14683;P21796;P45880;Q9Y484;	P08913;Q6UB99;Q9C0F0;Q8WXX7;O76039;Q9Y5P4;O14647;P08172;P21333;P01100;P53539;P55316;Q13224;O60741;Q5JU85;O43526;P51608;Q06413;Q5QGS0;P01303;P54098;P01189;Q99250;Q9UQD0;P55011;Q9H2X9;Q14515;Q96PV0;Q92574;P49815;
C0086237	82	14	30	44	0.5366	Epilepsy, Cryptogenic	disease	C10	Nervous System Diseases	ALB;ALG13;ARID1B;DDX3X;DYRK1A;EEF1A2;HNRNPU;P2RX2;PURA;SLC1A3;SMC1A;VDAC1;VDAC2;WDR45;	ADRA2A;ANKRD11;ASXL3;AUTS2;CDKL5;CERT1;CHD2;CHRM2;FLNA;FOS;FOSB;FOXG1;GRIN2B;HCN1;IQSEC2;KCNQ2;MECP2;MEF2C;NEXMIF;NPY;POLG;POMC;SCN2A;SCN8A;SLC12A2;SLC12A5;SPARCL1;SYNGAP1;TSC1;TSC2;	P02768;Q9NP73;Q8NFD5;O00571;Q13627;Q05639;Q00839;Q9UBL9;Q00577;P43003;Q14683;P21796;P45880;Q9Y484;	P08913;Q6UB99;Q9C0F0;Q8WXX7;O76039;Q9Y5P4;O14647;P08172;P21333;P01100;P53539;P55316;Q13224;O60741;Q5JU85;O43526;P51608;Q06413;Q5QGS0;P01303;P54098;P01189;Q99250;Q9UQD0;P55011;Q9H2X9;Q14515;Q96PV0;Q92574;P49815;
C3711374	81	14	29	43	0.5309	Nonsyndromic Deafness	disease	C23;C10;C09	Pathological Conditions, Signs and Symptoms; Nervous System Diseases; Otorhinolaryngologic Diseases	ACTG1;CCDC50;CDC14A;CIB2;HOMER2;KARS1;LOXHD1;MYO6;P2RX2;RDX;SERPINB6;TJP2;TMTC2;TNC;	ADGRV1;BDP1;COL11A2;DCDC2;EPS8L2;ESPN;EYA4;GRHL2;GRXCR2;ILDR1;KCNQ4;MARVELD2;MSRB3;MSX1;MYH14;MYO15A;OTOG;POU3F4;POU4F3;RIPOR2;ROR1;SMPX;STRC;SYNE4;TMEM132E;TMIE;TPRN;USH1G;WHRN;	P63261;Q8IVM0;Q9UNH5;O75838;Q9NSB8;Q15046;Q8IVV2;Q9UM54;Q9UBL9;P35241;P35237;Q9UDY2;Q8N394;P24821;	Q8WXG9;A6H8Y1;P13942;Q9UHG0;Q9H6S3;B1AK53;O95677;Q6ISB3;A6NFK2;Q86SU0;P56696;Q8N4S9;Q8IXL7;P28360;Q7Z406;Q9UKN7;Q6ZRI0;P49335;Q15319;Q9Y4F9;Q01973;Q9UHP9;Q7RTU9;Q8N205;Q6IEE7;Q8NEW7;Q4KMQ1;Q495M9;Q9P202;
C2931456	61	14	28	42	0.6885	Prostate cancer, familial	disease	C04;C12	Neoplasms; Male Urogenital Diseases	ATM;CHD3;EPHB2;FBRSL1;INCENP;KDM2A;LARP4B;MAD1L1;MBNL1;MOB2;NBN;RNASEL;TCF7L2;TTC28;	ARHGAP6;ATAT1;BCAS1;BCL2L11;BRCA1;BRCA2;CDCA7;CDKN1B;COL23A1;DENND4B;DNMT3B;EMSY;HAUS6;HNF1B;HOXB13;KNL1;MBD2;MECOM;MYO9B;PAX9;PKNOX2;POU2F2;PPFIBP2;RFX7;RNF43;TCF4;TSHZ1;UHRF1BP1;	Q13315;Q12873;P29323;Q9HCM7;Q9NQS7;Q9Y2K7;Q92615;Q9Y6D9;Q9NR56;Q70IA6;O60934;Q05823;Q9NQB0;Q96AY4;	O43182;Q5SQI0;O75363;O43521;P38398;P51587;Q9BWT1;P46527;Q86Y22;O75064;Q9UBC3;Q7Z589;Q7Z4H7;P35680;Q92826;Q8NG31;Q9UBB5;Q03112;Q13459;P55771;Q96KN3;P09086;Q8ND30;Q2KHR2;Q68DV7;P15884;Q6ZSZ6;Q6BDS2;
C0086743	93	34	7	41	0.4409	Osteoarthrosis Deformans	disease	C05	Musculoskeletal Diseases	ACAA2;ACO1;ACTB;AGER;AKR1C2;CLIC4;DDX3X;DPYSL2;EEF2;EZR;GAPDH;HADHA;IMMT;MVP;NME2;OPA1;P3H3;PDCD6IP;PLCD1;PLOD2;PLS3;PPP2R1A;PSMB1;RAN;RUNX2;S100A4;SDHA;SLC2A1;SMAD3;TGM2;TRAP1;VDAC2;VIM;YWHAQ;	BMP6;COL1A2;COL2A1;GDF5;LTBP3;MYH13;POU3F3;	P42765;P21399;P60709;Q15109;P52895;Q9Y696;O00571;Q16555;P13639;P15311;P04406;P40939;Q16891;Q14764;P22392;O60313;Q8IVL6;Q8WUM4;P51178;O00469;P13797;P30153;P20618;P62826;Q13950;P26447;P31040;P11166;P84022;P21980;Q12931;P45880;P08670;P27348;	P22004;P08123;P02458;P43026;Q9NS15;Q9UKX3;P20264;
C0029408	93	34	7	41	0.4409	Degenerative polyarthritis	disease	C05	Musculoskeletal Diseases	ACAA2;ACO1;ACTB;AGER;AKR1C2;CLIC4;DDX3X;DPYSL2;EEF2;EZR;GAPDH;HADHA;IMMT;MVP;NME2;OPA1;P3H3;PDCD6IP;PLCD1;PLOD2;PLS3;PPP2R1A;PSMB1;RAN;RUNX2;S100A4;SDHA;SLC2A1;SMAD3;TGM2;TRAP1;VDAC2;VIM;YWHAQ;	BMP6;COL1A2;COL2A1;GDF5;LTBP3;MYH13;POU3F3;	P42765;P21399;P60709;Q15109;P52895;Q9Y696;O00571;Q16555;P13639;P15311;P04406;P40939;Q16891;Q14764;P22392;O60313;Q8IVL6;Q8WUM4;P51178;O00469;P13797;P30153;P20618;P62826;Q13950;P26447;P31040;P11166;P84022;P21980;Q12931;P45880;P08670;P27348;	P22004;P08123;P02458;P43026;Q9NS15;Q9UKX3;P20264;
C0239946	95	22	18	40	0.4211	Fibrosis, Liver	disease	C23;C06	Pathological Conditions, Signs and Symptoms; Digestive System Diseases	ACTA2;ALB;ANKS6;BAMBI;COL1A1;COMMD1;CTNNB1;CYBA;DHCR7;FGF7;FLT1;HDAC2;KRT8;NFE2L2;PLAU;PLOD2;PTEN;SMAD3;STAT1;TAGLN2;TGFBR1;VIM;	AHR;ARNT;CHRM3;COL1A2;COL3A1;COL5A2;F5;FBN1;FGF2;GLIS3;IGFBP2;IL6;JUND;LOX;LOXL1;NPPA;SPP1;TNFRSF1B;	P62736;P02768;Q68DC2;Q13145;P02452;Q8N668;P35222;P13498;Q9UBM7;P21781;P17948;Q92769;P05787;Q16236;P00749;O00469;P60484;P84022;P42224;P37802;P36897;P08670;	P35869;P27540;P20309;P08123;P02461;P05997;P12259;P35555;P09038;Q8NEA6;P18065;P05231;P17535;P28300;Q08397;P01160;P10451;P20333;
C4552766	109	15	25	40	0.3670	Miscarriage	disease	C13	Female Urogenital Diseases and Pregnancy Complications	APOE;CHIA;COL1A1;COL5A1;COL9A2;CSRNP3;FGF7;IFI44;ITGB4;LGALS3;LIF;SERPINB3;SPAG5;SST;TGFBR1;	AHR;ARNT;CD68;COL13A1;COL1A2;COL4A6;COL5A2;COL6A3;ECM1;FN1;IGF1;IGFBP3;IGFBP6;IL11;IL16;IL6;INHA;MAP2;MAPRE3;MMP15;MUC4;PRLR;PTHLH;SDF2L1;TNFSF13;	P02649;Q9BZP6;P02452;P20908;Q14055;Q8WYN3;P21781;Q8TCB0;P16144;P17931;P15018;P29508;Q96R06;P61278;P36897;	P35869;P27540;P34810;Q5TAT6;P08123;Q14031;P05997;P12111;Q16610;P02751;P05019;P17936;P24592;P20809;Q14005;P05231;P05111;P11137;Q9UPY8;P51511;Q99102;P16471;P12272;Q9HCN8;O75888;
C0025958	67	22	17	39	0.5821	Microcephaly	disease	C16;C05;C10	Congenital, Hereditary, and Neonatal Diseases and Abnormalities; Musculoskeletal Diseases; Nervous System Diseases	BRD4;CASK;DYNC1H1;DYNC1I2;DYRK1A;EIF2S3;FARSB;GOT2;H4C3;KIF2A;METTL5;NCAPH;NUP214;PLK4;PNKP;PQBP1;SIN3A;SLC2A1;TBCD;TRAIP;TRRAP;WDR62;	BUB1B;CCDC88A;CENPF;CENPJ;CEP63;DNMT3A;DONSON;FOXG1;KIF14;KIF5C;NSD2;PCDH12;TCF4;TSEN34;TSEN54;ZMIZ1;ZNF292;	O60885;O14936;Q14204;Q13409;Q13627;P41091;Q9NSD9;P00505;P62805;O00139;Q9NRN9;Q15003;P35658;O00444;Q96T60;O60828;Q96ST3;P11166;Q9BTW9;Q9BWF2;Q9Y4A5;O43379;	O60566;Q3V6T2;P49454;Q9HC77;Q96MT8;Q9Y6K1;Q9NYP3;P55316;Q15058;O60282;O96028;Q9NPG4;P15884;Q9BSV6;Q7Z6J9;Q9ULJ6;O60281;
C0282313	89	22	17	39	0.4382	Condition, Preneoplastic	disease	C04	Neoplasms	ACTC1;ARG1;ATP5F1B;CEBPA;CFL1;CPS1;DDX54;EXOSC2;FOXM1;HADH;KRT8;MAPK9;MDM2;NOP16;PHB;PIM1;PRDX1;PRKAA1;SERPINB3;STAT3;TNK2;TRIO;	ABL1;CDX2;CISH;COL23A1;EFNB2;EIF4EBP1;IL6;IRS1;MAGED4;MUC1;PRICKLE2;PSD2;SIRPA;SIX3;TPM4;TSC2;ZBTB20;	P68032;P05089;P06576;P49715;P23528;P31327;Q8TDD1;Q13868;Q08050;Q16836;P05787;P45984;Q00987;Q9Y3C1;P35232;P11309;Q06830;Q13131;P29508;P40763;Q07912;O75962;	P00519;Q99626;Q9NSE2;Q86Y22;P52799;Q13541;P05231;P35568;Q96JG8;P15941;Q7Z3G6;Q9BQI7;P78324;O95343;P67936;P49815;Q9HC78;
C0023890	93	22	17	39	0.4194	Liver Cirrhosis	disease	C23;C06	Pathological Conditions, Signs and Symptoms; Digestive System Diseases	ACTA2;ALB;ANKS6;BAMBI;COL1A1;COMMD1;CTNNB1;CYBA;DHCR7;FGF7;FLT1;HDAC2;KRT8;NFE2L2;PLAU;PLOD2;PTEN;SMAD3;STAT1;TAGLN2;TGFBR1;VIM;	AHR;ARNT;CHRM3;COL1A2;COL3A1;COL5A2;F5;FBN1;FGF2;IGFBP2;IL6;JUND;LOX;LOXL1;NPPA;SPP1;TNFRSF1B;	P62736;P02768;Q68DC2;Q13145;P02452;Q8N668;P35222;P13498;Q9UBM7;P21781;P17948;Q92769;P05787;Q16236;P00749;O00469;P60484;P84022;P42224;P37802;P36897;P08670;	P35869;P27540;P20309;P08123;P02461;P05997;P12259;P35555;P09038;P18065;P05231;P17535;P28300;Q08397;P01160;P10451;P20333;
C0751110	101	13	26	39	0.3861	Single Seizure	disease	C23;C10	Pathological Conditions, Signs and Symptoms; Nervous System Diseases	ABAT;APEX1;APOE;DRD3;MIB1;PNKP;PVALB;RBFOX1;SIGMAR1;SLC2A1;SST;SYN2;TBCD;	ADCYAP1;ADRA1B;CDKL5;CNNM2;CRH;FGF2;FOS;FOXG1;HCN1;IL6;KCNA2;KCNQ2;MECP2;MPDZ;NGFR;NPY;NRP2;PDYN;POLG;POMC;REST;SLC12A5;TCF4;TRH;TSC1;TSC2;	P80404;P27695;P02649;P35462;Q86YT6;Q96T60;P20472;Q9NWB1;Q99720;P11166;P61278;Q92777;Q9BTW9;	P18509;P35368;O76039;Q9H8M5;P06850;P09038;P01100;P55316;O60741;P05231;P16389;O43526;P51608;O75970;P08138;P01303;O60462;P01213;P54098;P01189;Q13127;Q9H2X9;P15884;P20396;Q92574;P49815;
C0270846	101	13	26	39	0.3861	Epileptic drop attack	disease	C23;C10	Pathological Conditions, Signs and Symptoms; Nervous System Diseases	ABAT;APEX1;APOE;DRD3;MIB1;PNKP;PVALB;RBFOX1;SIGMAR1;SLC2A1;SST;SYN2;TBCD;	ADCYAP1;ADRA1B;CDKL5;CNNM2;CRH;FGF2;FOS;FOXG1;HCN1;IL6;KCNA2;KCNQ2;MECP2;MPDZ;NGFR;NPY;NRP2;PDYN;POLG;POMC;REST;SLC12A5;TCF4;TRH;TSC1;TSC2;	P80404;P27695;P02649;P35462;Q86YT6;Q96T60;P20472;Q9NWB1;Q99720;P11166;P61278;Q92777;Q9BTW9;	P18509;P35368;O76039;Q9H8M5;P06850;P09038;P01100;P55316;O60741;P05231;P16389;O43526;P51608;O75970;P08138;P01303;O60462;P01213;P54098;P01189;Q13127;Q9H2X9;P15884;P20396;Q92574;P49815;
C0270824	101	13	26	39	0.3861	Visual seizure	disease	C23;C10	Pathological Conditions, Signs and Symptoms; Nervous System Diseases	ABAT;APEX1;APOE;DRD3;MIB1;PNKP;PVALB;RBFOX1;SIGMAR1;SLC2A1;SST;SYN2;TBCD;	ADCYAP1;ADRA1B;CDKL5;CNNM2;CRH;FGF2;FOS;FOXG1;HCN1;IL6;KCNA2;KCNQ2;MECP2;MPDZ;NGFR;NPY;NRP2;PDYN;POLG;POMC;REST;SLC12A5;TCF4;TRH;TSC1;TSC2;	P80404;P27695;P02649;P35462;Q86YT6;Q96T60;P20472;Q9NWB1;Q99720;P11166;P61278;Q92777;Q9BTW9;	P18509;P35368;O76039;Q9H8M5;P06850;P09038;P01100;P55316;O60741;P05231;P16389;O43526;P51608;O75970;P08138;P01303;O60462;P01213;P54098;P01189;Q13127;Q9H2X9;P15884;P20396;Q92574;P49815;
C0234535	101	13	26	39	0.3861	Clonic Seizures	disease	C23;C10	Pathological Conditions, Signs and Symptoms; Nervous System Diseases	ABAT;APEX1;APOE;DRD3;MIB1;PNKP;PVALB;RBFOX1;SIGMAR1;SLC2A1;SST;SYN2;TBCD;	ADCYAP1;ADRA1B;CDKL5;CNNM2;CRH;FGF2;FOS;FOXG1;HCN1;IL6;KCNA2;KCNQ2;MECP2;MPDZ;NGFR;NPY;NRP2;PDYN;POLG;POMC;REST;SLC12A5;TCF4;TRH;TSC1;TSC2;	P80404;P27695;P02649;P35462;Q86YT6;Q96T60;P20472;Q9NWB1;Q99720;P11166;P61278;Q92777;Q9BTW9;	P18509;P35368;O76039;Q9H8M5;P06850;P09038;P01100;P55316;O60741;P05231;P16389;O43526;P51608;O75970;P08138;P01303;O60462;P01213;P54098;P01189;Q13127;Q9H2X9;P15884;P20396;Q92574;P49815;
C0234533	101	13	26	39	0.3861	Generalized seizures	disease	C23;C10	Pathological Conditions, Signs and Symptoms; Nervous System Diseases	ABAT;APEX1;APOE;DRD3;MIB1;PNKP;PVALB;RBFOX1;SIGMAR1;SLC2A1;SST;SYN2;TBCD;	ADCYAP1;ADRA1B;CDKL5;CNNM2;CRH;FGF2;FOS;FOXG1;HCN1;IL6;KCNA2;KCNQ2;MECP2;MPDZ;NGFR;NPY;NRP2;PDYN;POLG;POMC;REST;SLC12A5;TCF4;TRH;TSC1;TSC2;	P80404;P27695;P02649;P35462;Q86YT6;Q96T60;P20472;Q9NWB1;Q99720;P11166;P61278;Q92777;Q9BTW9;	P18509;P35368;O76039;Q9H8M5;P06850;P09038;P01100;P55316;O60741;P05231;P16389;O43526;P51608;O75970;P08138;P01303;O60462;P01213;P54098;P01189;Q13127;Q9H2X9;P15884;P20396;Q92574;P49815;
C0149958	101	13	26	39	0.3861	Complex partial seizures	disease	C23;C10	Pathological Conditions, Signs and Symptoms; Nervous System Diseases	ABAT;APEX1;APOE;DRD3;MIB1;PNKP;PVALB;RBFOX1;SIGMAR1;SLC2A1;SST;SYN2;TBCD;	ADCYAP1;ADRA1B;CDKL5;CNNM2;CRH;FGF2;FOS;FOXG1;HCN1;IL6;KCNA2;KCNQ2;MECP2;MPDZ;NGFR;NPY;NRP2;PDYN;POLG;POMC;REST;SLC12A5;TCF4;TRH;TSC1;TSC2;	P80404;P27695;P02649;P35462;Q86YT6;Q96T60;P20472;Q9NWB1;Q99720;P11166;P61278;Q92777;Q9BTW9;	P18509;P35368;O76039;Q9H8M5;P06850;P09038;P01100;P55316;O60741;P05231;P16389;O43526;P51608;O75970;P08138;P01303;O60462;P01213;P54098;P01189;Q13127;Q9H2X9;P15884;P20396;Q92574;P49815;
C0022333	101	13	26	39	0.3861	Jacksonian Seizure	disease	C23;C10	Pathological Conditions, Signs and Symptoms; Nervous System Diseases	ABAT;APEX1;APOE;DRD3;MIB1;PNKP;PVALB;RBFOX1;SIGMAR1;SLC2A1;SST;SYN2;TBCD;	ADCYAP1;ADRA1B;CDKL5;CNNM2;CRH;FGF2;FOS;FOXG1;HCN1;IL6;KCNA2;KCNQ2;MECP2;MPDZ;NGFR;NPY;NRP2;PDYN;POLG;POMC;REST;SLC12A5;TCF4;TRH;TSC1;TSC2;	P80404;P27695;P02649;P35462;Q86YT6;Q96T60;P20472;Q9NWB1;Q99720;P11166;P61278;Q92777;Q9BTW9;	P18509;P35368;O76039;Q9H8M5;P06850;P09038;P01100;P55316;O60741;P05231;P16389;O43526;P51608;O75970;P08138;P01303;O60462;P01213;P54098;P01189;Q13127;Q9H2X9;P15884;P20396;Q92574;P49815;
C0494475	104	13	26	39	0.3750	Tonic - clonic seizures	disease	C23;C10	Pathological Conditions, Signs and Symptoms; Nervous System Diseases	ABAT;APEX1;APOE;DRD3;MIB1;PNKP;PVALB;RBFOX1;SIGMAR1;SLC2A1;SST;SYN2;TBCD;	ADCYAP1;ADRA1B;CDKL5;CNNM2;CRH;FGF2;FOS;FOXG1;HCN1;IL6;KCNA2;KCNQ2;MECP2;MPDZ;NGFR;NPY;NRP2;PDYN;POLG;POMC;REST;SLC12A5;TCF4;TRH;TSC1;TSC2;	P80404;P27695;P02649;P35462;Q86YT6;Q96T60;P20472;Q9NWB1;Q99720;P11166;P61278;Q92777;Q9BTW9;	P18509;P35368;O76039;Q9H8M5;P06850;P09038;P01100;P55316;O60741;P05231;P16389;O43526;P51608;O75970;P08138;P01303;O60462;P01213;P54098;P01189;Q13127;Q9H2X9;P15884;P20396;Q92574;P49815;
C0278883	54	25	13	38	0.7037	Metastatic melanoma	disease	C04	Neoplasms	AURKA;BMPR1B;EPHA7;EPHB4;MAP2K4;MAP3K13;MAP3K15;MAP3K9;MAP4K1;MAST1;MTOR;OXSR1;PAK5;PRKCI;PRKDC;PTK2;SCYL1;STK32A;STK38;STRADB;TAF1;TRIO;TTN;ULK2;WNK4;	ALPK2;ALPK3;BRSK1;CDKL5;DYRK1B;MAP3K10;NEK10;PASK;PEAK1;PKN1;ROCK2;ROR1;TTBK1;	O14965;O00238;Q15375;P54760;P45985;O43283;Q6ZN16;P80192;Q92918;Q9Y2H9;P42345;O95747;Q9P286;P41743;P78527;Q05397;Q96KG9;Q8WU08;Q15208;Q9C0K7;P21675;O75962;Q8WZ42;Q8IYT8;Q96J92;	Q86TB3;Q96L96;Q8TDC3;O76039;Q9Y463;Q02779;Q6ZWH5;Q96RG2;Q9H792;Q16512;O75116;Q01973;Q5TCY1;
C0476089	71	27	11	38	0.5352	Endometrial Carcinoma	disease	C04;C13	Neoplasms; Female Urogenital Diseases and Pregnancy Complications	AKR1C3;AXIN1;CHD4;CHFR;CTNNB1;EGFR;EP300;ESR1;FBXW7;JAZF1;LASP1;MAP3K4;MSH2;MSH6;MYC;NFE2L2;NRIP1;PAWR;PLXNA3;POLD1;POLE;PTEN;RAD21;RNF144B;SIX1;SRSF10;SUZ12;	ARID1A;CDKN1C;HOXA10;HOXA11;MAX;MLH3;PGR;PIK3R2;RNF43;TSPYL2;ZEB1;	P42330;O15169;Q14839;Q96EP1;P35222;P00533;Q09472;P03372;Q969H0;Q86VZ6;Q14847;Q9Y6R4;P43246;P52701;P01106;Q16236;P48552;Q96IZ0;P51805;P28340;Q07864;P60484;O60216;Q7Z419;Q15475;O75494;Q15022;	O14497;P49918;P31260;P31270;P61244;Q9UHC1;P06401;O00459;Q68DV7;Q9H2G4;P37275;
C4722327	52	12	25	37	0.7115	PROSTATE CANCER, HEREDITARY, 1	disease	C04;C12	Neoplasms; Male Urogenital Diseases	ATM;CHD3;FBRSL1;INCENP;KDM2A;LARP4B;MAD1L1;MBNL1;MOB2;RNASEL;TCF7L2;TTC28;	ARHGAP6;ATAT1;BCAS1;BCL2L11;CDCA7;CDKN1B;COL23A1;DENND4B;DNMT3B;EMSY;HAUS6;HOXB13;KNL1;MBD2;MECOM;MYO9B;PAX9;PKNOX2;POU2F2;PPFIBP2;RFX7;RNF43;TCF4;TSHZ1;UHRF1BP1;	Q13315;Q12873;Q9HCM7;Q9NQS7;Q9Y2K7;Q92615;Q9Y6D9;Q9NR56;Q70IA6;Q05823;Q9NQB0;Q96AY4;	O43182;Q5SQI0;O75363;O43521;Q9BWT1;P46527;Q86Y22;O75064;Q9UBC3;Q7Z589;Q7Z4H7;Q92826;Q8NG31;Q9UBB5;Q03112;Q13459;P55771;Q96KN3;P09086;Q8ND30;Q2KHR2;Q68DV7;P15884;Q6ZSZ6;Q6BDS2;
C4707243	53	14	23	37	0.6981	Familial thoracic aortic aneurysm and aortic dissection	disease			ACTA2;B3GAT3;COL1A1;COL5A1;COL9A2;DBP;ELN;MAT2A;PKD1;SMAD2;SMAD3;SMAD6;TGFBR1;UPF3B;	COL11A1;COL18A1;COL1A2;COL3A1;COL4A1;COL4A5;COL5A2;COL9A1;EMILIN1;FBN1;FLNA;FOXE3;GATA5;HCN4;LOX;MED12;MYH11;MYLK;NOTCH1;PKD2;SKI;SMAD4;VCAN;	P62736;O94766;P02452;P20908;Q14055;Q10586;P15502;P31153;P98161;Q15796;P84022;O43541;P36897;Q9BZI7;	P12107;P39060;P08123;P02461;P02462;P29400;P05997;P20849;Q9Y6C2;P35555;P21333;Q13461;Q9BWX5;Q9Y3Q4;P28300;Q93074;P35749;Q15746;P46531;Q13563;P12755;Q13485;P13611;
C0349204	69	12	25	37	0.5362	Nonorganic psychosis	disease	F03	Mental Disorders	APOBEC3C;C9orf72;CALR;DGCR8;GNB1L;HDAC2;NDEL1;PAK5;PICK1;PRKCA;SEPTIN2;ZSCAN31;	ANK3;CACNA1C;CD34;DLX1;FKBP5;KCNH2;LMOD2;MED12;MEF2A;NDE1;NPAS1;NPAS3;OLIG2;PBRM1;PCNT;PTPRC;SHANK1;SOBP;SP1;SP8;TBX1;TCF4;TENM4;TET1;WWC1;	Q9NRW3;Q96LT7;P27797;Q8WYQ5;Q9BYB4;Q92769;Q9GZM8;Q9P286;Q9NRD5;P17252;Q15019;Q96LW9;	Q12955;Q13936;P28906;P56177;Q13451;Q12809;Q6P5Q4;Q93074;Q02078;Q9NXR1;Q99742;Q8IXF0;Q13516;Q86U86;O95613;P08575;Q9Y566;A7XYQ1;P08047;Q8IXZ3;O43435;P15884;Q6N022;Q8NFU7;Q8IX03;
C0338831	78	11	26	37	0.4744	Manic	disease	F03	Mental Disorders	AKR1C4;FADS2;HSPA4;NR3C1;NTRK1;PVALB;RELN;SHANK3;SRPK2;TRPC3;ZCCHC2;	ADD3;ANK3;BHLHE40;CACNA1C;CACNA1D;CPLX1;CPLX2;DIXDC1;GSK3A;HDAC5;NCAN;PACS1;PDE4B;PLEKHO1;POMC;POU3F2;RIMS1;SCN2A;SHANK2;SP4;SSBP2;STARD9;TENM4;THSD7A;TRANK1;ZNF592;	P17516;O95864;P34932;P04150;P04629;P20472;P78509;Q9BYB0;P78362;Q13507;Q9C0B9;	Q9UEY8;Q12955;O14503;Q13936;Q01668;O14810;Q6PUV4;Q155Q3;P49840;Q9UQL6;O14594;Q6VY07;Q07343;Q53GL0;P01189;P20265;Q86UR5;Q99250;Q9UPX8;Q02446;P81877;Q9P2P6;Q6N022;Q9UPZ6;O15050;Q92610;
C0005587	79	9	28	37	0.4684	Depression, Bipolar	disease	F03	Mental Disorders	AKR1C4;FADS2;NR3C1;NTRK1;PVALB;RELN;SRPK2;TRPC3;ZCCHC2;	ADD3;ANK3;BHLHE40;CACNA1C;CACNA1D;CPLX1;CPLX2;DISC1;DIXDC1;GSK3A;HDAC5;NCAN;NPAS4;PACS1;PDE4B;PLEKHO1;POMC;POU3F2;RIMS1;SCN2A;SHANK2;SP4;SSBP2;STARD9;TENM4;THSD7A;TRANK1;ZNF592;	P17516;O95864;P04150;P04629;P20472;P78509;P78362;Q13507;Q9C0B9;	Q9UEY8;Q12955;O14503;Q13936;Q01668;O14810;Q6PUV4;Q9NRI5;Q155Q3;P49840;Q9UQL6;O14594;Q8IUM7;Q6VY07;Q07343;Q53GL0;P01189;P20265;Q86UR5;Q99250;Q9UPX8;Q02446;P81877;Q9P2P6;Q6N022;Q9UPZ6;O15050;Q92610;
C0027051	90	19	18	37	0.4111	Myocardial Infarction	disease	C23;C14	Pathological Conditions, Signs and Symptoms; Cardiovascular Diseases	ACTA2;APOE;ATM;CKM;ESR1;GCLC;HMGB1;HSPA5;LDHA;LGALS3;MFF;MYH7;NRIP1;PDE3A;PLAU;PSMA6;SOD1;VDAC1;WDR12;	CREB1;CREM;DAB2IP;DDIT3;DGKZ;F5;GATA4;IL6;KLF13;LRP8;MIA3;NOS3;NPPA;NR3C2;PHACTR1;PPARGC1A;SH2B3;TNNI3;	P62736;P02649;Q13315;P06732;P03372;P48506;P09429;P11021;P00338;P17931;Q9GZY8;P12883;P48552;Q14432;P00749;P60900;P00441;P21796;Q9GZL7;	P16220;Q03060;Q5VWQ8;P35638;Q13574;P12259;P43694;P05231;Q9Y2Y9;Q14114;Q5JRA6;P29474;P01160;P08235;Q9C0D0;Q9UBK2;Q9UQQ2;P19429;
C0002736	58	25	11	36	0.6207	Amyotrophic Lateral Sclerosis	disease	C18;C10	Nutritional and Metabolic Diseases; Nervous System Diseases	ANG;ANXA11;ATXN2;C9orf72;DBR1;DCTN1;EWSR1;FUS;GLE1;HNRNPA1;HNRNPA2B1;MATR3;PFN1;PON1;PON2;SIGMAR1;SOD1;SQSTM1;TAF15;TARDBP;TBK1;TP53;UBQLN2;VAPB;VCP;	ARHGEF28;CFAP410;CHCHD10;MOBP;NEFH;NEK1;OPTN;PPARGC1A;PRPH;SETX;TNFRSF21;	P03950;P50995;Q99700;Q96LT7;Q9UK59;Q14203;Q01844;P35637;Q53GS7;P09651;P22626;P43243;P07737;P27169;Q15165;Q99720;P00441;Q13501;Q92804;Q13148;Q9UHD2;P04637;Q9UHD9;O95292;P55072;	Q8N1W1;O43822;Q8WYQ3;Q13875;P12036;Q96PY6;Q96CV9;Q9UBK2;P41219;Q7Z333;O75509;
C0555198	70	21	15	36	0.5143	Malignant Glioma	disease	C04	Neoplasms	ACVR1;ATRX;BMI1;DMXL1;FBXW7;HLA-C;NF1;NTRK1;NTRK3;PHLDB1;PLK1;PPM1D;PTEN;QKI;ROS1;SOD1;SUZ12;TERT;TOP2A;TP53;XRCC1;	BRAF;BRCA2;FAM107A;FGF2;FGFR1;GDNF;HMGN5;MYBL1;MYLK;PSD3;RTEL1;SPP1;STMN1;TRIM29;XBP1;	Q04771;P46100;P35226;Q9Y485;Q969H0;P10321;P21359;P04629;Q16288;Q86UU1;P53350;O15297;P60484;Q96PU8;P08922;P00441;Q15022;O14746;P11388;P04637;P18887;	P15056;P51587;O95990;P09038;P11362;P39905;P82970;P10243;Q15746;Q9NYI0;Q9NZ71;P10451;P16949;Q14134;P17861;
C0259783	70	21	15	36	0.5143	mixed gliomas	disease	C04	Neoplasms	ACVR1;ATRX;BMI1;DMXL1;FBXW7;HLA-C;NF1;NTRK1;NTRK3;PHLDB1;PLK1;PPM1D;PTEN;QKI;ROS1;SOD1;SUZ12;TERT;TOP2A;TP53;XRCC1;	BRAF;BRCA2;FAM107A;FGF2;FGFR1;GDNF;HMGN5;MYBL1;MYLK;PSD3;RTEL1;SPP1;STMN1;TRIM29;XBP1;	Q04771;P46100;P35226;Q9Y485;Q969H0;P10321;P21359;P04629;Q16288;Q86UU1;P53350;O15297;P60484;Q96PU8;P08922;P00441;Q15022;O14746;P11388;P04637;P18887;	P15056;P51587;O95990;P09038;P11362;P39905;P82970;P10243;Q15746;Q9NYI0;Q9NZ71;P10451;P16949;Q14134;P17861;
C0038433	108	17	19	36	0.3333	Streptozotocin Diabetes	disease	C18;C19	Nutritional and Metabolic Diseases; Endocrine System Diseases	ACOX1;AIFM1;ATF3;ATP2A2;CYBA;EDN1;ESRRA;HMOX1;INSR;PKLR;PRKCA;RELA;SIRT1;SOD1;TIMP1;TP53;YWHAH;	CD68;CHRM2;CX3CL1;FGF21;FOXO3;IGF1;IL6;IRS1;IRS2;MAP3K5;NCF1;NEUROD1;NKX6-1;NOS3;PAX6;PDX1;PPARGC1A;S1PR5;SREBF1;	Q15067;O95831;P18847;P16615;P13498;P05305;P11474;P09601;P06213;P30613;P17252;Q04206;Q96EB6;P00441;P01033;P04637;Q04917;	P34810;P08172;P78423;Q9NSA1;O43524;P05019;P05231;P35568;Q9Y4H2;Q99683;P14598;Q13562;P78426;P29474;P26367;P52945;Q9UBK2;Q9H228;P36956;
C0011853	108	17	19	36	0.3333	Diabetes Mellitus, Experimental	disease	C18;C19	Nutritional and Metabolic Diseases; Endocrine System Diseases	ACOX1;AIFM1;ATF3;ATP2A2;CYBA;EDN1;ESRRA;HMOX1;INSR;PKLR;PRKCA;RELA;SIRT1;SOD1;TIMP1;TP53;YWHAH;	CD68;CHRM2;CX3CL1;FGF21;FOXO3;IGF1;IL6;IRS1;IRS2;MAP3K5;NCF1;NEUROD1;NKX6-1;NOS3;PAX6;PDX1;PPARGC1A;S1PR5;SREBF1;	Q15067;O95831;P18847;P16615;P13498;P05305;P11474;P09601;P06213;P30613;P17252;Q04206;Q96EB6;P00441;P01033;P04637;Q04917;	P34810;P08172;P78423;Q9NSA1;O43524;P05019;P05231;P35568;Q9Y4H2;Q99683;P14598;Q13562;P78426;P29474;P26367;P52945;Q9UBK2;Q9H228;P36956;
C0002152	108	17	19	36	0.3333	Alloxan Diabetes	disease	C18;C19	Nutritional and Metabolic Diseases; Endocrine System Diseases	ACOX1;AIFM1;ATF3;ATP2A2;CYBA;EDN1;ESRRA;HMOX1;INSR;PKLR;PRKCA;RELA;SIRT1;SOD1;TIMP1;TP53;YWHAH;	CD68;CHRM2;CX3CL1;FGF21;FOXO3;IGF1;IL6;IRS1;IRS2;MAP3K5;NCF1;NEUROD1;NKX6-1;NOS3;PAX6;PDX1;PPARGC1A;S1PR5;SREBF1;	Q15067;O95831;P18847;P16615;P13498;P05305;P11474;P09601;P06213;P30613;P17252;Q04206;Q96EB6;P00441;P01033;P04637;Q04917;	P34810;P08172;P78423;Q9NSA1;O43524;P05019;P05231;P35568;Q9Y4H2;Q99683;P14598;Q13562;P78426;P29474;P26367;P52945;Q9UBK2;Q9H228;P36956;
C0149925	54	16	19	35	0.6481	Small cell carcinoma of lung	disease	C04;C08	Neoplasms; Respiratory Tract Diseases	BCLAF1;DMPK;EGFR;ELAVL2;EP300;EPHA7;EPHB3;KHSRP;KIT;PAK6;PTEN;SMARCA4;SOX2;TAF1L;TP53;TTN;	ASCL1;CDYL;COL22A1;COL4A2;CREBBP;FGFR1;ID2;INSM1;KIF21A;KMT2A;MYCL;MYO18B;RIMS2;RUNX1T1;SATB2;TAOK3;TP73;TTBK2;ZDBF2;	Q9NYF8;Q09013;P00533;Q12926;Q09472;Q15375;P54753;Q92945;P10721;Q9NQU5;P60484;P51532;P48431;Q8IZX4;P04637;Q8WZ42;	P50553;Q9Y232;Q8NFW1;P08572;Q92793;P11362;Q02363;Q01101;Q7Z4S6;Q03164;P12524;Q8IUG5;Q9UQ26;Q06455;Q9UPW6;Q9H2K8;O15350;Q6IQ55;Q9HCK1;
C1961102	61	13	22	35	0.5738	Precursor Cell Lymphoblastic Leukemia Lymphoma	disease	C04;C20;C15	Neoplasms; Immune System Diseases; Hemic and Lymphatic Diseases	BLM;DUX4;EP300;ERG;ETV6;FLT3;HCK;NBN;NT5C2;NUP214;TAL2;TP53;XRCC1;	ABL1;ARID5B;ARNT;BCR;CEBPE;CREBBP;HLF;HOXD4;IKZF1;IKZF2;IKZF3;KMT2A;NOTCH2;NSD2;PAG1;PAX5;PRDM14;RUNX1;SETD2;SH2B3;TAL1;TCF3;	P54132;Q9UBX2;Q09472;P11308;P41212;P36888;P08631;O60934;P49902;P35658;Q16559;P04637;P18887;	P00519;Q14865;P27540;P11274;Q15744;Q92793;Q16534;P09016;Q13422;Q9UKS7;Q9UKT9;Q03164;Q04721;O96028;Q9NWQ8;Q02548;Q9GZV8;Q01196;Q9BYW2;Q9UQQ2;P17542;P15923;
C0024713	71	9	26	35	0.4930	Manic Disorder	disease	F03	Mental Disorders	AKR1C4;FADS2;NR3C1;NTRK1;PVALB;RELN;SRPK2;TRPC3;ZCCHC2;	ADD3;ANK3;BHLHE40;CACNA1C;CACNA1D;CPLX1;CPLX2;DIXDC1;GSK3A;HDAC5;NCAN;PACS1;PDE4B;PLEKHO1;POMC;POU3F2;RIMS1;SCN2A;SHANK2;SP4;SSBP2;STARD9;TENM4;THSD7A;TRANK1;ZNF592;	P17516;O95864;P04150;P04629;P20472;P78509;P78362;Q13507;Q9C0B9;	Q9UEY8;Q12955;O14503;Q13936;Q01668;O14810;Q6PUV4;Q155Q3;P49840;Q9UQL6;O14594;Q6VY07;Q07343;Q53GL0;P01189;P20265;Q86UR5;Q99250;Q9UPX8;Q02446;P81877;Q9P2P6;Q6N022;Q9UPZ6;O15050;Q92610;
C1961099	51	18	16	34	0.6667	Precursor T-Cell Lymphoblastic Leukemia-Lymphoma	disease	C04;C20;C15	Neoplasms; Immune System Diseases; Hemic and Lymphatic Diseases	BCL11B;CNOT3;CTCF;DDX3X;FBXW7;FLT3;HNRNPH1;KDM6A;MTOR;MYC;MYCN;NUP214;PHF6;RPL10;RPL5;SMARCA4;STAT1;ZBTB16;	ABL1;BCL10;BCR;MLLT10;NOTCH1;PICALM;PTPRC;SALL2;SET;SPI1;STIL;TAL1;TLX1;TLX3;TYK2;ZFP36L2;	Q9C0K0;O75175;P49711;O00571;Q969H0;P36888;P31943;O15550;P42345;P01106;P04198;P35658;Q8IWS0;P27635;P46777;P51532;P42224;Q05516;	P00519;O95999;P11274;P55197;P46531;Q13492;P08575;Q9Y467;Q01105;P17947;Q15468;P17542;P31314;O43711;P29597;P47974;
C0025149	50	17	16	33	0.6600	Medulloblastoma	disease	C04	Neoplasms	APC;ATM;AXIN1;BRD4;CTNNB1;DNMT1;KAT6A;KDM6A;L3MBTL3;MYC;MYCN;NBN;PIK3CG;S100A4;SCML2;STAT3;STRADA;	ATOH1;BRCA2;BRD2;BRD3;EHMT1;FLI1;HIC1;IRS2;KDM4B;MPL;MYCL;OTX2;PALB2;PTCH2;SCG5;SMO;	P25054;Q13315;O15169;O60885;P35222;P26358;Q92794;O15550;Q96JM7;P01106;P04198;O60934;P48736;P26447;Q9UQR0;P40763;Q7RTN6;	Q92858;P51587;P25440;Q15059;Q9H9B1;Q01543;Q14526;Q9Y4H2;O94953;P40238;P12524;P32243;Q86YC2;Q9Y6C5;P05408;Q99835;
C0007194	57	17	16	33	0.5789	Hypertrophic Cardiomyopathy	disease	C14	Cardiovascular Diseases	ACTC1;ANKRD1;ATAD3A;DSP;HSPB1;HSPD1;MYC;MYH7;MYL3;NME1;SCO2;TBCA;TCAP;TNNT2;TP53;TPM1;TTN;	ALPK3;CACNA1C;CACNB2;FHOD3;HEY2;KCNQ1;KLF10;MYH6;MYOM1;MYOZ2;MYPN;OBSCN;PDLIM3;POMC;RYR2;TNNI3;	P68032;Q15327;Q9NVI7;P15924;P04792;P10809;P01106;P12883;P08590;P15531;O43819;O75347;O15273;P45379;P04637;P09493;Q8WZ42;	Q96L96;Q13936;Q08289;Q2V2M9;Q9UBP5;P51787;Q13118;P13533;P52179;Q9NPC6;Q86TC9;Q5VST9;Q53GG5;P01189;Q92736;P19429;
C0034069	72	19	13	32	0.4444	Pulmonary Fibrosis	disease	C08	Respiratory Tract Diseases	ACTA2;AP3B1;BMP7;CEBPA;CEBPB;CFD;DSP;EDN1;ELN;FAM13A;FGF7;HMGB1;HMOX1;MTOR;NFE2L2;PARP1;SOD1;STAT3;TIMP1;	ADIPOQ;AREG;COL3A1;FGF2;FN1;IGF1;IL6;MECP2;SKIL;SMAD7;SOD3;SPP1;STAT6;	P62736;O00203;P18075;P49715;P17676;P00746;P15924;P05305;P15502;O94988;P21781;P09429;P09601;P42345;Q16236;P09874;P00441;P40763;P01033;	Q15848;P15514;P02461;P09038;P02751;P05019;P05231;P51608;P12757;O15105;P08294;P10451;P42226;
C0035126	88	19	13	32	0.3636	Reperfusion Injury	disease	C23;C14	Pathological Conditions, Signs and Symptoms; Cardiovascular Diseases	EDN1;EIF2A;FGF7;HMOX1;HSPA8;HSPB1;MAPK9;MYD88;PLA2G2A;PLAU;PTEN;RELA;SIRT7;SOD1;STAT3;TERT;TICAM1;VIM;XDH;	AKT1S1;CDKN1A;EFNB2;EGR1;FGF2;FOS;GAST;HBEGF;ID3;IL6;INPP5D;JUN;NOS3;	P05305;Q9BY44;P21781;P09601;P11142;P04792;P45984;Q99836;P14555;P00749;P60484;Q04206;Q9NRC8;P00441;P40763;O14746;Q8IUC6;P08670;P47989;	Q96B36;P38936;P52799;P18146;P09038;P01100;P01350;Q99075;Q02535;P05231;Q92835;P05412;P29474;
C0750901	89	16	16	32	0.3596	Alzheimer Disease, Early Onset	disease	C10;F03	Nervous System Diseases; Mental Disorders	APOE;ATP5F1A;CD2AP;DHCR24;DPYSL2;EIF2S1;ESR1;HMOX1;INSR;MAPT;NECTIN2;PCDH11X;PGRMC1;PLAU;RELN;TF;	ABCA7;ABI3;ADAMTS1;APP;ARC;BIN1;CASS4;CD33;CRH;EPHA1;IGF1;INPP5D;NOS3;NPY;PICALM;PYY;	P02649;P25705;Q9Y5K6;Q15392;Q16555;P05198;P03372;P09601;P06213;P10636;Q92692;Q9BZA7;O00264;P00749;P78509;P02787;	Q8IZY2;Q9P2A4;Q9UHI8;P05067;Q7LC44;O00499;Q9NQ75;P20138;P06850;P21709;P05019;Q92835;P29474;P01303;Q13492;P10082;
C0750900	89	16	16	32	0.3596	Alzheimer's Disease, Focal Onset	disease	C10;F03	Nervous System Diseases; Mental Disorders	APOE;ATP5F1A;CD2AP;DHCR24;DPYSL2;EIF2S1;ESR1;HMOX1;INSR;MAPT;NECTIN2;PCDH11X;PGRMC1;PLAU;RELN;TF;	ABCA7;ABI3;ADAMTS1;APP;ARC;BIN1;CASS4;CD33;CRH;EPHA1;IGF1;INPP5D;NOS3;NPY;PICALM;PYY;	P02649;P25705;Q9Y5K6;Q15392;Q16555;P05198;P03372;P09601;P06213;P10636;Q92692;Q9BZA7;O00264;P00749;P78509;P02787;	Q8IZY2;Q9P2A4;Q9UHI8;P05067;Q7LC44;O00499;Q9NQ75;P20138;P06850;P21709;P05019;Q92835;P29474;P01303;Q13492;P10082;
C0546126	89	16	16	32	0.3596	Acute Confusional Senile Dementia	disease	C10;F03	Nervous System Diseases; Mental Disorders	APOE;ATP5F1A;CD2AP;DHCR24;DPYSL2;EIF2S1;ESR1;HMOX1;INSR;MAPT;NECTIN2;PCDH11X;PGRMC1;PLAU;RELN;TF;	ABCA7;ABI3;ADAMTS1;APP;ARC;BIN1;CASS4;CD33;CRH;EPHA1;IGF1;INPP5D;NOS3;NPY;PICALM;PYY;	P02649;P25705;Q9Y5K6;Q15392;Q16555;P05198;P03372;P09601;P06213;P10636;Q92692;Q9BZA7;O00264;P00749;P78509;P02787;	Q8IZY2;Q9P2A4;Q9UHI8;P05067;Q7LC44;O00499;Q9NQ75;P20138;P06850;P21709;P05019;Q92835;P29474;P01303;Q13492;P10082;
C0494463	89	16	16	32	0.3596	Alzheimer Disease, Late Onset	disease	C10;F03	Nervous System Diseases; Mental Disorders	APOE;ATP5F1A;CD2AP;DHCR24;DPYSL2;EIF2S1;ESR1;HMOX1;INSR;MAPT;NECTIN2;PCDH11X;PGRMC1;PLAU;RELN;TF;	ABCA7;ABI3;ADAMTS1;APP;ARC;BIN1;CASS4;CD33;CRH;EPHA1;IGF1;INPP5D;NOS3;NPY;PICALM;PYY;	P02649;P25705;Q9Y5K6;Q15392;Q16555;P05198;P03372;P09601;P06213;P10636;Q92692;Q9BZA7;O00264;P00749;P78509;P02787;	Q8IZY2;Q9P2A4;Q9UHI8;P05067;Q7LC44;O00499;Q9NQ75;P20138;P06850;P21709;P05019;Q92835;P29474;P01303;Q13492;P10082;
C0011265	89	16	16	32	0.3596	Presenile dementia	disease	C10;F03	Nervous System Diseases; Mental Disorders	APOE;ATP5F1A;CD2AP;DHCR24;DPYSL2;EIF2S1;ESR1;HMOX1;INSR;MAPT;NECTIN2;PCDH11X;PGRMC1;PLAU;RELN;TF;	ABCA7;ABI3;ADAMTS1;APP;ARC;BIN1;CASS4;CD33;CRH;EPHA1;IGF1;INPP5D;NOS3;NPY;PICALM;PYY;	P02649;P25705;Q9Y5K6;Q15392;Q16555;P05198;P03372;P09601;P06213;P10636;Q92692;Q9BZA7;O00264;P00749;P78509;P02787;	Q8IZY2;Q9P2A4;Q9UHI8;P05067;Q7LC44;O00499;Q9NQ75;P20138;P06850;P21709;P05019;Q92835;P29474;P01303;Q13492;P10082;
C0276496	90	16	16	32	0.3556	Familial Alzheimer Disease (FAD)	disease	C10;F03	Nervous System Diseases; Mental Disorders	APOE;ATP5F1A;CD2AP;DHCR24;DPYSL2;EIF2S1;ESR1;HMOX1;INSR;MAPT;NECTIN2;PCDH11X;PGRMC1;PLAU;RELN;TF;	ABCA7;ABI3;ADAMTS1;APP;ARC;BIN1;CASS4;CD33;CRH;EPHA1;IGF1;INPP5D;NOS3;NPY;PICALM;PYY;	P02649;P25705;Q9Y5K6;Q15392;Q16555;P05198;P03372;P09601;P06213;P10636;Q92692;Q9BZA7;O00264;P00749;P78509;P02787;	Q8IZY2;Q9P2A4;Q9UHI8;P05067;Q7LC44;O00499;Q9NQ75;P20138;P06850;P21709;P05019;Q92835;P29474;P01303;Q13492;P10082;
C0002395	91	16	16	32	0.3516	Alzheimer's Disease	disease	C10;F03	Nervous System Diseases; Mental Disorders	APOE;ATP5F1A;CD2AP;DHCR24;DPYSL2;EIF2S1;ESR1;HMOX1;INSR;MAPT;NECTIN2;PCDH11X;PGRMC1;PLAU;RELN;TF;	ABCA7;ABI3;ADAMTS1;APP;ARC;BIN1;CASS4;CD33;CRH;EPHA1;IGF1;INPP5D;NOS3;NPY;PICALM;PYY;	P02649;P25705;Q9Y5K6;Q15392;Q16555;P05198;P03372;P09601;P06213;P10636;Q92692;Q9BZA7;O00264;P00749;P78509;P02787;	Q8IZY2;Q9P2A4;Q9UHI8;P05067;Q7LC44;O00499;Q9NQ75;P20138;P06850;P21709;P05019;Q92835;P29474;P01303;Q13492;P10082;
C0023452	52	12	19	31	0.5962	Childhood Acute Lymphoblastic Leukemia	disease	C04;C20;C15	Neoplasms; Immune System Diseases; Hemic and Lymphatic Diseases	DUX4;ERG;ETV6;FBXW7;FLT3;HCK;NBN;NT5C2;NUP214;TAL2;TP53;XRCC1;	ABL1;ARID5B;ARNT;BCR;CEBPE;HLF;HOXD4;IKZF1;IKZF2;IKZF3;KMT2A;NOTCH1;NSD2;PAG1;PAX5;PRDM14;RUNX1;TAL1;TCF3;	Q9UBX2;P11308;P41212;Q969H0;P36888;P08631;O60934;P49902;P35658;Q16559;P04637;P18887;	P00519;Q14865;P27540;P11274;Q15744;Q16534;P09016;Q13422;Q9UKS7;Q9UKT9;Q03164;P46531;O96028;Q9NWQ8;Q02548;Q9GZV8;Q01196;P17542;P15923;
C4721507	70	18	13	31	0.4429	Alveolitis, Fibrosing	disease	C08	Respiratory Tract Diseases	ACTA2;BMP7;CEBPA;CEBPB;CFD;DSP;EDN1;ELN;FAM13A;FGF7;HMGB1;HMOX1;MTOR;NFE2L2;PARP1;SOD1;STAT3;TIMP1;	ADIPOQ;AREG;COL3A1;FGF2;FN1;IGF1;IL6;MECP2;SKIL;SMAD7;SOD3;SPP1;STAT6;	P62736;P18075;P49715;P17676;P00746;P15924;P05305;P15502;O94988;P21781;P09429;P09601;P42345;Q16236;P09874;P00441;P40763;P01033;	Q15848;P15514;P02461;P09038;P02751;P05019;P05231;P51608;P12757;O15105;P08294;P10451;P42226;
C0546837	73	23	8	31	0.4247	Malignant neoplasm of esophagus	disease	C06;C04	Digestive System Diseases; Neoplasms	ACTB;AKAP13;CRYAB;EGFR;GAPDH;LGALS3;LZTS1;MAP3K3;PHB;PRDX1;PRDX2;RUNX3;SERPINB3;SFN;SNAI2;SST;TGM2;TP53;TPM1;TRMT11;TUFM;UCHL1;XIAP;	ABL1;DCC;MACIR;MLH3;NOS3;RNF6;TNFRSF10A;TPM4;	P60709;Q12802;P02511;P00533;P04406;P17931;Q9Y250;Q99759;P35232;Q06830;P32119;Q13761;P29508;P31947;O43623;P61278;P21980;P04637;P09493;Q7Z4G4;P49411;P09936;P98170;	P00519;P43146;Q96GV9;Q9UHC1;P29474;Q9Y252;O00220;P67936;
C0027708	35	15	15	30	0.8571	Nephroblastoma	disease	C16;C04;C13;C12	Congenital, Hereditary, and Neonatal Diseases and Abnormalities; Neoplasms; Female Urogenital Diseases and Pregnancy Complications; Male Urogenital Diseases	ASXL1;CTCF;CTNNB1;DGCR8;DIS3L2;DROSHA;MAP3K4;MYCN;NONO;SIX1;TP53;TRIM28;TTN;WT1;XPO5;	AMER1;ARID1A;BCOR;BCORL1;BRCA2;CDKN1C;COL6A3;DICER1;MAX;MLLT1;PALB2;POU6F2;REST;SIX2;VHL;	Q8IXJ9;P49711;P35222;Q8WYQ5;Q8IYB7;Q9NRR4;Q9Y6R4;P04198;Q15233;Q15475;P04637;Q13263;Q8WZ42;P19544;Q9HAV4;	Q5JTC6;O14497;Q6W2J9;Q5H9F3;P51587;P49918;P12111;Q9UPY3;P61244;Q03111;Q86YC2;P78424;Q13127;Q9NPC8;P40337;
C0152423	41	17	13	30	0.7317	Congenital small ears	disease	C16;C09	Congenital, Hereditary, and Neonatal Diseases and Abnormalities; Otorhinolaryngologic Diseases	CHD7;EFTUD2;EIF4A3;EYA1;FGF10;GNAI3;GRIP1;KDM6A;KMT2D;LEMD3;ORC4;ORC6;POLR1C;SALL1;SF3B4;SIX1;TCOF1;	CDT1;EVC;FOXI3;FREM2;GDF6;GSC;HMX1;HOXA2;NKX3-2;OTX2;PLCB4;SIX5;TFAP2A;	Q9P2D1;Q15029;P38919;Q99502;O15520;P08754;Q9Y3R0;O15550;O14686;Q9Y2U8;O43929;Q9Y5N6;O15160;Q9NSC2;Q15427;Q15475;Q13428;	Q9H211;P57679;A8MTJ6;Q5SZK8;Q6KF10;P56915;Q9NP08;O43364;P78367;P32243;Q15147;Q8N196;P05549;
C0079744	55	22	8	30	0.5455	Diffuse Large B-Cell Lymphoma	disease	C04;C20;C15	Neoplasms; Immune System Diseases; Hemic and Lymphatic Diseases	ALK;BCAS2;CCDC86;CDK1;CDK2;CLTC;EP300;KMT2D;MALT1;MYC;MYD88;NECTIN2;NOM1;PDPK1;PIK3CB;PIK3CG;PRDM1;PRDX3;PRDX4;RANGAP1;RPS6KB1;SEC31A;	CREBBP;FOXO1;GLI1;IKZF1;NOTCH2;SOD3;SPEN;STAT6;	Q9UM73;O75934;Q9H6F5;P06493;P24941;Q00610;Q09472;O14686;Q9UDY8;P01106;Q99836;Q92692;Q5C9Z4;O15530;P42338;P48736;O75626;P30048;Q13162;P46060;P23443;O94979;	Q92793;Q12778;P08151;Q13422;Q04721;P08294;Q96T58;P42226;
C0236807	74	12	18	30	0.4054	Amphetamine Abuse	disease	C25;F03	Chemically-Induced Disorders; Mental Disorders	CCHCR1;DRD3;FHIT;FKBP15;MAP2K5;MTARC1;NRG1;PICK1;RALY;RELA;TRPM3;USP48;	ASTN2;CD55;COL28A1;CSMD1;CUBN;FOS;GDNF;HS3ST4;PDE4B;PDE4D;PDYN;POU5F1;PRDM2;PSD3;SH3RF3;SNCA;ZNF385D;ZNF423;	Q8TD31;P35462;P49789;Q5T1M5;Q13163;Q5VT66;Q02297;Q9NRD5;Q9UKM9;Q04206;Q9HCF6;Q86UV5;	O75129;P08174;Q2UY09;Q96PZ7;O60494;P01100;P39905;Q9Y661;Q07343;Q08499;P01213;Q01860;Q13029;Q9NYI0;Q8TEJ3;P37840;Q9H6B1;Q2M1K9;
C0236804	74	12	18	30	0.4054	Amphetamine Addiction	disease	C25;F03	Chemically-Induced Disorders; Mental Disorders	CCHCR1;DRD3;FHIT;FKBP15;MAP2K5;MTARC1;NRG1;PICK1;RALY;RELA;TRPM3;USP48;	ASTN2;CD55;COL28A1;CSMD1;CUBN;FOS;GDNF;HS3ST4;PDE4B;PDE4D;PDYN;POU5F1;PRDM2;PSD3;SH3RF3;SNCA;ZNF385D;ZNF423;	Q8TD31;P35462;P49789;Q5T1M5;Q13163;Q5VT66;Q02297;Q9NRD5;Q9UKM9;Q04206;Q9HCF6;Q86UV5;	O75129;P08174;Q2UY09;Q96PZ7;O60494;P01100;P39905;Q9Y661;Q07343;Q08499;P01213;Q01860;Q13029;Q9NYI0;Q8TEJ3;P37840;Q9H6B1;Q2M1K9;
C1862939	50	9	20	29	0.5800	AMYOTROPHIC LATERAL SCLEROSIS 1	disease	C18;C10	Nutritional and Metabolic Diseases; Nervous System Diseases	DCTN1;PON1;SNAI1;SOD1;SS18L1;TLE3;UBQLN4;VIM;XIAP;	CD68;CREBBP;DBX1;FOS;GBX2;GSX2;HSF1;INA;JUND;KIF3C;LAT;NEFH;OTOG;PENK;PRPH;RXRA;SELPLG;SHC1;SIX2;TIAM1;	Q14203;P27169;O95863;P00441;O75177;Q04726;Q9NRR5;P08670;P98170;	P34810;Q92793;A6NMT0;P01100;P52951;Q9BZM3;Q00613;Q16352;P17535;O14782;O43561;P12036;Q6ZRI0;P01210;P41219;P19793;Q14242;P29353;Q9NPC8;Q13009;
C0023453	50	11	18	29	0.5800	L2 Acute Lymphoblastic Leukemia	disease	C04;C20;C15	Neoplasms; Immune System Diseases; Hemic and Lymphatic Diseases	DUX4;ERG;ETV6;FLT3;HCK;NBN;NT5C2;NUP214;TAL2;TP53;XRCC1;	ABL1;ARID5B;ARNT;BCR;CEBPE;HLF;HOXD4;IKZF1;IKZF2;IKZF3;KMT2A;NSD2;PAG1;PAX5;PRDM14;RUNX1;TAL1;TCF3;	Q9UBX2;P11308;P41212;P36888;P08631;O60934;P49902;P35658;Q16559;P04637;P18887;	P00519;Q14865;P27540;P11274;Q15744;Q16534;P09016;Q13422;Q9UKS7;Q9UKT9;Q03164;O96028;Q9NWQ8;Q02548;Q9GZV8;Q01196;P17542;P15923;
C0023418	54	21	8	29	0.5370	leukemia	disease	C04	Neoplasms	ATM;BIRC2;BLM;ERG;ESR1;FANCD2;FANCG;FOXM1;KMT2E;MSH6;NCOA3;NF1;PLK1;PPP1R13L;PTEN;PTPN11;SMPD3;STAT3;SYNCRIP;TOP2A;WT1;	AR;BAD;BAP1;BRAF;CSF3R;FANCE;KMT2A;SETD2;	Q13315;Q13490;P54132;P11308;P03372;Q9BXW9;O15287;Q08050;Q8IZD2;P52701;Q9Y6Q9;P21359;P53350;Q8WUF5;P60484;Q06124;Q9NY59;P40763;O60506;P11388;P19544;	P10275;Q92934;Q92560;P15056;Q99062;Q9HB96;Q03164;Q9BYW2;
C0007114	59	12	17	29	0.4915	Malignant neoplasm of skin	disease	C04;C17	Neoplasms; Skin and Connective Tissue Diseases	CEBPA;CSNK2A2;ERBB3;ERCC2;FLT1;GLI2;KIT;NFE2L2;POLE;RELA;TGFBR1;TP53;	AIRE;GYPA;HIF1A;IGF1;IVL;KRT1;KRT10;KRT17;LORICRIN;NOTCH1;NOTCH2;NOTCH3;NOTCH4;NPPA;SMO;SP1;XPA;	P49715;P19784;P21860;P18074;P17948;P10070;P10721;Q16236;Q07864;Q04206;P36897;P04637;	O43918;P02724;Q16665;P05019;P07476;P04264;P13645;Q04695;P23490;P46531;Q04721;Q9UM47;Q99466;P01160;Q99835;P08047;P23025;
C1956346	63	11	18	29	0.4603	Coronary Artery Disease	disease	C14	Cardiovascular Diseases	ADTRP;APOA1;APOC3;ESR1;HMOX1;PECAM1;PON1;TERT;TRAF6;WDR12;ZC3HC1;	ADAMTS7;ANKS1A;APOA5;ATP2B1;GDF15;HECTD4;IRAK1;IRS1;JCAD;LMOD1;LPA;MIA3;NOS3;NPPB;PHACTR1;SH2B3;TCF21;TRIB1;	Q96IZ2;P02647;P02656;P03372;P09601;P16284;P27169;O14746;Q9Y4K3;Q9GZL7;Q86WB0;	Q9UKP4;Q92625;Q6Q788;P20020;Q99988;Q9Y4D8;P51617;P35568;Q9P266;P29536;P08519;Q5JRA6;P29474;P16860;Q9C0D0;Q9UQQ2;O43680;Q96RU8;
C0010054	63	11	18	29	0.4603	Coronary Arteriosclerosis	disease	C14	Cardiovascular Diseases	ADTRP;APOA1;APOC3;ESR1;HMOX1;PECAM1;PON1;TERT;TRAF6;WDR12;ZC3HC1;	ADAMTS7;ANKS1A;APOA5;ATP2B1;GDF15;HECTD4;IRAK1;IRS1;JCAD;LMOD1;LPA;MIA3;NOS3;NPPB;PHACTR1;SH2B3;TCF21;TRIB1;	Q96IZ2;P02647;P02656;P03372;P09601;P16284;P27169;O14746;Q9Y4K3;Q9GZL7;Q86WB0;	Q9UKP4;Q92625;Q6Q788;P20020;Q99988;Q9Y4D8;P51617;P35568;Q9P266;P29536;P08519;Q5JRA6;P29474;P16860;Q9C0D0;Q9UQQ2;O43680;Q96RU8;
C0030567	83	18	11	29	0.3494	Parkinson Disease	disease	C10	Nervous System Diseases	ADARB2;EDN1;FBP1;GAK;HMOX1;HSPA9;INSR;LRRK2;MAPT;NCAPG2;NECTIN2;PARK7;RPL14;RPL23A;RPL6;RPS8;SOD1;VPS35;	AIF1;COL19A1;DRAXIN;FCER2;GDNF;IL6;MAP2;MAP3K5;MTA1;PPARGC1A;SNCA;	Q9NS39;P05305;P09467;O14976;P09601;P38646;P06213;Q5S007;P10636;Q86XI2;Q92692;Q99497;P50914;P62750;Q02878;P62241;P00441;Q96QK1;	P55008;Q14993;Q8NBI3;P06734;P39905;P05231;P11137;Q99683;Q13330;Q9UBK2;P37840;
C0008370	95	10	19	29	0.3053	Cholestasis	disease	C06	Digestive System Diseases	BTG3;DGUOK;MAPK13;NFE2L2;PAN2;PON1;RDX;RELA;SNAI1;SRP72;	BEX4;C4orf19;CADPS2;DNAJB9;DNAJC12;EGR1;FGA;HJV;HNF1B;ID4;IGF1;IL6;KANK1;NFXL1;NIBAN1;NR1H2;NR1H3;PDYN;POMC;	Q14201;Q16854;O15264;Q16236;Q504Q3;P27169;P35241;Q04206;O95863;O76094;	Q9NWD9;Q8IY42;Q86UW7;Q9UBS3;Q9UKB3;P18146;P02671;Q6ZVN8;P35680;P47928;P05019;P05231;Q14678;Q6ZNB6;Q9BZQ8;P55055;Q13133;P01213;P01189;
C1449563	50	16	12	28	0.5600	Cardiomyopathy, Familial Idiopathic	disease	C14	Cardiovascular Diseases	ACTC1;ADRB2;ATM;CPT2;CTNNB1;DMD;EGFR;ITGB1;LMNA;MYH7;RAC1;SDHA;TCF7L2;TNNT2;TTN;WDR12;	ABRA;ADRB1;ALMS1;AXIN2;CSRNP1;FASLG;MYH6;NKX2-5;NPPA;NPPB;NR3C2;TNNI3;	P68032;P07550;Q13315;P23786;P35222;P11532;P00533;P05556;P02545;P12883;P63000;P31040;Q9NQB0;P45379;Q8WZ42;Q9GZL7;	Q8N0Z2;P08588;Q8TCU4;Q9Y2T1;Q96S65;P48023;P13533;P52952;P01160;P16860;P08235;P19429;
C0751852	61	13	15	28	0.4590	Arsenic Induced Polyneuropathy	disease	C10;C25	Nervous System Diseases; Chemically-Induced Disorders	AKAP9;AS3MT;MINPP1;PELI1;PFKFB3;PIAS1;SFPQ;SRP68;TAF1D;TP53;TRA2A;USO1;USP13;	ATXN7;CD44;GOLGA4;ID2;IER3;KRT10;NDUFB8;NR4A2;PDE4B;RFX3;SKIL;SOX18;TNIK;UBE2E1;ZFAND6;	Q99996;Q9HBK9;Q9UNW1;Q96FA3;Q16875;O75925;P23246;Q9UHB9;Q9H5J8;P04637;Q13595;O60763;Q92995;	O15265;P16070;Q13439;Q02363;P46695;P13645;O95169;P43354;Q07343;P48380;P12757;P35713;Q9UKE5;P51965;Q6FIF0;
C0751851	61	13	15	28	0.4590	Arsenic Encephalopathy	disease	C10;C25	Nervous System Diseases; Chemically-Induced Disorders	AKAP9;AS3MT;MINPP1;PELI1;PFKFB3;PIAS1;SFPQ;SRP68;TAF1D;TP53;TRA2A;USO1;USP13;	ATXN7;CD44;GOLGA4;ID2;IER3;KRT10;NDUFB8;NR4A2;PDE4B;RFX3;SKIL;SOX18;TNIK;UBE2E1;ZFAND6;	Q99996;Q9HBK9;Q9UNW1;Q96FA3;Q16875;O75925;P23246;Q9UHB9;Q9H5J8;P04637;Q13595;O60763;Q92995;	O15265;P16070;Q13439;Q02363;P46695;P13645;O95169;P43354;Q07343;P48380;P12757;P35713;Q9UKE5;P51965;Q6FIF0;
C0311375	61	13	15	28	0.4590	Arsenic Poisoning	disease	C10;C25	Nervous System Diseases; Chemically-Induced Disorders	AKAP9;AS3MT;MINPP1;PELI1;PFKFB3;PIAS1;SFPQ;SRP68;TAF1D;TP53;TRA2A;USO1;USP13;	ATXN7;CD44;GOLGA4;ID2;IER3;KRT10;NDUFB8;NR4A2;PDE4B;RFX3;SKIL;SOX18;TNIK;UBE2E1;ZFAND6;	Q99996;Q9HBK9;Q9UNW1;Q96FA3;Q16875;O75925;P23246;Q9UHB9;Q9H5J8;P04637;Q13595;O60763;Q92995;	O15265;P16070;Q13439;Q02363;P46695;P13645;O95169;P43354;Q07343;P48380;P12757;P35713;Q9UKE5;P51965;Q6FIF0;
C0274862	61	13	15	28	0.4590	Nervous System, Organic Arsenic Poisoning	disease	C10;C25	Nervous System Diseases; Chemically-Induced Disorders	AKAP9;AS3MT;MINPP1;PELI1;PFKFB3;PIAS1;SFPQ;SRP68;TAF1D;TP53;TRA2A;USO1;USP13;	ATXN7;CD44;GOLGA4;ID2;IER3;KRT10;NDUFB8;NR4A2;PDE4B;RFX3;SKIL;SOX18;TNIK;UBE2E1;ZFAND6;	Q99996;Q9HBK9;Q9UNW1;Q96FA3;Q16875;O75925;P23246;Q9UHB9;Q9H5J8;P04637;Q13595;O60763;Q92995;	O15265;P16070;Q13439;Q02363;P46695;P13645;O95169;P43354;Q07343;P48380;P12757;P35713;Q9UKE5;P51965;Q6FIF0;
C0274861	61	13	15	28	0.4590	Arsenic Poisoning, Inorganic	disease	C10;C25	Nervous System Diseases; Chemically-Induced Disorders	AKAP9;AS3MT;MINPP1;PELI1;PFKFB3;PIAS1;SFPQ;SRP68;TAF1D;TP53;TRA2A;USO1;USP13;	ATXN7;CD44;GOLGA4;ID2;IER3;KRT10;NDUFB8;NR4A2;PDE4B;RFX3;SKIL;SOX18;TNIK;UBE2E1;ZFAND6;	Q99996;Q9HBK9;Q9UNW1;Q96FA3;Q16875;O75925;P23246;Q9UHB9;Q9H5J8;P04637;Q13595;O60763;Q92995;	O15265;P16070;Q13439;Q02363;P46695;P13645;O95169;P43354;Q07343;P48380;P12757;P35713;Q9UKE5;P51965;Q6FIF0;
C0024141	71	8	20	28	0.3944	Lupus Erythematosus, Systemic	disease	C17;C20	Skin and Connective Tissue Diseases; Immune System Diseases	C1QA;DEF6;IFIH1;IRAK4;JAZF1;KIAA0319L;PRDM1;TERT;	CLEC16A;IKZF1;IL21;IL6;IRAK1;IRF5;MECP2;NCF1;PCNX3;PDCD1;PHRF1;PTPN22;SH2B3;SPP1;SYNGR1;TCF7;TNFAIP3;TNIP1;TREX1;UHRF1BP1;	P02745;Q9H4E7;Q9BYX4;Q9NWZ3;Q86VZ6;Q8IZA0;O75626;O14746;	Q2KHT3;Q13422;Q9HBE4;P05231;P51617;Q13568;P51608;P14598;Q9H6A9;Q15116;Q9P1Y6;Q9Y2R2;Q9UQQ2;P10451;O43759;P36402;P21580;Q15025;Q9NSU2;Q6BDS2;
C0011616	71	15	13	28	0.3944	Contact Dermatitis	disease	C17	Skin and Connective Tissue Diseases	AKR1C2;DUSP1;GCLC;HMOX1;HSP90AA1;HSPB1;KIF2C;KRT2;NRG1;PRDX6;S100A8;SERPINB3;SLC7A11;SOD1;TXN;	AHR;CD44;DDIT3;FLG;HDAC4;IGFBP2;IGFBP6;ING1;KRT10;KRT4;OSM;SOD3;TNFSF9;	P52895;P28562;P48506;P09601;P07900;P04792;Q99661;P35908;Q02297;P30041;P05109;P29508;Q9UPY5;P00441;P10599;	P35869;P16070;P35638;P20930;P56524;P18065;P24592;Q9UK53;P13645;P19013;P13725;P08294;P41273;
C0004096	80	16	12	28	0.3500	Asthma	disease	C08;C20	Respiratory Tract Diseases; Immune System Diseases	ADRB2;ARG1;CDHR3;DNMT1;EDN1;HMOX1;ORMDL3;PARP1;PLAU;PPP2CA;PTEN;PYHIN1;RAD50;SOD1;TNC;WDR36;	AREG;IKZF3;IL6;KIF3A;KRT19;MUC7;NPY;PDE4B;PDE4D;SPRR2B;TBX21;TNIP1;	P07550;P05089;Q6ZTQ4;P26358;P05305;P09601;Q8N138;P09874;P00749;P67775;P60484;Q6K0P9;Q92878;P00441;P24821;Q8NI36;	P15514;Q9UKT9;P05231;Q9Y496;P08727;Q8TAX7;P01303;Q07343;Q08499;P35325;Q9UL17;Q15025;
C0238463	37	12	15	27	0.7297	Papillary thyroid carcinoma	disease	C04;C19	Neoplasms; Endocrine System Diseases	ALK;DYNC1H1;ETV6;NCOA4;NTRK1;NTRK3;SNAI1;SNAI2;TPR;TRIM27;WARS1;ZEB2;	BEGAIN;BRAF;CCDC6;EIF1AX;ERC1;FOXE1;GAS8-AS1;GOLGA5;NKX2-1;PAX8;PCM1;TFG;TRIM24;TRIM33;ZEB1;	Q9UM73;Q14204;P41212;Q13772;P04629;Q16288;O95863;O43623;P12270;P14373;P23381;O60315;	Q9BUH8;P15056;Q16204;P47813;Q8IUD2;O00358;O95177;Q8TBA6;P43699;Q06710;Q15154;Q92734;O15164;Q9UPN9;P37275;
C1275668	43	13	14	27	0.6279	Melanotic medulloblastoma	disease	C04	Neoplasms	APC;BRD4;CTNNB1;DNMT1;KAT6A;L3MBTL3;MYC;MYCN;PIK3CG;S100A4;SCML2;STAT3;STRADA;	ATOH1;BRCA2;BRD2;BRD3;EHMT1;FLI1;HIC1;IRS2;KDM4B;MPL;MYCL;OTX2;PTCH2;SCG5;	P25054;O60885;P35222;P26358;Q92794;Q96JM7;P01106;P04198;P48736;P26447;Q9UQR0;P40763;Q7RTN6;	Q92858;P51587;P25440;Q15059;Q9H9B1;Q01543;Q14526;Q9Y4H2;O94953;P40238;P12524;P32243;Q9Y6C5;P05408;
C0751291	43	13	14	27	0.6279	Desmoplastic Medulloblastoma	disease	C04	Neoplasms	APC;BRD4;CTNNB1;DNMT1;KAT6A;L3MBTL3;MYC;MYCN;PIK3CG;S100A4;SCML2;STAT3;STRADA;	ATOH1;BRCA2;BRD2;BRD3;EHMT1;FLI1;HIC1;IRS2;KDM4B;MPL;MYCL;OTX2;PTCH2;SCG5;	P25054;O60885;P35222;P26358;Q92794;Q96JM7;P01106;P04198;P48736;P26447;Q9UQR0;P40763;Q7RTN6;	Q92858;P51587;P25440;Q15059;Q9H9B1;Q01543;Q14526;Q9Y4H2;O94953;P40238;P12524;P32243;Q9Y6C5;P05408;
C0278876	43	13	14	27	0.6279	Adult Medulloblastoma	disease	C04	Neoplasms	APC;BRD4;CTNNB1;DNMT1;KAT6A;L3MBTL3;MYC;MYCN;PIK3CG;S100A4;SCML2;STAT3;STRADA;	ATOH1;BRCA2;BRD2;BRD3;EHMT1;FLI1;HIC1;IRS2;KDM4B;MPL;MYCL;OTX2;PTCH2;SCG5;	P25054;O60885;P35222;P26358;Q92794;Q96JM7;P01106;P04198;P48736;P26447;Q9UQR0;P40763;Q7RTN6;	Q92858;P51587;P25440;Q15059;Q9H9B1;Q01543;Q14526;Q9Y4H2;O94953;P40238;P12524;P32243;Q9Y6C5;P05408;
C0278510	43	13	14	27	0.6279	Childhood Medulloblastoma	disease	C04	Neoplasms	APC;BRD4;CTNNB1;DNMT1;KAT6A;L3MBTL3;MYC;MYCN;PIK3CG;S100A4;SCML2;STAT3;STRADA;	ATOH1;BRCA2;BRD2;BRD3;EHMT1;FLI1;HIC1;IRS2;KDM4B;MPL;MYCL;OTX2;PTCH2;SCG5;	P25054;O60885;P35222;P26358;Q92794;Q96JM7;P01106;P04198;P48736;P26447;Q9UQR0;P40763;Q7RTN6;	Q92858;P51587;P25440;Q15059;Q9H9B1;Q01543;Q14526;Q9Y4H2;O94953;P40238;P12524;P32243;Q9Y6C5;P05408;
C0205833	43	13	14	27	0.6279	Medullomyoblastoma	disease	C04	Neoplasms	APC;BRD4;CTNNB1;DNMT1;KAT6A;L3MBTL3;MYC;MYCN;PIK3CG;S100A4;SCML2;STAT3;STRADA;	ATOH1;BRCA2;BRD2;BRD3;EHMT1;FLI1;HIC1;IRS2;KDM4B;MPL;MYCL;OTX2;PTCH2;SCG5;	P25054;O60885;P35222;P26358;Q92794;Q96JM7;P01106;P04198;P48736;P26447;Q9UQR0;P40763;Q7RTN6;	Q92858;P51587;P25440;Q15059;Q9H9B1;Q01543;Q14526;Q9Y4H2;O94953;P40238;P12524;P32243;Q9Y6C5;P05408;
C0023487	44	15	12	27	0.6136	Acute Promyelocytic Leukemia	disease	C04	Neoplasms	ASXL1;CEBPA;DAPK2;FLT3;FNDC3B;GLI2;KIT;NPM1;NUMA1;PML;PRKAR1A;SMC1A;STAT3;WT1;ZBTB16;	BCOR;CD44;CEBPE;DNMT3A;FIP1L1;GLI1;IRF2BP2;NABP1;RAP1GAP;RARA;SMO;TET2;	Q8IXJ9;P49715;Q9UIK4;P36888;Q53EP0;P10070;P10721;P06748;Q14980;P29590;P10644;Q14683;P40763;P19544;Q05516;	Q6W2J9;P16070;Q15744;Q9Y6K1;Q6UN15;P08151;Q7Z5L9;Q96AH0;P47736;P10276;Q99835;Q6N021;
C4551993	48	7	20	27	0.5625	Amyotrophic Lateral Sclerosis, Familial	disease	C18;C10	Nutritional and Metabolic Diseases; Nervous System Diseases	DCTN1;PON1;SNAI1;SOD1;TLE3;VIM;XIAP;	CD68;CREBBP;DBX1;FOS;GBX2;GSX2;HSF1;INA;JUND;KIF3C;LAT;NEFH;OTOG;PENK;PRPH;RXRA;SELPLG;SHC1;SIX2;TIAM1;	Q14203;P27169;O95863;P00441;Q04726;P08670;P98170;	P34810;Q92793;A6NMT0;P01100;P52951;Q9BZM3;Q00613;Q16352;P17535;O14782;O43561;P12036;Q6ZRI0;P01210;P41219;P19793;Q14242;P29353;Q9NPC8;Q13009;
C1862941	48	7	20	27	0.5625	Amyotrophic Lateral Sclerosis, Sporadic	disease	C18;C10	Nutritional and Metabolic Diseases; Nervous System Diseases	DCTN1;PON1;SNAI1;SOD1;TLE3;VIM;XIAP;	CD68;CREBBP;DBX1;FOS;GBX2;GSX2;HSF1;INA;JUND;KIF3C;LAT;NEFH;OTOG;PENK;PRPH;RXRA;SELPLG;SHC1;SIX2;TIAM1;	Q14203;P27169;O95863;P00441;Q04726;P08670;P98170;	P34810;Q92793;A6NMT0;P01100;P52951;Q9BZM3;Q00613;Q16352;P17535;O14782;O43561;P12036;Q6ZRI0;P01210;P41219;P19793;Q14242;P29353;Q9NPC8;Q13009;
C0033860	57	13	14	27	0.4737	Psoriasis	disease	C17	Skin and Connective Tissue Diseases	APOE;CARM1;DDX58;HLA-C;IFIH1;MKI67;PCNA;PTTG1;RUNX3;STAT3;TP53;TRAF3IP2;ZNF816;	CSMD1;FBXL19;IFNLR1;IL23A;IL6;LCE3B;LCE3C;LCE3D;REL;TAGAP;TNFAIP3;TNIP1;TYK2;ZC3H12C;	P02649;Q86X55;O95786;P10321;Q9BYX4;P46013;P12004;O95997;Q13761;P40763;P04637;O43734;Q0VGE8;	Q96PZ7;Q6PCT2;Q8IU57;Q9NPF7;P05231;Q5TA77;Q5T5A8;Q9BYE3;Q04864;Q8N103;P21580;Q15025;P29597;Q9C0D7;
C0030246	57	13	14	27	0.4737	Pustulosis of Palms and Soles	disease	C17	Skin and Connective Tissue Diseases	APOE;CARM1;DDX58;HLA-C;IFIH1;MKI67;PCNA;PTTG1;RUNX3;STAT3;TP53;TRAF3IP2;ZNF816;	CSMD1;FBXL19;IFNLR1;IL23A;IL6;LCE3B;LCE3C;LCE3D;REL;TAGAP;TNFAIP3;TNIP1;TYK2;ZC3H12C;	P02649;Q86X55;O95786;P10321;Q9BYX4;P46013;P12004;O95997;Q13761;P40763;P04637;O43734;Q0VGE8;	Q96PZ7;Q6PCT2;Q8IU57;Q9NPF7;P05231;Q5TA77;Q5T5A8;Q9BYE3;Q04864;Q8N103;P21580;Q15025;P29597;Q9C0D7;
C0858252	41	12	14	26	0.6341	Breast adenocarcinoma	disease	C04;C17	Neoplasms; Skin and Connective Tissue Diseases	ARID1B;EP300;ESR1;FGF3;FOXA1;GATA3;MAP2K4;MAP3K13;PDPK1;PIK3CB;PTEN;TP53;	ARID1A;BAP1;BRAF;BRCA1;BRCA2;CDKN1B;FGFR1;HERC2;NCOR1;NOTCH1;NOTCH2;PALB2;PBRM1;TBX3;	Q8NFD5;Q09472;P03372;P11487;P55317;P23771;P45985;O43283;O15530;P42338;P60484;P04637;	O14497;Q92560;P15056;P38398;P51587;P46527;P11362;O95714;O75376;P46531;Q04721;Q86YC2;Q86U86;O15119;
C0496956	41	12	14	26	0.6341	Neoplasm of uncertain or unknown behavior of breast	disease	C04;C17	Neoplasms; Skin and Connective Tissue Diseases	ARID1B;EP300;ESR1;FGF3;FOXA1;GATA3;MAP2K4;MAP3K13;PDPK1;PIK3CB;PTEN;TP53;	ARID1A;BAP1;BRAF;BRCA1;BRCA2;CDKN1B;FGFR1;HERC2;NCOR1;NOTCH1;NOTCH2;PALB2;PBRM1;TBX3;	Q8NFD5;Q09472;P03372;P11487;P55317;P23771;P45985;O43283;O15530;P42338;P60484;P04637;	O14497;Q92560;P15056;P38398;P51587;P46527;P11362;O95714;O75376;P46531;Q04721;Q86YC2;Q86U86;O15119;
C0278701	45	19	7	26	0.5778	Gastric Adenocarcinoma	disease	C06;C04	Digestive System Diseases; Neoplasms	ATM;BMPR1B;CTNNB1;EPHB4;ERBB3;GRK6;INSR;MAP3K9;MARK1;MINK1;MLKL;NTRK3;ROS1;RPS6KA3;TEX14;TLK2;TNK2;TRRAP;TTN;	BRD2;BRD3;BRDT;BRSK1;PRKD2;SPEG;WEE2;	Q13315;O00238;P35222;P54760;P21860;P43250;P06213;P80192;Q9P0L2;Q8N4C8;Q8NB16;Q16288;P08922;P51812;Q8IWB6;Q86UE8;Q07912;Q9Y4A5;Q8WZ42;	P25440;Q15059;Q58F21;Q8TDC3;Q9BZL6;Q15772;P0C1S8;
C0220636	45	14	12	26	0.5778	Malignant neoplasm of salivary gland	disease	C04;C07	Neoplasms; Stomatognathic Diseases	BCL11A;DTL;EFHD1;EN1;GAS2;HOMER3;ISYNA1;ITGB4;KRT5;MARCKS;PYGB;RBFOX2;SON;TOP2A;	ESPL1;FAT1;IGFBP2;IRX4;KRT15;MARK2;MIER2;PCSK1N;SOX11;SOX4;VCAN;ZIM2;	Q9H165;Q9NZJ0;Q9BUP0;Q05925;O43903;Q9NSC5;Q9NPH2;P16144;P13647;P29966;P11216;O43251;P18583;P11388;	Q14674;Q14517;P18065;P78413;P19012;Q7KZI7;Q8N344;Q9UHG2;P35716;Q06945;P13611;Q9NZV7;
C3179349	47	13	13	26	0.5532	Gastrointestinal Stromal Sarcoma	disease	C06;C04	Digestive System Diseases; Neoplasms	C2CD3;CTNNA1;DMD;DYRK2;GLI2;GLI3;HIPK1;HIPK2;KIT;NME7;RPL24;SDHA;TULP3;	BOC;CC2D2A;CD3E;CDON;DISP1;FOXF1;GLI1;GLIS2;KIF3A;PTCH2;SALL3;SMO;ZBTB11;	Q4AC94;P35221;P11532;Q92630;P10070;P10071;Q86Z02;Q9H2X6;P10721;Q9Y5B8;P83731;P31040;O75386;	Q9BWV1;Q9P2K1;P07766;Q4KMG0;Q96F81;Q12946;P08151;Q9BZE0;Q9Y496;Q9Y6C5;Q9BXA9;Q99835;O95625;
C0023434	52	13	13	26	0.5000	Chronic Lymphocytic Leukemia	disease	C04;C20;C15	Neoplasms; Immune System Diseases; Hemic and Lymphatic Diseases	ACOXL;ATM;CPEB1;MYC;NFKBIE;RBL2;RPS15;SF3B1;SP140;SRSF2;TOPBP1;TP53;XPO1;	BCL6;BMF;BRAF;C11orf21;CD5;FARP2;IKZF3;IL6;IRF4;LEF1;PRKD2;TNFRSF11A;ZRSR2;	Q9NUZ1;Q13315;Q9BZB8;P01106;O00221;Q08999;P62841;O75533;Q13342;Q01130;Q92547;P04637;O14980;	P41182;Q96LC9;P15056;Q9P2W6;P06127;O94887;Q9UKT9;P05231;Q15306;Q9UJU2;Q9BZL6;Q9Y6Q6;Q15696;
C0751956	54	10	16	26	0.4815	Acute Cerebrovascular Accidents	disease	C10;C14	Nervous System Diseases; Cardiovascular Diseases	ALB;APOA1;EDN1;LRCH1;PDE3A;PLAU;PRPF8;SOD1;VKORC1;ZCCHC14;	ANK2;CASZ1;F5;FGA;FOXF2;HDAC9;IL6;IRF1;KCNK3;LPA;NKX2-5;PITX2;SH2B3;SH3PXD2A;TBX3;ZFHX3;	P02768;P02647;P05305;Q9Y2L9;Q14432;P00749;Q6P2Q9;P00441;Q9BQB6;Q8WYQ9;	Q01484;Q86V15;P12259;P02671;Q12947;Q9UKV0;P05231;P10914;O14649;P08519;P52952;Q99697;Q9UQQ2;Q5TCZ1;O15119;Q15911;
C0345958	32	14	11	25	0.7812	Large cell carcinoma of lung	disease	C04;C08	Neoplasms; Respiratory Tract Diseases	BMX;CAMK4;CASK;CDC42BPB;DCLK3;LATS1;LMTK2;MTOR;NTRK3;ROS1;RPS6KA6;STK33;TRRAP;TTN;	ABL1;ALPK3;BRSK1;FGFR1;MAP3K2;MYO18B;NEK1;TRIB1;TRPM6;TTBK1;WNK3;	P51813;Q16566;O14936;Q9Y5S2;Q9C098;O95835;Q8IWU2;P42345;Q16288;P08922;Q9UK32;Q9BYT3;Q9Y4A5;Q8WZ42;	P00519;Q96L96;Q8TDC3;P11362;Q9Y2U5;Q8IUG5;Q96PY6;Q96RU8;Q9BX84;Q5TCY1;Q9BYP7;
C0598589	40	14	11	25	0.6250	Inherited neuropathies	disease	C10	Nervous System Diseases	APTX;ATM;FGF14;KIF5A;MRE11;NTRK1;PHYH;PNPLA6;SACS;SLC1A3;SPART;SPG11;SPTBN2;WASHC5;	CACNB4;COQ8A;DNAJB2;ITPR1;KCNC3;L1CAM;SCN9A;SPAST;TDP1;TTBK2;ZFYVE26;	Q7Z2E3;Q13315;Q92915;Q12840;P49959;P04629;O14832;Q8IY17;Q9NZJ4;P43003;Q8N0X7;Q96JI7;O15020;Q12768;	O00305;Q8NI60;P25686;Q14643;Q14003;P32004;Q15858;Q9UBP0;Q9NUW8;Q6IQ55;Q68DK2;
C1837218	42	9	16	25	0.5952	Cleft palate, isolated	disease	C16;C05;C07	Congenital, Hereditary, and Neonatal Diseases and Abnormalities; Musculoskeletal Diseases; Stomatognathic Diseases	CASK;CBFB;FGF10;FGF3;FGF7;MYC;SUMO1;TYMS;UBB;	BNC2;COL2A1;DLG1;FGF2;FGFR1;IRF6;KIF7;MNT;MSX1;NEDD4L;NOS3;RARG;SATB2;SIM2;SPRY2;TP63;	O14936;Q13951;O15520;P11487;P21781;P01106;P63165;P04818;P0CG47;	Q6ZN30;P02458;Q12959;P09038;P11362;O14896;Q2M1P5;Q99583;P28360;Q96PU5;P29474;P13631;Q9UPW6;Q14190;O43597;Q9H3D4;
C0340427	44	17	8	25	0.5682	Familial dilated cardiomyopathy	disease	C14	Cardiovascular Diseases	ACTC1;ANKRD1;BAG3;CRYAB;DMD;DOLK;FHL2;MYH7;NEXN;PPCS;RBM20;SCN5A;SDHA;TCAP;TNNT2;TPM1;TTN;	DSG2;GATAD1;LDB3;MYH6;MYPN;NEBL;PRDM16;TNNI3;	P68032;Q15327;O95817;P02511;P11532;Q9UPQ8;Q14192;P12883;Q0ZGT2;Q9HAB8;Q5T481;Q14524;P31040;O15273;P45379;P09493;Q8WZ42;	Q14126;Q8WUU5;O75112;P13533;Q86TC9;O76041;Q9HAZ2;P19429;
C0027819	47	17	8	25	0.5319	Neuroblastoma	disease	C04	Neoplasms	ALK;ARID1B;ATRX;AURKA;CHD5;ESR1;GATA3;KIF1B;LIN28B;MYC;MYCN;NTRK1;PTPN11;PTPN14;TERT;TOP2A;YAP1;	ARID1A;BARD1;CHD6;DOCK8;HAND2;ISL1;PHOX2B;TBX2;	Q9UM73;Q8NFD5;P46100;O14965;Q8TDI0;P03372;P23771;O60333;Q6ZN17;P01106;P04198;P04629;Q06124;Q15678;O14746;P11388;P46937;	O14497;Q99728;Q8TD26;Q8NF50;P61296;P61371;Q99453;Q13207;
C1168401	51	14	11	25	0.4902	Squamous cell carcinoma of the head and neck	disease	C04	Neoplasms	ABCC1;CCNB1;CDK2;CDK4;EGFR;MAPK9;NFE2L2;NSDHL;PTEN;STAT3;TBCK;TP53;WEE1;YAP1;	HOXA5;HOXD10;HOXD11;IGF1;ING1;ING3;IRS1;KISS1;NOTCH1;TNFRSF10B;TSC2;	P33527;P14635;P24941;P11802;P00533;P45984;Q16236;Q15738;P60484;P40763;Q8TEA7;P04637;P30291;P46937;	P20719;P28358;P31277;P05019;Q9UK53;Q9NXR8;P35568;Q15726;P46531;O14763;P49815;
C1260899	30	24	0	24	0.8000	Anemia, Diamond-Blackfan	disease	C16;C15	Congenital, Hereditary, and Neonatal Diseases and Abnormalities; Hemic and Lymphatic Diseases	GATA1;RPL11;RPL13;RPL15;RPL18;RPL19;RPL26;RPL27;RPL31;RPL35;RPL35A;RPL36;RPL5;RPL9;RPS10;RPS15;RPS17;RPS19;RPS24;RPS26;RPS27;RPS27A;RPS7;TSR2;		P15976;P62913;P26373;P61313;Q07020;P84098;P61254;P61353;P62899;P42766;P18077;Q9Y3U8;P46777;P32969;P46783;P62841;P08708;P39019;P62847;P62854;P42677;P62979;P62081;Q969E8;
C1335167	31	14	10	24	0.7742	Ovarian Mucinous Adenocarcinoma	disease	C04	Neoplasms	AATK;CDK14;ERBB3;HCK;LRRK2;MAP3K14;MTOR;NRBP1;RPS6KB2;TNK2;TRRAP;TTN;ULK1;WNK4;	ALPK1;EPHB6;MAST2;MYLK;NEK10;ROR1;RPS6KC1;SNRK;SPEG;WEE2;	Q6ZMQ8;O94921;P21860;P08631;Q5S007;Q99558;P42345;Q9UHY1;Q9UBS0;Q07912;Q9Y4A5;Q8WZ42;O75385;Q96J92;	Q96QP1;O15197;Q6P0Q8;Q15746;Q6ZWH5;Q01973;Q96S38;Q9NRH2;Q15772;P0C1S8;
C0242380	58	7	17	24	0.4138	Libman-Sacks Disease	disease	C17;C20	Skin and Connective Tissue Diseases; Immune System Diseases	C1QA;DEF6;IFIH1;IRAK4;JAZF1;PRDM1;TERT;	CLEC16A;IKZF1;IL21;IL6;IRF5;NCF1;PCNX3;PDCD1;PHRF1;PTPN22;SH2B3;SYNGR1;TCF7;TNFAIP3;TNIP1;TREX1;UHRF1BP1;	P02745;Q9H4E7;Q9BYX4;Q9NWZ3;Q86VZ6;O75626;O14746;	Q2KHT3;Q13422;Q9HBE4;P05231;Q13568;P14598;Q9H6A9;Q15116;Q9P1Y6;Q9Y2R2;Q9UQQ2;O43759;P36402;P21580;Q15025;Q9NSU2;Q6BDS2;
C0029456	63	17	7	24	0.3810	Osteoporosis	disease	C18;C05	Nutritional and Metabolic Diseases; Musculoskeletal Diseases	ACTG1;ANXA2;CAP1;CCT2;COL1A1;GAPDH;GORAB;P4HB;PARK7;PDLIM4;PGLS;PLEK;PRDX3;RSU1;TLN1;TUBA1B;WDR1;	CLEC11A;COL1A2;FGA;HDAC5;IL6;POMC;TPM4;	P63261;P07355;Q01518;P78371;P02452;P04406;Q5T7V8;P07237;Q99497;P50479;O95336;P08567;P30048;Q15404;Q9Y490;P68363;O75083;	Q9Y240;P08123;P02671;Q9UQL6;P05231;P01189;P67936;
C0751523	67	9	15	24	0.3582	Non-Convulsive Status Epilepticus	disease	C23;C10	Pathological Conditions, Signs and Symptoms; Nervous System Diseases	ATP2A2;DMD;EIF2AK2;EIF2S1;HMOX1;HSPB1;LAMP2;NTRK3;PDXK;	ANK3;CRH;EIF2AK3;FOS;GAP43;GDNF;GRM5;JUN;JUNB;JUND;KCNK5;MEF2C;SCN8A;SLC12A5;SNTA1;	P16615;P11532;P19525;P05198;P09601;P04792;P13473;Q16288;O00764;	Q12955;P06850;Q9NZJ5;P01100;P17677;P39905;P41594;P05412;P17275;P17535;O95279;Q06413;Q9UQD0;Q9H2X9;Q13424;
C0751522	67	9	15	24	0.3582	Status Epilepticus, Subclinical	disease	C23;C10	Pathological Conditions, Signs and Symptoms; Nervous System Diseases	ATP2A2;DMD;EIF2AK2;EIF2S1;HMOX1;HSPB1;LAMP2;NTRK3;PDXK;	ANK3;CRH;EIF2AK3;FOS;GAP43;GDNF;GRM5;JUN;JUNB;JUND;KCNK5;MEF2C;SCN8A;SLC12A5;SNTA1;	P16615;P11532;P19525;P05198;P09601;P04792;P13473;Q16288;O00764;	Q12955;P06850;Q9NZJ5;P01100;P17677;P39905;P41594;P05412;P17275;P17535;O95279;Q06413;Q9UQD0;Q9H2X9;Q13424;
C0393734	67	9	15	24	0.3582	Complex Partial Status Epilepticus	disease	C23;C10	Pathological Conditions, Signs and Symptoms; Nervous System Diseases	ATP2A2;DMD;EIF2AK2;EIF2S1;HMOX1;HSPB1;LAMP2;NTRK3;PDXK;	ANK3;CRH;EIF2AK3;FOS;GAP43;GDNF;GRM5;JUN;JUNB;JUND;KCNK5;MEF2C;SCN8A;SLC12A5;SNTA1;	P16615;P11532;P19525;P05198;P09601;P04792;P13473;Q16288;O00764;	Q12955;P06850;Q9NZJ5;P01100;P17677;P39905;P41594;P05412;P17275;P17535;O95279;Q06413;Q9UQD0;Q9H2X9;Q13424;
C0311335	67	9	15	24	0.3582	Grand Mal Status Epilepticus	disease	C23;C10	Pathological Conditions, Signs and Symptoms; Nervous System Diseases	ATP2A2;DMD;EIF2AK2;EIF2S1;HMOX1;HSPB1;LAMP2;NTRK3;PDXK;	ANK3;CRH;EIF2AK3;FOS;GAP43;GDNF;GRM5;JUN;JUNB;JUND;KCNK5;MEF2C;SCN8A;SLC12A5;SNTA1;	P16615;P11532;P19525;P05198;P09601;P04792;P13473;Q16288;O00764;	Q12955;P06850;Q9NZJ5;P01100;P17677;P39905;P41594;P05412;P17275;P17535;O95279;Q06413;Q9UQD0;Q9H2X9;Q13424;
C0270823	67	9	15	24	0.3582	Petit mal status	disease	C23;C10	Pathological Conditions, Signs and Symptoms; Nervous System Diseases	ATP2A2;DMD;EIF2AK2;EIF2S1;HMOX1;HSPB1;LAMP2;NTRK3;PDXK;	ANK3;CRH;EIF2AK3;FOS;GAP43;GDNF;GRM5;JUN;JUNB;JUND;KCNK5;MEF2C;SCN8A;SLC12A5;SNTA1;	P16615;P11532;P19525;P05198;P09601;P04792;P13473;Q16288;O00764;	Q12955;P06850;Q9NZJ5;P01100;P17677;P39905;P41594;P05412;P17275;P17535;O95279;Q06413;Q9UQD0;Q9H2X9;Q13424;
C0038220	68	9	15	24	0.3529	Status Epilepticus	disease	C23;C10	Pathological Conditions, Signs and Symptoms; Nervous System Diseases	ATP2A2;DMD;EIF2AK2;EIF2S1;HMOX1;HSPB1;LAMP2;NTRK3;PDXK;	ANK3;CRH;EIF2AK3;FOS;GAP43;GDNF;GRM5;JUN;JUNB;JUND;KCNK5;MEF2C;SCN8A;SLC12A5;SNTA1;	P16615;P11532;P19525;P05198;P09601;P04792;P13473;Q16288;O00764;	Q12955;P06850;Q9NZJ5;P01100;P17677;P39905;P41594;P05412;P17275;P17535;O95279;Q06413;Q9UQD0;Q9H2X9;Q13424;
C2711227	71	12	12	24	0.3380	Steatohepatitis	disease	C06	Digestive System Diseases	CEBPB;FOXA1;MYC;NEIL1;NFE2L2;PNPLA3;PON1;PTEN;SIRT1;SIRT7;SOD1;TF;	ATF4;COL3A1;DDIT3;FGF21;HHEX;NR1D1;NR1H3;POMC;PTMA;RIPK3;SREBF1;XBP1;	P17676;P55317;P01106;Q96FI4;Q16236;Q9NST1;P27169;P60484;Q96EB6;Q9NRC8;P00441;P02787;	P18848;P02461;P35638;Q9NSA1;Q03014;P20393;Q13133;P01189;P06454;Q9Y572;P36956;P17861;
C0015695	71	12	12	24	0.3380	Fatty Liver	disease	C06	Digestive System Diseases	CEBPB;FOXA1;MYC;NEIL1;NFE2L2;PNPLA3;PON1;PTEN;SIRT1;SIRT7;SOD1;TF;	ATF4;COL3A1;DDIT3;FGF21;HHEX;NR1D1;NR1H3;POMC;PTMA;RIPK3;SREBF1;XBP1;	P17676;P55317;P01106;Q96FI4;Q16236;Q9NST1;P27169;P60484;Q96EB6;Q9NRC8;P00441;P02787;	P18848;P02461;P35638;Q9NSA1;Q03014;P20393;Q13133;P01189;P06454;Q9Y572;P36956;P17861;
C2930471	28	11	12	23	0.8214	Bilateral Wilms Tumor	disease	C16;C04;C13;C12	Congenital, Hereditary, and Neonatal Diseases and Abnormalities; Neoplasms; Female Urogenital Diseases and Pregnancy Complications; Male Urogenital Diseases	ASXL1;CTNNB1;DGCR8;DROSHA;MAP3K4;MYCN;NONO;SIX1;TP53;WT1;XPO5;	AMER1;ARID1A;BCOR;BCORL1;BRCA2;COL6A3;DICER1;MAX;MLLT1;REST;SIX2;VHL;	Q8IXJ9;P35222;Q8WYQ5;Q9NRR4;Q9Y6R4;P04198;Q15233;Q15475;P04637;P19544;Q9HAV4;	Q5JTC6;O14497;Q6W2J9;Q5H9F3;P51587;P12111;Q9UPY3;P61244;Q03111;Q13127;Q9NPC8;P40337;
C0006413	35	8	15	23	0.6571	Burkitt Lymphoma	disease	C04;C01;C20;C15	Neoplasms; Infections; Immune System Diseases; Hemic and Lymphatic Diseases	ETV6;FLT3;GATA3;HLA-C;MYC;PIK3R1;SMARCA4;TP53;	ABL1;AFF1;ARID1A;AUTS2;BCR;FOXP1;HLF;ID3;IKZF1;KMT2A;PAX5;PBX1;RUNX1;SALL3;TCF3;	P41212;P36888;P23771;P10321;P01106;P27986;P51532;P04637;	P00519;P51825;O14497;Q8WXX7;P11274;Q9H334;Q16534;Q02535;Q13422;Q03164;Q02548;P40424;Q01196;Q9BXA9;P15923;
C0029463	42	16	7	23	0.5476	Osteosarcoma	disease	C04	Neoplasms	BMI1;BRD4;EGFR;EIF2S1;ESRRA;MYC;PHLDA2;PRDX2;RFC1;RUNX2;SIRT1;SQSTM1;TAF15;TP53;WRN;WT1;	BCOR;CCNB3;JUN;LOX;RECQL4;TNFRSF11A;TOPORS;	P35226;O60885;P00533;P05198;P11474;P01106;Q53GA4;P32119;P35251;Q13950;Q96EB6;Q13501;Q92804;P04637;Q14191;P19544;	Q6W2J9;Q8WWL7;P05412;P28300;O94761;Q9Y6Q6;Q9NS56;
C0549473	44	12	11	23	0.5227	Thyroid carcinoma	disease	C04;C19	Neoplasms; Endocrine System Diseases	BRD4;ENPP2;MSH6;MTOR;NCOA4;PRKAR1A;PTEN;PTGES2;TERT;TP53;TPM3;TPR;	BRAF;CDKN1B;DICER1;EPOR;HIF1A;IL6;PRDM2;RAP1GAP;RXRA;TCF7L1;TSC2;	O60885;Q13822;P52701;P42345;Q13772;P10644;P60484;Q9H7Z7;O14746;P04637;P06753;P12270;	P15056;P46527;Q9UPY3;P19235;Q16665;P05231;Q13029;P47736;P19793;Q9HCS4;P49815;
C0751406	61	17	6	23	0.3770	Post-Traumatic Osteoporosis	disease	C18;C05	Nutritional and Metabolic Diseases; Musculoskeletal Diseases	ACTG1;ANXA2;CAP1;CCT2;COL1A1;GAPDH;GORAB;P4HB;PARK7;PDLIM4;PGLS;PLEK;PRDX3;RSU1;TLN1;TUBA1B;WDR1;	CLEC11A;COL1A2;FGA;IL6;POMC;TPM4;	P63261;P07355;Q01518;P78371;P02452;P04406;Q5T7V8;P07237;Q99497;P50479;O95336;P08567;P30048;Q15404;Q9Y490;P68363;O75083;	Q9Y240;P08123;P02671;P05231;P01189;P67936;
C0029459	61	17	6	23	0.3770	Osteoporosis, Senile	disease	C18;C05	Nutritional and Metabolic Diseases; Musculoskeletal Diseases	ACTG1;ANXA2;CAP1;CCT2;COL1A1;GAPDH;GORAB;P4HB;PARK7;PDLIM4;PGLS;PLEK;PRDX3;RSU1;TLN1;TUBA1B;WDR1;	CLEC11A;COL1A2;FGA;IL6;POMC;TPM4;	P63261;P07355;Q01518;P78371;P02452;P04406;Q5T7V8;P07237;Q99497;P50479;O95336;P08567;P30048;Q15404;Q9Y490;P68363;O75083;	Q9Y240;P08123;P02671;P05231;P01189;P67936;
C0001787	61	17	6	23	0.3770	Osteoporosis, Age-Related	disease	C18;C05	Nutritional and Metabolic Diseases; Musculoskeletal Diseases	ACTG1;ANXA2;CAP1;CCT2;COL1A1;GAPDH;GORAB;P4HB;PARK7;PDLIM4;PGLS;PLEK;PRDX3;RSU1;TLN1;TUBA1B;WDR1;	CLEC11A;COL1A2;FGA;IL6;POMC;TPM4;	P63261;P07355;Q01518;P78371;P02452;P04406;Q5T7V8;P07237;Q99497;P50479;O95336;P08567;P30048;Q15404;Q9Y490;P68363;O75083;	Q9Y240;P08123;P02671;P05231;P01189;P67936;
C2609414	86	11	12	23	0.2674	Acute kidney injury	disease	C13;C12	Female Urogenital Diseases and Pregnancy Complications; Male Urogenital Diseases	ALB;ATP5F1B;EDN1;EGFR;GSTM2;HMOX1;NFE2L2;SIRT1;SOD1;TF;TP53;	CD44;GFER;HBEGF;IGF1;IL6;NFKB1;NOS3;NPPA;OCLN;PLG;POMC;SPP1;	P02768;P06576;P05305;P00533;P28161;P09601;Q16236;Q96EB6;P00441;P02787;P04637;	P16070;P55789;Q99075;P05019;P05231;P19838;P29474;P01160;Q16625;P00747;P01189;P10451;
C1565662	86	11	12	23	0.2674	Acute Kidney Insufficiency	disease	C13;C12	Female Urogenital Diseases and Pregnancy Complications; Male Urogenital Diseases	ALB;ATP5F1B;EDN1;EGFR;GSTM2;HMOX1;NFE2L2;SIRT1;SOD1;TF;TP53;	CD44;GFER;HBEGF;IGF1;IL6;NFKB1;NOS3;NPPA;OCLN;PLG;POMC;SPP1;	P02768;P06576;P05305;P00533;P28161;P09601;Q16236;Q96EB6;P00441;P02787;P04637;	P16070;P55789;Q99075;P05019;P05231;P19838;P29474;P01160;Q16625;P00747;P01189;P10451;
C0022660	86	11	12	23	0.2674	Kidney Failure, Acute	disease	C13;C12	Female Urogenital Diseases and Pregnancy Complications; Male Urogenital Diseases	ALB;ATP5F1B;EDN1;EGFR;GSTM2;HMOX1;NFE2L2;SIRT1;SOD1;TF;TP53;	CD44;GFER;HBEGF;IGF1;IL6;NFKB1;NOS3;NPPA;OCLN;PLG;POMC;SPP1;	P02768;P06576;P05305;P00533;P28161;P09601;Q16236;Q96EB6;P00441;P02787;P04637;	P16070;P55789;Q99075;P05019;P05231;P19838;P29474;P01160;Q16625;P00747;P01189;P10451;
C0543888	30	9	13	22	0.7333	Epileptic encephalopathy	disease	C10	Nervous System Diseases	ACTL6B;ALG13;HNRNPU;MAPK10;MTOR;NUP214;PLAA;SLC2A1;SMC1A;	CACNA1A;CHD2;DENND5A;FGF12;FLNA;GPHN;GRIN2B;KCNA2;KCTD3;MAGI2;NEDD4L;RYR3;SYNGAP1;	O94805;Q9NP73;Q00839;P53779;P42345;P35658;Q9Y263;P11166;Q14683;	O00555;O14647;Q6IQ26;P61328;P21333;Q9NQX3;Q13224;P16389;Q9Y597;Q86UL8;Q96PU5;Q15413;Q96PV0;
C1956147	33	12	10	22	0.6667	Microlissencephaly	disease	C16;C05;C10	Congenital, Hereditary, and Neonatal Diseases and Abnormalities; Musculoskeletal Diseases; Nervous System Diseases	CASK;DYNC1H1;H4C3;KIF2A;PLK4;PNKP;PQBP1;SIN3A;SLC2A1;TBCD;TRAIP;WDR62;	BUB1B;CEP63;DNMT3A;DONSON;FOXG1;KIF5C;NDE1;TCF4;TSEN34;TSEN54;	O14936;Q14204;P62805;O00139;O00444;Q96T60;O60828;Q96ST3;P11166;Q9BTW9;Q9BWF2;O43379;	O60566;Q96MT8;Q9Y6K1;Q9NYP3;P55316;O60282;Q9NXR1;P15884;Q9BSV6;Q7Z6J9;
C0086543	36	11	11	22	0.6111	Cataract	disease	C11	Eye Diseases	ATM;CRYAB;CRYGD;DHCR7;GALK1;LIM2;MYH9;SLC2A1;SLC4A4;TDRD7;VIM;	ATP2B1;COL18A1;COL2A1;CPAMD8;GALT;GJA8;HSF4;INTS1;PAX6;PITX2;PITX3;	Q13315;P02511;P07320;Q9UBM7;P51570;P55344;P35579;P11166;Q9Y6R1;Q8NHU6;P08670;	P20020;P39060;P02458;Q8IZJ3;P07902;P48165;Q9ULV5;Q8N201;P26367;Q99697;O75364;
C0278996	44	13	9	22	0.5000	Malignant Head and Neck Neoplasm	disease	C04	Neoplasms	CDC73;CEBPA;EGFR;ERBB3;FANCD2;FANCG;FANCI;MAPK1;MAPK3;PIK3CB;RAD51;TP53;TYMS;	AREG;BAP1;FANCE;FANCM;FAT1;FGFR1;GRP;RARB;STAT6;	Q6P1J9;P49715;P00533;P21860;Q9BXW9;O15287;Q9NVI1;P28482;P27361;P42338;Q06609;P04637;P04818;	P15514;Q92560;Q9HB96;Q8IYD8;Q14517;P11362;P07492;P10826;P42226;
C1868672	30	17	4	21	0.7000	NEPHROTIC SYNDROME, STEROID-RESISTANT, AUTOSOMAL RECESSIVE	disease	C13;C12	Female Urogenital Diseases and Pregnancy Complications; Male Urogenital Diseases	ACTN4;ANKFY1;ANLN;CD2AP;GAPVD1;INF2;MYO1E;NUP107;NUP133;NUP160;NUP205;NUP37;NUP85;NUP93;PAX2;WT1;XPO5;	ARHGAP24;COL4A3;NPHS1;PLCE1;	O43707;Q9P2R3;Q9NQW6;Q9Y5K6;Q14C86;Q27J81;Q12965;P57740;Q8WUM0;Q12769;Q92621;Q8NFH4;Q9BW27;Q8N1F7;Q02962;P19544;Q9HAV4;	Q8N264;Q01955;O60500;Q9P212;
C3853041	31	12	9	21	0.6774	Severe Congenital Microcephaly	disease	C16;C05;C10	Congenital, Hereditary, and Neonatal Diseases and Abnormalities; Musculoskeletal Diseases; Nervous System Diseases	CASK;DYNC1H1;H4C3;KIF2A;PLK4;PNKP;PQBP1;SIN3A;SLC2A1;TBCD;TRAIP;WDR62;	BUB1B;CEP63;DNMT3A;DONSON;FOXG1;KIF5C;TCF4;TSEN34;TSEN54;	O14936;Q14204;P62805;O00139;O00444;Q96T60;O60828;Q96ST3;P11166;Q9BTW9;Q9BWF2;O43379;	O60566;Q96MT8;Q9Y6K1;Q9NYP3;P55316;O60282;P15884;Q9BSV6;Q7Z6J9;
C0017668	36	12	9	21	0.5833	Focal glomerulosclerosis	disease	C13;C12	Female Urogenital Diseases and Pregnancy Complications; Male Urogenital Diseases	ACTA2;ACTN4;ANLN;CD2AP;EDN1;INF2;LMNA;MYH10;MYH9;MYO1E;PAX2;PCNA;	ARHGAP24;COL4A1;COL4A5;E2F3;FN1;LMX1B;NPHS1;SPP1;SYNPO;	P62736;O43707;Q9NQW6;Q9Y5K6;P05305;Q27J81;P02545;P35580;P35579;Q12965;Q02962;P12004;	Q8N264;P02462;P29400;O00716;P02751;O60663;O60500;P10451;Q8N3V7;
C0008924	38	8	13	21	0.5526	Cleft upper lip	disease	C16;C07	Congenital, Hereditary, and Neonatal Diseases and Abnormalities; Stomatognathic Diseases	FGF10;FGF3;FGF7;MAFB;MYC;PLEKHA5;SUMO1;TYMS;	FGF2;FGFR1;GRHL3;IRF6;MSX1;NOS3;PHF8;PLEKHA7;SPRY2;TBX22;TFAP2A;TFAP2B;TP63;	O15520;P11487;P21781;Q9Y5Q3;P01106;Q9HAU0;P63165;P04818;	P09038;P11362;Q8TE85;O14896;P28360;P29474;Q9UPP1;Q6IQ23;O43597;Q9Y458;P05549;Q92481;Q9H3D4;
C0025500	40	9	12	21	0.5250	Mesothelioma	disease	C04	Neoplasms	APC;EGFR;ESR1;FHIT;MTOR;NME2;PPP1R14A;PUF60;XRCC1;	BAP1;CDKN1B;EGR1;EID1;FGF2;GDF10;JMJD6;MUC1;MYO18B;NF2;PGR;SPP1;	P25054;P00533;P03372;P49789;P42345;P22392;Q96A00;Q9UHX1;P18887;	Q92560;P46527;P18146;Q9Y6B2;P09038;P55107;Q6NYC1;P15941;Q8IUG5;P35240;P06401;P10451;
C0011854	45	4	17	21	0.4667	Diabetes Mellitus, Insulin-Dependent	disease	C18;C20;C19	Nutritional and Metabolic Diseases; Immune System Diseases; Endocrine System Diseases	ABCC8;AIFM1;HNF1A;STAT3;	BACH2;C1QTNF6;CHRM2;CLEC16A;DDIT3;FGF21;FOXP3;GLIS3;IGF1;IL2RA;IL6;ITPR3;NOS3;PAX4;PTPN22;SH2B3;TYK2;	Q09428;O95831;P20823;P40763;	Q9BYV9;Q9BXI9;P08172;Q2KHT3;P35638;Q9NSA1;Q9BZS1;Q8NEA6;P05019;P01589;P05231;Q14573;P29474;O43316;Q9Y2R2;Q9UQQ2;P29597;
C4551720	47	5	16	21	0.4468	Primary Ciliary Dyskinesia	disease	C16;C08;C09	Congenital, Hereditary, and Neonatal Diseases and Abnormalities; Respiratory Tract Diseases; Otorhinolaryngologic Diseases	DNAAF5;DNAH9;INPP5E;PIH1D3;RSPH3;	CCDC114;DNAAF1;DNAAF2;DNAAF3;FOXJ1;GAS2L2;HYDIN;LRRC56;LRRC6;MCIDAS;OFD1;RPGR;RSPH1;RSPH4A;SPAG1;SPEF2;	Q86Y56;Q9NYC9;Q9NRR6;Q9NQM4;Q86UC2;	Q96M63;Q8NEP3;Q9NVR5;Q8N9W5;Q92949;Q8NHY3;Q4G0P3;Q8IYG6;Q86X45;D6RGH6;O75665;Q92834;Q8WYR4;Q5TD94;Q07617;Q9C093;
C0021400	51	17	4	21	0.4118	Influenza	disease	C01;C08	Infections; Respiratory Tract Diseases	ATF3;DDX58;EIF2AK2;GBP1;IFI44;IFIH1;MX2;OAS2;OASL;PARP12;RSAD2;SAMD9;SCO2;STAT1;TDRD7;TRIM22;ZCCHC2;	IRF7;LAMP3;SIGLEC1;TREX1;	P18847;O95786;P19525;P32455;Q8TCB0;Q9BYX4;P20592;P29728;Q15646;Q9H0J9;Q8WXG1;Q5K651;O43819;P42224;Q8NHU6;Q8IYM9;Q9C0B9;	Q92985;Q9UQV4;Q9BZZ2;Q9NSU2;
C1135196	33	8	12	20	0.6061	Heart Failure, Diastolic	disease	C14	Cardiovascular Diseases	CDC25B;FHL1;KANK2;MYH7;PLXND1;SFRP1;SIPA1L1;WDR45;	ADRA1D;AKIP1;APLN;COL4A1;COL8A1;ELK3;EPN3;KLF9;MYH6;NPPA;NUPR1;TRDN;	P30305;Q13642;Q63ZY3;P12883;Q9Y4D7;Q8N474;O43166;Q9Y484;	P25100;Q9NQ31;Q9ULZ1;P02462;P27658;P41970;Q9H201;Q13886;P13533;P01160;O60356;Q13061;
C0752122	35	11	9	20	0.5714	Spinocerebellar Ataxia Type 4	disease	C16;C10	Congenital, Hereditary, and Neonatal Diseases and Abnormalities; Nervous System Diseases	ATXN1;ATXN1L;ATXN2;CACNA1G;CCDC88C;NOP56;PPP2R2B;RBM17;SCYL1;SPTBN2;TRPC3;	ATXN7;CACNA1A;CIC;FOXC1;GFI1;PLEKHG4;RUBCN;SYT14;TTBK2;	P54253;P0C7T5;Q99700;O43497;Q9P219;O00567;Q00005;Q96I25;Q96KG9;O15020;Q13507;	O15265;O00555;Q96RK0;Q12948;Q99684;Q58EX7;Q92622;Q8NB59;Q6IQ55;
C4554117	44	4	16	20	0.4545	Diabetes Mellitus, Sudden-Onset	disease	C18;C20;C19	Nutritional and Metabolic Diseases; Immune System Diseases; Endocrine System Diseases	ABCC8;AIFM1;HNF1A;STAT3;	BACH2;C1QTNF6;CHRM2;CLEC16A;DDIT3;FGF21;GLIS3;IGF1;IL2RA;IL6;ITPR3;NOS3;PAX4;PTPN22;SH2B3;TYK2;	Q09428;O95831;P20823;P40763;	Q9BYV9;Q9BXI9;P08172;Q2KHT3;P35638;Q9NSA1;Q8NEA6;P05019;P01589;P05231;Q14573;P29474;O43316;Q9Y2R2;Q9UQQ2;P29597;
C3837958	44	4	16	20	0.4545	Diabetes Mellitus, Ketosis-Prone	disease	C18;C20;C19	Nutritional and Metabolic Diseases; Immune System Diseases; Endocrine System Diseases	ABCC8;AIFM1;HNF1A;STAT3;	BACH2;C1QTNF6;CHRM2;CLEC16A;DDIT3;FGF21;GLIS3;IGF1;IL2RA;IL6;ITPR3;NOS3;PAX4;PTPN22;SH2B3;TYK2;	Q09428;O95831;P20823;P40763;	Q9BYV9;Q9BXI9;P08172;Q2KHT3;P35638;Q9NSA1;Q8NEA6;P05019;P01589;P05231;Q14573;P29474;O43316;Q9Y2R2;Q9UQQ2;P29597;
C0342302	44	4	16	20	0.4545	Brittle diabetes	disease	C18;C20;C19	Nutritional and Metabolic Diseases; Immune System Diseases; Endocrine System Diseases	ABCC8;AIFM1;HNF1A;STAT3;	BACH2;C1QTNF6;CHRM2;CLEC16A;DDIT3;FGF21;GLIS3;IGF1;IL2RA;IL6;ITPR3;NOS3;PAX4;PTPN22;SH2B3;TYK2;	Q09428;O95831;P20823;P40763;	Q9BYV9;Q9BXI9;P08172;Q2KHT3;P35638;Q9NSA1;Q8NEA6;P05019;P01589;P05231;Q14573;P29474;O43316;Q9Y2R2;Q9UQQ2;P29597;
C0205734	44	4	16	20	0.4545	Diabetes, Autoimmune	disease	C18;C20;C19	Nutritional and Metabolic Diseases; Immune System Diseases; Endocrine System Diseases	ABCC8;AIFM1;HNF1A;STAT3;	BACH2;C1QTNF6;CHRM2;CLEC16A;DDIT3;FGF21;GLIS3;IGF1;IL2RA;IL6;ITPR3;NOS3;PAX4;PTPN22;SH2B3;TYK2;	Q09428;O95831;P20823;P40763;	Q9BYV9;Q9BXI9;P08172;Q2KHT3;P35638;Q9NSA1;Q8NEA6;P05019;P01589;P05231;Q14573;P29474;O43316;Q9Y2R2;Q9UQQ2;P29597;
C0740457	45	9	11	20	0.4444	Malignant neoplasm of kidney	disease	C04;C13;C12	Neoplasms; Female Urogenital Diseases and Pregnancy Complications; Male Urogenital Diseases	AURKA;HPGDS;MAPK1;MAPK3;PTEN;RANBP1;TNFRSF9;TP53;UBE2T;	BAP1;BCOR;BRAF;BRCA2;CDKN1B;EIF4EBP1;ESCO2;FIGNL1;NF2;TSC2;VHL;	O14965;O60760;P28482;P27361;P60484;P43487;Q07011;P04637;Q9NPD8;	Q92560;Q6W2J9;P15056;P51587;P46527;Q13541;Q56NI9;Q6PIW4;P35240;P49815;P40337;
C0011573	46	8	12	20	0.4348	Endogenous depression	disease	F03	Mental Disorders	ALB;GLO1;MIF;NR3C1;PDCD6;PON1;RELN;SOD1;	APP;CREBBP;CRH;DISC1;DIXDC1;FGF2;FGFR1;GSK3A;IL6;NPY;POMC;TG;	P02768;Q04760;P14174;P04150;O75340;P27169;P78509;P00441;	P05067;Q92793;P06850;Q9NRI5;Q155Q3;P09038;P11362;P49840;P05231;P01303;P01189;P01266;
C0917798	60	11	9	20	0.3333	Cerebral Ischemia	disease	C10;C14	Nervous System Diseases; Cardiovascular Diseases	ALB;CEBPB;DYNLL1;MAPK1;MAPK3;PARP1;PLAU;RELA;SOD1;STAT3;TP53;	ADD3;EGR1;F5;HIF1A;IL17RA;IL6;JUN;NFKB1;TNFRSF1B;	P02768;P17676;P63167;P28482;P27361;P09874;P00749;Q04206;P00441;P40763;P04637;	Q9UEY8;P18146;P12259;Q16665;Q96F46;P05231;P05412;P19838;P20333;
C0007786	60	11	9	20	0.3333	Brain Ischemia	disease	C10;C14	Nervous System Diseases; Cardiovascular Diseases	ALB;CEBPB;DYNLL1;MAPK1;MAPK3;PARP1;PLAU;RELA;SOD1;STAT3;TP53;	ADD3;EGR1;F5;HIF1A;IL17RA;IL6;JUN;NFKB1;TNFRSF1B;	P02768;P17676;P63167;P28482;P27361;P09874;P00749;Q04206;P00441;P40763;P04637;	Q9UEY8;P18146;P12259;Q16665;Q96F46;P05231;P05412;P19838;P20333;
C0265219	29	9	10	19	0.6552	Miller Dieker syndrome	disease	C16;C10	Congenital, Hereditary, and Neonatal Diseases and Abnormalities; Nervous System Diseases	BLM;FANCD2;FANCG;FANCI;MAD2L2;RAD51;SBDS;UBE2T;YWHAE;	BRCA1;BRCA2;CTC1;DCX;FANCE;FANCM;HIC1;MNT;PALB2;SLX4;	P54132;Q9BXW9;O15287;Q9NVI1;Q9UI95;Q06609;Q9Y3A5;Q9NPD8;P62258;	P38398;P51587;Q2NKJ3;O43602;Q9HB96;Q8IYD8;Q14526;Q99583;Q86YC2;Q8IY92;
C0005398	32	13	6	19	0.5938	Cholestasis, Extrahepatic	disease	C06	Digestive System Diseases	ACTA2;ALB;COL1A1;HMGB1;KEAP1;MAP3K7;MAPK1;MAPK3;MAPK9;MYD88;NFE2L2;RELA;TIMP1;	CD68;COL3A1;FOS;IL6;JUN;NOS3;	P62736;P02768;P02452;P09429;Q14145;O43318;P28482;P27361;P45984;Q99836;Q16236;Q04206;P01033;	P34810;P02461;P01100;P05231;P05412;P29474;
C0752125	34	11	8	19	0.5588	Spinocerebellar Ataxia Type 7	disease	C16;C10	Congenital, Hereditary, and Neonatal Diseases and Abnormalities; Nervous System Diseases	ATXN1;ATXN1L;ATXN2;CACNA1G;CCDC88C;NOP56;PPP2R2B;RBM17;SCYL1;SPTBN2;TRPC3;	ATXN7;CACNA1A;CIC;FOXC1;GFI1;RUBCN;SYT14;TTBK2;	P54253;P0C7T5;Q99700;O43497;Q9P219;O00567;Q00005;Q96I25;Q96KG9;O15020;Q13507;	O15265;O00555;Q96RK0;Q12948;Q99684;Q92622;Q8NB59;Q6IQ55;
C0752124	34	11	8	19	0.5588	Spinocerebellar Ataxia Type 6 (disorder)	disease	C16;C10	Congenital, Hereditary, and Neonatal Diseases and Abnormalities; Nervous System Diseases	ATXN1;ATXN1L;ATXN2;CACNA1G;CCDC88C;NOP56;PPP2R2B;RBM17;SCYL1;SPTBN2;TRPC3;	ATXN7;CACNA1A;CIC;FOXC1;GFI1;RUBCN;SYT14;TTBK2;	P54253;P0C7T5;Q99700;O43497;Q9P219;O00567;Q00005;Q96I25;Q96KG9;O15020;Q13507;	O15265;O00555;Q96RK0;Q12948;Q99684;Q92622;Q8NB59;Q6IQ55;
C0752123	34	11	8	19	0.5588	Spinocerebellar Ataxia Type 5	disease	C16;C10	Congenital, Hereditary, and Neonatal Diseases and Abnormalities; Nervous System Diseases	ATXN1;ATXN1L;ATXN2;CACNA1G;CCDC88C;NOP56;PPP2R2B;RBM17;SCYL1;SPTBN2;TRPC3;	ATXN7;CACNA1A;CIC;FOXC1;GFI1;RUBCN;SYT14;TTBK2;	P54253;P0C7T5;Q99700;O43497;Q9P219;O00567;Q00005;Q96I25;Q96KG9;O15020;Q13507;	O15265;O00555;Q96RK0;Q12948;Q99684;Q92622;Q8NB59;Q6IQ55;
C0752121	34	11	8	19	0.5588	Spinocerebellar Ataxia Type 2	disease	C16;C10	Congenital, Hereditary, and Neonatal Diseases and Abnormalities; Nervous System Diseases	ATXN1;ATXN1L;ATXN2;CACNA1G;CCDC88C;NOP56;PPP2R2B;RBM17;SCYL1;SPTBN2;TRPC3;	ATXN7;CACNA1A;CIC;FOXC1;GFI1;RUBCN;SYT14;TTBK2;	P54253;P0C7T5;Q99700;O43497;Q9P219;O00567;Q00005;Q96I25;Q96KG9;O15020;Q13507;	O15265;O00555;Q96RK0;Q12948;Q99684;Q92622;Q8NB59;Q6IQ55;
C0752120	34	11	8	19	0.5588	Spinocerebellar Ataxia Type 1	disease	C16;C10	Congenital, Hereditary, and Neonatal Diseases and Abnormalities; Nervous System Diseases	ATXN1;ATXN1L;ATXN2;CACNA1G;CCDC88C;NOP56;PPP2R2B;RBM17;SCYL1;SPTBN2;TRPC3;	ATXN7;CACNA1A;CIC;FOXC1;GFI1;RUBCN;SYT14;TTBK2;	P54253;P0C7T5;Q99700;O43497;Q9P219;O00567;Q00005;Q96I25;Q96KG9;O15020;Q13507;	O15265;O00555;Q96RK0;Q12948;Q99684;Q92622;Q8NB59;Q6IQ55;
C0087012	34	11	8	19	0.5588	Ataxia, Spinocerebellar	disease	C16;C10	Congenital, Hereditary, and Neonatal Diseases and Abnormalities; Nervous System Diseases	ATXN1;ATXN1L;ATXN2;CACNA1G;CCDC88C;NOP56;PPP2R2B;RBM17;SCYL1;SPTBN2;TRPC3;	ATXN7;CACNA1A;CIC;FOXC1;GFI1;RUBCN;SYT14;TTBK2;	P54253;P0C7T5;Q99700;O43497;Q9P219;O00567;Q00005;Q96I25;Q96KG9;O15020;Q13507;	O15265;O00555;Q96RK0;Q12948;Q99684;Q92622;Q8NB59;Q6IQ55;
C0153633	38	13	6	19	0.5000	Malignant neoplasm of brain	disease	C04;C10	Neoplasms; Nervous System Diseases	ALK;AMOT;CDK4;CTNNB1;EGFR;PCNA;PON1;PTEN;RELA;SIRT1;SOX2;TGM2;YAP1;	BRAF;DLL1;DTX2;EML4;SMO;SPP1;	Q9UM73;Q4VCS5;P11802;P35222;P00533;P12004;P27169;P60484;Q04206;Q96EB6;P48431;P21980;P46937;	P15056;O00548;Q86UW9;Q9HC35;Q99835;P10451;
C0494261	41	9	10	19	0.4634	Combined immunodeficiency	disease	C16;C18;C20	Congenital, Hereditary, and Neonatal Diseases and Abnormalities; Nutritional and Metabolic Diseases; Immune System Diseases	LCK;MAGT1;MALT1;NHEJ1;PGM3;PIK3R1;PRKDC;STAT1;ZAP70;	CARMIL2;CD27;DCLRE1C;DOCK8;IL2RA;ORAI1;RECQL4;RFX5;STIM1;TNFRSF4;	P06239;Q9H0U3;Q9UDY8;Q9H9Q4;O95394;P27986;P78527;P42224;P43403;	Q6F5E8;P26842;Q96SD1;Q8NF50;P01589;Q96D31;O94761;P48382;Q13586;P43489;
C0151779	41	11	8	19	0.4634	Cutaneous Melanoma	disease	C04;C17	Neoplasms; Skin and Connective Tissue Diseases	ALK;CDK4;CTNNB1;ERCC2;KIT;NF1;PTEN;RAC1;TP53;TRRAP;XPC;	BAP1;BRAF;CREB1;ERCC5;JMJD6;MITF;PAK1;XPA;	Q9UM73;P11802;P35222;P18074;P10721;P21359;P60484;P63000;P04637;Q9Y4A5;Q01831;	Q92560;P15056;P16220;P28715;Q6NYC1;O75030;Q13153;P23025;
C1279420	43	5	14	19	0.4419	Anxiety neurosis (finding)	disease	F03	Mental Disorders	DNMT1;FMR1;GLO1;MAPT;MIF;	APP;CACNA1C;CRH;DISC1;DIXDC1;EOMES;FOS;MAGI2;MECP2;NPY;RAI1;SHANK1;TG;UCN;	P26358;Q06787;Q04760;P10636;P14174;	P05067;Q13936;P06850;Q9NRI5;Q155Q3;O95936;P01100;Q86UL8;P51608;P01303;Q7Z5J4;Q9Y566;P01266;P55089;
C0376280	43	5	14	19	0.4419	Anxiety States, Neurotic	disease	F03	Mental Disorders	DNMT1;FMR1;GLO1;MAPT;MIF;	APP;CACNA1C;CRH;DISC1;DIXDC1;EOMES;FOS;MAGI2;MECP2;NPY;RAI1;SHANK1;TG;UCN;	P26358;Q06787;Q04760;P10636;P14174;	P05067;Q13936;P06850;Q9NRI5;Q155Q3;O95936;P01100;Q86UL8;P51608;P01303;Q7Z5J4;Q9Y566;P01266;P55089;
C0008312	47	9	10	19	0.4043	Primary biliary cirrhosis	disease	C23;C06	Pathological Conditions, Signs and Symptoms; Digestive System Diseases	ALB;ENTPD2;KEAP1;NFE2L2;NSA2;POU2AF1;RELA;TNPO3;UBD;	CLEC16A;HIF1A;IRF5;KRT7;LOX;NFKB1;NOS3;SLC4A2;SPIB;TYK2;	P02768;Q9Y5L3;Q14145;Q16236;O95478;Q16633;Q04206;Q9Y5L0;O15205;	Q2KHT3;Q16665;Q13568;P08729;P28300;P19838;P29474;P04920;Q01892;P29597;
C0004153	59	12	7	19	0.3220	Atherosclerosis	disease	C14	Cardiovascular Diseases	AGER;APOE;CYBA;ESR1;NECTIN2;PARP1;PLA2G2A;PON1;SIRT1;SOD1;STAT3;TRIM28;	ADIPOQ;AHR;BCL3;FASLG;IL6;LPA;NOS3;	Q15109;P02649;P13498;P03372;Q92692;P09874;P14555;P27169;Q96EB6;P00441;P40763;Q13263;	Q15848;P35869;P20749;P48023;P05231;P08519;P29474;
C0085762	67	7	12	19	0.2836	Alcohol abuse	disease	C25;F03	Chemically-Induced Disorders; Mental Disorders	APOE;ARNTL2;DRD3;EGFR;GAL;SIRT1;TF;	CRH;FN1;GATA4;GPHN;IGF1;MPDZ;NPY;PDE4B;PDYN;POMC;SNCA;TBX19;	P02649;Q8WYA1;P35462;P00533;P22466;Q96EB6;P02787;	P06850;P02751;P43694;Q9NQX3;P05019;O75970;P01303;Q07343;P01213;P01189;P37840;O60806;
C3241937	70	11	8	19	0.2714	Nonalcoholic Steatohepatitis	disease	C06	Digestive System Diseases	EIF2AK1;FOLR2;IKBKG;LIF;NFE2L2;PNPLA3;PRKACA;PRKCA;PTEN;RDX;SIRT1;	ADIPOQ;AHR;FGF21;NR5A2;SREBF1;STC2;TNFRSF1B;XBP1;	Q9BQI3;P14207;Q9Y6K9;P15018;Q16236;Q9NST1;P17612;P17252;P60484;P35241;Q96EB6;	Q15848;P35869;Q9NSA1;O00482;P36956;O76061;P20333;P17861;
C0400966	70	11	8	19	0.2714	Non-alcoholic Fatty Liver Disease	disease	C06	Digestive System Diseases	EIF2AK1;FOLR2;IKBKG;LIF;NFE2L2;PNPLA3;PRKACA;PRKCA;PTEN;RDX;SIRT1;	ADIPOQ;AHR;FGF21;NR5A2;SREBF1;STC2;TNFRSF1B;XBP1;	Q9BQI3;P14207;Q9Y6K9;P15018;Q16236;Q9NST1;P17612;P17252;P60484;P35241;Q96EB6;	Q15848;P35869;Q9NSA1;O00482;P36956;O76061;P20333;P17861;
C0036920	27	7	11	18	0.6667	Sezary Syndrome	disease	C04;C20;C15	Neoplasms; Immune System Diseases; Hemic and Lymphatic Diseases	CHD3;KMT2D;MAPK1;PTEN;RPS6KA1;SMARCA4;TP53;	ARID1A;BRAF;BRD9;CDKN1B;CREBBP;DNMT3A;KMT2C;PLCG1;TET2;TNFRSF1B;ZEB1;	Q12873;O14686;P28482;P60484;Q15418;P51532;P04637;	O14497;P15056;Q9H8M2;P46527;Q92793;Q9Y6K1;Q8NEZ4;P19174;Q6N021;P20333;P37275;
C0085997	29	9	9	18	0.6207	Child Development Disorders, Specific	disease	F03	Mental Disorders	AS3MT;CHD4;MAPK3;PNKP;PTEN;SHANK3;SLC2A1;SLC4A4;TBCD;	ARFGAP1;CBL;DOCK8;KCNQ2;KCNT1;KIF1A;MECP2;MSL3;WDFY4;	Q9HBK9;Q14839;P27361;Q96T60;P60484;Q9BYB0;P11166;Q9Y6R1;Q9BTW9;	Q8N6T3;P22681;Q8NF50;O43526;Q5JUK3;Q12756;P51608;Q8N5Y2;Q6ZS81;
C0085996	29	9	9	18	0.6207	Child Development Deviations	disease	F03	Mental Disorders	AS3MT;CHD4;MAPK3;PNKP;PTEN;SHANK3;SLC2A1;SLC4A4;TBCD;	ARFGAP1;CBL;DOCK8;KCNQ2;KCNT1;KIF1A;MECP2;MSL3;WDFY4;	Q9HBK9;Q14839;P27361;Q96T60;P60484;Q9BYB0;P11166;Q9Y6R1;Q9BTW9;	Q8N6T3;P22681;Q8NF50;O43526;Q5JUK3;Q12756;P51608;Q8N5Y2;Q6ZS81;
C0040136	37	10	8	18	0.4865	Thyroid Neoplasm	disease	C04;C19	Neoplasms; Endocrine System Diseases	BRD4;ENPP2;MSH6;NCOA4;PRKAR1A;PTGES2;TERT;TP53;TPM3;TPR;	BRAF;EPOR;HIF1A;IL6;PRDM2;RAP1GAP;RXRA;TCF7L1;	O60885;Q13822;P52701;Q13772;P10644;Q9H7Z7;O14746;P04637;P06753;P12270;	P15056;P19235;Q16665;P05231;Q13029;P47736;P19793;Q9HCS4;
C0009324	63	8	10	18	0.2857	Ulcerative Colitis	disease	C06	Digestive System Diseases	ARPC2;GPR65;HNF4A;NKX2-3;ORMDL3;PRDM1;RELA;STAT3;	DAP;DEFA5;ECM1;HERC2;IKZF1;IL10RA;IRF5;KIF21B;LSP1;RIPK2;	O15144;Q8IYL9;P41235;Q8TAU0;Q8N138;O75626;Q04206;P40763;	P51397;Q01523;Q16610;O95714;Q13422;Q13651;Q13568;O75037;P33241;O43353;
C1292769	20	5	12	17	0.8500	Precursor B-cell lymphoblastic leukemia	disease	C04;C20;C15	Neoplasms; Immune System Diseases; Hemic and Lymphatic Diseases	ETV6;FLT3;GATA3;HLA-C;TP53;	ABL1;AFF1;AUTS2;BCR;FOXP1;HLF;IKZF1;KMT2A;PAX5;PBX1;RUNX1;TCF3;	P41212;P36888;P23771;P10321;P04637;	P00519;P51825;Q8WXX7;P11274;Q9H334;Q16534;Q13422;Q03164;Q02548;P40424;Q01196;P15923;
C3711387	22	5	12	17	0.7727	Autosomal Recessive Primary Microcephaly	disease	C16;C05;C10	Congenital, Hereditary, and Neonatal Diseases and Abnormalities; Musculoskeletal Diseases; Nervous System Diseases	CIT;NCAPD3;PYCR2;TAF13;WDR62;	ANKLE2;CDK5RAP2;CENPJ;CEP152;CEP63;KIF14;KNL1;MAP11;MCPH1;PHC1;SASS6;STIL;	O14578;P42695;Q96C36;Q15543;O43379;	Q86XL3;Q96SN8;Q9HC77;O94986;Q96MT8;Q15058;Q8NG31;Q8WVR3;Q8NEM0;P78364;Q6UVJ0;Q15468;
C0431350	22	8	9	17	0.7727	Primary microcephaly	disease	C16;C05;C10	Congenital, Hereditary, and Neonatal Diseases and Abnormalities; Musculoskeletal Diseases; Nervous System Diseases	CIT;CTNNB1;PLK4;RBBP8;TRMT10A;TUBGCP3;TUBGCP6;WDR62;	CDK5RAP2;CENPJ;CEP152;CEP63;KNL1;MCPH1;NDE1;PHC1;STIL;	O14578;P35222;O00444;Q99708;Q8TBZ6;Q96CW5;Q96RT7;O43379;	Q96SN8;Q9HC77;O94986;Q96MT8;Q8NG31;Q8NEM0;Q9NXR1;P78364;Q15468;
C1704230	25	7	10	17	0.6800	Grade I Astrocytoma	disease	C04	Neoplasms	ACVR1;ESR1;LATS1;LATS2;NCOA3;NF1;PTPN11;	AR;BRAF;DLL3;FGFR1;HEY1;HEY2;HIF1A;KIAA1549;NOTCH1;NOTCH2;	Q04771;P03372;O95835;Q9NRM7;Q9Y6Q9;P21359;Q06124;	P10275;P15056;Q9NYJ7;P11362;Q9Y5J3;Q9UBP5;Q16665;Q9HCM3;P46531;Q04721;
C0750936	25	7	10	17	0.6800	Intracranial Astrocytoma	disease	C04	Neoplasms	ACVR1;ESR1;LATS1;LATS2;NCOA3;NF1;PTPN11;	AR;BRAF;DLL3;FGFR1;HEY1;HEY2;HIF1A;KIAA1549;NOTCH1;NOTCH2;	Q04771;P03372;O95835;Q9NRM7;Q9Y6Q9;P21359;Q06124;	P10275;P15056;Q9NYJ7;P11362;Q9Y5J3;Q9UBP5;Q16665;Q9HCM3;P46531;Q04721;
C0750935	25	7	10	17	0.6800	Cerebral Astrocytoma	disease	C04	Neoplasms	ACVR1;ESR1;LATS1;LATS2;NCOA3;NF1;PTPN11;	AR;BRAF;DLL3;FGFR1;HEY1;HEY2;HIF1A;KIAA1549;NOTCH1;NOTCH2;	Q04771;P03372;O95835;Q9NRM7;Q9Y6Q9;P21359;Q06124;	P10275;P15056;Q9NYJ7;P11362;Q9Y5J3;Q9UBP5;Q16665;Q9HCM3;P46531;Q04721;
C0547065	25	7	10	17	0.6800	Mixed oligoastrocytoma	disease	C04	Neoplasms	ACVR1;ESR1;LATS1;LATS2;NCOA3;NF1;PTPN11;	AR;BRAF;DLL3;FGFR1;HEY1;HEY2;HIF1A;KIAA1549;NOTCH1;NOTCH2;	Q04771;P03372;O95835;Q9NRM7;Q9Y6Q9;P21359;Q06124;	P10275;P15056;Q9NYJ7;P11362;Q9Y5J3;Q9UBP5;Q16665;Q9HCM3;P46531;Q04721;
C0338070	25	7	10	17	0.6800	Childhood Cerebral Astrocytoma	disease	C04	Neoplasms	ACVR1;ESR1;LATS1;LATS2;NCOA3;NF1;PTPN11;	AR;BRAF;DLL3;FGFR1;HEY1;HEY2;HIF1A;KIAA1549;NOTCH1;NOTCH2;	Q04771;P03372;O95835;Q9NRM7;Q9Y6Q9;P21359;Q06124;	P10275;P15056;Q9NYJ7;P11362;Q9Y5J3;Q9UBP5;Q16665;Q9HCM3;P46531;Q04721;
C0334583	25	7	10	17	0.6800	Pilocytic Astrocytoma	disease	C04	Neoplasms	ACVR1;ESR1;LATS1;LATS2;NCOA3;NF1;PTPN11;	AR;BRAF;DLL3;FGFR1;HEY1;HEY2;HIF1A;KIAA1549;NOTCH1;NOTCH2;	Q04771;P03372;O95835;Q9NRM7;Q9Y6Q9;P21359;Q06124;	P10275;P15056;Q9NYJ7;P11362;Q9Y5J3;Q9UBP5;Q16665;Q9HCM3;P46531;Q04721;
C0280785	25	7	10	17	0.6800	Diffuse Astrocytoma	disease	C04	Neoplasms	ACVR1;ESR1;LATS1;LATS2;NCOA3;NF1;PTPN11;	AR;BRAF;DLL3;FGFR1;HEY1;HEY2;HIF1A;KIAA1549;NOTCH1;NOTCH2;	Q04771;P03372;O95835;Q9NRM7;Q9Y6Q9;P21359;Q06124;	P10275;P15056;Q9NYJ7;P11362;Q9Y5J3;Q9UBP5;Q16665;Q9HCM3;P46531;Q04721;
C0280783	25	7	10	17	0.6800	Juvenile Pilocytic Astrocytoma	disease	C04	Neoplasms	ACVR1;ESR1;LATS1;LATS2;NCOA3;NF1;PTPN11;	AR;BRAF;DLL3;FGFR1;HEY1;HEY2;HIF1A;KIAA1549;NOTCH1;NOTCH2;	Q04771;P03372;O95835;Q9NRM7;Q9Y6Q9;P21359;Q06124;	P10275;P15056;Q9NYJ7;P11362;Q9Y5J3;Q9UBP5;Q16665;Q9HCM3;P46531;Q04721;
C0205768	25	7	10	17	0.6800	Subependymal Giant Cell Astrocytoma	disease	C04	Neoplasms	ACVR1;ESR1;LATS1;LATS2;NCOA3;NF1;PTPN11;	AR;BRAF;DLL3;FGFR1;HEY1;HEY2;HIF1A;KIAA1549;NOTCH1;NOTCH2;	Q04771;P03372;O95835;Q9NRM7;Q9Y6Q9;P21359;Q06124;	P10275;P15056;Q9NYJ7;P11362;Q9Y5J3;Q9UBP5;Q16665;Q9HCM3;P46531;Q04721;
C0158981	25	4	13	17	0.6800	Neonatal diabetes mellitus	disease	C16;C18;C19	Congenital, Hereditary, and Neonatal Diseases and Abnormalities; Nutritional and Metabolic Diseases; Endocrine System Diseases	ABCC8;INSR;MNX1;STAT3;	EIF2AK3;FOXP3;GATA4;GATA6;GLIS3;HNF1B;IL2RA;NEUROD1;NEUROG3;NKX2-2;PDX1;PTF1A;RFX6;	Q09428;P06213;P50219;P40763;	Q9NZJ5;Q9BZS1;P43694;Q92908;Q8NEA6;P35680;P01589;Q13562;Q9Y4Z2;O95096;P52945;Q7RTS3;Q8HWS3;
C0004114	25	7	10	17	0.6800	Astrocytoma	disease	C04	Neoplasms	ACVR1;ESR1;LATS1;LATS2;NCOA3;NF1;PTPN11;	AR;BRAF;DLL3;FGFR1;HEY1;HEY2;HIF1A;KIAA1549;NOTCH1;NOTCH2;	Q04771;P03372;O95835;Q9NRM7;Q9Y6Q9;P21359;Q06124;	P10275;P15056;Q9NYJ7;P11362;Q9Y5J3;Q9UBP5;Q16665;Q9HCM3;P46531;Q04721;
C0334582	26	7	10	17	0.6538	Fibrillary Astrocytoma	disease	C04	Neoplasms	ACVR1;ESR1;LATS1;LATS2;NCOA3;NF1;PTPN11;	AR;BRAF;DLL3;FGFR1;HEY1;HEY2;HIF1A;KIAA1549;NOTCH1;NOTCH2;	Q04771;P03372;O95835;Q9NRM7;Q9Y6Q9;P21359;Q06124;	P10275;P15056;Q9NYJ7;P11362;Q9Y5J3;Q9UBP5;Q16665;Q9HCM3;P46531;Q04721;
C0334581	26	7	10	17	0.6538	Gemistocytic astrocytoma	disease	C04	Neoplasms	ACVR1;ESR1;LATS1;LATS2;NCOA3;NF1;PTPN11;	AR;BRAF;DLL3;FGFR1;HEY1;HEY2;HIF1A;KIAA1549;NOTCH1;NOTCH2;	Q04771;P03372;O95835;Q9NRM7;Q9Y6Q9;P21359;Q06124;	P10275;P15056;Q9NYJ7;P11362;Q9Y5J3;Q9UBP5;Q16665;Q9HCM3;P46531;Q04721;
C0334580	26	7	10	17	0.6538	Protoplasmic astrocytoma	disease	C04	Neoplasms	ACVR1;ESR1;LATS1;LATS2;NCOA3;NF1;PTPN11;	AR;BRAF;DLL3;FGFR1;HEY1;HEY2;HIF1A;KIAA1549;NOTCH1;NOTCH2;	Q04771;P03372;O95835;Q9NRM7;Q9Y6Q9;P21359;Q06124;	P10275;P15056;Q9NYJ7;P11362;Q9Y5J3;Q9UBP5;Q16665;Q9HCM3;P46531;Q04721;
C0023465	26	9	8	17	0.6538	Acute monocytic leukemia	disease	C04	Neoplasms	BLM;CEBPA;FANCD2;FANCG;FANCI;MAD2L2;RAD51;SBDS;UBE2T;	BRCA1;CTC1;DNMT3A;FANCE;FANCM;KMT2A;PALB2;SLX4;	P54132;P49715;Q9BXW9;O15287;Q9NVI1;Q9UI95;Q06609;Q9Y3A5;Q9NPD8;	P38398;Q2NKJ3;Q9Y6K1;Q9HB96;Q8IYD8;Q03164;Q86YC2;Q8IY92;
C0334579	27	7	10	17	0.6296	Anaplastic astrocytoma	disease	C04	Neoplasms	ACVR1;ESR1;LATS1;LATS2;NCOA3;NF1;PTPN11;	AR;BRAF;DLL3;FGFR1;HEY1;HEY2;HIF1A;KIAA1549;NOTCH1;NOTCH2;	Q04771;P03372;O95835;Q9NRM7;Q9Y6Q9;P21359;Q06124;	P10275;P15056;Q9NYJ7;P11362;Q9Y5J3;Q9UBP5;Q16665;Q9HCM3;P46531;Q04721;
C0036337	28	10	7	17	0.6071	Schizoaffective Disorder	disease	F03	Mental Disorders	C9orf72;CALR;NR3C1;NTRK1;PRKCA;PVALB;RBM12;SELENBP1;SST;TCF7L2;	CPLX1;CPLX2;GRIA1;MED15;NEUROG1;NPAS2;NPY;	Q96LT7;P27797;P04150;P04629;P17252;P20472;Q9NTZ6;Q13228;P61278;Q9NQB0;	O14810;Q6PUV4;P42261;Q96RN5;Q92886;Q99743;P01303;
C0023473	29	8	9	17	0.5862	Myeloid Leukemia, Chronic	disease	C04;C15	Neoplasms; Hemic and Lymphatic Diseases	ARNTL;ASXL1;CA9;DDX41;HSPA5;PER2;TERT;WT1;	ABL1;BCR;BRAF;CRY2;CSF3R;PER1;PER3;RUNX1;SETBP1;	O00327;Q8IXJ9;Q16790;Q9UJV9;P11021;O15055;O14746;P19544;	P00519;P11274;P15056;Q49AN0;Q99062;O15534;P56645;Q01196;Q9Y6X0;
C0022548	34	14	3	17	0.5000	Keloid	disease	C23;C17	Pathological Conditions, Signs and Symptoms; Skin and Connective Tissue Diseases	ALB;COL1A1;COL5A1;EIF5A;MIF;PFN1;PRDX1;PRDX2;RAN;S100A4;S100A8;S100A9;SFN;TPM1;	COL3A1;FOXL2;NEDD4;	P02768;P02452;P20908;P63241;P14174;P07737;Q06830;P32119;P62826;P26447;P05109;P06702;P31947;P09493;	P02461;P58012;P46934;
C4551906	35	4	13	17	0.4857	Ciliary Dyskinesia, Primary, 1, With Or Without Situs Inversus	disease	C16;C08;C09;C14	Congenital, Hereditary, and Neonatal Diseases and Abnormalities; Respiratory Tract Diseases; Otorhinolaryngologic Diseases; Cardiovascular Diseases	DNAAF5;DNAH9;PIH1D3;RSPH3;	CCDC114;DNAAF3;FOXJ1;GAS2L2;HYDIN;LRRC56;LRRC6;MCIDAS;OFD1;RPGR;RSPH1;SPAG1;SPEF2;	Q86Y56;Q9NYC9;Q9NQM4;Q86UC2;	Q96M63;Q8N9W5;Q92949;Q8NHY3;Q4G0P3;Q8IYG6;Q86X45;D6RGH6;O75665;Q92834;Q8WYR4;Q07617;Q9C093;
C4317124	35	4	13	17	0.4857	Polynesian Bronchiectasis	disease	C16;C08;C09;C14	Congenital, Hereditary, and Neonatal Diseases and Abnormalities; Respiratory Tract Diseases; Otorhinolaryngologic Diseases; Cardiovascular Diseases	DNAAF5;DNAH9;PIH1D3;RSPH3;	CCDC114;DNAAF3;FOXJ1;GAS2L2;HYDIN;LRRC56;LRRC6;MCIDAS;OFD1;RPGR;RSPH1;SPAG1;SPEF2;	Q86Y56;Q9NYC9;Q9NQM4;Q86UC2;	Q96M63;Q8N9W5;Q92949;Q8NHY3;Q4G0P3;Q8IYG6;Q86X45;D6RGH6;O75665;Q92834;Q8WYR4;Q07617;Q9C093;
C0151468	35	9	8	17	0.4857	Thyroid Gland Follicular Adenoma	disease	C04;C19	Neoplasms; Endocrine System Diseases	BRD4;ENPP2;MSH6;NCOA4;PTGES2;TERT;TP53;TPM3;TPR;	BRAF;EPOR;HIF1A;IL6;PRDM2;RAP1GAP;RXRA;TCF7L1;	O60885;Q13822;P52701;Q13772;Q9H7Z7;O14746;P04637;P06753;P12270;	P15056;P19235;Q16665;P05231;Q13029;P47736;P19793;Q9HCS4;
C0022521	35	4	13	17	0.4857	Kartagener Syndrome	disease	C16;C08;C09;C14	Congenital, Hereditary, and Neonatal Diseases and Abnormalities; Respiratory Tract Diseases; Otorhinolaryngologic Diseases; Cardiovascular Diseases	DNAAF5;DNAH9;PIH1D3;RSPH3;	CCDC114;DNAAF3;FOXJ1;GAS2L2;HYDIN;LRRC56;LRRC6;MCIDAS;OFD1;RPGR;RSPH1;SPAG1;SPEF2;	Q86Y56;Q9NYC9;Q9NQM4;Q86UC2;	Q96M63;Q8N9W5;Q92949;Q8NHY3;Q4G0P3;Q8IYG6;Q86X45;D6RGH6;O75665;Q92834;Q8WYR4;Q07617;Q9C093;
C0022665	40	7	10	17	0.4250	Kidney Neoplasm	disease	C04;C13;C12	Neoplasms; Female Urogenital Diseases and Pregnancy Complications; Male Urogenital Diseases	AURKA;HPGDS;MAPK1;MAPK3;RANBP1;TNFRSF9;UBE2T;	BAP1;BCOR;BRAF;CDKN1B;EIF4EBP1;ESCO2;FIGNL1;NF2;TSC2;VHL;	O14965;O60760;P28482;P27361;P43487;Q07011;Q9NPD8;	Q92560;Q6W2J9;P15056;P46527;Q13541;Q56NI9;Q6PIW4;P35240;P49815;P40337;
C0282126	41	7	10	17	0.4146	Depression, Neurotic	disease	F03	Mental Disorders	ALB;GLO1;MIF;NR3C1;PON1;RELN;SOD1;	CRH;DISC1;DIXDC1;FGF2;FGFR1;GSK3A;IL6;NPY;POMC;TG;	P02768;Q04760;P14174;P04150;P27169;P78509;P00441;	P06850;Q9NRI5;Q155Q3;P09038;P11362;P49840;P05231;P01303;P01189;P01266;
C0025193	41	7	10	17	0.4146	Melancholia	disease	F03	Mental Disorders	ALB;GLO1;MIF;NR3C1;PON1;RELN;SOD1;	CRH;DISC1;DIXDC1;FGF2;FGFR1;GSK3A;IL6;NPY;POMC;TG;	P02768;Q04760;P14174;P04150;P27169;P78509;P00441;	P06850;Q9NRI5;Q155Q3;P09038;P11362;P49840;P05231;P01303;P01189;P01266;
C0263628	42	9	8	17	0.4048	Tumoral calcinosis	disease	C18	Nutritional and Metabolic Diseases	COL1A1;DMD;FGF23;ITGB1;PTPN6;PYCARD;SNAI2;TIMP1;TP53;	COL18A1;CTC1;LSP1;NOTCH1;POMC;RIPK3;SPN;SPP1;	P02452;P11532;Q9GZV9;P05556;P29350;Q9ULZ3;O43623;P01033;P04637;	P39060;Q2NKJ3;P33241;P46531;P01189;Q9Y572;P16150;P10451;
C0086133	42	7	10	17	0.4048	Depressive Syndrome	disease	F03	Mental Disorders	ALB;GLO1;MIF;NR3C1;PON1;RELN;SOD1;	CRH;DISC1;DIXDC1;FGF2;FGFR1;GSK3A;IL6;NPY;POMC;TG;	P02768;Q04760;P14174;P04150;P27169;P78509;P00441;	P06850;Q9NRI5;Q155Q3;P09038;P11362;P49840;P05231;P01303;P01189;P01266;
C0011881	43	11	6	17	0.3953	Diabetic Nephropathy	disease	C13;C12;C19	Female Urogenital Diseases and Pregnancy Complications; Male Urogenital Diseases; Endocrine System Diseases	ALB;HNF1A;MFN2;MYCN;NFE2L2;PON1;PTPN11;RELA;TNFAIP1;VDAC1;VDAC2;	ADIPOQ;ALPK1;CDKN1A;COL4A1;FN1;NOS3;	P02768;P20823;O95140;P04198;Q16236;P27169;Q06124;Q04206;Q13829;P21796;P45880;	Q15848;Q96QP1;P38936;P02462;P02751;P29474;
C0022661	48	7	10	17	0.3542	Kidney Failure, Chronic	disease	C13;C12	Female Urogenital Diseases and Pregnancy Complications; Male Urogenital Diseases	ALB;CYBA;HMOX1;MYH9;NOX4;PAX2;RELA;	ADIPOQ;CD68;HBEGF;IGF1;IL6;MLXIPL;NCF1;NFKB1;SREBF1;SREBF2;	P02768;P13498;P09601;P35579;Q9NPH5;Q02962;Q04206;	Q15848;P34810;Q99075;P05019;P05231;Q9NP71;P14598;P19838;P36956;Q12772;
C0038587	58	5	12	17	0.2931	Substance Withdrawal Syndrome	disease	C25;F03	Chemically-Induced Disorders; Mental Disorders	GNAI1;MAPK1;MAPK3;PER2;RUNX2;	CHRM5;CREB1;CRH;FOS;GRIA1;HCRT;NPTX2;NPY;PER1;PER3;POMC;SMAD5;	P63096;P28482;P27361;O15055;Q13950;	P08912;P16220;P06850;P01100;P42261;O43612;P47972;P01303;O15534;P56645;P01189;Q99717;
C0086404	63	11	6	17	0.2698	Experimental Hepatoma	disease	C06;C04	Digestive System Diseases; Neoplasms	CTNNB1;FOXM1;GLUL;IKBKG;MAPK1;MAPK3;MYC;PML;PRDX1;STAT3;TP53;	GRP;IL6;SOX4;SPP1;TNFRSF10B;TSC22D1;	P35222;Q08050;P15104;Q9Y6K9;P28482;P27361;P01106;P29590;Q06830;P40763;P04637;	P07492;P05231;Q06945;P10451;O14763;Q15714;
C0019208	63	11	6	17	0.2698	Hepatoma, Novikoff	disease	C06;C04	Digestive System Diseases; Neoplasms	CTNNB1;FOXM1;GLUL;IKBKG;MAPK1;MAPK3;MYC;PML;PRDX1;STAT3;TP53;	GRP;IL6;SOX4;SPP1;TNFRSF10B;TSC22D1;	P35222;Q08050;P15104;Q9Y6K9;P28482;P27361;P01106;P29590;Q06830;P40763;P04637;	P07492;P05231;Q06945;P10451;O14763;Q15714;
C0019207	63	11	6	17	0.2698	Hepatoma, Morris	disease	C06;C04	Digestive System Diseases; Neoplasms	CTNNB1;FOXM1;GLUL;IKBKG;MAPK1;MAPK3;MYC;PML;PRDX1;STAT3;TP53;	GRP;IL6;SOX4;SPP1;TNFRSF10B;TSC22D1;	P35222;Q08050;P15104;Q9Y6K9;P28482;P27361;P01106;P29590;Q06830;P40763;P04637;	P07492;P05231;Q06945;P10451;O14763;Q15714;
C0007112	20	11	5	16	0.8000	Adenocarcinoma of prostate	disease	C04;C12	Neoplasms; Male Urogenital Diseases	ATM;AURKA;AXIN1;EGFR;EPHB2;FOXA1;HDAC2;KLF6;MAD1L1;MYC;PTEN;	AR;BRAF;BRCA1;BRCA2;PALB2;	Q13315;O14965;O15169;P00533;P29323;P55317;Q92769;Q99612;Q9Y6D9;P01106;P60484;	P10275;P15056;P38398;P51587;Q86YC2;
C0265202	22	6	10	16	0.7273	Seckel syndrome	disease	C23;C16;C05;C10;C19	Pathological Conditions, Signs and Symptoms; Congenital, Hereditary, and Neonatal Diseases and Abnormalities; Musculoskeletal Diseases; Nervous System Diseases; Endocrine System Diseases	CENPE;ORC4;ORC6;PLK4;RBBP8;TRAIP;	ATRIP;CDT1;CENPF;CENPJ;CEP152;DNMT3A;GMNN;IGF1;PCNT;XRCC4;	Q02224;O43929;Q9Y5N6;O00444;Q99708;Q9BWF2;	Q8WXE1;Q9H211;P49454;Q9HC77;O94986;Q9Y6K1;O75496;P05019;O95613;Q13426;
C0037769	24	5	11	16	0.6667	West Syndrome	disease	C10	Nervous System Diseases	HSD17B4;PIGA;SPTAN1;TBCD;WDR45;	ARX;CDKL5;CRH;GRIN2B;MAGI2;PHACTR1;PLCB1;POMC;SCN2A;TSC1;TSC2;	P51659;P37287;Q13813;Q9BTW9;Q9Y484;	Q96QS3;O76039;P06850;Q13224;Q86UL8;Q9C0D0;Q9NQ66;P01189;Q99250;Q92574;P49815;
C1368275	28	9	7	16	0.5714	Pigmented Basal Cell Carcinoma	disease	C04	Neoplasms	CLPTM1L;FBXW7;GLI2;KRT5;LATS1;MYCN;PTPN14;TERT;TP53;	BAP1;IL6;KRT17;PTCH2;RASA1;SMO;XPA;	Q96KA5;Q969H0;P10070;P13647;O95835;P04198;Q15678;O14746;P04637;	Q92560;P05231;Q04695;Q9Y6C5;P20936;Q99835;P23025;
C4721806	29	9	7	16	0.5517	Carcinoma, Basal Cell	disease	C04	Neoplasms	CLPTM1L;FBXW7;GLI2;KRT5;LATS1;MYCN;PTPN14;TERT;TP53;	BAP1;IL6;KRT17;PTCH2;RASA1;SMO;XPA;	Q96KA5;Q969H0;P10070;P13647;O95835;P04198;Q15678;O14746;P04637;	Q92560;P05231;Q04695;Q9Y6C5;P20936;Q99835;P23025;
C0346153	30	9	7	16	0.5333	Breast Cancer, Familial	disease	C04;C17	Neoplasms; Skin and Connective Tissue Diseases	ATM;KLLN;MRE11;MSH2;MSH6;NBN;PPM1D;RAD50;RECQL;	BARD1;BRCA1;BRCA2;GEN1;MCPH1;PALB2;SLX4;	Q13315;B2CW77;P49959;P43246;P52701;O60934;O15297;Q92878;P46063;	Q99728;P38398;P51587;Q17RS7;Q8NEM0;Q86YC2;Q8IY92;
C0543859	31	11	5	16	0.5161	Amyotrophic Lateral Sclerosis, Guam Form	disease	C18;C10	Nutritional and Metabolic Diseases; Nervous System Diseases	ATXN2;C9orf72;DBR1;FUS;PARK7;PON1;SIGMAR1;SOD1;SQSTM1;TARDBP;TP53;	CFAP410;MOBP;NEK1;OPTN;TNFRSF21;	Q99700;Q96LT7;Q9UK59;P35637;Q99497;P27169;Q99720;P00441;Q13501;Q13148;P04637;	O43822;Q13875;Q96PY6;Q96CV9;O75509;
C2931498	32	9	7	16	0.5000	Mental Retardation, X-Linked 1	disease	C16;C10	Congenital, Hereditary, and Neonatal Diseases and Abnormalities; Nervous System Diseases	ALG13;CXorf56;DLG3;DMD;HCFC1;PAK3;RPS6KA3;UPF3B;USP9X;	ARHGEF6;ARX;CNKSR2;FRMPD4;IQSEC2;MECP2;MED12;	Q9NP73;Q9H5V9;Q92796;P11532;P51610;O75914;P51812;Q9BZI7;Q93008;	Q15052;Q96QS3;Q8WXI2;Q14CM0;Q5JU85;P51608;Q93074;
C0149782	32	10	6	16	0.5000	Squamous cell carcinoma of lung	disease	C04;C08	Neoplasms; Respiratory Tract Diseases	BMP2K;DCLK3;DDR1;EGFR;MAP2K4;MAP3K15;MYLK4;PLK1;PRKDC;TTN;	FGFR1;MAST4;MYO18B;NOTCH1;TRIM24;WNK3;	Q9NSY1;Q9C098;Q08345;P00533;P45985;Q6ZN16;Q86YV6;P53350;P78527;Q8WZ42;	P11362;O15021;Q8IUG5;P46531;O15164;Q9BYP7;
C0035222	39	13	3	16	0.4103	Respiratory Distress Syndrome, Adult	disease	C08	Respiratory Tract Diseases	ACAA2;ALB;APC;EDN1;EIF2AK1;FGFR4;LIM2;PRDX6;PSMA4;S100A4;S100A9;SLC25A11;TIMP1;	EBF1;IGFBP6;LCT;	P42765;P02768;P25054;P05305;Q9BQI3;P22455;P55344;P30041;P25789;P26447;P06702;Q02978;P01033;	Q9UH73;P24592;P09848;
C4551595	42	7	9	16	0.3810	Biliary Cirrhosis, Primary, 1	disease	C23;C06	Pathological Conditions, Signs and Symptoms; Digestive System Diseases	ALB;ENTPD2;KEAP1;NFE2L2;NSA2;RELA;UBD;	CLEC16A;HIF1A;KRT7;LOX;NFKB1;NOS3;SLC4A2;SPIB;TYK2;	P02768;Q9Y5L3;Q14145;Q16236;O95478;Q04206;O15205;	Q2KHT3;Q16665;P08729;P28300;P19838;P29474;P04920;Q01892;P29597;
C0238065	42	7	9	16	0.3810	Secondary Biliary Cholangitis	disease	C23;C06	Pathological Conditions, Signs and Symptoms; Digestive System Diseases	ALB;ENTPD2;KEAP1;NFE2L2;NSA2;RELA;UBD;	CLEC16A;HIF1A;KRT7;LOX;NFKB1;NOS3;SLC4A2;SPIB;TYK2;	P02768;Q9Y5L3;Q14145;Q16236;O95478;Q04206;O15205;	Q2KHT3;Q16665;P08729;P28300;P19838;P29474;P04920;Q01892;P29597;
C0023892	42	7	9	16	0.3810	Biliary cirrhosis	disease	C23;C06	Pathological Conditions, Signs and Symptoms; Digestive System Diseases	ALB;ENTPD2;KEAP1;NFE2L2;NSA2;RELA;UBD;	CLEC16A;HIF1A;KRT7;LOX;NFKB1;NOS3;SLC4A2;SPIB;TYK2;	P02768;Q9Y5L3;Q14145;Q16236;O95478;Q04206;O15205;	Q2KHT3;Q16665;P08729;P28300;P19838;P29474;P04920;Q01892;P29597;
C1623038	47	12	4	16	0.3404	Cirrhosis	disease	C23	Pathological Conditions, Signs and Symptoms	ADRB2;ALB;ATM;COL1A1;CTNNB1;HMOX1;LGALS3;NPR1;PIK3CG;SFRP1;SIRT1;STAT3;	ADRA2A;ADRA2C;COL1A2;COL3A1;	P07550;P02768;Q13315;P02452;P35222;P09601;P17931;P16066;P48736;Q8N474;Q96EB6;P40763;	P08913;P18825;P08123;P02461;
C0010346	50	4	12	16	0.3200	Crohn Disease	disease	C06	Digestive System Diseases	LRRK2;NKX2-3;SMAD3;STAT3;	ADIPOQ;BACH2;DNMT3A;FN1;IGF1;IL2RA;IL6;MUC2;PHOX2B;TAGAP;TCF7;TYK2;	Q5S007;Q8TAU0;P84022;P40763;	Q15848;Q9BYV9;Q9Y6K1;P02751;P05019;P01589;P05231;Q02817;Q99453;Q8N103;P36402;P29597;
C0162820	67	7	9	16	0.2388	Dermatitis, Allergic Contact	disease	C17;C20	Skin and Connective Tissue Diseases; Immune System Diseases	GRK2;IPCEF1;NFE2L2;NUMA1;PHLDA1;PIM1;PRDX4;	BMP6;CISH;CREM;FYB1;IL2RA;MEOX1;MXD1;SPP1;STAC;	P25098;Q8WWN9;Q16236;Q14980;Q8WV24;P11309;Q13162;	P22004;Q9NSE2;Q03060;O15117;P01589;P50221;Q05195;P10451;Q99469;
C0023470	18	9	6	15	0.8333	Myeloid Leukemia	disease	C04	Neoplasms	AGO2;GSKIP;HDAC2;KMT2E;PRDX2;RAD21;SMC1A;SMC3;TOP2B;	ATG2B;KMT2A;MECOM;SETBP1;SMARCD2;SPI1;	Q9UKV8;Q9P0R6;Q92769;Q8IZD2;P32119;O60216;Q14683;Q9UQE7;Q02880;	Q96BY7;Q03164;Q03112;Q9Y6X0;Q92925;P17947;
C0023466	18	9	6	15	0.8333	Leukemia, Monocytic, Chronic	disease	C04	Neoplasms	AGO2;GSKIP;HDAC2;KMT2E;PRDX2;RAD21;SMC1A;SMC3;TOP2B;	ATG2B;KMT2A;MECOM;SETBP1;SMARCD2;SPI1;	Q9UKV8;Q9P0R6;Q92769;Q8IZD2;P32119;O60216;Q14683;Q9UQE7;Q02880;	Q96BY7;Q03164;Q03112;Q9Y6X0;Q92925;P17947;
C1335177	23	11	4	15	0.6522	Ovarian Serous Adenocarcinoma	disease	C04	Neoplasms	ALK;CAMKV;LRRK2;MAP2K4;MAP3K4;MARK1;MAST1;NEK7;NTRK1;TRRAP;TTN;	CDKL5;SLK;SNRK;TRIM24;	Q9UM73;Q8NCB2;Q5S007;P45985;Q9Y6R4;Q9P0L2;Q9Y2H9;Q8TDX7;P04629;Q9Y4A5;Q8WZ42;	O76039;Q9H2G2;Q9NRH2;O15164;
C0019569	24	7	8	15	0.6250	Hirschsprung Disease	disease	C16;C06	Congenital, Hereditary, and Neonatal Diseases and Abnormalities; Digestive System Diseases	ARID1B;BMI1;GAL;NRG1;NTRK3;RELN;ZEB2;	CAVIN2;CELSR3;EDN3;GAP43;GDNF;MED12;NKX2-1;SOX10;	Q8NFD5;P35226;P22466;Q02297;Q16288;P78509;O60315;	O95810;Q9NYQ7;P14138;P17677;P39905;Q93074;P43699;P56693;
C0149721	25	9	6	15	0.6000	Left Ventricular Hypertrophy	disease	C23;C14	Pathological Conditions, Signs and Symptoms; Cardiovascular Diseases	CKM;COL1A1;CTNNB1;EDN1;MTOR;MYC;PPP3CA;PPP3R1;RPS6KB1;	AHR;COL3A1;FN1;GDF15;HBEGF;NPPA;	P06732;P02452;P35222;P05305;P42345;P01106;Q08209;P63098;P23443;	P35869;P02461;P02751;Q99988;Q99075;P01160;
C0206698	26	5	10	15	0.5769	Cholangiocarcinoma	disease	C04	Neoplasms	EGFR;PRKACA;PRKACB;PTEN;TP53;	ARID1A;BAP1;BRAF;IL6;KMT2C;PBRM1;PEG3;RNF43;ROBO2;SMAD4;	P00533;P17612;P22694;P60484;P04637;	O14497;Q92560;P15056;P05231;Q8NEZ4;Q86U86;Q9GZU2;Q68DV7;Q9HCK4;Q13485;
C0162809	26	5	10	15	0.5769	Kallmann Syndrome	disease	C16;C13;C12;C19	Congenital, Hereditary, and Neonatal Diseases and Abnormalities; Female Urogenital Diseases and Pregnancy Complications; Male Urogenital Diseases; Endocrine System Diseases	CHD7;DUSP6;SOX2;SOX3;WDR11;	ARNT2;CCDC141;DCC;FEZF1;FGFR1;IL17RD;NSMF;OTX2;SOX10;SPRY4;	Q9P2D1;Q16828;P48431;P41225;Q9BZH6;	Q9HBZ2;Q6ZP82;P43146;A0PJY2;P11362;Q8NFM7;Q6X4W1;P32243;P56693;Q9C004;
C0086432	28	11	4	15	0.5357	Hyalinosis, Segmental Glomerular	disease	C13;C12	Female Urogenital Diseases and Pregnancy Complications; Male Urogenital Diseases	ACTA2;ACTN4;ANLN;CD2AP;EDN1;INF2;MYH10;MYH9;MYO1E;PAX2;PCNA;	COL4A1;FN1;NPHS1;SPP1;	P62736;O43707;Q9NQW6;Q9Y5K6;P05305;Q27J81;P35580;P35579;Q12965;Q02962;P12004;	P02462;P02751;O60500;P10451;
C4048328	29	10	5	15	0.5172	cervical cancer	disease	C04;C13	Neoplasms; Female Urogenital Diseases and Pregnancy Complications	CLPTM1L;CTNNB1;EGFR;MTOR;MYC;PIAS3;POU4F1;STAT3;TERT;YY1;	HES1;NOTCH1;NOTCH2;RARB;TP63;	Q96KA5;P35222;P00533;P42345;P01106;Q9Y6X2;Q01851;P40763;O14746;P25490;	Q14469;P46531;Q04721;P10826;Q9H3D4;
C1333990	29	6	9	15	0.5172	Hereditary Nonpolyposis Colorectal Cancer	disease	C16;C06;C04;C18	Congenital, Hereditary, and Neonatal Diseases and Abnormalities; Digestive System Diseases; Neoplasms; Nutritional and Metabolic Diseases	APC;ATM;CTNNA1;MSH2;MSH6;SMARCA4;	BARD1;CD44;CDKN1B;EXO1;MLH3;NFKBIZ;PALB2;PTPRJ;XRCC4;	P25054;Q13315;P35221;P43246;P52701;P51532;	Q99728;P16070;P46527;Q9UQ84;Q9UHC1;Q9BYH8;Q86YC2;Q12913;Q13426;
C0393554	29	10	5	15	0.5172	Amyotrophic Lateral Sclerosis With Dementia	disease	C18;C10	Nutritional and Metabolic Diseases; Nervous System Diseases	ATXN2;C9orf72;DBR1;FUS;PON1;SIGMAR1;SOD1;SQSTM1;TARDBP;TP53;	CFAP410;MOBP;NEK1;OPTN;TNFRSF21;	Q99700;Q96LT7;Q9UK59;P35637;P27169;Q99720;P00441;Q13501;Q13148;P04637;	O43822;Q13875;Q96PY6;Q96CV9;O75509;
C0020456	30	7	8	15	0.5000	Hyperglycemia	disease	C18	Nutritional and Metabolic Diseases	AGER;HMGA1;HNF1A;INSR;NFE2L2;PRDX4;PRKAR1A;	ADIPOQ;COL3A1;FBN1;IL6;IRS2;NOS3;SIM1;SP1;	Q15109;P17096;P20823;P06213;Q16236;Q13162;P10644;	Q15848;P02461;P35555;P05231;Q9Y4H2;P29474;P81133;P08047;
C0007873	30	11	4	15	0.5000	Uterine Cervical Neoplasm	disease	C04;C13	Neoplasms; Female Urogenital Diseases and Pregnancy Complications	CLPTM1L;CTNNB1;EGFR;MTOR;MYC;PIAS3;POU4F1;STAT3;TERT;TP53;YY1;	HES1;NOTCH1;NOTCH2;RARB;	Q96KA5;P35222;P00533;P42345;P01106;Q9Y6X2;Q01851;P40763;O14746;P04637;P25490;	Q14469;P46531;Q04721;P10826;
C0007138	32	6	9	15	0.4688	Carcinoma, Transitional Cell	disease	C04	Neoplasms	EP300;KDM6A;PABPC1;PLAU;TACC3;TP53;	ARID1A;CDKN1A;CHD6;CREBBP;ESPL1;IGFBP3;KMT2A;KMT2C;NCOR1;	Q09472;O15550;P11940;P00749;Q9Y6A5;P04637;	O14497;P38936;Q8TD26;Q92793;Q14674;P17936;Q03164;Q8NEZ4;O75376;
C0948089	33	12	3	15	0.4545	Acute Coronary Syndrome	disease	C14	Cardiovascular Diseases	ACTG1;CAPZB;CKM;GAPDH;HSPA8;HSPD1;PDIA3;PON1;PSMB1;TNNT2;TUBA1C;VIM;	IL6;TNNI3;TPM4;	P63261;P47756;P06732;P04406;P11142;P10809;P30101;P27169;P20618;P45379;Q9BQE3;P08670;	P05231;P19429;P67936;
C0750979	33	10	5	15	0.4545	Primary malignant neoplasm of brain	disease	C04;C10	Neoplasms; Nervous System Diseases	ALK;AMOT;CDK4;PCNA;PON1;RELA;SIRT1;SOX2;TGM2;YAP1;	DLL1;DTX2;EML4;SMO;SPP1;	Q9UM73;Q4VCS5;P11802;P12004;P27169;Q04206;Q96EB6;P48431;P21980;P46937;	O00548;Q86UW9;Q9HC35;Q99835;P10451;
C0750977	33	10	5	15	0.4545	Recurrent Brain Neoplasm	disease	C04;C10	Neoplasms; Nervous System Diseases	ALK;AMOT;CDK4;PCNA;PON1;RELA;SIRT1;SOX2;TGM2;YAP1;	DLL1;DTX2;EML4;SMO;SPP1;	Q9UM73;Q4VCS5;P11802;P12004;P27169;Q04206;Q96EB6;P48431;P21980;P46937;	O00548;Q86UW9;Q9HC35;Q99835;P10451;
C0750974	33	10	5	15	0.4545	Brain Tumor, Primary	disease	C04;C10	Neoplasms; Nervous System Diseases	ALK;AMOT;CDK4;PCNA;PON1;RELA;SIRT1;SOX2;TGM2;YAP1;	DLL1;DTX2;EML4;SMO;SPP1;	Q9UM73;Q4VCS5;P11802;P12004;P27169;Q04206;Q96EB6;P48431;P21980;P46937;	O00548;Q86UW9;Q9HC35;Q99835;P10451;
C0496899	33	10	5	15	0.4545	Benign neoplasm of brain, unspecified	disease	C04;C10	Neoplasms; Nervous System Diseases	ALK;AMOT;CDK4;PCNA;PON1;RELA;SIRT1;SOX2;TGM2;YAP1;	DLL1;DTX2;EML4;SMO;SPP1;	Q9UM73;Q4VCS5;P11802;P12004;P27169;Q04206;Q96EB6;P48431;P21980;P46937;	O00548;Q86UW9;Q9HC35;Q99835;P10451;
C0026764	40	5	10	15	0.3750	Multiple Myeloma	disease	C04;C20;C15;C14	Neoplasms; Immune System Diseases; Hemic and Lymphatic Diseases; Cardiovascular Diseases	HSPB1;KDM6A;MYC;NUAK1;PARP1;	BNIP3;BRAF;CBX7;IL6;IRF4;MCL1;MUC1;PSORS1C2;PTHLH;TNFRSF13B;	P04792;O15550;P01106;O60285;P09874;	Q12983;P15056;O95931;P05231;Q15306;Q07820;P15941;Q9UIG4;P12272;O14836;
C0029410	20	4	10	14	0.7000	Osteoarthritis of hip	disease	C05	Musculoskeletal Diseases	MAPT;RUNX2;SMAD3;TNC;	ASTN2;COL11A1;DMP1;FILIP1;GDF5;HDAC9;IL11;LMX1B;LTBP3;SMO;	P10636;Q13950;P84022;P24821;	O75129;P12107;Q13316;Q7Z7B0;P43026;Q9UKV0;P20809;O60663;Q9NS15;Q99835;
C1708353	23	6	8	14	0.6087	Hereditary Paraganglioma-Pheochromocytoma Syndrome	disease	C16;C04	Congenital, Hereditary, and Neonatal Diseases and Abnormalities; Neoplasms	KIF1B;KMT2D;MDH2;NF1;SDHA;SDHAF2;	BAP1;EGLN1;EGLN2;EPAS1;GDNF;MAX;MITF;VHL;	O60333;O14686;P40926;P21359;P31040;Q9NX18;	Q92560;Q9GZT9;Q96KS0;Q99814;P39905;P61244;O75030;P40337;
C3805278	24	5	9	14	0.5833	Extrahepatic Cholangiocarcinoma	disease	C04	Neoplasms	EGFR;PRKACA;PRKACB;PTEN;TP53;	ARID1A;BAP1;IL6;KMT2C;PBRM1;PEG3;RNF43;ROBO2;SMAD4;	P00533;P17612;P22694;P60484;P04637;	O14497;Q92560;P05231;Q8NEZ4;Q86U86;Q9GZU2;Q68DV7;Q9HCK4;Q13485;
C1142166	24	4	10	14	0.5833	Brugada Syndrome (disorder)	disease	C16;C14	Congenital, Hereditary, and Neonatal Diseases and Abnormalities; Cardiovascular Diseases	AKAP9;PKP2;SCN5A;SLMAP;	ANK2;CACNA1C;CACNB2;HCN4;HEY2;KCND3;KCNE5;KCNH2;SCN10A;TRPM4;	Q99996;Q99959;Q14524;Q14BN4;	Q01484;Q13936;Q08289;Q9Y3Q4;Q9UBP5;Q9UK17;Q9UJ90;Q12809;Q9Y5Y9;Q8TD43;
C0345905	24	5	9	14	0.5833	Intrahepatic Cholangiocarcinoma	disease	C04	Neoplasms	EGFR;PRKACA;PRKACB;PTEN;TP53;	ARID1A;BAP1;IL6;KMT2C;PBRM1;PEG3;RNF43;ROBO2;SMAD4;	P00533;P17612;P22694;P60484;P04637;	O14497;Q92560;P05231;Q8NEZ4;Q86U86;Q9GZU2;Q68DV7;Q9HCK4;Q13485;
C0013336	25	6	8	14	0.5600	Dwarfism	disease	C16;C05;C19	Congenital, Hereditary, and Neonatal Diseases and Abnormalities; Musculoskeletal Diseases; Endocrine System Diseases	EIF4A3;IQSEC1;LARP7;PLK4;SIN3A;TRAIP;	AMMECR1;DNMT3A;DONSON;GMNN;KDM3B;RSPH4A;TG;XRCC4;	P38919;Q6DN90;Q4G0J3;O00444;Q96ST3;Q9BWF2;	Q9Y4X0;Q9Y6K1;Q9NYP3;O75496;Q7LBC6;Q5TD94;P01266;Q13426;
C0038325	30	11	3	14	0.4667	Stevens-Johnson Syndrome	disease	C17;C20;C25;C07	Skin and Connective Tissue Diseases; Immune System Diseases; Chemically-Induced Disorders; Stomatognathic Diseases	ALB;CELF2;CTNNB1;CUL1;CUL4A;EP300;HLA-C;MIF;PARP1;PML;VCP;	IKZF1;NEDD4;NUCB1;	P02768;O95319;P35222;Q13616;Q13619;Q09472;P10321;P14174;P09874;P29590;P55072;	Q13422;P46934;Q02818;
C1527303	32	7	7	14	0.4375	Chronic Airflow Obstruction	disease	C08	Respiratory Tract Diseases	DSP;ELN;FAM13A;HDAC2;HMOX1;TNNT2;TP53;	FOXO3;IL6;KLF5;MTCL1;NOS3;SFTPD;SOD3;	P15924;P15502;O94988;Q92769;P09601;P45379;P04637;	O43524;P05231;Q13887;Q9Y4B5;P29474;P35247;P08294;
C0263454	32	6	8	14	0.4375	Chloracne	disease	C17	Skin and Connective Tissue Diseases	AHNAK;EGFR;EPPK1;GSTM3;RPA1;RSU1;	ANKRD55;CDKN1B;CREM;KRT17;OSM;PTGER4;TOB1;ZNF683;	Q09666;P00533;P58107;P21266;P27694;Q15404;	Q3KP44;P46527;Q03060;Q04695;P13725;P35408;P50616;Q8IZ20;
C0024117	32	7	7	14	0.4375	Chronic Obstructive Airway Disease	disease	C08	Respiratory Tract Diseases	DSP;ELN;FAM13A;HDAC2;HMOX1;TNNT2;TP53;	FOXO3;IL6;KLF5;MTCL1;NOS3;SFTPD;SOD3;	P15924;P15502;O94988;Q92769;P09601;P45379;P04637;	O43524;P05231;Q13887;Q9Y4B5;P29474;P35247;P08294;
C3860213	35	6	8	14	0.4000	Autoinflammatory disorder	disease			ACP5;ADAR;IFIH1;OTULIN;SAMHD1;STING1;	LPIN2;MEFV;NLRP1;POLA1;RNASEH2C;SH3BP2;TNFAIP3;TREX1;	P13686;P55265;Q9BYX4;Q96BN8;Q9Y3Z3;Q86WV6;	Q92539;O15553;Q9C000;P09884;Q8TDP1;P78314;P21580;Q9NSU2;
C0017667	40	8	6	14	0.3500	Nodular glomerulosclerosis	disease	C13;C12;C19	Female Urogenital Diseases and Pregnancy Complications; Male Urogenital Diseases; Endocrine System Diseases	ALB;MFN2;NFE2L2;PON1;RELA;TNFAIP1;VDAC1;VDAC2;	ADIPOQ;ALPK1;CDKN1A;COL4A1;FN1;NOS3;	P02768;O95140;Q16236;P27169;Q04206;Q13829;P21796;P45880;	Q15848;Q96QP1;P38936;P02462;P02751;P29474;
C0025261	43	7	7	14	0.3256	Memory Disorders	disease	C23;C10;F01	Pathological Conditions, Signs and Symptoms; Nervous System Diseases; Behavior and Behavior Mechanisms	CHD1;GIT1;MAPT;MIF;SIGMAR1;SPHK2;STAT3;	AKAP5;APP;CALY;HRH3;MAGI2;NPY;REL;	O14646;Q9Y2X7;P10636;P14174;Q99720;Q9NRA0;P40763;	P24588;P05067;Q9NYX4;Q9Y5N1;Q86UL8;P01303;Q04864;
C3714636	54	5	9	14	0.2593	Pneumonitis	disease	C01;C08	Infections; Respiratory Tract Diseases	ABCF1;HMOX1;MYD88;PARP1;SIRT1;	AHR;CX3CL1;EGR1;IL2RB;IL6;MYLK;POMC;SPP1;TNFRSF1B;	Q8NE71;P09601;Q99836;P09874;Q96EB6;	P35869;P78423;P18146;P14784;P05231;Q15746;P01189;P10451;P20333;
C0887898	54	5	9	14	0.2593	Experimental Lung Inflammation	disease	C01;C08	Infections; Respiratory Tract Diseases	ABCF1;HMOX1;MYD88;PARP1;SIRT1;	AHR;CX3CL1;EGR1;IL2RB;IL6;MYLK;POMC;SPP1;TNFRSF1B;	Q8NE71;P09601;Q99836;P09874;Q96EB6;	P35869;P78423;P18146;P14784;P05231;Q15746;P01189;P10451;P20333;
C0032300	54	5	9	14	0.2593	Lobar Pneumonia	disease	C01;C08	Infections; Respiratory Tract Diseases	ABCF1;HMOX1;MYD88;PARP1;SIRT1;	AHR;CX3CL1;EGR1;IL2RB;IL6;MYLK;POMC;SPP1;TNFRSF1B;	Q8NE71;P09601;Q99836;P09874;Q96EB6;	P35869;P78423;P18146;P14784;P05231;Q15746;P01189;P10451;P20333;
C0032285	54	5	9	14	0.2593	Pneumonia	disease	C01;C08	Infections; Respiratory Tract Diseases	ABCF1;HMOX1;MYD88;PARP1;SIRT1;	AHR;CX3CL1;EGR1;IL2RB;IL6;MYLK;POMC;SPP1;TNFRSF1B;	Q8NE71;P09601;Q99836;P09874;Q96EB6;	P35869;P78423;P18146;P14784;P05231;Q15746;P01189;P10451;P20333;
C0265338	13	8	5	13	1.0000	Coffin-Siris syndrome	disease	C23;C16;C05;C10;F03;C07;F01	Pathological Conditions, Signs and Symptoms; Congenital, Hereditary, and Neonatal Diseases and Abnormalities; Musculoskeletal Diseases; Nervous System Diseases; Mental Disorders; Stomatognathic Diseases; Behavior and Behavior Mechanisms	ARID1B;PHF6;SMARCA1;SMARCA2;SMARCA4;SMARCB1;SMARCC2;SMARCE1;	ARID1A;ARID2;DPF2;SOX11;SOX4;	Q8NFD5;Q8IWS0;P28370;P51531;P51532;Q12824;Q8TAQ2;Q969G3;	O14497;Q68CP9;Q92785;P35716;Q06945;
C0039685	16	0	13	13	0.8125	Tetralogy of Fallot	disease	C16;C14	Congenital, Hereditary, and Neonatal Diseases and Abnormalities; Cardiovascular Diseases		CITED2;FOXC1;FOXC2;FOXH1;GATA4;GATA5;GATA6;GDF1;HAND2;NKX2-5;NKX2-6;TBX1;ZFPM2;		Q99967;Q12948;Q99958;O75593;P43694;Q9BWX5;Q92908;P27539;P61296;P52952;A6NCS4;O43435;Q8WW38;
C1292778	19	5	8	13	0.6842	Chronic myeloproliferative disorder	disease	C04;C15	Neoplasms; Hemic and Lymphatic Diseases	CENPE;KIT;ORC4;ORC6;TRAIP;	ATRIP;CDT1;CENPF;GMNN;IGF1;MPL;PCNT;XRCC4;	Q02224;P10721;O43929;Q9Y5N6;Q9BWF2;	Q8WXE1;Q9H211;P49454;O75496;P05019;P40238;O95613;Q13426;
C0036421	19	5	8	13	0.6842	Systemic Scleroderma	disease	C17	Skin and Connective Tissue Diseases	ACTA2;CCN1;NECTIN2;SIRT1;SIRT7;	COL1A2;HDAC5;IRF5;PHF21A;PSORS1C1;S1PR5;TNIP1;XYLT2;	P62736;O00622;Q92692;Q96EB6;Q9NRC8;	P08123;Q9UQL6;Q13568;Q96BD5;Q9UIG5;Q9H228;Q15025;Q9H1B5;
C0010278	20	3	10	13	0.6500	Craniosynostosis	disease	C16;C05	Congenital, Hereditary, and Neonatal Diseases and Abnormalities; Musculoskeletal Diseases	RUNX2;SMAD6;ZNF462;	ALX4;BMP2;EFNB1;ERF;FGFR1;MN1;MSX2;TCF12;TWIST1;ZIC1;	Q13950;O43541;Q96JM2;	Q9H161;P12643;P98172;P50548;P11362;Q10571;P35548;Q99081;Q15672;Q15915;
C3165106	21	8	5	13	0.6190	Infiltrating duct carcinoma of female breast	disease	C04;C17	Neoplasms; Skin and Connective Tissue Diseases	CDC42BPB;DCLK3;GRK6;MYLK4;NRK;RPS6KA4;TESK2;TTN;	FGFR1;MAK;PKN1;RPS6KC1;SMG1;	Q9Y5S2;Q9C098;P43250;Q86YV6;Q7Z2Y5;O75676;Q96S53;Q8WZ42;	P11362;P20794;Q16512;Q96S38;Q96Q15;
C0524524	23	8	5	13	0.5652	Pseudoaphakia	disease	C11	Eye Diseases	ATM;CRYAB;CRYGD;GALK1;LIM2;SLC4A4;TDRD7;VIM;	ATP2B1;COL2A1;GJA8;PAX6;PITX3;	Q13315;P02511;P07320;P51570;P55344;Q9Y6R1;Q8NHU6;P08670;	P20020;P02458;P48165;P26367;O75364;
C0018784	23	5	8	13	0.5652	Sensorineural Hearing Loss (disorder)	disease	C23;C10;C09	Pathological Conditions, Signs and Symptoms; Nervous System Diseases; Otorhinolaryngologic Diseases	ACTB;EIF3F;FGF3;MYH9;SOX2;	COL11A2;COL2A1;COL9A1;DMXL2;GLIS3;IRX5;LHX3;RIPOR2;	P60709;O00303;P11487;P35579;P48431;	P13942;P02458;P20849;Q8TDJ6;Q8NEA6;P78411;Q9UBR4;Q9Y4F9;
C0746787	25	6	7	13	0.5200	Cancer of Neck	disease	C04	Neoplasms	CEBPA;EGFR;MAPK1;MAPK3;RAD51;TYMS;	AREG;BAP1;FAT1;GRP;RARB;STAT6;TP63;	P49715;P00533;P28482;P27361;Q06609;P04818;	P15514;Q92560;Q14517;P07492;P10826;P42226;Q9H3D4;
C0015625	25	7	6	13	0.5200	Fanconi Anemia	disease	C16;C18;C15	Congenital, Hereditary, and Neonatal Diseases and Abnormalities; Nutritional and Metabolic Diseases; Hemic and Lymphatic Diseases	FANCD2;FANCG;FANCI;MAD2L2;RAD51;RFWD3;UBE2T;	BRCA1;BRCA2;FANCE;FANCM;PALB2;SLX4;	Q9BXW9;O15287;Q9NVI1;Q9UI95;Q06609;Q6PCD5;Q9NPD8;	P38398;P51587;Q9HB96;Q8IYD8;Q86YC2;Q8IY92;
C4721610	26	5	8	13	0.5000	Carcinoma, Ovarian Epithelial	disease	C04;C13;C19	Neoplasms; Female Urogenital Diseases and Pregnancy Complications; Endocrine System Diseases	AGER;KPNB1;MDH2;PPP3CA;TP53;	ATAD5;EHMT2;FOS;MTMR14;PHF21A;SOCS7;SYNPO2;USP32;	Q15109;Q14974;P40926;Q08209;P04637;	Q96QE3;Q96KQ7;P01100;Q8NCE2;Q96BD5;O14512;Q9UMS6;Q8NFA0;
C1112155	27	5	8	13	0.4815	Hereditary non-polyposis colorectal cancer syndrome	disease			ATM;CTNNA1;MSH2;MSH6;SMARCA4;	BARD1;CDKN1B;EXO1;MLH3;NFKBIZ;PALB2;PTPRJ;XRCC4;	Q13315;P35221;P43246;P52701;P51532;	Q99728;P46527;Q9UQ84;Q9UHC1;Q9BYH8;Q86YC2;Q12913;Q13426;
C3658302	29	11	2	13	0.4483	Stevens-Johnson Syndrome Toxic Epidermal Necrolysis Spectrum	disease	C17;C20;C25;C07	Skin and Connective Tissue Diseases; Immune System Diseases; Chemically-Induced Disorders; Stomatognathic Diseases	ALB;CELF2;CTNNB1;CUL1;CUL4A;EP300;HLA-C;MIF;PARP1;PML;VCP;	NEDD4;NUCB1;	P02768;O95319;P35222;Q13616;Q13619;Q09472;P10321;P14174;P09874;P29590;P55072;	P46934;Q02818;
C3658301	29	11	2	13	0.4483	Mycoplasma-Induced Stevens-Johnson Syndrome	disease	C17;C20;C25;C07	Skin and Connective Tissue Diseases; Immune System Diseases; Chemically-Induced Disorders; Stomatognathic Diseases	ALB;CELF2;CTNNB1;CUL1;CUL4A;EP300;HLA-C;MIF;PARP1;PML;VCP;	NEDD4;NUCB1;	P02768;O95319;P35222;Q13616;Q13619;Q09472;P10321;P14174;P09874;P29590;P55072;	P46934;Q02818;
C3489532	29	2	11	13	0.4483	Cone-Rod Dystrophy 2	disease	C16;C11	Congenital, Hereditary, and Neonatal Diseases and Abnormalities; Eye Diseases	NMNAT1;POC1B;	ATF6;C8orf37;CACNA1F;CFAP410;CRX;PITPNM3;RAX2;RIMS1;RPGR;RPGRIP1;TTLL5;	Q9HAN9;Q8TC44;	P18850;Q96NL8;O60840;O43822;O43186;Q9BZ71;Q96IS3;Q86UR5;Q92834;Q96KN7;Q6EMB2;
C1274933	29	11	2	13	0.4483	Drug-Induced Stevens Johnson Syndrome	disease	C17;C20;C25;C07	Skin and Connective Tissue Diseases; Immune System Diseases; Chemically-Induced Disorders; Stomatognathic Diseases	ALB;CELF2;CTNNB1;CUL1;CUL4A;EP300;HLA-C;MIF;PARP1;PML;VCP;	NEDD4;NUCB1;	P02768;O95319;P35222;Q13616;Q13619;Q09472;P10321;P14174;P09874;P29590;P55072;	P46934;Q02818;
C0496920	29	9	4	13	0.4483	Neoplasm of uncertain or unknown behavior of ovary	disease	C04;C13;C19	Neoplasms; Female Urogenital Diseases and Pregnancy Complications; Endocrine System Diseases	CDK12;CTNNB1;ESR1;MSH2;MSH6;PIK3R1;PTEN;SMARCA4;TP53;	BRAF;BRCA1;BRCA2;RNF43;	Q9NYV4;P35222;P03372;P43246;P52701;P27986;P60484;P51532;P04637;	P15056;P38398;P51587;Q68DV7;
C0154659	29	7	6	13	0.4483	Toxic Encephalitis	disease	C10;C25	Nervous System Diseases; Chemically-Induced Disorders	CRISPLD2;MTOR;NFE2L2;P2RX1;PON1;PTGES3;SRSF5;	ADCYAP1;ADD3;ADRA1B;EGLN1;FOS;LAT;	Q9H0B8;P42345;Q16236;P51575;P27169;Q15185;Q13243;	P18509;Q9UEY8;P35368;Q9GZT9;P01100;O43561;
C0152426	29	4	9	13	0.4483	Craniorachischisis	disease	C16;C10	Congenital, Hereditary, and Neonatal Diseases and Abnormalities; Nervous System Diseases	FOLR2;GLI3;MTHFD1;RRM1;	CECR2;DACT1;GRHL3;PAX3;PYY;SKI;TBXT;ZIC2;ZIC5;	P14207;P10071;P11586;P23921;	Q9BXF3;Q9NYF0;Q8TE85;P23760;P10082;P12755;O15178;O95409;Q96T25;
C0149504	29	7	6	13	0.4483	Encephalopathy, Toxic	disease	C10;C25	Nervous System Diseases; Chemically-Induced Disorders	CRISPLD2;MTOR;NFE2L2;P2RX1;PON1;PTGES3;SRSF5;	ADCYAP1;ADD3;ADRA1B;EGLN1;FOS;LAT;	Q9H0B8;P42345;Q16236;P51575;P27169;Q15185;Q13243;	P18509;Q9UEY8;P35368;Q9GZT9;P01100;O43561;
C0014518	29	11	2	13	0.4483	Toxic Epidermal Necrolysis	disease	C17;C20;C25;C07	Skin and Connective Tissue Diseases; Immune System Diseases; Chemically-Induced Disorders; Stomatognathic Diseases	ALB;CELF2;CTNNB1;CUL1;CUL4A;EP300;HLA-C;MIF;PARP1;PML;VCP;	NEDD4;NUCB1;	P02768;O95319;P35222;Q13616;Q13619;Q09472;P10321;P14174;P09874;P29590;P55072;	P46934;Q02818;
C0431399	30	3	10	13	0.4333	Familial aplasia of the vermis	disease	C16;C13;C11;C12	Congenital, Hereditary, and Neonatal Diseases and Abnormalities; Female Urogenital Diseases and Pregnancy Complications; Eye Diseases; Male Urogenital Diseases	CSPP1;INPP5E;POC1B;	AHI1;ARL13B;CEP104;CEP41;CPLANE1;FAM149B1;KIAA0556;KIAA0586;KIAA0753;KIF7;	Q1MSJ5;Q9NRR6;Q8TC44;	Q8N157;Q3SXY8;O60308;Q9BYV8;Q9H799;Q96BN6;O60303;Q9BVV6;Q2KHM9;Q2M1P5;
C0029925	30	9	4	13	0.4333	Ovarian Carcinoma	disease	C04;C13;C19	Neoplasms; Female Urogenital Diseases and Pregnancy Complications; Endocrine System Diseases	CDK12;CTNNB1;ESR1;MSH2;MSH6;PIK3R1;PTEN;SMARCA4;TP53;	BRAF;BRCA1;BRCA2;RNF43;	Q9NYV4;P35222;P03372;P43246;P52701;P27986;P60484;P51532;P04637;	P15056;P38398;P51587;Q68DV7;
C0740392	34	7	6	13	0.3824	Infarction, Middle Cerebral Artery	disease	C23;C10;C14	Pathological Conditions, Signs and Symptoms; Nervous System Diseases; Cardiovascular Diseases	ATF3;EDN1;HSPD1;PLAU;SPHK2;STAT3;XDH;	FGF21;FOS;IGF1;IL11;IL6;JUNB;	P18847;P05305;P10809;P00749;Q9NRA0;P40763;P47989;	Q9NSA1;P01100;P05019;P20809;P05231;P17275;
C0740391	34	7	6	13	0.3824	Middle Cerebral Artery Occlusion	disease	C23;C10;C14	Pathological Conditions, Signs and Symptoms; Nervous System Diseases; Cardiovascular Diseases	ATF3;EDN1;HSPD1;PLAU;SPHK2;STAT3;XDH;	FGF21;FOS;IGF1;IL11;IL6;JUNB;	P18847;P05305;P10809;P00749;Q9NRA0;P40763;P47989;	Q9NSA1;P01100;P05019;P20809;P05231;P17275;
C0740376	34	7	6	13	0.3824	Middle Cerebral Artery Thrombosis	disease	C23;C10;C14	Pathological Conditions, Signs and Symptoms; Nervous System Diseases; Cardiovascular Diseases	ATF3;EDN1;HSPD1;PLAU;SPHK2;STAT3;XDH;	FGF21;FOS;IGF1;IL11;IL6;JUNB;	P18847;P05305;P10809;P00749;Q9NRA0;P40763;P47989;	Q9NSA1;P01100;P05019;P20809;P05231;P17275;
C0029927	34	6	7	13	0.3824	Ovarian Cysts	disease	C04;C13;C19	Neoplasms; Female Urogenital Diseases and Pregnancy Complications; Endocrine System Diseases	ANG;CFD;MAGOHB;PEX14;RPL5;TMOD1;	AMELY;CACNB3;COL11A1;MADCAM1;NFKB1;PTGER4;TIMD4;	P03950;P00746;Q96A72;O75381;P46777;P28289;	Q99218;P54284;P12107;Q13477;P19838;P35408;Q96H15;
C0010093	34	6	7	13	0.3824	Corpus Luteum Cyst	disease	C04;C13;C19	Neoplasms; Female Urogenital Diseases and Pregnancy Complications; Endocrine System Diseases	ANG;CFD;MAGOHB;PEX14;RPL5;TMOD1;	AMELY;CACNB3;COL11A1;MADCAM1;NFKB1;PTGER4;TIMD4;	P03950;P00746;Q96A72;O75381;P46777;P28289;	Q99218;P54284;P12107;Q13477;P19838;P35408;Q96H15;
C0020443	39	5	8	13	0.3333	Hypercholesterolemia	disease	C18	Nutritional and Metabolic Diseases	APOA1;APOC3;APOE;EDN1;PON1;	COL3A1;CTF1;GPIHBP1;LDLRAP1;LPA;MYLK;NCF1;NR4A3;	P02647;P02656;P02649;P05305;P27169;	P02461;Q16619;Q8IV16;Q5SW96;P08519;Q15746;P14598;Q92570;
C0949272	44	2	11	13	0.2955	IIeocolitis	disease	C06	Digestive System Diseases	NKX2-3;SMAD3;	ADIPOQ;BACH2;DNMT3A;FN1;IGF1;IL2RA;IL6;PHOX2B;TAGAP;TCF7;TYK2;	Q8TAU0;P84022;	Q15848;Q9BYV9;Q9Y6K1;P02751;P05019;P01589;P05231;Q99453;Q8N103;P36402;P29597;
C0678202	44	2	11	13	0.2955	Regional enteritis	disease	C06	Digestive System Diseases	NKX2-3;SMAD3;	ADIPOQ;BACH2;DNMT3A;FN1;IGF1;IL2RA;IL6;PHOX2B;TAGAP;TCF7;TYK2;	Q8TAU0;P84022;	Q15848;Q9BYV9;Q9Y6K1;P02751;P05019;P01589;P05231;Q99453;Q8N103;P36402;P29597;
C0267380	44	2	11	13	0.2955	Crohn's disease of the ileum	disease	C06	Digestive System Diseases	NKX2-3;SMAD3;	ADIPOQ;BACH2;DNMT3A;FN1;IGF1;IL2RA;IL6;PHOX2B;TAGAP;TCF7;TYK2;	Q8TAU0;P84022;	Q15848;Q9BYV9;Q9Y6K1;P02751;P05019;P01589;P05231;Q99453;Q8N103;P36402;P29597;
C0156147	44	2	11	13	0.2955	Crohn's disease of large bowel	disease	C06	Digestive System Diseases	NKX2-3;SMAD3;	ADIPOQ;BACH2;DNMT3A;FN1;IGF1;IL2RA;IL6;PHOX2B;TAGAP;TCF7;TYK2;	Q8TAU0;P84022;	Q15848;Q9BYV9;Q9Y6K1;P02751;P05019;P01589;P05231;Q99453;Q8N103;P36402;P29597;
C1960469	14	7	5	12	0.8571	Left ventricular noncompaction	disease	C14	Cardiovascular Diseases	ACTC1;LMNA;MIB1;MYH7;PKP2;TNNT2;TPM1;	DTNA;LDB3;MIB2;MYH7B;PRDM16;	P68032;P02545;Q86YT6;P12883;Q99959;P45379;P09493;	Q9Y4J8;O75112;Q96AX9;A7E2Y1;Q9HAZ2;
C0266642	15	4	8	12	0.8000	Situs ambiguus	disease	C16;C15;C14	Congenital, Hereditary, and Neonatal Diseases and Abnormalities; Hemic and Lymphatic Diseases; Cardiovascular Diseases	ACVR2B;DNAH9;LZTFL1;TDGF1;	BCL9L;CFAP53;CFC1;GDF1;MMP21;PKD1L1;SHROOM3;ZIC3;	Q13705;Q9NYC9;Q9NQ48;P13385;	Q86UU0;Q96M91;P0CG37;P27539;Q8N119;Q8TDX9;Q8TF72;O60481;
C0265965	15	8	4	12	0.8000	Dyskeratosis Congenita	disease	C16;C17;C15	Congenital, Hereditary, and Neonatal Diseases and Abnormalities; Skin and Connective Tissue Diseases; Hemic and Lymphatic Diseases	DKC1;GAR1;NHP2;NOP10;NPM1;PARN;TERT;WRAP53;	ACD;CTC1;NAF1;RTEL1;	O60832;Q9NY12;Q9NX24;Q9NPE3;P06748;O95453;O14746;Q9BUR4;	Q96AP0;Q2NKJ3;Q96HR8;Q9NZ71;
C3203102	16	2	10	12	0.7500	Idiopathic pulmonary arterial hypertension	disease	C08	Respiratory Tract Diseases	BMPR1B;HDAC1;	BMPR2;EPAS1;HDAC4;HDAC5;KCNA5;KCNK3;SMAD4;SMAD9;TBX4;VHL;	O00238;Q13547;	Q13873;Q99814;P56524;Q9UQL6;P22460;O14649;Q13485;O15198;P57082;P40337;
C0751617	16	3	9	12	0.7500	Semilobar Holoprosencephaly	disease	C16;C05;C10	Congenital, Hereditary, and Neonatal Diseases and Abnormalities; Musculoskeletal Diseases; Nervous System Diseases	GLI2;TDGF1;TGIF1;	CDON;DISP1;DLL1;FGFR1;FOXH1;GAS1;SHH;SIX3;ZIC2;	P10070;P13385;Q15583;	Q4KMG0;Q96F81;O00548;P11362;O75593;P54826;Q15465;O95343;O95409;
C0431362	16	3	9	12	0.7500	Lobar Holoprosencephaly	disease	C16;C05;C10	Congenital, Hereditary, and Neonatal Diseases and Abnormalities; Musculoskeletal Diseases; Nervous System Diseases	GLI2;TDGF1;TGIF1;	CDON;DISP1;DLL1;FGFR1;FOXH1;GAS1;SHH;SIX3;ZIC2;	P10070;P13385;Q15583;	Q4KMG0;Q96F81;O00548;P11362;O75593;P54826;Q15465;O95343;O95409;
C2936783	19	4	8	12	0.6316	Colorectal cancer, hereditary nonpolyposis, type 1	disease	C16;C06;C04;C18	Congenital, Hereditary, and Neonatal Diseases and Abnormalities; Digestive System Diseases; Neoplasms; Nutritional and Metabolic Diseases	ATM;CTNNA1;MSH2;SMARCA4;	BARD1;CDKN1B;EXO1;MLH3;NFKBIZ;PALB2;PTPRJ;XRCC4;	Q13315;P35221;P43246;P51532;	Q99728;P46527;Q9UQ84;Q9UHC1;Q9BYH8;Q86YC2;Q12913;Q13426;
C0235974	19	6	6	12	0.6316	Pancreatic carcinoma	disease	C06;C04;C19	Digestive System Diseases; Neoplasms; Endocrine System Diseases	ALOX12B;APC;EP300;MAP2K4;RBBP8;TP53;	BRAF;BRCA1;BRCA2;RNF43;SMAD4;TCHP;	O75342;P25054;Q09472;P45985;Q99708;P04637;	P15056;P38398;P51587;Q68DV7;Q13485;Q9BT92;
C0025286	19	6	6	12	0.6316	Meningioma	disease	C04;C10	Neoplasms; Nervous System Diseases	CSTB;KLF4;PTEN;SMARCB1;SMARCE1;WRN;	BAP1;HES1;MLLT10;NF2;PGR;SMO;	P04080;O43474;P60484;Q12824;Q969G3;Q14191;	Q92560;Q14469;P55197;P35240;P06401;Q99835;
C0376407	21	3	9	12	0.5714	Granulomatous Slack Skin	disease	C04;C20;C15	Neoplasms; Immune System Diseases; Hemic and Lymphatic Diseases	ATM;CTCF;TP53;	ARID1A;BRAF;DNMT3A;IRF4;MCL1;NFKB2;PLCG1;TNFAIP3;ZEB1;	Q13315;P49711;P04637;	O14497;P15056;Q9Y6K1;Q15306;Q07820;Q00653;P19174;P21580;P37275;
C0235833	21	4	8	12	0.5714	Congenital diaphragmatic hernia	disease	C23;C16	Pathological Conditions, Signs and Symptoms; Congenital, Hereditary, and Neonatal Diseases and Abnormalities	INSR;PIM1;STAT3;WT1;	FGFRL1;FOXC2;FOXF1;GATA4;GATA6;KCNQ5;MYOD1;ZFPM2;	P06213;P11309;P40763;P19544;	Q8N441;Q99958;Q12946;P43694;Q92908;Q9NR82;P15172;Q8WW38;
C0085215	21	5	7	12	0.5714	Ovarian Failure, Premature	disease	C13;C19	Female Urogenital Diseases and Pregnancy Complications; Endocrine System Diseases	EIF4ENIF1;FMR1;NFE2L2;PSMC3IP;WT1;	BMP15;FIGLA;NANOS3;NOBOX;POU5F1;SOHLH1;STAG3;	Q9NRA8;Q06787;Q16236;Q9P2W1;P19544;	O95972;Q6QHK4;P60323;O60393;Q01860;Q5JUK2;Q9UJ98;
C1843687	22	3	9	12	0.5455	ATRIAL FIBRILLATION, FAMILIAL, 1 (disorder)	disease	C23;C14	Pathological Conditions, Signs and Symptoms; Cardiovascular Diseases	NUP155;SCN5A;TTN;	GATA4;GATA5;GATA6;KCNA5;KCNQ1;NKX2-5;NKX2-6;NPPA;PITX2;	O75694;Q14524;Q8WZ42;	P43694;Q9BWX5;Q92908;P22460;P51787;P52952;A6NCS4;P01160;Q99697;
C0079773	22	3	9	12	0.5455	Lymphoma, T-Cell, Cutaneous	disease	C04;C20;C15	Neoplasms; Immune System Diseases; Hemic and Lymphatic Diseases	ATM;CTCF;TP53;	ARID1A;BRAF;DNMT3A;IRF4;MCL1;NFKB2;PLCG1;TNFAIP3;ZEB1;	Q13315;P49711;P04637;	O14497;P15056;Q9Y6K1;Q15306;Q07820;Q00653;P19174;P21580;P37275;
C0751177	24	6	6	12	0.5000	Cancer of Head	disease	C04	Neoplasms	CEBPA;EGFR;MAPK1;MAPK3;RAD51;TYMS;	AREG;BAP1;FAT1;GRP;RARB;STAT6;	P49715;P00533;P28482;P27361;Q06609;P04818;	P15514;Q92560;Q14517;P07492;P10826;P42226;
C4551472	25	9	3	12	0.4800	Hypertrophic obstructive cardiomyopathy	disease	C14	Cardiovascular Diseases	HSPB1;HSPD1;MYC;MYH7;NME1;SCO2;TBCA;TNNT2;TP53;	HEY2;MYH6;POMC;	P04792;P10809;P01106;P12883;P15531;O43819;O75347;P45379;P04637;	Q9UBP5;P13533;P01189;
C0030312	26	5	7	12	0.4615	Pancytopenia	disease	C15	Hemic and Lymphatic Diseases	DNAJC21;FANCD2;FANCG;FANCI;RPL27A;	BRCA2;FANCE;FANCM;MECOM;MYSM1;PALB2;SLX4;	Q5F1R6;Q9BXW9;O15287;Q9NVI1;P46776;	P51587;Q9HB96;Q8IYD8;Q03112;Q5VVJ2;Q86YC2;Q8IY92;
C0024232	26	6	6	12	0.4615	Lymphatic Metastasis	disease	C23;C04	Pathological Conditions, Signs and Symptoms; Neoplasms	ANXA1;MTOR;SFN;STAT3;TP53BP1;TRMT11;	BRAF;FOXP1;ING4;KISS1;LRRC59;MACIR;	P04083;P42345;P31947;P40763;Q12888;Q7Z4G4;	P15056;Q9H334;Q9UNL4;Q15726;Q96AG4;Q96GV9;
C0702169	28	4	8	12	0.4286	Acrania	disease	C16;C10	Congenital, Hereditary, and Neonatal Diseases and Abnormalities; Nervous System Diseases	FOLR2;GLI3;MTHFD1;RRM1;	CECR2;GRHL3;PAX3;PYY;SKI;TBXT;ZIC2;ZIC5;	P14207;P10071;P11586;P23921;	Q9BXF3;Q8TE85;P23760;P10082;P12755;O15178;O95409;Q96T25;
C0344479	28	4	8	12	0.4286	Spinal Cord Myelodysplasia	disease	C16;C10	Congenital, Hereditary, and Neonatal Diseases and Abnormalities; Nervous System Diseases	FOLR2;GLI3;MTHFD1;RRM1;	CECR2;GRHL3;PAX3;PYY;SKI;TBXT;ZIC2;ZIC5;	P14207;P10071;P11586;P23921;	Q9BXF3;Q8TE85;P23760;P10082;P12755;O15178;O95409;Q96T25;
C0266453	28	4	8	12	0.4286	Exencephaly	disease	C16;C10	Congenital, Hereditary, and Neonatal Diseases and Abnormalities; Nervous System Diseases	FOLR2;GLI3;MTHFD1;RRM1;	CECR2;GRHL3;PAX3;PYY;SKI;TBXT;ZIC2;ZIC5;	P14207;P10071;P11586;P23921;	Q9BXF3;Q8TE85;P23760;P10082;P12755;O15178;O95409;Q96T25;
C0152234	28	4	8	12	0.4286	Iniencephaly	disease	C16;C10	Congenital, Hereditary, and Neonatal Diseases and Abnormalities; Nervous System Diseases	FOLR2;GLI3;MTHFD1;RRM1;	CECR2;GRHL3;PAX3;PYY;SKI;TBXT;ZIC2;ZIC5;	P14207;P10071;P11586;P23921;	Q9BXF3;Q8TE85;P23760;P10082;P12755;O15178;O95409;Q96T25;
C0080218	28	4	8	12	0.4286	Tethered Cord Syndrome	disease	C16;C10	Congenital, Hereditary, and Neonatal Diseases and Abnormalities; Nervous System Diseases	FOLR2;GLI3;MTHFD1;RRM1;	CECR2;GRHL3;PAX3;PYY;SKI;TBXT;ZIC2;ZIC5;	P14207;P10071;P11586;P23921;	Q9BXF3;Q8TE85;P23760;P10082;P12755;O15178;O95409;Q96T25;
C0027806	28	4	8	12	0.4286	Neurenteric Cyst	disease	C16;C10	Congenital, Hereditary, and Neonatal Diseases and Abnormalities; Nervous System Diseases	FOLR2;GLI3;MTHFD1;RRM1;	CECR2;GRHL3;PAX3;PYY;SKI;TBXT;ZIC2;ZIC5;	P14207;P10071;P11586;P23921;	Q9BXF3;Q8TE85;P23760;P10082;P12755;O15178;O95409;Q96T25;
C0011999	28	4	8	12	0.4286	Diastematomyelia	disease	C16;C10	Congenital, Hereditary, and Neonatal Diseases and Abnormalities; Nervous System Diseases	FOLR2;GLI3;MTHFD1;RRM1;	CECR2;GRHL3;PAX3;PYY;SKI;TBXT;ZIC2;ZIC5;	P14207;P10071;P11586;P23921;	Q9BXF3;Q8TE85;P23760;P10082;P12755;O15178;O95409;Q96T25;
C0752105	30	6	6	12	0.4000	Parkinsonism, Juvenile	disease	C10	Nervous System Diseases	DCTN1;LRRK2;MAPT;PARK7;PARP1;PRKRA;	FBXO7;GDNF;PDYN;POLG;SNCA;SYNJ1;	Q14203;Q5S007;P10636;Q99497;P09874;O75569;	Q9Y3I1;P39905;P01213;P54098;P37840;O43426;
C0023493	31	4	8	12	0.3871	Adult T-Cell Lymphoma/Leukemia	disease	C04;C20;C15	Neoplasms; Immune System Diseases; Hemic and Lymphatic Diseases	CSNK1A1;GATA3;HNRNPA2B1;STAT3;	BMP6;FOXP3;IKZF2;IRF4;PLCG1;TERF2;TLX1;TP73;	P48729;P23771;P22626;P40763;	P22004;Q9BZS1;Q9UKS7;Q15306;P19174;Q15554;P31314;O15350;
C0017661	34	7	5	12	0.3529	IGA Glomerulonephritis	disease	C13;C12;C20	Female Urogenital Diseases and Pregnancy Complications; Male Urogenital Diseases; Immune System Diseases	AURKB;C1QA;FOXM1;PLAU;PRC1;TIMP1;VSIG4;	CD44;DEFA5;LAIR1;SPRY2;TNFSF13;	Q96GD4;P02745;Q08050;P00749;O43663;P01033;Q9Y279;	P16070;Q01523;Q6GTX8;O43597;O75888;
C0001956	43	3	9	12	0.2791	Alcohol Use Disorder	disease	C25;F03	Chemically-Induced Disorders; Mental Disorders	BAG3;MCM5;TF;	GATA4;GPHN;NPY;PDE4B;PDYN;PPM1G;SNCA;ST18;TBX19;	O95817;P33992;P02787;	P43694;Q9NQX3;P01303;Q07343;P01213;O15355;P37840;O60284;O60806;
C0007570	47	7	5	12	0.2553	Celiac Disease	disease	C06;C18	Digestive System Diseases; Nutritional and Metabolic Diseases	APOC3;PIWIL2;RUNX3;S100A9;TGM2;TNFRSF9;UBD;	BACH2;IL21;MAGI2;MYO9B;ZMIZ1;	P02656;Q8TC59;Q13761;P06702;P21980;Q07011;O15205;	Q9BYV9;Q9HBE4;Q86UL8;Q13459;Q9ULJ6;
C0020608	14	1	10	11	0.7857	Hypodontia	disease	C16;C07	Congenital, Hereditary, and Neonatal Diseases and Abnormalities; Stomatognathic Diseases	SUMO1;	AXIN2;EDA;EDARADD;FGFR1;IRF6;IRX5;LTBP3;MSX1;PAX9;WNT10A;	P63165;	Q9Y2T1;Q92838;Q8WWZ3;P11362;O14896;P78411;Q9NS15;P28360;P55771;Q9GZT5;
C3645536	15	4	7	11	0.7333	Autosomal Recessive Centronuclear Myopathy	disease	C05;C10	Musculoskeletal Diseases; Nervous System Diseases	MYH7;TPM2;TPM3;TTN;	BIN1;CCDC78;MTMR14;ORAI1;RYR1;SPEG;STIM1;	P12883;P07951;P06753;Q8WZ42;	O00499;A2IDD5;Q8NCE2;Q96D31;P21817;Q15772;Q13586;
C2931850	15	11	0	11	0.7333	Aase Smith syndrome 2	disease	C16;C15	Congenital, Hereditary, and Neonatal Diseases and Abnormalities; Hemic and Lymphatic Diseases	GATA1;RPL15;RPL18;RPL26;RPL27;RPL35;RPL5;RPS10;RPS24;RPS27;TSR2;		P15976;P61313;Q07020;P61254;P61353;P42766;P46777;P46783;P62847;P42677;Q969E8;
C2930967	15	3	8	11	0.7333	Gastro-enteropancreatic neuroendocrine tumor	disease	C06;C04;C19	Digestive System Diseases; Neoplasms; Endocrine System Diseases	CIITA;GATA3;RUNX3;	EOMES;GFI1;IKZF1;IKZF3;IL2RB;NOTCH2;POU2F2;PTPRC;	P33076;P23771;Q13761;	O95936;Q99684;Q13422;Q9UKT9;P14784;Q04721;P09086;P08575;
C0431363	15	3	8	11	0.7333	Alobar Holoprosencephaly	disease	C16;C05;C10	Congenital, Hereditary, and Neonatal Diseases and Abnormalities; Musculoskeletal Diseases; Nervous System Diseases	GLI2;TDGF1;TGIF1;	CDON;DISP1;DLL1;FOXH1;GAS1;SHH;SIX3;ZIC2;	P10070;P13385;Q15583;	Q4KMG0;Q96F81;O00548;O75593;P54826;Q15465;O95343;O95409;
C3888631	16	5	6	11	0.6875	Monogenic diabetes	disease	C18;C19	Nutritional and Metabolic Diseases; Endocrine System Diseases	ABCC8;HNF1A;HNF4A;INSR;LMNA;	GATA6;HNF1B;KLF11;NEUROD1;PAX4;PDX1;	Q09428;P20823;P41235;P06213;P02545;	Q92908;P35680;O14901;Q13562;O43316;P52945;
C0079541	16	4	7	11	0.6875	Holoprosencephaly	disease	C16;C05;C10	Congenital, Hereditary, and Neonatal Diseases and Abnormalities; Musculoskeletal Diseases; Nervous System Diseases	GLI2;PPP1R12A;TDGF1;TGIF1;	CDON;DISP1;FOXH1;GAS1;SHH;SIX3;ZIC2;	P10070;O14974;P13385;Q15583;	Q4KMG0;Q96F81;O75593;P54826;Q15465;O95343;O95409;
C0340543	17	2	9	11	0.6471	Familial primary pulmonary hypertension	disease	C08	Respiratory Tract Diseases	ATP13A3;HDAC1;	BMPR2;GDF2;HDAC4;HDAC5;KCNK3;SMAD4;SMAD9;SOX17;TBX4;	Q9H7F0;Q13547;	Q13873;Q9UK05;P56524;Q9UQL6;O14649;Q13485;O15198;Q9H6I2;P57082;
C0042900	17	3	8	11	0.6471	Vitiligo	disease	C17	Skin and Connective Tissue Diseases	IFIH1;NFE2L2;PIK3R1;	BACH2;CD44;CLNK;FOXP1;IKZF4;SH2B3;SLA;TOB2;	Q9BYX4;Q16236;P27986;	Q9BYV9;P16070;Q7Z7G1;Q9H334;Q9H2S9;Q9UQQ2;Q13239;Q14106;
C4721509	18	8	3	11	0.6111	Usual Interstitial Pneumonia	disease	C08	Respiratory Tract Diseases	DSP;ESR1;FAM13A;GPER1;PARN;PLAU;STAT3;TERT;	HIF1A;MUC5B;RTEL1;	P15924;P03372;O94988;Q99527;O95453;P00749;P40763;O14746;	Q16665;Q9HC84;Q9NZ71;
C4721508	18	8	3	11	0.6111	Hamman-Rich Disease	disease	C08	Respiratory Tract Diseases	DSP;ESR1;FAM13A;GPER1;PARN;PLAU;STAT3;TERT;	HIF1A;MUC5B;RTEL1;	P15924;P03372;O94988;Q99527;O95453;P00749;P40763;O14746;	Q16665;Q9HC84;Q9NZ71;
C0699885	18	6	5	11	0.6111	Carcinoma of bladder	disease	C04;C13;C12	Neoplasms; Female Urogenital Diseases and Pregnancy Complications; Male Urogenital Diseases	ATM;ERBB3;ERCC2;KDM6A;MTOR;TTN;	MDM4;NOTCH1;NOTCH2;PEAK1;TSC1;	Q13315;P21860;P18074;O15550;P42345;Q8WZ42;	O15151;P46531;Q04721;Q9H792;Q92574;
C0546264	18	5	6	11	0.6111	Congenital Fiber Type Disproportion	disease	C05;C10	Musculoskeletal Diseases; Nervous System Diseases	LMNA;MAP3K20;MYH7;TPM2;TPM3;	BIN1;CCDC78;MTMR14;ORAI1;RYR1;STIM1;	P02545;Q9NYL2;P12883;P07951;P06753;	O00499;A2IDD5;Q8NCE2;Q96D31;P21817;Q13586;
C0346191	18	9	2	11	0.6111	Carcinoma in situ of endometrium	disease	C04;C13	Neoplasms; Female Urogenital Diseases and Pregnancy Complications	AXIN1;CTNNB1;EGFR;FBXW7;MSH2;MSH6;POLE;PTEN;RAD21;	MAX;PIK3R2;	O15169;P35222;P00533;Q969H0;P43246;P52701;Q07864;P60484;O60216;	P61244;O00459;
C0206686	18	7	4	11	0.6111	Adrenocortical carcinoma	disease	C04;C19	Neoplasms; Endocrine System Diseases	CTNNB1;DAXX;EGFR;RRM1;TERT;TOP2A;TP53;	BAP1;BRAF;MED12;ZNRF3;	P35222;Q9UER7;P00533;P23921;O14746;P11388;P04637;	Q92560;P15056;Q93074;Q9ULT6;
C0007103	18	9	2	11	0.6111	Malignant neoplasm of endometrium	disease	C04;C13	Neoplasms; Female Urogenital Diseases and Pregnancy Complications	AXIN1;CTNNB1;EGFR;FBXW7;MSH2;MSH6;POLE;PTEN;RAD21;	MAX;PIK3R2;	O15169;P35222;P00533;Q969H0;P43246;P52701;Q07864;P60484;O60216;	P61244;O00459;
C4721952	19	8	3	11	0.5789	Familial Idiopathic Pulmonary Fibrosis	disease	C08	Respiratory Tract Diseases	DSP;ESR1;FAM13A;GPER1;PARN;PLAU;STAT3;TERT;	HIF1A;MUC5B;RTEL1;	P15924;P03372;O94988;Q99527;O95453;P00749;P40763;O14746;	Q16665;Q9HC84;Q9NZ71;
C1333991	19	3	8	11	0.5789	Hereditary Non-Polyposis Colon Cancer Type 2	disease	C16;C04	Congenital, Hereditary, and Neonatal Diseases and Abnormalities; Neoplasms	ATM;CTNNA1;SMARCA4;	BARD1;CDKN1B;EXO1;MLH3;NFKBIZ;PALB2;PTPRJ;XRCC4;	Q13315;P35221;P51532;	Q99728;P46527;Q9UQ84;Q9UHC1;Q9BYH8;Q86YC2;Q12913;Q13426;
C0349639	19	3	8	11	0.5789	Juvenile Myelomonocytic Leukemia	disease	C04;C15	Neoplasms; Hemic and Lymphatic Diseases	ASXL1;NF1;PTPN11;	CBL;DNMT3A;GATA2;RRAS;RUNX1;SETBP1;SH2B3;ZRSR2;	Q8IXJ9;P21359;Q06124;	P22681;Q9Y6K1;P23769;P10301;Q01196;Q9Y6X0;Q9UQQ2;Q15696;
C1800706	20	8	3	11	0.5500	Idiopathic Pulmonary Fibrosis	disease	C08	Respiratory Tract Diseases	DSP;ESR1;FAM13A;GPER1;PARN;PLAU;STAT3;TERT;	HIF1A;MUC5B;RTEL1;	P15924;P03372;O94988;Q99527;O95453;P00749;P40763;O14746;	Q16665;Q9HC84;Q9NZ71;
C0026760	20	2	9	11	0.5500	Multiple Epiphyseal Dysplasia	disease	C16;C05	Congenital, Hereditary, and Neonatal Diseases and Abnormalities; Musculoskeletal Diseases	COL9A2;FLT1;	ADAMTSL2;COL11A1;COL2A1;COL9A1;COL9A3;DLL3;FLNA;HSPG2;SOST;	Q14055;P17948;	Q86TH1;P12107;P02458;P20849;Q14050;Q9NYJ7;P21333;P98160;Q9BQB4;
C0684249	23	5	6	11	0.4783	Carcinoma of lung	disease	C04;C08	Neoplasms; Respiratory Tract Diseases	EGFR;NTRK3;PTEN;RAD21;TP53;	BRAF;BRCA2;IRF1;MXRA5;RICTOR;TP63;	P00533;Q16288;P60484;O60216;P04637;	P15056;P51587;P10914;Q9NR99;Q6R327;Q9H3D4;
C0266487	23	3	8	11	0.4783	Etat Marbre	disease	C10	Nervous System Diseases	DRD3;HTT;NRG1;	ARC;ATXN7;CRH;FOSB;PDYN;SLC12A2;TSEN34;TSEN54;	P35462;P42858;Q02297;	Q7LC44;O15265;P06850;P53539;P01213;P55011;Q9BSV6;Q7Z6J9;
C0751882	24	5	6	11	0.4583	Myasthenic Syndromes, Congenital	disease	C16;C10	Congenital, Hereditary, and Neonatal Diseases and Abnormalities; Nervous System Diseases	ALG14;GFPT1;LRP4;MUSK;PLEC;	AGRN;COL13A1;COLQ;DOK7;LAMB2;SYT2;	Q96F25;Q06210;O75096;O15146;Q15149;	O00468;Q5TAT6;Q9Y215;Q18PE1;P55268;Q8N9I0;
C0010068	24	7	4	11	0.4583	Coronary heart disease	disease	C14	Cardiovascular Diseases	APOE;HNF1A;PLAU;PON1;TCF7L2;VKORC1;ZC3HC1;	CCDC92;IRS1;LPA;MACO1;	P02649;P20823;P00749;P27169;Q9NQB0;Q9BQB6;Q86WB0;	Q53HC0;P35568;P08519;Q8N5G2;
C0341869	28	8	3	11	0.3929	Subfertility, Female	disease	C13	Female Urogenital Diseases and Pregnancy Complications	ARNTL;CEBPA;CEBPB;ESR1;LIF;MAPK1;MAPK3;TP53;	AR;NR5A2;SMO;	O00327;P49715;P17676;P03372;P15018;P28482;P27361;P04637;	P10275;O00482;Q99835;
C1136249	29	6	5	11	0.3793	Mental Retardation, X-Linked	disease	C16;C10	Congenital, Hereditary, and Neonatal Diseases and Abnormalities; Nervous System Diseases	ATRX;CASK;DLG3;PAK3;PQBP1;UPF3B;	ARHGEF6;BRWD3;FGD1;IQSEC2;ZMYM3;	P46100;O14936;Q92796;O75914;O60828;Q9BZI7;	Q15052;Q6RI45;P98174;Q5JU85;Q14202;
C0024809	30	6	5	11	0.3667	Marijuana Abuse	disease	C25;F03	Chemically-Induced Disorders; Mental Disorders	APOL2;EGFR;ESR1;GAL;NRG1;TP53;	CHRM5;GCC1;HCRT;PDYN;PENK;	Q9BQE5;P00533;P03372;P22466;Q02297;P04637;	P08912;Q96CN9;O43612;P01213;P01210;
C0205651	32	5	6	11	0.3438	Adenoma, Trabecular	disease	C04	Neoplasms	APC;CTNNB1;NF1;SUZ12;TP53;	ATP2B3;CACNA1D;IGF1;MUC2;PTMA;VHL;	P25054;P35222;P21359;Q15022;P04637;	Q16720;Q01668;P05019;Q02817;P06454;P40337;
C0205650	32	5	6	11	0.3438	Papillary adenoma	disease	C04	Neoplasms	APC;CTNNB1;NF1;SUZ12;TP53;	ATP2B3;CACNA1D;IGF1;MUC2;PTMA;VHL;	P25054;P35222;P21359;Q15022;P04637;	Q16720;Q01668;P05019;Q02817;P06454;P40337;
C0205649	32	5	6	11	0.3438	Adenoma, Monomorphic	disease	C04	Neoplasms	APC;CTNNB1;NF1;SUZ12;TP53;	ATP2B3;CACNA1D;IGF1;MUC2;PTMA;VHL;	P25054;P35222;P21359;Q15022;P04637;	Q16720;Q01668;P05019;Q02817;P06454;P40337;
C0205648	32	5	6	11	0.3438	Adenoma, Microcystic	disease	C04	Neoplasms	APC;CTNNB1;NF1;SUZ12;TP53;	ATP2B3;CACNA1D;IGF1;MUC2;PTMA;VHL;	P25054;P35222;P21359;Q15022;P04637;	Q16720;Q01668;P05019;Q02817;P06454;P40337;
C0205647	32	5	6	11	0.3438	Follicular adenoma	disease	C04	Neoplasms	APC;CTNNB1;NF1;SUZ12;TP53;	ATP2B3;CACNA1D;IGF1;MUC2;PTMA;VHL;	P25054;P35222;P21359;Q15022;P04637;	Q16720;Q01668;P05019;Q02817;P06454;P40337;
C0205646	32	5	6	11	0.3438	Adenoma, Basal Cell	disease	C04	Neoplasms	APC;CTNNB1;NF1;SUZ12;TP53;	ATP2B3;CACNA1D;IGF1;MUC2;PTMA;VHL;	P25054;P35222;P21359;Q15022;P04637;	Q16720;Q01668;P05019;Q02817;P06454;P40337;
C0751324	45	3	8	11	0.2444	Multiple Sclerosis, Acute Fulminating	disease	C20;C10	Immune System Diseases; Nervous System Diseases	APOE;KIF1B;NECTIN2;	CBLB;CD6;CLEC16A;IL2RA;PDCD1;POMC;TNFAIP3;TYK2;	P02649;O60333;Q92692;	Q13191;P30203;Q2KHT3;P01589;Q15116;P01189;P21580;P29597;
C0026769	45	3	8	11	0.2444	Multiple Sclerosis	disease	C20;C10	Immune System Diseases; Nervous System Diseases	APOE;KIF1B;NECTIN2;	CBLB;CD6;CLEC16A;IL2RA;PDCD1;POMC;TNFAIP3;TYK2;	P02649;O60333;Q92692;	Q13191;P30203;Q2KHT3;P01589;Q15116;P01189;P21580;P29597;
C0023485	12	6	4	10	0.8333	Precursor B-Cell Lymphoblastic Leukemia-Lymphoma	disease	C04;C20;C15	Neoplasms; Immune System Diseases; Hemic and Lymphatic Diseases	ATF7IP;DUX4;ETV6;GATA3;MGA;STAT3;	IKZF1;PAX5;RUNX1;TCF3;	Q6VMQ6;Q9UBX2;P41212;P23771;Q8IWI9;P40763;	Q13422;Q02548;Q01196;P15923;
C3501844	14	5	5	10	0.7143	Familial Nonmedullary Thyroid Cancer	disease	C04;C19	Neoplasms; Endocrine System Diseases	DYNC1H1;SNAI1;SNAI2;WARS1;ZEB2;	BEGAIN;BRAF;CCDC6;NKX2-1;ZEB1;	Q14204;O95863;O43623;P23381;O60315;	Q9BUH8;P15056;Q16204;P43699;P37275;
C3501843	14	5	5	10	0.7143	Nonmedullary Thyroid Carcinoma	disease	C04;C19	Neoplasms; Endocrine System Diseases	DYNC1H1;SNAI1;SNAI2;WARS1;ZEB2;	BEGAIN;BRAF;CCDC6;NKX2-1;ZEB1;	Q14204;O95863;O43623;P23381;O60315;	Q9BUH8;P15056;Q16204;P43699;P37275;
C1336708	14	7	3	10	0.7143	Testicular Germ Cell Tumor	disease	C04;C12;C19	Neoplasms; Male Urogenital Diseases; Endocrine System Diseases	ALOX12B;HPGDS;KIT;MAD1L1;PITX1;RFWD3;STK10;	BCL10;DAZL;PRDM14;	O75342;O60760;P10721;Q9Y6D9;P78337;Q6PCD5;O94804;	O95999;Q92904;Q9GZV8;
C0677776	14	6	4	10	0.7143	Hereditary Breast and Ovarian Cancer Syndrome	disease	C16;C04;C13;C17;C19	Congenital, Hereditary, and Neonatal Diseases and Abnormalities; Neoplasms; Female Urogenital Diseases and Pregnancy Complications; Skin and Connective Tissue Diseases; Endocrine System Diseases	MRE11;NBN;PTEN;RAD50;RAD51;TP53;	BARD1;BRCA1;BRCA2;PALB2;	P49959;O60934;P60484;Q92878;Q06609;P04637;	Q99728;P38398;P51587;Q86YC2;
C0795907	15	6	4	10	0.6667	CONOTRUNCAL ANOMALY FACE SYNDROME	disease	C16;C05;C19;C15;C14	Congenital, Hereditary, and Neonatal Diseases and Abnormalities; Musculoskeletal Diseases; Endocrine System Diseases; Hemic and Lymphatic Diseases; Cardiovascular Diseases	CRKL;DGCR8;ESS2;RREB1;SEC24C;UFD1;	ARVCF;HIRA;JMJD1C;TBX1;	P46109;Q8WYQ5;Q96DF8;Q92766;P53992;Q92890;	O00192;P54198;Q15652;O43435;
C0282525	15	8	2	10	0.6667	Adrenoleukodystrophy, Neonatal	disease	C16;C18	Congenital, Hereditary, and Neonatal Diseases and Abnormalities; Nutritional and Metabolic Diseases	HSD17B4;PEX1;PEX11B;PEX12;PEX13;PEX14;PEX16;PEX6;	PEX19;PEX5;	P51659;O43933;O96011;O00623;Q92968;O75381;Q9Y5Y5;Q13608;	P40855;P50542;
C0220704	15	6	4	10	0.6667	Shprintzen syndrome	disease	C16;C05;C19;C15;C14	Congenital, Hereditary, and Neonatal Diseases and Abnormalities; Musculoskeletal Diseases; Endocrine System Diseases; Hemic and Lymphatic Diseases; Cardiovascular Diseases	CRKL;DGCR8;ESS2;RREB1;SEC24C;UFD1;	ARVCF;HIRA;JMJD1C;TBX1;	P46109;Q8WYQ5;Q96DF8;Q92766;P53992;Q92890;	O00192;P54198;Q15652;O43435;
C0012236	15	6	4	10	0.6667	DiGeorge Syndrome	disease	C16;C05;C19;C15;C14	Congenital, Hereditary, and Neonatal Diseases and Abnormalities; Musculoskeletal Diseases; Endocrine System Diseases; Hemic and Lymphatic Diseases; Cardiovascular Diseases	CRKL;DGCR8;ESS2;RREB1;SEC24C;UFD1;	ARVCF;HIRA;JMJD1C;TBX1;	P46109;Q8WYQ5;Q96DF8;Q92766;P53992;Q92890;	O00192;P54198;Q15652;O43435;
C0043459	16	8	2	10	0.6250	Zellweger Syndrome	disease	C16;C06;C18;C13;C12;C10	Congenital, Hereditary, and Neonatal Diseases and Abnormalities; Digestive System Diseases; Nutritional and Metabolic Diseases; Female Urogenital Diseases and Pregnancy Complications; Male Urogenital Diseases; Nervous System Diseases	HSD17B4;PEX1;PEX11B;PEX12;PEX13;PEX14;PEX16;PEX6;	PEX19;PEX5;	P51659;O43933;O96011;O00623;Q92968;O75381;Q9Y5Y5;Q13608;	P40855;P50542;
C0002622	17	3	7	10	0.5882	Amnesia	disease	C23;C10;F03;F01	Pathological Conditions, Signs and Symptoms; Nervous System Diseases; Mental Disorders; Behavior and Behavior Mechanisms	GNAI1;GNAI3;SIGMAR1;	APP;GRP;HRH3;IL6;PDYN;POMC;TRH;	P63096;P08754;Q99720;	P05067;P07492;Q9Y5N1;P05231;P01213;P01189;P20396;
C0342384	18	3	7	10	0.5556	Idiopathic hypogonadotropic hypogonadism	disease	C19	Endocrine System Diseases	CHD7;DUSP6;WDR11;	CCDC141;FEZF1;FGFR1;IL17RD;SPRY4;SRA1;TAC3;	Q9P2D1;Q16828;Q9BZH6;	Q6ZP82;A0PJY2;P11362;Q8NFM7;Q9C004;Q9HD15;Q9UHF0;
C0265700	19	4	6	10	0.5263	Congenital hernia of foramen of Bochdalek	disease	C23;C16	Pathological Conditions, Signs and Symptoms; Congenital, Hereditary, and Neonatal Diseases and Abnormalities	INSR;PIM1;STAT3;WT1;	FGFRL1;FOXC2;FOXF1;GATA4;KCNQ5;MYOD1;	P06213;P11309;P40763;P19544;	Q8N441;Q99958;Q12946;P43694;Q9NR82;P15172;
C0265699	19	4	6	10	0.5263	Congenital hernia of foramen of Morgagni	disease	C23;C16	Pathological Conditions, Signs and Symptoms; Congenital, Hereditary, and Neonatal Diseases and Abnormalities	INSR;PIM1;STAT3;WT1;	FGFRL1;FOXC2;FOXF1;GATA4;KCNQ5;MYOD1;	P06213;P11309;P40763;P19544;	Q8N441;Q99958;Q12946;P43694;Q9NR82;P15172;
C4551568	21	2	8	10	0.4762	Joubert syndrome 1	disease	C16;C13;C11;C12	Congenital, Hereditary, and Neonatal Diseases and Abnormalities; Female Urogenital Diseases and Pregnancy Complications; Eye Diseases; Male Urogenital Diseases	CSPP1;INPP5E;	AHI1;ARL13B;CEP104;CEP41;CPLANE1;KIAA0556;KIAA0586;TRIM37;	Q1MSJ5;Q9NRR6;	Q8N157;Q3SXY8;O60308;Q9BYV8;Q9H799;O60303;Q9BVV6;O94972;
C0699791	21	5	5	10	0.4762	Stomach Carcinoma	disease	C06;C04	Digestive System Diseases; Neoplasms	APC;ATM;ERBB3;KLF6;POLE;	AXIN2;BRAF;IRF1;TCHP;UBR5;	P25054;Q13315;P21860;Q99612;Q07864;	Q9Y2T1;P15056;P10914;Q9BT92;O95071;
C0003886	21	6	4	10	0.4762	Arthrogryposis	disease	C16;C05	Congenital, Hereditary, and Neonatal Diseases and Abnormalities; Musculoskeletal Diseases	ASCC1;BICD2;DYNC1H1;SMN1;TPM2;TTN;	L1CAM;MAGEL2;MYO9A;TNNT3;	Q8N9N2;Q8TD16;Q14204;Q16637;P07951;Q8WZ42;	P32004;Q9UJ55;B2RTY4;P45378;
C0887833	22	2	8	10	0.4545	Carcinoma, Pancreatic Ductal	disease	C06;C04;C19	Digestive System Diseases; Neoplasms; Endocrine System Diseases	DNMT1;NFE2L2;	DTX1;DTX4;HES1;HEY1;HEY2;NOTCH1;NOTCH3;NOTCH4;	P26358;Q16236;	Q86Y01;Q9Y2E6;Q14469;Q9Y5J3;Q9UBP5;P46531;Q9UM47;Q99466;
C0524611	22	7	3	10	0.4545	Cryptogenic Chronic Hepatitis	disease	C06	Digestive System Diseases	ACTA2;COMMD1;COX17;MKI67;SMAD2;SOD1;STAT3;	CCS;KRT19;KRT7;	P62736;Q8N668;Q14061;P46013;Q15796;P00441;P40763;	O14618;P08727;P08729;
C0520463	22	7	3	10	0.4545	Chronic active hepatitis	disease	C06	Digestive System Diseases	ACTA2;COMMD1;COX17;MKI67;SMAD2;SOD1;STAT3;	CCS;KRT19;KRT7;	P62736;Q8N668;Q14061;P46013;Q15796;P00441;P40763;	O14618;P08727;P08729;
C0149519	22	7	3	10	0.4545	Chronic Persistent Hepatitis	disease	C06	Digestive System Diseases	ACTA2;COMMD1;COX17;MKI67;SMAD2;SOD1;STAT3;	CCS;KRT19;KRT7;	P62736;Q8N668;Q14061;P46013;Q15796;P00441;P40763;	O14618;P08727;P08729;
C0019189	22	7	3	10	0.4545	Hepatitis, Chronic	disease	C06	Digestive System Diseases	ACTA2;COMMD1;COX17;MKI67;SMAD2;SOD1;STAT3;	CCS;KRT19;KRT7;	P62736;Q8N668;Q14061;P46013;Q15796;P00441;P40763;	O14618;P08727;P08729;
C1527352	24	7	3	10	0.4167	Hepatic Form of Wilson Disease	disease	C16;C06;C18;C10	Congenital, Hereditary, and Neonatal Diseases and Abnormalities; Digestive System Diseases; Nutritional and Metabolic Diseases; Nervous System Diseases	ANKS1B;ANXA5;APOE;PPP3CA;PPP3CB;SDHAF2;TIMP1;	IL6;LOX;SNCA;	Q7Z6G8;P08758;P02649;Q08209;P16298;Q9NX18;P01033;	P05231;P28300;P37840;
C1263846	24	3	7	10	0.4167	Attention deficit hyperactivity disorder	disease	F03	Mental Disorders	AS3MT;GIT1;PTPRD;	ADGRL3;CALY;CIC;FGD1;GRM5;MED13;ZNF292;	Q9HBK9;Q9Y2X7;P23468;	Q9HAR2;Q9NYX4;Q96RK0;P98174;P41594;Q9UHV7;O60281;
C0019202	24	7	3	10	0.4167	Hepatolenticular Degeneration	disease	C16;C06;C18;C10	Congenital, Hereditary, and Neonatal Diseases and Abnormalities; Digestive System Diseases; Nutritional and Metabolic Diseases; Nervous System Diseases	ANKS1B;ANXA5;APOE;PPP3CA;PPP3CB;SDHAF2;TIMP1;	IL6;LOX;SNCA;	Q7Z6G8;P08758;P02649;Q08209;P16298;Q9NX18;P01033;	P05231;P28300;P37840;
C1868675	28	6	4	10	0.3571	PARKINSON DISEASE 2, AUTOSOMAL RECESSIVE JUVENILE	disease	C10	Nervous System Diseases	DCTN1;LRRK2;MAPT;PARK7;PARP1;PRKRA;	GDNF;PDYN;POLG;SNCA;	Q14203;Q5S007;P10636;Q99497;P09874;O75569;	P39905;P01213;P54098;P37840;
C0752104	28	6	4	10	0.3571	Familial Juvenile Parkinsonism	disease	C10	Nervous System Diseases	DCTN1;LRRK2;MAPT;PARK7;PARP1;PRKRA;	GDNF;PDYN;POLG;SNCA;	Q14203;Q5S007;P10636;Q99497;P09874;O75569;	P39905;P01213;P54098;P37840;
C0752101	28	6	4	10	0.3571	Parkinsonism, Experimental	disease	C10	Nervous System Diseases	DCTN1;LRRK2;MAPT;PARK7;PARP1;PRKRA;	GDNF;PDYN;POLG;SNCA;	Q14203;Q5S007;P10636;Q99497;P09874;O75569;	P39905;P01213;P54098;P37840;
C0752100	28	6	4	10	0.3571	Autosomal Recessive Parkinsonism	disease	C10	Nervous System Diseases	DCTN1;LRRK2;MAPT;PARK7;PARP1;PRKRA;	GDNF;PDYN;POLG;SNCA;	Q14203;Q5S007;P10636;Q99497;P09874;O75569;	P39905;P01213;P54098;P37840;
C0752098	28	6	4	10	0.3571	Autosomal Dominant Parkinsonism	disease	C10	Nervous System Diseases	DCTN1;LRRK2;MAPT;PARK7;PARP1;PRKRA;	GDNF;PDYN;POLG;SNCA;	Q14203;Q5S007;P10636;Q99497;P09874;O75569;	P39905;P01213;P54098;P37840;
C0752097	28	6	4	10	0.3571	Autosomal Dominant Juvenile Parkinson Disease	disease	C10	Nervous System Diseases	DCTN1;LRRK2;MAPT;PARK7;PARP1;PRKRA;	GDNF;PDYN;POLG;SNCA;	Q14203;Q5S007;P10636;Q99497;P09874;O75569;	P39905;P01213;P54098;P37840;
C0242423	28	6	4	10	0.3571	Ramsay Hunt Paralysis Syndrome	disease	C10	Nervous System Diseases	DCTN1;LRRK2;MAPT;PARK7;PARP1;PRKRA;	GDNF;PDYN;POLG;SNCA;	Q14203;Q5S007;P10636;Q99497;P09874;O75569;	P39905;P01213;P54098;P37840;
C1704377	29	4	6	10	0.3448	Bright Disease	disease	C13;C12	Female Urogenital Diseases and Pregnancy Complications; Male Urogenital Diseases	ALB;CFD;ESR1;WT1;	ADM;IL2RA;IL6;JUND;NPHS1;POMC;	P02768;P00746;P03372;P19544;	P35318;P01589;P05231;P17535;O60500;P01189;
C0017658	29	4	6	10	0.3448	Glomerulonephritis	disease	C13;C12	Female Urogenital Diseases and Pregnancy Complications; Male Urogenital Diseases	ALB;CFD;ESR1;WT1;	ADM;IL2RA;IL6;JUND;NPHS1;POMC;	P02768;P00746;P03372;P19544;	P35318;P01589;P05231;P17535;O60500;P01189;
C0242383	30	4	6	10	0.3333	Age related macular degeneration	disease	C11	Eye Diseases	APOE;NMNAT1;PARP12;SQSTM1;	ARMS2;C1QTNF5;HIC1;RAX2;RPGR;TNFRSF10A;	P02649;Q9HAN9;Q9H0J9;Q13501;	P0C7Q2;Q9BXJ0;Q14526;Q96IS3;Q92834;O00220;
C0993582	39	5	5	10	0.2564	Arthritis, Experimental	disease	C05	Musculoskeletal Diseases	ALB;DNMT1;EGFR;STAT1;STAT3;	ADIPOQ;AHR;COL2A1;IL6;PTGER4;	P02768;P26358;P00533;P42224;P40763;	Q15848;P35869;P02458;P05231;P35408;
C0971858	39	5	5	10	0.2564	Arthritis, Collagen-Induced	disease	C05	Musculoskeletal Diseases	ALB;DNMT1;EGFR;STAT1;STAT3;	ADIPOQ;AHR;COL2A1;IL6;PTGER4;	P02768;P26358;P00533;P42224;P40763;	Q15848;P35869;P02458;P05231;P35408;
C0003865	39	5	5	10	0.2564	Arthritis, Adjuvant-Induced	disease	C05	Musculoskeletal Diseases	ALB;DNMT1;EGFR;STAT1;STAT3;	ADIPOQ;AHR;COL2A1;IL6;PTGER4;	P02768;P26358;P00533;P42224;P40763;	Q15848;P35869;P02458;P05231;P35408;
C0037221	11	4	5	9	0.8182	Situs Inversus	disease	C16	Congenital, Hereditary, and Neonatal Diseases and Abnormalities	ACVR2B;ANKS6;DNAH9;NME7;	ANKS3;CFAP53;CITED2;MMP21;PKD1L1;	Q13705;Q68DC2;Q9NYC9;Q9Y5B8;	Q6ZW76;Q96M91;Q99967;Q8N119;Q8TDX9;
C4082304	12	1	8	9	0.7500	Oligodontia	disease			SUMO1;	AXIN2;EDA;EDARADD;FGFR1;IRF6;MSX1;PAX9;WNT10A;	P63165;	Q9Y2T1;Q92838;Q8WWZ3;P11362;O14896;P28360;P55771;Q9GZT5;
C4551952	13	3	6	9	0.6923	Myopathy, Centronuclear, 1	disease	C05;C10	Musculoskeletal Diseases; Nervous System Diseases	MYH7;TPM2;TPM3;	BIN1;CCDC78;MTMR14;ORAI1;RYR1;STIM1;	P12883;P07951;P06753;	O00499;A2IDD5;Q8NCE2;Q96D31;P21817;Q13586;
C3661489	13	3	6	9	0.6923	Autosomal Dominant Myotubular Myopathy	disease	C05;C10	Musculoskeletal Diseases; Nervous System Diseases	MYH7;TPM2;TPM3;	BIN1;CCDC78;MTMR14;ORAI1;RYR1;STIM1;	P12883;P07951;P06753;	O00499;A2IDD5;Q8NCE2;Q96D31;P21817;Q13586;
C1527336	13	4	5	9	0.6923	Sjogren's Syndrome	disease	C11;C17;C05;C20;C07	Eye Diseases; Skin and Connective Tissue Diseases; Musculoskeletal Diseases; Immune System Diseases; Stomatognathic Diseases	DGKQ;GTF2I;PRDM1;PTTG1;	ITSN2;NCF1;PHIP;TNFAIP3;TNIP1;	P52824;P78347;O75626;O95997;	Q9NZM3;P14598;Q8WWQ0;P21580;Q15025;
C0752282	13	3	6	9	0.6923	Congenital Structural Myopathy	disease	C05;C10	Musculoskeletal Diseases; Nervous System Diseases	MYH7;TPM2;TPM3;	BIN1;CCDC78;MTMR14;ORAI1;RYR1;STIM1;	P12883;P07951;P06753;	O00499;A2IDD5;Q8NCE2;Q96D31;P21817;Q13586;
C0410203	13	3	6	9	0.6923	X-linked centronuclear myopathy	disease	C05;C10	Musculoskeletal Diseases; Nervous System Diseases	MYH7;TPM2;TPM3;	BIN1;CCDC78;MTMR14;ORAI1;RYR1;STIM1;	P12883;P07951;P06753;	O00499;A2IDD5;Q8NCE2;Q96D31;P21817;Q13586;
C0347284	13	5	4	9	0.6923	Benign tumor of pancreas	disease	C06;C04;C19	Digestive System Diseases; Neoplasms; Endocrine System Diseases	APC;EP300;MAP2K4;RBBP8;TP53;	BRCA1;BRCA2;RNF43;SMAD4;	P25054;Q09472;P45985;Q99708;P04637;	P38398;P51587;Q68DV7;Q13485;
C0282527	13	7	2	9	0.6923	Infantile Refsum Disease (disorder)	disease	C16;C18;C10	Congenital, Hereditary, and Neonatal Diseases and Abnormalities; Nutritional and Metabolic Diseases; Nervous System Diseases	PEX1;PEX11B;PEX12;PEX13;PEX14;PEX16;PEX6;	PEX19;PEX5;	O43933;O96011;O00623;Q92968;O75381;Q9Y5Y5;Q13608;	P40855;P50542;
C0266468	13	6	3	9	0.6923	Congenital pontocerebellar hypoplasia	disease	C10	Nervous System Diseases	CASK;CHMP1A;EXOSC3;TOE1;VPS53;VRK1;	AMPD2;TSEN34;TSEN54;	O14936;Q9HD42;Q9NQT5;Q96GM8;Q5VIR6;Q99986;	Q01433;Q9BSV6;Q7Z6J9;
C0175709	13	3	6	9	0.6923	Centronuclear myopathy	disease	C05;C10	Musculoskeletal Diseases; Nervous System Diseases	MYH7;TPM2;TPM3;	BIN1;CCDC78;MTMR14;ORAI1;RYR1;STIM1;	P12883;P07951;P06753;	O00499;A2IDD5;Q8NCE2;Q96D31;P21817;Q13586;
C0086981	13	4	5	9	0.6923	Sicca Syndrome	disease	C11;C17;C05;C20;C07	Eye Diseases; Skin and Connective Tissue Diseases; Musculoskeletal Diseases; Immune System Diseases; Stomatognathic Diseases	DGKQ;GTF2I;PRDM1;PTTG1;	ITSN2;NCF1;PHIP;TNFAIP3;TNIP1;	P52824;P78347;O75626;O95997;	Q9NZM3;P14598;Q8WWQ0;P21580;Q15025;
C2930617	14	5	4	9	0.6429	Pulmonary Fibrosis - from Asbestos Exposure	disease	C08;C24	Respiratory Tract Diseases; Occupational Diseases	ARG1;CFD;HSPA5;PRDX1;PRDX2;	ATF6;DDIT3;SPP1;TPM4;	P05089;P00746;P11021;Q06830;P32119;	P18850;P35638;P10451;P67936;
C1834558	14	3	6	9	0.6429	Myopathy, Centronuclear, Autosomal Dominant	disease	C05;C10	Musculoskeletal Diseases; Nervous System Diseases	MYH7;TPM2;TPM3;	BIN1;CCDC78;MTMR14;ORAI1;RYR1;STIM1;	P12883;P07951;P06753;	O00499;A2IDD5;Q8NCE2;Q96D31;P21817;Q13586;
C0410207	14	3	6	9	0.6429	Tubular Aggregate Myopathy	disease	C05;C10	Musculoskeletal Diseases; Nervous System Diseases	MYH7;TPM2;TPM3;	BIN1;CCDC78;MTMR14;ORAI1;RYR1;STIM1;	P12883;P07951;P06753;	O00499;A2IDD5;Q8NCE2;Q96D31;P21817;Q13586;
C0342276	14	3	6	9	0.6429	Maturity onset diabetes mellitus in young	disease	C18;C19	Nutritional and Metabolic Diseases; Endocrine System Diseases	ABCC8;HNF1A;HNF4A;	APPL1;HNF1B;KLF11;NEUROD1;PAX4;PDX1;	Q09428;P20823;P41235;	Q9UKG1;P35680;O14901;Q13562;O43316;P52945;
C0037773	14	5	4	9	0.6429	Spastic Paraplegia, Hereditary	disease	C16;C10	Congenital, Hereditary, and Neonatal Diseases and Abnormalities; Nervous System Diseases	ABCD1;ERLIN1;KIF5A;PNPLA6;PQBP1;	DDHD1;L1CAM;TECPR2;UBAP1;	P33897;O75477;Q12840;Q8IY17;O60828;	Q8NEL9;P32004;O15040;Q9NZ09;
C0003949	14	5	4	9	0.6429	Asbestosis	disease	C08;C24	Respiratory Tract Diseases; Occupational Diseases	ARG1;CFD;HSPA5;PRDX1;PRDX2;	ATF6;DDIT3;SPP1;TPM4;	P05089;P00746;P11021;Q06830;P32119;	P18850;P35638;P10451;P67936;
C0496930	15	5	4	9	0.6000	Neoplasm of uncertain or unknown behavior of bladder	disease	C04;C13;C12	Neoplasms; Female Urogenital Diseases and Pregnancy Complications; Male Urogenital Diseases	ATM;ERBB3;ERCC2;KDM6A;MTOR;	MDM4;NOTCH1;NOTCH2;TSC1;	Q13315;P21860;P18074;O15550;P42345;	O15151;P46531;Q04721;Q92574;
C0154091	15	5	4	9	0.6000	Carcinoma in situ of bladder	disease	C04;C13;C12	Neoplasms; Female Urogenital Diseases and Pregnancy Complications; Male Urogenital Diseases	ATM;ERBB3;ERCC2;KDM6A;MTOR;	MDM4;NOTCH1;NOTCH2;TSC1;	Q13315;P21860;P18074;O15550;P42345;	O15151;P46531;Q04721;Q92574;
C0154017	15	5	4	9	0.6000	Benign neoplasm of bladder	disease	C04;C13;C12	Neoplasms; Female Urogenital Diseases and Pregnancy Complications; Male Urogenital Diseases	ATM;ERBB3;ERCC2;KDM6A;MTOR;	MDM4;NOTCH1;NOTCH2;TSC1;	Q13315;P21860;P18074;O15550;P42345;	O15151;P46531;Q04721;Q92574;
C0027092	15	1	8	9	0.6000	Myopia	disease	C11	Eye Diseases	SCO2;	BMP2;COL2A1;COL9A1;IRX5;KCNQ5;LRPAP1;PRSS56;RASGRF1;	O43819;	P12643;P02458;P20849;P78411;Q9NR82;P30533;P0CW18;Q13972;
C0009447	15	0	9	9	0.6000	Common Variable Immunodeficiency	disease	C20	Immune System Diseases		CD19;IKZF1;IL21;IRF2BP2;NFKB1;NFKB2;TNFRSF13B;TNFRSF13C;TNFSF12;		P15391;Q13422;Q9HBE4;Q7Z5L9;P19838;Q00653;O14836;Q96RJ3;O43508;
C4551902	16	1	8	9	0.5625	Craniosynostosis, Type 1	disease	C16;C05	Congenital, Hereditary, and Neonatal Diseases and Abnormalities; Musculoskeletal Diseases	SMAD6;	ALX4;BMP2;EFNB1;ERF;FGFR1;TCF12;TWIST1;ZIC1;	O43541;	Q9H161;P12643;P98172;P50548;P11362;Q99081;Q15672;Q15915;
C4551479	16	1	8	9	0.5625	Schwartz-Jampel Syndrome, Type 1	disease	C16;C05	Congenital, Hereditary, and Neonatal Diseases and Abnormalities; Musculoskeletal Diseases	FLT1;	ADAMTSL2;COL11A1;COL2A1;COL9A1;DLL3;FLNA;HSPG2;SOST;	P17948;	Q86TH1;P12107;P02458;P20849;Q9NYJ7;P21333;P98160;Q9BQB4;
C3541456	16	1	8	9	0.5625	Spondyloepiphyseal Dysplasia Tarda, X-Linked	disease	C16;C05	Congenital, Hereditary, and Neonatal Diseases and Abnormalities; Musculoskeletal Diseases	FLT1;	ADAMTSL2;COL11A1;COL2A1;COL9A1;DLL3;FLNA;HSPG2;SOST;	P17948;	Q86TH1;P12107;P02458;P20849;Q9NYJ7;P21333;P98160;Q9BQB4;
C2931150	16	1	8	9	0.5625	Synostotic Anterior Plagiocephaly	disease	C16;C05	Congenital, Hereditary, and Neonatal Diseases and Abnormalities; Musculoskeletal Diseases	SMAD6;	ALX4;BMP2;EFNB1;ERF;FGFR1;TCF12;TWIST1;ZIC1;	O43541;	Q9H161;P12643;P98172;P50548;P11362;Q99081;Q15672;Q15915;
C1860819	16	1	8	9	0.5625	Metopic synostosis	disease	C16;C05	Congenital, Hereditary, and Neonatal Diseases and Abnormalities; Musculoskeletal Diseases	SMAD6;	ALX4;BMP2;EFNB1;ERF;FGFR1;TCF12;TWIST1;ZIC1;	O43541;	Q9H161;P12643;P98172;P50548;P11362;Q99081;Q15672;Q15915;
C1833340	16	1	8	9	0.5625	Synostotic Posterior Plagiocephaly	disease	C16;C05	Congenital, Hereditary, and Neonatal Diseases and Abnormalities; Musculoskeletal Diseases	SMAD6;	ALX4;BMP2;EFNB1;ERF;FGFR1;TCF12;TWIST1;ZIC1;	O43541;	Q9H161;P12643;P98172;P50548;P11362;Q99081;Q15672;Q15915;
C0750940	16	3	6	9	0.5625	Tremor, Rubral	disease	C23;C10	Pathological Conditions, Signs and Symptoms; Nervous System Diseases	ARCN1;SLC2A1;SOX2;	CACNA1A;CACNB4;EGR3;GABRA4;HCN1;SCN8A;	P48444;P11166;P48431;	O00555;O00305;Q06889;P48169;O60741;Q9UQD0;
C0334634	16	4	5	9	0.5625	Malignant lymphoma, lymphocytic, intermediate differentiation, diffuse	disease	C04;C20;C15	Neoplasms; Immune System Diseases; Hemic and Lymphatic Diseases	ATM;CTNNB1;EIF4E;MTOR;	ARHGAP29;EIF4EBP1;NOTCH1;UBR5;WNT10A;	Q13315;P35222;P06730;P42345;	Q52LW3;Q13541;P46531;O95071;Q9GZT5;
C0266539	16	4	5	9	0.5625	Congenital total cataract	disease	C16;C11	Congenital, Hereditary, and Neonatal Diseases and Abnormalities; Eye Diseases	AGK;DNMBP;LEMD2;LIM2;	FYCO1;GJA8;HSF4;NHS;SIPA1L3;	Q53H12;Q6XZF7;Q8NC56;P55344;	Q9BQS8;P48165;Q9ULV5;Q6T4R5;O60292;
C0265535	16	1	8	9	0.5625	Trigonocephaly	disease	C16;C05	Congenital, Hereditary, and Neonatal Diseases and Abnormalities; Musculoskeletal Diseases	SMAD6;	ALX4;BMP2;EFNB1;ERF;FGFR1;TCF12;TWIST1;ZIC1;	O43541;	Q9H161;P12643;P98172;P50548;P11362;Q99081;Q15672;Q15915;
C0265534	16	1	8	9	0.5625	Scaphycephaly	disease	C16;C05	Congenital, Hereditary, and Neonatal Diseases and Abnormalities; Musculoskeletal Diseases	SMAD6;	ALX4;BMP2;EFNB1;ERF;FGFR1;TCF12;TWIST1;ZIC1;	O43541;	Q9H161;P12643;P98172;P50548;P11362;Q99081;Q15672;Q15915;
C0085159	16	2	7	9	0.5625	Seasonal Affective Disorder	disease	F03	Mental Disorders	ARNTL;PDE4A;	CLOCK;CRY2;GPR50;NPAS2;NPY;NR1D1;PER3;	O00327;P27815;	O15516;Q49AN0;Q13585;Q99743;P01303;P20393;P56645;
C0079772	16	6	3	9	0.5625	T-Cell Lymphoma	disease	C04;C20;C15	Neoplasms; Immune System Diseases; Hemic and Lymphatic Diseases	DDX3X;EP300;KMT2D;MGA;STAT3;TP53;	ARID1A;ASXL3;BCL6;	O00571;Q09472;O14686;Q8IWI9;P40763;P04637;	O14497;Q9C0F0;P41182;
C0038015	16	1	8	9	0.5625	Spondyloepiphyseal Dysplasia	disease	C16;C05	Congenital, Hereditary, and Neonatal Diseases and Abnormalities; Musculoskeletal Diseases	FLT1;	ADAMTSL2;COL11A1;COL2A1;COL9A1;DLL3;FLNA;HSPG2;SOST;	P17948;	Q86TH1;P12107;P02458;P20849;Q9NYJ7;P21333;P98160;Q9BQB4;
C0036391	16	1	8	9	0.5625	Schwartz-Jampel Syndrome	disease	C16;C05	Congenital, Hereditary, and Neonatal Diseases and Abnormalities; Musculoskeletal Diseases	FLT1;	ADAMTSL2;COL11A1;COL2A1;COL9A1;DLL3;FLNA;HSPG2;SOST;	P17948;	Q86TH1;P12107;P02458;P20849;Q9NYJ7;P21333;P98160;Q9BQB4;
C0035828	16	2	7	9	0.5625	Romano-Ward Syndrome	disease	C23;C16;C14	Pathological Conditions, Signs and Symptoms; Congenital, Hereditary, and Neonatal Diseases and Abnormalities; Cardiovascular Diseases	AKAP9;SCN5A;	ANK2;KCNH2;KCNQ1;NOS1AP;SCN10A;SNTA1;TRDN;	Q99996;Q14524;	Q01484;Q12809;P51787;O75052;Q9Y5Y9;Q13424;Q13061;
C0030044	16	1	8	9	0.5625	Acrocephaly	disease	C16;C05	Congenital, Hereditary, and Neonatal Diseases and Abnormalities; Musculoskeletal Diseases	SMAD6;	ALX4;BMP2;EFNB1;ERF;FGFR1;TCF12;TWIST1;ZIC1;	O43541;	Q9H161;P12643;P98172;P50548;P11362;Q99081;Q15672;Q15915;
C0025237	16	1	8	9	0.5625	Melnick-Needles Syndrome	disease	C16;C05	Congenital, Hereditary, and Neonatal Diseases and Abnormalities; Musculoskeletal Diseases	FLT1;	ADAMTSL2;COL11A1;COL2A1;COL9A1;DLL3;FLNA;HSPG2;SOST;	P17948;	Q86TH1;P12107;P02458;P20849;Q9NYJ7;P21333;P98160;Q9BQB4;
C0496905	17	5	4	9	0.5294	Neoplasm of uncertain or unknown behavior of stomach	disease	C06;C04	Digestive System Diseases; Neoplasms	APC;ATM;ERBB3;KLF6;POLE;	AXIN2;BRAF;IRF1;UBR5;	P25054;Q13315;P21860;Q99612;Q07864;	Q9Y2T1;P15056;P10914;O95071;
C0432272	17	1	8	9	0.5294	Van Buchem disease	disease	C16;C05	Congenital, Hereditary, and Neonatal Diseases and Abnormalities; Musculoskeletal Diseases	FLT1;	ADAMTSL2;COL11A1;COL2A1;COL9A1;DLL3;FLNA;HSPG2;SOST;	P17948;	Q86TH1;P12107;P02458;P20849;Q9NYJ7;P21333;P98160;Q9BQB4;
C0221356	17	1	8	9	0.5294	Brachycephaly	disease	C16;C05	Congenital, Hereditary, and Neonatal Diseases and Abnormalities; Musculoskeletal Diseases	SMAD6;	ALX4;BMP2;EFNB1;ERF;FGFR1;TCF12;TWIST1;ZIC1;	O43541;	Q9H161;P12643;P98172;P50548;P11362;Q99081;Q15672;Q15915;
C0154060	17	5	4	9	0.5294	Carcinoma in situ of stomach	disease	C06;C04	Digestive System Diseases; Neoplasms	APC;ATM;ERBB3;KLF6;POLE;	AXIN2;BRAF;IRF1;UBR5;	P25054;Q13315;P21860;Q99612;Q07864;	Q9Y2T1;P15056;P10914;O95071;
C0153943	17	5	4	9	0.5294	Benign neoplasm of stomach	disease	C06;C04	Digestive System Diseases; Neoplasms	APC;ATM;ERBB3;KLF6;POLE;	AXIN2;BRAF;IRF1;UBR5;	P25054;Q13315;P21860;Q99612;Q07864;	Q9Y2T1;P15056;P10914;O95071;
C4082305	19	3	6	9	0.4737	Deaf Mutism	disease	C23;C10;C09	Pathological Conditions, Signs and Symptoms; Nervous System Diseases; Otorhinolaryngologic Diseases	CDC14A;POLD1;TMTC2;	CACNA1D;ESPN;MITF;OTOF;PAX3;SMAD4;	Q9UNH5;P28340;Q8N394;	Q01668;B1AK53;O75030;Q9HC10;P23760;Q13485;
C0751068	19	3	6	9	0.4737	Deafness, Acquired	disease	C23;C10;C09	Pathological Conditions, Signs and Symptoms; Nervous System Diseases; Otorhinolaryngologic Diseases	CDC14A;POLD1;TMTC2;	CACNA1D;ESPN;MITF;OTOF;PAX3;SMAD4;	Q9UNH5;P28340;Q8N394;	Q01668;B1AK53;O75030;Q9HC10;P23760;Q13485;
C0011052	19	3	6	9	0.4737	Prelingual Deafness	disease	C23;C10;C09	Pathological Conditions, Signs and Symptoms; Nervous System Diseases; Otorhinolaryngologic Diseases	CDC14A;POLD1;TMTC2;	CACNA1D;ESPN;MITF;OTOF;PAX3;SMAD4;	Q9UNH5;P28340;Q8N394;	Q01668;B1AK53;O75030;Q9HC10;P23760;Q13485;
C0019829	21	5	4	9	0.4286	Hodgkin Disease	disease	C04;C20;C15	Neoplasms; Immune System Diseases; Hemic and Lymphatic Diseases	CDK2;GAL;GATA3;MTHFD2;RELN;	GAP43;REL;TNFAIP3;TNFRSF8;	P24941;P22466;P23771;P13995;P78509;	P17677;Q04864;P21580;P28908;
C0339527	22	2	7	9	0.4091	Leber Congenital Amaurosis	disease	C11	Eye Diseases	NMNAT1;PCYT1A;	CEP290;CRX;GDF6;LCA5;RPGRIP1;TULP1;USP45;	Q9HAN9;P49585;	O15078;O43186;Q6KF10;Q86VQ0;Q96KN7;O00294;Q70EL2;
C0242488	22	5	4	9	0.4091	Acute Lung Injury	disease	C08	Respiratory Tract Diseases	ACVR1;APOA1;EDN1;NFE2L2;TXN;	ASCL1;FASLG;MYLK;SFTPD;	Q04771;P02647;P05305;Q16236;P10599;	P50553;P48023;Q15746;P35247;
C0162557	24	3	6	9	0.3750	Liver Failure, Acute	disease	C06	Digestive System Diseases	ALB;KRT8;SCO1;	CAST;CD74;FASLG;GFER;INHBA;POMC;	P02768;P05787;O75880;	P20810;P04233;P48023;P55789;P08476;P01189;
C0028326	24	3	6	9	0.3750	Noonan Syndrome	disease	C16;C17;C05;C14	Congenital, Hereditary, and Neonatal Diseases and Abnormalities; Skin and Connective Tissue Diseases; Musculoskeletal Diseases; Cardiovascular Diseases	NF1;PPP1CB;PTPN11;	A2ML1;BRAF;CBL;KAT6B;RASA1;RRAS;	P21359;P62140;Q06124;	A8K2U0;P15056;P22681;Q8WYB5;P20936;P10301;
C0020459	28	3	6	9	0.3214	Hyperinsulinism	disease	C18	Nutritional and Metabolic Diseases	HMOX1;INSR;NEIL1;	CD68;COL3A1;FBN1;FOXA2;IRS1;NOS3;	P09601;P06213;Q96FI4;	P34810;P02461;P35555;Q9Y261;P35568;P29474;
C0024305	32	3	6	9	0.2812	Lymphoma, Non-Hodgkin	disease	C04;C20;C15	Neoplasms; Immune System Diseases; Hemic and Lymphatic Diseases	NBN;NPM1;TYMS;	BCL10;BCL6;BRAF;CREBBP;PAX5;SPEN;	O60934;P06748;P04818;	O95999;P41182;P15056;Q92793;Q02548;Q96T58;
C0023264	47	8	1	9	0.1915	Leigh Disease	disease	C16;C18;C10	Congenital, Hereditary, and Neonatal Diseases and Abnormalities; Nutritional and Metabolic Diseases; Nervous System Diseases	COX10;LRPPRC;NDUFA9;NDUFS3;NDUFS7;SCO2;SDHA;SUCLG1;	POLG;	Q12887;P42704;Q16795;O75489;O75251;O43819;P31040;P53597;	P54098;
C0344724	9	2	6	8	0.8889	Ostium secundum atrial septal defect	disease	C16;C14	Congenital, Hereditary, and Neonatal Diseases and Abnormalities; Cardiovascular Diseases	ACTC1;PQBP1;	CITED2;GATA4;GATA6;MYH6;NKX2-5;TBX20;	P68032;O60828;	Q99967;P43694;Q92908;P13533;P52952;Q9UMR3;
C0029401	9	3	5	8	0.8889	Osteitis Deformans	disease	C05	Musculoskeletal Diseases	NUP205;PML;SQSTM1;	CSF1;OPTN;RIN3;TNFRSF11A;ZNF687;	Q92621;P29590;Q13501;	P09603;Q96CV9;Q8TB24;Q9Y6Q6;Q8N1G0;
C0431406	10	4	4	8	0.8000	Asymmetric crying face association	disease	C23;C10;C07	Pathological Conditions, Signs and Symptoms; Nervous System Diseases; Stomatognathic Diseases	EYA1;RREB1;SEC24C;UFD1;	ARVCF;HIRA;JMJD1C;TBX1;	Q99502;Q92766;P53992;Q92890;	O00192;P54198;Q15652;O43435;
C0265541	10	2	6	8	0.8000	Cranioschisis	disease	C16;C10	Congenital, Hereditary, and Neonatal Diseases and Abnormalities; Nervous System Diseases	ACTB;ACTG1;	FGD1;HOXA1;HOXB1;PAX3;PAX6;SPRED1;	P60709;P63261;	P98174;P49639;P14653;P23760;P26367;Q7Z699;
C1176475	11	6	2	8	0.7273	Ductal Carcinoma	disease	C04	Neoplasms	CA9;FOXA1;MYC;PTEN;SLC2A1;TP53;	BCAR1;HIF1A;	Q16790;P55317;P01106;P60484;P11166;P04637;	P56945;Q16665;
C0340970	11	4	4	8	0.7273	Congenital neutropenia	disease	C16;C15	Congenital, Hereditary, and Neonatal Diseases and Abnormalities; Hemic and Lymphatic Diseases	CXCR4;G6PC3;HAX1;JAGN1;	CSF3R;GATA2;GFI1;WAS;	P61073;Q9BUM1;O00165;Q8N5M9;	Q99062;P23769;Q99684;P42768;
C0221355	11	4	4	8	0.7273	Macrocephaly	disease	C16;C05;C10	Congenital, Hereditary, and Neonatal Diseases and Abnormalities; Musculoskeletal Diseases; Nervous System Diseases	CHD3;NFIB;PTEN;THRA;	BRWD3;CACNA1E;CHD8;TET3;	Q12873;O00712;P60484;P10827;	Q6RI45;Q15878;Q9HCK8;O43151;
C0027719	11	5	3	8	0.7273	Nephrosclerosis	disease	C13;C12	Female Urogenital Diseases and Pregnancy Complications; Male Urogenital Diseases	ACTA2;COL1A1;CXCR4;HIPK2;S100A4;	ALPK1;COL3A1;FGF2;	P62736;P02452;P61073;Q9H2X6;P26447;	Q96QP1;P02461;P09038;
C3163622	12	2	6	8	0.6667	Papillary Meningioma	disease	C04;C10	Neoplasms; Nervous System Diseases	CSTB;PTEN;	BAP1;HES1;MLLT10;NF2;PGR;SMO;	P04080;P60484;	Q92560;Q14469;P55197;P35240;P06401;Q99835;
C1565951	12	2	6	8	0.6667	Sphenoid Wing Meningioma	disease	C04;C10	Neoplasms; Nervous System Diseases	CSTB;PTEN;	BAP1;HES1;MLLT10;NF2;PGR;SMO;	P04080;P60484;	Q92560;Q14469;P55197;P35240;P06401;Q99835;
C1565950	12	2	6	8	0.6667	Posterior Fossa Meningioma	disease	C04;C10	Neoplasms; Nervous System Diseases	CSTB;PTEN;	BAP1;HES1;MLLT10;NF2;PGR;SMO;	P04080;P60484;	Q92560;Q14469;P55197;P35240;P06401;Q99835;
C1527197	12	2	6	8	0.6667	Angioblastic Meningioma	disease	C04;C10	Neoplasms; Nervous System Diseases	CSTB;PTEN;	BAP1;HES1;MLLT10;NF2;PGR;SMO;	P04080;P60484;	Q92560;Q14469;P55197;P35240;P06401;Q99835;
C1384408	12	2	6	8	0.6667	Microcystic meningioma	disease	C04;C10	Neoplasms; Nervous System Diseases	CSTB;PTEN;	BAP1;HES1;MLLT10;NF2;PGR;SMO;	P04080;P60484;	Q92560;Q14469;P55197;P35240;P06401;Q99835;
C1384406	12	2	6	8	0.6667	Secretory meningioma	disease	C04;C10	Neoplasms; Nervous System Diseases	CSTB;PTEN;	BAP1;HES1;MLLT10;NF2;PGR;SMO;	P04080;P60484;	Q92560;Q14469;P55197;P35240;P06401;Q99835;
C1335107	12	2	6	8	0.6667	Olfactory Groove Meningioma	disease	C04;C10	Neoplasms; Nervous System Diseases	CSTB;PTEN;	BAP1;HES1;MLLT10;NF2;PGR;SMO;	P04080;P60484;	Q92560;Q14469;P55197;P35240;P06401;Q99835;
C1334271	12	2	6	8	0.6667	Intraventricular Meningioma	disease	C04;C10	Neoplasms; Nervous System Diseases	CSTB;PTEN;	BAP1;HES1;MLLT10;NF2;PGR;SMO;	P04080;P60484;	Q92560;Q14469;P55197;P35240;P06401;Q99835;
C1334261	12	2	6	8	0.6667	Intraorbital Meningioma	disease	C04;C10	Neoplasms; Nervous System Diseases	CSTB;PTEN;	BAP1;HES1;MLLT10;NF2;PGR;SMO;	P04080;P60484;	Q92560;Q14469;P55197;P35240;P06401;Q99835;
C0751304	12	2	6	8	0.6667	Parasagittal Meningioma	disease	C04;C10	Neoplasms; Nervous System Diseases	CSTB;PTEN;	BAP1;HES1;MLLT10;NF2;PGR;SMO;	P04080;P60484;	Q92560;Q14469;P55197;P35240;P06401;Q99835;
C0751303	12	2	6	8	0.6667	Cerebral Convexity Meningioma	disease	C04;C10	Neoplasms; Nervous System Diseases	CSTB;PTEN;	BAP1;HES1;MLLT10;NF2;PGR;SMO;	P04080;P60484;	Q92560;Q14469;P55197;P35240;P06401;Q99835;
C0457190	12	2	6	8	0.6667	Xanthomatous Meningioma	disease	C04;C10	Neoplasms; Nervous System Diseases	CSTB;PTEN;	BAP1;HES1;MLLT10;NF2;PGR;SMO;	P04080;P60484;	Q92560;Q14469;P55197;P35240;P06401;Q99835;
C0431121	12	2	6	8	0.6667	Clear Cell Meningioma	disease	C04;C10	Neoplasms; Nervous System Diseases	CSTB;PTEN;	BAP1;HES1;MLLT10;NF2;PGR;SMO;	P04080;P60484;	Q92560;Q14469;P55197;P35240;P06401;Q99835;
C0403553	12	1	7	8	0.6667	Renal dysplasia and retinal aplasia (disorder)	disease	C16;C13;C11;C12;C10	Congenital, Hereditary, and Neonatal Diseases and Abnormalities; Female Urogenital Diseases and Pregnancy Complications; Eye Diseases; Male Urogenital Diseases; Nervous System Diseases	POC1B;	CEP164;CEP290;INVS;NPHP3;NPHP4;SDCCAG8;TRAF3IP1;	Q8TC44;	Q9UPV0;O15078;Q9Y283;Q7Z494;O75161;Q86SQ7;Q8TDR0;
C0349604	12	2	6	8	0.6667	Intracranial Meningioma	disease	C04;C10	Neoplasms; Nervous System Diseases	CSTB;PTEN;	BAP1;HES1;MLLT10;NF2;PGR;SMO;	P04080;P60484;	Q92560;Q14469;P55197;P35240;P06401;Q99835;
C0347515	12	2	6	8	0.6667	Spinal Meningioma	disease	C04;C10	Neoplasms; Nervous System Diseases	CSTB;PTEN;	BAP1;HES1;MLLT10;NF2;PGR;SMO;	P04080;P60484;	Q92560;Q14469;P55197;P35240;P06401;Q99835;
C0346627	12	3	5	8	0.6667	Intestinal Cancer	disease	C06;C04	Digestive System Diseases; Neoplasms	APC;CTNNB1;PRKCA;	CDKN1A;CDKN1B;KCNQ1;MUC2;XPA;	P25054;P35222;P17252;	P38936;P46527;P51787;Q02817;P23025;
C0334611	12	2	6	8	0.6667	Transitional Meningioma	disease	C04;C10	Neoplasms; Nervous System Diseases	CSTB;PTEN;	BAP1;HES1;MLLT10;NF2;PGR;SMO;	P04080;P60484;	Q92560;Q14469;P55197;P35240;P06401;Q99835;
C0334610	12	2	6	8	0.6667	Hemangiopericytic Meningioma	disease	C04;C10	Neoplasms; Nervous System Diseases	CSTB;PTEN;	BAP1;HES1;MLLT10;NF2;PGR;SMO;	P04080;P60484;	Q92560;Q14469;P55197;P35240;P06401;Q99835;
C0334609	12	2	6	8	0.6667	Hemangioblastic Meningioma	disease	C04;C10	Neoplasms; Nervous System Diseases	CSTB;PTEN;	BAP1;HES1;MLLT10;NF2;PGR;SMO;	P04080;P60484;	Q92560;Q14469;P55197;P35240;P06401;Q99835;
C0334608	12	2	6	8	0.6667	Angiomatous Meningioma	disease	C04;C10	Neoplasms; Nervous System Diseases	CSTB;PTEN;	BAP1;HES1;MLLT10;NF2;PGR;SMO;	P04080;P60484;	Q92560;Q14469;P55197;P35240;P06401;Q99835;
C0334607	12	2	6	8	0.6667	Psammomatous Meningioma	disease	C04;C10	Neoplasms; Nervous System Diseases	CSTB;PTEN;	BAP1;HES1;MLLT10;NF2;PGR;SMO;	P04080;P60484;	Q92560;Q14469;P55197;P35240;P06401;Q99835;
C0334606	12	2	6	8	0.6667	Fibrous Meningioma	disease	C04;C10	Neoplasms; Nervous System Diseases	CSTB;PTEN;	BAP1;HES1;MLLT10;NF2;PGR;SMO;	P04080;P60484;	Q92560;Q14469;P55197;P35240;P06401;Q99835;
C0334605	12	2	6	8	0.6667	Meningothelial meningioma	disease	C04;C10	Neoplasms; Nervous System Diseases	CSTB;PTEN;	BAP1;HES1;MLLT10;NF2;PGR;SMO;	P04080;P60484;	Q92560;Q14469;P55197;P35240;P06401;Q99835;
C0281784	12	2	6	8	0.6667	Benign Meningioma	disease	C04;C10	Neoplasms; Nervous System Diseases	CSTB;PTEN;	BAP1;HES1;MLLT10;NF2;PGR;SMO;	P04080;P60484;	Q92560;Q14469;P55197;P35240;P06401;Q99835;
C0259785	12	2	6	8	0.6667	Malignant Meningioma	disease	C04;C10	Neoplasms; Nervous System Diseases	CSTB;PTEN;	BAP1;HES1;MLLT10;NF2;PGR;SMO;	P04080;P60484;	Q92560;Q14469;P55197;P35240;P06401;Q99835;
C0238288	12	5	3	8	0.6667	Muscular Dystrophy, Facioscapulohumeral	disease	C16;C05;C10	Congenital, Hereditary, and Neonatal Diseases and Abnormalities; Musculoskeletal Diseases; Nervous System Diseases	DUX4;ELN;FRG1;HSPA4;SMCHD1;	ACAN;CDKN1A;COL3A1;	Q9UBX2;P15502;Q14331;P34932;A6NHR9;	P16112;P38936;P02461;
C0205834	12	2	6	8	0.6667	Meningiomas, Multiple	disease	C04;C10	Neoplasms; Nervous System Diseases	CSTB;PTEN;	BAP1;HES1;MLLT10;NF2;PGR;SMO;	P04080;P60484;	Q92560;Q14469;P55197;P35240;P06401;Q99835;
C0033054	12	4	4	8	0.6667	Prenatal Exposure Delayed Effects	disease	C13	Female Urogenital Diseases and Pregnancy Complications	ATM;OGG1;PON1;SIGMAR1;	BMP2;FGF2;FOSB;MYOD1;	Q13315;O15527;P27169;Q99720;	P12643;P09038;P53539;P15172;
C4505353	13	3	5	8	0.6154	Diverticular Bleeding	disease	C06	Digestive System Diseases	BMPR1B;ELN;SLC35F3;	COLQ;FAM155A;GPR158;ISL2;SEM1;	O00238;P15502;Q8IY50;	Q9Y215;B1AL88;Q5T848;Q96A47;P60896;
C3658299	13	7	1	8	0.6154	Zellweger Spectrum	disease	C16;C06;C18;C13;C12;C10	Congenital, Hereditary, and Neonatal Diseases and Abnormalities; Digestive System Diseases; Nutritional and Metabolic Diseases; Female Urogenital Diseases and Pregnancy Complications; Male Urogenital Diseases; Nervous System Diseases	HSD17B4;PEX1;PEX12;PEX13;PEX14;PEX16;PEX6;	PEX19;	P51659;O43933;O00623;Q92968;O75381;Q9Y5Y5;Q13608;	P40855;
C1846647	13	3	5	8	0.6154	DEAFNESS, AUTOSOMAL RECESSIVE (disorder)	disease	C23;C10;C09	Pathological Conditions, Signs and Symptoms; Nervous System Diseases; Otorhinolaryngologic Diseases	PNPT1;TRIOBP;WBP2;	DMXL2;EPS8;PDZD7;PTPRQ;TMEM132E;	Q8TCS8;Q9H2D6;Q969T9;	Q8TDJ6;Q12929;Q9H5P4;Q9UMZ3;Q6IEE7;
C0751594	13	7	1	8	0.6154	Zellweger-Like Syndrome	disease	C16;C06;C18;C13;C12;C10	Congenital, Hereditary, and Neonatal Diseases and Abnormalities; Digestive System Diseases; Nutritional and Metabolic Diseases; Female Urogenital Diseases and Pregnancy Complications; Male Urogenital Diseases; Nervous System Diseases	HSD17B4;PEX1;PEX12;PEX13;PEX14;PEX16;PEX6;	PEX19;	P51659;O43933;O00623;Q92968;O75381;Q9Y5Y5;Q13608;	P40855;
C0030421	13	4	4	8	0.6154	Paraganglioma	disease	C04	Neoplasms	MDH2;PTEN;SDHAF2;TP53;	BAP1;EGLN1;EPAS1;VHL;	P40926;P60484;Q9NX18;P04637;	Q92560;Q9GZT9;Q99814;P40337;
C4721444	15	3	5	8	0.5333	Burkitt Leukemia	disease	C04;C01;C20;C15	Neoplasms; Infections; Immune System Diseases; Hemic and Lymphatic Diseases	MYC;PIK3R1;SMARCA4;	ARID1A;ID3;PBX1;SALL3;TCF3;	P01106;P27986;P51532;	O14497;Q02535;P40424;Q9BXA9;P15923;
C4083212	15	4	4	8	0.5333	Alopecia, Male Pattern	disease	C23;C17	Pathological Conditions, Signs and Symptoms; Skin and Connective Tissue Diseases	BRD4;PARP1;PRKAR1A;ZFP36;	AR;CRH;HR;TNFRSF10A;	O60885;P09874;P10644;P26651;	P10275;P06850;O43593;O00220;
C1704374	15	5	3	8	0.5333	Carcinoma of Endocrine Gland	disease	C04;C19	Neoplasms; Endocrine System Diseases	CDC73;PRKAR1A;PTEN;SDHAF2;TP53;	CDKN1B;MAX;VHL;	Q6P1J9;P10644;P60484;Q9NX18;P04637;	P46527;P61244;P40337;
C0751365	15	1	7	8	0.5333	Cancer, Embryonal and Mixed	disease	C04	Neoplasms	ATF7IP;	BUB1B;DMRT1;DPPA3;NANOG;PHC1;POU5F1;SCNN1A;	Q6VMQ6;	O60566;Q9Y5R6;Q6W0C5;Q9H9S0;P78364;Q01860;P37088;
C0740345	15	1	7	8	0.5333	Germ Cell Cancer	disease	C04	Neoplasms	ATF7IP;	BUB1B;DMRT1;DPPA3;NANOG;PHC1;POU5F1;SCNN1A;	Q6VMQ6;	O60566;Q9Y5R6;Q6W0C5;Q9H9S0;P78364;Q01860;P37088;
C0428908	15	1	7	8	0.5333	Sinus Node Dysfunction (disorder)	disease	C23;C14	Pathological Conditions, Signs and Symptoms; Cardiovascular Diseases	PKP2;	CACNA1D;CACNB2;HCN4;KCND3;MYH6;POMC;SCN10A;	Q99959;	Q01668;Q08289;Q9Y3Q4;Q9UK17;P13533;P01189;Q9Y5Y9;
C0343640	15	3	5	8	0.5333	African Burkitt's lymphoma	disease	C04;C01;C20;C15	Neoplasms; Infections; Immune System Diseases; Hemic and Lymphatic Diseases	MYC;PIK3R1;SMARCA4;	ARID1A;ID3;PBX1;SALL3;TCF3;	P01106;P27986;P51532;	O14497;Q02535;P40424;Q9BXA9;P15923;
C0205852	15	1	7	8	0.5333	Neoplasms, Embryonal and Mixed	disease	C04	Neoplasms	ATF7IP;	BUB1B;DMRT1;DPPA3;NANOG;PHC1;POU5F1;SCNN1A;	Q6VMQ6;	O60566;Q9Y5R6;Q6W0C5;Q9H9S0;P78364;Q01860;P37088;
C0205851	15	1	7	8	0.5333	Germ cell tumor	disease	C04	Neoplasms	ATF7IP;	BUB1B;DMRT1;DPPA3;NANOG;PHC1;POU5F1;SCNN1A;	Q6VMQ6;	O60566;Q9Y5R6;Q6W0C5;Q9H9S0;P78364;Q01860;P37088;
C0162311	15	4	4	8	0.5333	Androgenetic Alopecia	disease	C23;C17	Pathological Conditions, Signs and Symptoms; Skin and Connective Tissue Diseases	BRD4;PARP1;PRKAR1A;ZFP36;	AR;CRH;HR;TNFRSF10A;	O60885;P09874;P10644;P26651;	P10275;P06850;O43593;O00220;
C0027654	15	1	7	8	0.5333	Embryonal Neoplasm	disease	C04	Neoplasms	ATF7IP;	BUB1B;DMRT1;DPPA3;NANOG;PHC1;POU5F1;SCNN1A;	Q6VMQ6;	O60566;Q9Y5R6;Q6W0C5;Q9H9S0;P78364;Q01860;P37088;
C4551675	16	1	7	8	0.5000	Keratoderma, Palmoplantar	disease	C16;C17	Congenital, Hereditary, and Neonatal Diseases and Abnormalities; Skin and Connective Tissue Diseases	DSG1;	FAM83G;KRT1;KRT10;KRT14;KRT6C;KRT9;SMARCAD1;	Q02413;	A6ND36;P04264;P13645;P02533;P48668;P35527;Q9H4L7;
C0393706	16	3	5	8	0.5000	Early infantile epileptic encephalopathy with suppression bursts	disease	C10	Nervous System Diseases	CASK;PNKP;SLC25A22;	ARX;CDKL5;NEUROD2;SCN2A;TRIM8;	O14936;Q96T60;Q9H936;	Q96QS3;O76039;Q15784;Q99250;Q9BZR9;
C1839839	17	1	7	8	0.4706	MAJOR AFFECTIVE DISORDER 2	disease	C16;F03	Congenital, Hereditary, and Neonatal Diseases and Abnormalities; Mental Disorders	PTPA;	CUX2;HMGXB4;KCNQ2;MAGI1;MAGI2;PHETA1;TOM1;	Q15257;	O14529;Q9UGU5;O43526;Q96QZ7;Q86UL8;Q8N4B1;O60784;
C0086438	17	1	7	8	0.4706	Hypogammaglobulinemia	disease	C20;C15	Immune System Diseases; Hemic and Lymphatic Diseases	TTC37;	BACH2;BLNK;CD19;CD55;CDCA7;IGLL1;TCF3;	Q6PGP7;	Q9BYV9;Q8WV28;P15391;P08174;Q9BWT1;P15814;P15923;
C0020473	17	4	4	8	0.4706	Hyperlipidemia	disease	C18	Nutritional and Metabolic Diseases	ADRB2;APC;APOE;NEIL1;	IRS1;LMX1B;NOS3;PPARGC1B;	P07550;P25054;P02649;Q96FI4;	P35568;O60663;P29474;Q86YN6;
C0020179	17	6	2	8	0.4706	Huntington Disease	disease	C16;C10;F03	Congenital, Hereditary, and Neonatal Diseases and Abnormalities; Nervous System Diseases; Mental Disorders	AIFM1;GAL;HTT;IP6K2;OGG1;RELN;	GAP43;GDNF;	O95831;P22466;P42858;Q9UHH9;O15527;P78509;	P17677;P39905;
C0751884	19	4	4	8	0.4211	Congenital Myasthenic Syndromes, Presynaptic	disease	C16;C10	Congenital, Hereditary, and Neonatal Diseases and Abnormalities; Nervous System Diseases	ALG14;GFPT1;LRP4;SLC25A1;	AGRN;COL13A1;MYO9A;SYT2;	Q96F25;Q06210;O75096;P53007;	O00468;Q5TAT6;B2RTY4;Q8N9I0;
C0086873	19	4	4	8	0.4211	Pseudopelade	disease	C23;C17	Pathological Conditions, Signs and Symptoms; Skin and Connective Tissue Diseases	BRD4;PARP1;PRKAR1A;ZFP36;	AR;CRH;HR;TNFRSF10A;	O60885;P09874;P10644;P26651;	P10275;P06850;O43593;O00220;
C0031511	19	3	5	8	0.4211	Pheochromocytoma	disease	C04	Neoplasms	KIF1B;NF1;TP53;	CHGA;EGLN1;GDNF;MAX;VHL;	O60333;P21359;P04637;	P10645;Q9GZT9;P39905;P61244;P40337;
C0024301	19	3	5	8	0.4211	Lymphoma, Follicular	disease	C04;C20;C15	Neoplasms; Immune System Diseases; Hemic and Lymphatic Diseases	KMT2D;MYD88;TYMS;	BCL10;BCL6;CREBBP;EBF1;TNFAIP3;	O14686;Q99836;P04818;	O95999;P41182;Q92793;Q9UH73;P21580;
C0002170	19	4	4	8	0.4211	Alopecia	disease	C23;C17	Pathological Conditions, Signs and Symptoms; Skin and Connective Tissue Diseases	BRD4;PARP1;PRKAR1A;ZFP36;	AR;CRH;HR;TNFRSF10A;	O60885;P09874;P10644;P26651;	P10275;P06850;O43593;O00220;
C2350344	21	6	2	8	0.3810	Chronic Lung Injury	disease	C08;C26	Respiratory Tract Diseases; Wounds and Injuries	ALB;FGF7;HMOX1;NTRK1;SIRT1;TNC;	AHR;IL6;	P02768;P21781;P09601;P04629;Q96EB6;P24821;	P35869;P05231;
C0524620	21	5	3	8	0.3810	Metabolic Syndrome X	disease	C18	Nutritional and Metabolic Diseases	HMGA1;INPPL1;NEIL1;PON1;SIRT1;	ADIPOQ;IL6;NOS3;	P17096;O15357;Q96FI4;P27169;Q96EB6;	Q15848;P05231;P29474;
C0273115	21	6	2	8	0.3810	Lung Injury	disease	C08;C26	Respiratory Tract Diseases; Wounds and Injuries	ALB;FGF7;HMOX1;NTRK1;SIRT1;TNC;	AHR;IL6;	P02768;P21781;P09601;P04629;Q96EB6;P24821;	P35869;P05231;
C0033937	21	6	2	8	0.3810	Psychoses, Drug	disease	C25;F03	Chemically-Induced Disorders; Mental Disorders	CALR;DTNBP1;ESR1;HPGDS;PHB;PICK1;	RGS9;SNCA;	P27797;Q96EV8;P03372;O60760;P35232;Q9NRD5;	O75916;P37840;
C0027947	21	6	2	8	0.3810	Neutropenia	disease	C15	Hemic and Lymphatic Diseases	AP3D1;GATA1;HOXD13;JAGN1;NUP98;RPS14;	SMARCD2;TNFRSF10A;	O14617;P15976;P35453;Q8N5M9;P52948;P62263;	Q92925;O00220;
C1321905	22	3	5	8	0.3636	Minimal Brain Dysfunction	disease	F03	Mental Disorders	AS3MT;GIT1;PTPRD;	ADGRL3;CALY;CIC;FGD1;GRM5;	Q9HBK9;Q9Y2X7;P23468;	Q9HAR2;Q9NYX4;Q96RK0;P98174;P41594;
C0752347	22	4	4	8	0.3636	Lewy Body Disease	disease	C10;F03	Nervous System Diseases; Mental Disorders	AGER;EDN1;INSR;NTRK1;	AIF1;MAP2;PPARGC1A;SNCA;	Q15109;P05305;P06213;P04629;	P55008;P11137;Q9UBK2;P37840;
C0175704	22	4	4	8	0.3636	LEOPARD Syndrome	disease	C16;C17;C05;C14	Congenital, Hereditary, and Neonatal Diseases and Abnormalities; Skin and Connective Tissue Diseases; Musculoskeletal Diseases; Cardiovascular Diseases	PPP1CB;PPP1R13L;PTEN;PTPN11;	A2ML1;BRAF;RASA1;RRAS;	P62140;Q8WUF5;P60484;Q06124;	A8K2U0;P15056;P20936;P10301;
C0041671	22	3	5	8	0.3636	Attention Deficit Disorder	disease	F03	Mental Disorders	AS3MT;GIT1;PTPRD;	ADGRL3;CALY;CIC;FGD1;GRM5;	Q9HBK9;Q9Y2X7;P23468;	Q9HAR2;Q9NYX4;Q96RK0;P98174;P41594;
C0178417	24	2	6	8	0.3333	Anhedonia	disease	C23;C10;F01	Pathological Conditions, Signs and Symptoms; Nervous System Diseases; Behavior and Behavior Mechanisms	MAPK1;SLC1A3;	ANK3;CACNA1C;CRH;DISC1;PITX3;SETDB1;	P28482;P43003;	Q12955;Q13936;P06850;Q9NRI5;O75364;Q15047;
C0009319	25	4	4	8	0.3200	Colitis	disease	C06	Digestive System Diseases	HMOX1;MIF;RELA;SIRT1;	AHR;IGF1;IL6;MADCAM1;	P09601;P14174;Q04206;Q96EB6;	P35869;P05019;P05231;Q13477;
C1257965	26	3	5	8	0.3077	Compensatory Hyperinsulinemia	disease	C18	Nutritional and Metabolic Diseases	HMOX1;INSR;NEIL1;	CD68;COL3A1;FBN1;IRS1;NOS3;	P09601;P06213;Q96FI4;	P34810;P02461;P35555;P35568;P29474;
C1257964	26	3	5	8	0.3077	Exogenous Hyperinsulinism	disease	C18	Nutritional and Metabolic Diseases	HMOX1;INSR;NEIL1;	CD68;COL3A1;FBN1;IRS1;NOS3;	P09601;P06213;Q96FI4;	P34810;P02461;P35555;P35568;P29474;
C1257963	26	3	5	8	0.3077	Endogenous Hyperinsulinism	disease	C18	Nutritional and Metabolic Diseases	HMOX1;INSR;NEIL1;	CD68;COL3A1;FBN1;IRS1;NOS3;	P09601;P06213;Q96FI4;	P34810;P02461;P35555;P35568;P29474;
C0751265	29	4	4	8	0.2759	Learning Disabilities	disease	C23;C10;F03	Pathological Conditions, Signs and Symptoms; Nervous System Diseases; Mental Disorders	HMOX1;MAPT;NF1;SIGMAR1;	APP;GRIA1;MECP2;TRH;	P09601;P10636;P21359;Q99720;	P05067;P42261;P51608;P20396;
C0751263	29	4	4	8	0.2759	Learning Disturbance	disease	C23;C10;F03	Pathological Conditions, Signs and Symptoms; Nervous System Diseases; Mental Disorders	HMOX1;MAPT;NF1;SIGMAR1;	APP;GRIA1;MECP2;TRH;	P09601;P10636;P21359;Q99720;	P05067;P42261;P51608;P20396;
C1838979	30	5	3	8	0.2667	MITOCHONDRIAL COMPLEX I DEFICIENCY	disease	C18	Nutritional and Metabolic Diseases	NDUFA6;NDUFB10;NDUFS3;NDUFS7;TIMMDC1;	NDUFB11;NDUFB8;NDUFB9;	P56556;O96000;O75489;O75251;Q9NPL8;	Q9NX14;O95169;Q9Y6M9;
C0001969	32	7	1	8	0.2500	Alcoholic Intoxication	disease	C25;F03	Chemically-Induced Disorders; Mental Disorders	EIF4A2;HSPA4;NR3C1;PER2;PON1;RELA;TP53;	CD19;	Q14240;P34932;P04150;O15055;P27169;Q04206;P04637;	P15391;
C2931891	36	8	0	8	0.2222	Necrotizing encephalopathy, infantile subacute, of Leigh	disease	C16;C18;C10	Congenital, Hereditary, and Neonatal Diseases and Abnormalities; Nutritional and Metabolic Diseases; Nervous System Diseases	COX10;LRPPRC;NDUFA9;NDUFS3;NDUFS7;SCO2;SDHA;SUCLG1;		Q12887;P42704;Q16795;O75489;O75251;O43819;P31040;P53597;
C1850600	36	8	0	8	0.2222	Leigh Syndrome due to Mitochondrial Complex V Deficiency	disease	C16;C18;C10	Congenital, Hereditary, and Neonatal Diseases and Abnormalities; Nutritional and Metabolic Diseases; Nervous System Diseases	COX10;LRPPRC;NDUFA9;NDUFS3;NDUFS7;SCO2;SDHA;SUCLG1;		Q12887;P42704;Q16795;O75489;O75251;O43819;P31040;P53597;
C1850599	36	8	0	8	0.2222	Leigh Syndrome due to Mitochondrial Complex IV Deficiency	disease	C16;C18;C10	Congenital, Hereditary, and Neonatal Diseases and Abnormalities; Nutritional and Metabolic Diseases; Nervous System Diseases	COX10;LRPPRC;NDUFA9;NDUFS3;NDUFS7;SCO2;SDHA;SUCLG1;		Q12887;P42704;Q16795;O75489;O75251;O43819;P31040;P53597;
C1850598	36	8	0	8	0.2222	Leigh Syndrome due to Mitochondrial Complex III Deficiency	disease	C16;C18;C10	Congenital, Hereditary, and Neonatal Diseases and Abnormalities; Nutritional and Metabolic Diseases; Nervous System Diseases	COX10;LRPPRC;NDUFA9;NDUFS3;NDUFS7;SCO2;SDHA;SUCLG1;		Q12887;P42704;Q16795;O75489;O75251;O43819;P31040;P53597;
C1850597	36	8	0	8	0.2222	Leigh Syndrome Due To Mitochondrial Complex II Deficiency	disease	C16;C18;C10	Congenital, Hereditary, and Neonatal Diseases and Abnormalities; Nutritional and Metabolic Diseases; Nervous System Diseases	COX10;LRPPRC;NDUFA9;NDUFS3;NDUFS7;SCO2;SDHA;SUCLG1;		Q12887;P42704;Q16795;O75489;O75251;O43819;P31040;P53597;
C1838951	37	8	0	8	0.2162	LEIGH SYNDROME DUE TO MITOCHONDRIAL COMPLEX I DEFICIENCY	disease	C16;C18;C10	Congenital, Hereditary, and Neonatal Diseases and Abnormalities; Nutritional and Metabolic Diseases; Nervous System Diseases	COX10;LRPPRC;NDUFA9;NDUFS3;NDUFS7;SCO2;SDHA;SUCLG1;		Q12887;P42704;Q16795;O75489;O75251;O43819;P31040;P53597;
C4518356	7	5	2	7	1.0000	MiT family translocation renal cell carcinoma	disease	C04;C13;C12	Neoplasms; Female Urogenital Diseases and Pregnancy Complications; Male Urogenital Diseases	CLTC;NONO;PRCC;SFPQ;TFEB;	ASPSCR1;TFE3;	Q00610;Q15233;Q92733;P23246;P19484;	Q9BZE9;P19532;
C0751337	7	4	3	7	1.0000	X-Linked Emery-Dreifuss Muscular Dystrophy	disease	C16;C05;C10	Congenital, Hereditary, and Neonatal Diseases and Abnormalities; Musculoskeletal Diseases; Nervous System Diseases	FHL1;LMNA;MYH7;TMEM43;	EMD;SYNE1;SYNE2;	Q13642;P02545;P12883;Q9BTV4;	P50402;Q8NF91;Q8WXH0;
C4225275	8	2	5	7	0.8750	MENTAL RETARDATION, AUTOSOMAL DOMINANT 40	disease			HNRNPR;KMT2E;	BRCA1;CHAMP1;DLL1;POU3F3;TAOK1;	O43390;Q8IZD2;	P38398;Q96JM3;O00548;P20264;Q7L7X3;
C4021790	8	2	5	7	0.8750	Abnormality of the skeletal system	disease			SUZ12;TMCO1;	APC2;INTS1;PCGF2;ZMIZ1;ZNF292;	Q15022;Q9UM00;	O95996;Q8N201;P35227;Q9ULJ6;O60281;
C3888102	8	6	1	7	0.8750	Frontotemporal Dementia With Motor Neuron Disease	disease	C18;C10;F03	Nutritional and Metabolic Diseases; Nervous System Diseases; Mental Disorders	C9orf72;FUS;SQSTM1;TARDBP;TBK1;VCP;	CHCHD10;	Q96LT7;P35637;Q13501;Q13148;Q9UHD2;P55072;	Q8WYQ3;
C2930977	8	5	2	7	0.8750	Acute erythroleukemia - M6b subtype	disease	C04;C15	Neoplasms; Hemic and Lymphatic Diseases	DDX41;FLT3;NPM1;NUP98;TP53;	HOXB9;KMT2A;	Q9UJV9;P36888;P06748;P52948;P04637;	P17482;Q03164;
C2930976	8	5	2	7	0.8750	Acute myeloid leukemia FAB-M6	disease	C04;C15	Neoplasms; Hemic and Lymphatic Diseases	DDX41;FLT3;NPM1;NUP98;TP53;	HOXB9;KMT2A;	Q9UJV9;P36888;P06748;P52948;P04637;	P17482;Q03164;
C2930975	8	5	2	7	0.8750	Acute erythroleukemia - M6a subtype	disease	C04;C15	Neoplasms; Hemic and Lymphatic Diseases	DDX41;FLT3;NPM1;NUP98;TP53;	HOXB9;KMT2A;	Q9UJV9;P36888;P06748;P52948;P04637;	P17482;Q03164;
C2930974	8	5	2	7	0.8750	Acute erythroleukemia	disease	C04;C15	Neoplasms; Hemic and Lymphatic Diseases	DDX41;FLT3;NPM1;NUP98;TP53;	HOXB9;KMT2A;	Q9UJV9;P36888;P06748;P52948;P04637;	P17482;Q03164;
C0796250	8	3	4	7	0.8750	PARTINGTON X-LINKED MENTAL RETARDATION SYNDROME	disease	C23;C16;C10	Pathological Conditions, Signs and Symptoms; Congenital, Hereditary, and Neonatal Diseases and Abnormalities; Nervous System Diseases	CASK;PAK3;RPL10;	ARX;BRWD3;KDM5C;POLA1;	O14936;O75914;P27635;	Q96QS3;Q6RI45;P41229;P09884;
C0270972	8	4	3	7	0.8750	Cornelia De Lange Syndrome	disease	C16;C10	Congenital, Hereditary, and Neonatal Diseases and Abnormalities; Nervous System Diseases	BRD4;RAD21;SMC1A;SMC3;	KMT2A;NIPBL;SETD5;	O60885;O60216;Q14683;Q9UQE7;	Q03164;Q6KC79;Q9C0A6;
C0206656	8	2	5	7	0.8750	Embryonal Rhabdomyosarcoma	disease	C04	Neoplasms	DMD;YAP1;	ARID1A;BCOR;BUB1B;MYOD1;SETD2;	P11532;P46937;	O14497;Q6W2J9;O60566;P15172;Q9BYW2;
C0018054	8	5	2	7	0.8750	Gonadal Dysgenesis, 46,XY	disease	C16;C13;C12;C19	Congenital, Hereditary, and Neonatal Diseases and Abnormalities; Female Urogenital Diseases and Pregnancy Complications; Male Urogenital Diseases; Endocrine System Diseases	CBX2;MAP3K1;SOX9;SRY;WT1;	DMRT1;ZFPM2;	Q14781;Q13233;P48436;Q05066;P19544;	Q9Y5R6;Q8WW38;
C0014474	8	3	4	7	0.8750	Ependymoma	disease	C04	Neoplasms	EPHB2;RELA;ZNF668;	BCL7C;C11orf95;GDNF;RTBDN;	P29323;Q04206;Q96K58;	Q8WUZ0;C9JLR9;P39905;Q9BSG5;
C4049702	9	2	5	7	0.7778	Focal Segmental Glomerulosclerosis, Not Otherwise Specified	disease	C13;C12	Female Urogenital Diseases and Pregnancy Complications; Male Urogenital Diseases	INF2;LMNA;	ARHGAP24;COL4A5;E2F3;LMX1B;SYNPO;	Q27J81;P02545;	Q8N264;P29400;O00716;O60663;Q8N3V7;
C3266101	9	3	4	7	0.7778	22q11 partial monosomy syndrome	disease			RREB1;SEC24C;UFD1;	ARVCF;HIRA;JMJD1C;TBX1;	Q92766;P53992;Q92890;	O00192;P54198;Q15652;O43435;
C2931038	9	3	4	7	0.7778	Pancreatic carcinoma, familial	disease	C06;C04;C19	Digestive System Diseases; Neoplasms; Endocrine System Diseases	PALLD;RABL3;TP53;	BRCA1;BRCA2;PALB2;SMAD4;	Q8WX93;Q5HYI8;P04637;	P38398;P51587;Q86YC2;Q13485;
C1846707	9	7	0	7	0.7778	SPINOCEREBELLAR ATAXIA 17	disease	C16;C10	Congenital, Hereditary, and Neonatal Diseases and Abnormalities; Nervous System Diseases	ATP5F1B;HMOX1;HSPA5;HSPA8;P4HB;PDIA3;TBP;		P06576;P09601;P11021;P11142;P07237;P30101;P20226;
C1846142	9	5	2	7	0.7778	HOYERAAL-HREIDARSSON SYNDROME	disease	C23;C16;C13;C17;C05;C10;F03;C15;F01	Pathological Conditions, Signs and Symptoms; Congenital, Hereditary, and Neonatal Diseases and Abnormalities; Female Urogenital Diseases and Pregnancy Complications; Skin and Connective Tissue Diseases; Musculoskeletal Diseases; Nervous System Diseases; Mental Disorders; Hemic and Lymphatic Diseases; Behavior and Behavior Mechanisms	DKC1;NHP2;NOP10;PARN;TERT;	ACD;RTEL1;	O60832;Q9NX24;Q9NPE3;O95453;O14746;	Q96AP0;Q9NZ71;
C1167664	9	2	5	7	0.7778	Situs ambiguous	disease			ACVR2B;DNAH9;	CFAP53;CFC1;MMP21;PKD1L1;ZIC3;	Q13705;Q9NYC9;	Q96M91;P0CG37;Q8N119;Q8TDX9;O60481;
C0152171	9	1	6	7	0.7778	Idiopathic pulmonary hypertension	disease	C08;C14	Respiratory Tract Diseases; Cardiovascular Diseases	BMPR1B;	BMPR2;KCNA5;KCNK3;SMAD4;SMAD9;TBX4;	O00238;	Q13873;P22460;O14649;Q13485;O15198;P57082;
C2973725	10	0	7	7	0.7000	Pulmonary arterial hypertension	disease	C08;C14	Respiratory Tract Diseases; Cardiovascular Diseases		BMPR2;EPAS1;KCNK3;SMAD4;SMAD9;TBX4;VHL;		Q13873;Q99814;O14649;Q13485;O15198;P57082;P40337;
C2936346	10	3	4	7	0.7000	22q11 Deletion Syndrome	disease	C16;C05;C19;C15;C14	Congenital, Hereditary, and Neonatal Diseases and Abnormalities; Musculoskeletal Diseases; Endocrine System Diseases; Hemic and Lymphatic Diseases; Cardiovascular Diseases	RREB1;SEC24C;UFD1;	ARVCF;HIRA;JMJD1C;TBX1;	Q92766;P53992;Q92890;	O00192;P54198;Q15652;O43435;
C0524730	10	3	4	7	0.7000	Odontome	disease	C16;C07	Congenital, Hereditary, and Neonatal Diseases and Abnormalities; Stomatognathic Diseases	LRP4;RUNX2;TMCO1;	MSX1;PAX6;PITX2;TBX3;	O75096;Q13950;Q9UM00;	P28360;P26367;Q99697;O15119;
C0346990	10	5	2	7	0.7000	Carcinomatosis of peritoneal cavity	disease	C06;C04	Digestive System Diseases; Neoplasms	CTNNB1;IGF2BP3;SLC2A1;VIM;WT1;	MUC1;PDPN;	P35222;O00425;P11166;P08670;P19544;	P15941;Q86YL7;
C0153567	10	2	5	7	0.7000	Uterine Cancer	disease	C04;C13	Neoplasms; Female Urogenital Diseases and Pregnancy Complications	HMGA1;SMAD3;	BAP1;BARD1;CDKN1B;HOXB9;INHBA;	P17096;P84022;	Q92560;Q99728;P46527;P17482;P08476;
C0079504	10	3	4	7	0.7000	Hermanski-Pudlak Syndrome	disease	C16;C18;C11;C17;C15	Congenital, Hereditary, and Neonatal Diseases and Abnormalities; Nutritional and Metabolic Diseases; Eye Diseases; Skin and Connective Tissue Diseases; Hemic and Lymphatic Diseases	AP3B1;AP3D1;DTNBP1;	BLOC1S3;BLOC1S6;HPS4;HPS6;	O00203;O14617;Q96EV8;	Q6QNY0;Q9UL45;Q9NQG7;Q86YV9;
C4721541	11	5	2	7	0.6364	PEROXISOME BIOGENESIS DISORDER 1A (ZELLWEGER)	disease	C16;C06;C18;C13;C12;C10	Congenital, Hereditary, and Neonatal Diseases and Abnormalities; Digestive System Diseases; Nutritional and Metabolic Diseases; Female Urogenital Diseases and Pregnancy Complications; Male Urogenital Diseases; Nervous System Diseases	PEX1;PEX12;PEX14;PEX16;PEX6;	PEX19;PEX5;	O43933;O00623;O75381;Q9Y5Y5;Q13608;	P40855;P50542;
C4510744	11	4	3	7	0.6364	46,XY partial gonadal dysgenesis	disease			MAP3K1;SOX9;SRY;WT1;	DMRT3;GATA4;ZFPM2;	Q13233;P48436;Q05066;P19544;	Q9NQL9;P43694;Q8WW38;
C2936665	11	0	7	7	0.6364	Immunoglobulin Deficiency, Late-Onset	disease	C20	Immune System Diseases		CD19;IKZF1;IL21;NFKB1;NFKB2;TNFRSF13B;TNFRSF13C;		P15391;Q13422;Q9HBE4;P19838;Q00653;O14836;Q96RJ3;
C2936664	11	0	7	7	0.6364	Acquired Hypogammaglobulinemia	disease	C20	Immune System Diseases		CD19;IKZF1;IL21;NFKB1;NFKB2;TNFRSF13B;TNFRSF13C;		P15391;Q13422;Q9HBE4;P19838;Q00653;O14836;Q96RJ3;
C1876165	11	5	2	7	0.6364	Copper-Overload Cirrhosis	disease	C16;C06;C18;C10	Congenital, Hereditary, and Neonatal Diseases and Abnormalities; Digestive System Diseases; Nutritional and Metabolic Diseases; Nervous System Diseases	ACTA2;COMMD1;MKI67;SMAD2;STAT3;	KRT19;KRT7;	P62736;Q8N668;P46013;Q15796;P40763;	P08727;P08729;
C0751257	11	3	4	7	0.6364	Auditory Processing Disorder, Central	disease	C23;C10	Pathological Conditions, Signs and Symptoms; Nervous System Diseases	BCL11A;PTEN;SHANK3;	ERF;FOXP2;KCNA2;SETBP1;	Q9H165;P60484;Q9BYB0;	P50548;O15409;P16389;Q9Y6X0;
C0282612	11	5	2	7	0.6364	Prostatic Intraepithelial Neoplasias	disease	C04	Neoplasms	DNMT1;ESR1;PIM1;PTEN;TOP2B;	AR;CDKN1B;	P26358;P03372;P11309;P60484;Q02880;	P10275;P46527;
C0241210	11	3	4	7	0.6364	Speech Delay	disease	C23;C10	Pathological Conditions, Signs and Symptoms; Nervous System Diseases	BCL11A;PTEN;SHANK3;	ERF;FOXP2;KCNA2;SETBP1;	Q9H165;P60484;Q9BYB0;	P50548;O15409;P16389;Q9Y6X0;
C0003504	11	2	5	7	0.6364	Aortic Valve Insufficiency	disease	C14	Cardiovascular Diseases	COL1A1;TIMP1;	COL3A1;FN1;LOX;NPPA;NPPB;	P02452;P01033;	P02461;P02751;P28300;P01160;P16860;
C1565321	12	3	4	7	0.5833	Cholera Infantum	disease	C06	Digestive System Diseases	EDN1;KEAP1;NFE2L2;	CHD8;GAST;MYLK;POMC;	P05305;Q14145;Q16236;	Q9HCK8;P01350;Q15746;P01189;
C0876994	12	3	4	7	0.5833	Cardiotoxicity	disease	C23;C25;C14;C26	Pathological Conditions, Signs and Symptoms; Chemically-Induced Disorders; Cardiovascular Diseases; Wounds and Injuries	NRG1;RAC1;TP53;	BMP2;HBEGF;NPPB;RARG;	Q02297;P63000;P04637;	P12643;Q99075;P16860;P13631;
C0559031	12	3	4	7	0.5833	Functional Gastrointestinal Disorders	disease	C06	Digestive System Diseases	EDN1;KEAP1;NFE2L2;	CHD8;GAST;MYLK;POMC;	P05305;Q14145;Q16236;	Q9HCK8;P01350;Q15746;P01189;
C0339573	12	4	3	7	0.5833	Glaucoma, Primary Open Angle	disease	C11	Eye Diseases	ATXN2;FNDC3B;TMCO1;WDR36;	FOXC1;OPTN;TP53BP2;	Q99700;Q53EP0;Q9UM00;Q8NI36;	Q12948;Q96CV9;Q13625;
C0040028	12	2	5	7	0.5833	Thrombocythemia, Essential	disease	C15	Hemic and Lymphatic Diseases	CALR;TP53;	FGF2;MPL;SH2B3;TET2;THPO;	P27797;P04637;	P09038;P40238;Q9UQQ2;Q6N021;P40225;
C0002452	12	2	5	7	0.5833	Amelogenesis Imperfecta	disease	C16;C07	Congenital, Hereditary, and Neonatal Diseases and Abnormalities; Stomatognathic Diseases	ITGB4;PEX1;	AMTN;COL17A1;ENAM;FAM83H;LTBP3;	P16144;O43933;	Q6UX39;Q9UMD9;Q9NRM1;Q6ZRV2;Q9NS15;
C4551804	13	2	5	7	0.5385	Brugada Syndrome 1	disease	C16;C14	Congenital, Hereditary, and Neonatal Diseases and Abnormalities; Cardiovascular Diseases	PKP2;SCN5A;	CACNB2;HCN4;HEY2;KCND3;SCN10A;	Q99959;Q14524;	Q08289;Q9Y3Q4;Q9UBP5;Q9UK17;Q9Y5Y9;
C1968949	13	3	4	7	0.5385	Cakut	disease	C16;C13;C12	Congenital, Hereditary, and Neonatal Diseases and Abnormalities; Female Urogenital Diseases and Pregnancy Complications; Male Urogenital Diseases	BMP7;TBC1D1;TRAP1;	PBX1;SIX2;SRGAP1;TBX6;	P18075;Q86TI0;Q12931;	P40424;Q9NPC8;Q7Z6B7;O95947;
C0205945	13	5	2	7	0.5385	Sarcoma, Spindle Cell	disease	C04	Neoplasms	MAML3;NF1;SMARCA4;SOX2;TP53;	MCL1;PAX3;	Q96JK9;P21359;P51532;P48431;P04637;	Q07820;P23760;
C0205944	13	5	2	7	0.5385	Sarcoma, Epithelioid	disease	C04	Neoplasms	MAML3;NF1;SMARCA4;SOX2;TP53;	MCL1;PAX3;	Q96JK9;P21359;P51532;P48431;P04637;	Q07820;P23760;
C1955869	14	6	1	7	0.5000	Malformations of Cortical Development	disease	C16;C10	Congenital, Hereditary, and Neonatal Diseases and Abnormalities; Nervous System Diseases	AKT3;DYNC1H1;KIF2A;MTOR;TBCD;WDR62;	KIF5C;	Q9Y243;Q14204;O00139;P42345;Q9BTW9;O43379;	O60282;
C0431380	14	6	1	7	0.5000	Cortical Dysplasia	disease	C16;C10	Congenital, Hereditary, and Neonatal Diseases and Abnormalities; Nervous System Diseases	AKT3;DYNC1H1;KIF2A;MTOR;TBCD;WDR62;	KIF5C;	Q9Y243;Q14204;O00139;P42345;Q9BTW9;O43379;	O60282;
C0338656	14	1	6	7	0.5000	Impaired cognition	disease	F03	Mental Disorders	NECTIN2;	APP;BIN1;CACNA1C;COL4A1;NOTCH3;PICALM;	Q92692;	P05067;O00499;Q13936;P02462;Q9UM47;Q13492;
C0279628	14	2	5	7	0.5000	Adenocarcinoma Of Esophagus	disease	C06;C04	Digestive System Diseases; Neoplasms	SPART;TP53;	ARID1A;BARX1;CRTC1;FOXP1;SMAD4;	Q8N0X7;P04637;	O14497;Q9HBU1;Q6UUV9;Q9H334;Q13485;
C0033958	14	5	2	7	0.5000	Psychosis, Brief Reactive	disease	F03	Mental Disorders	NR3C1;NTRK1;PVALB;RBM12;SELENBP1;	CPLX1;CPLX2;	P04150;P04629;P20472;Q9NTZ6;Q13228;	O14810;Q6PUV4;
C0032273	14	2	5	7	0.5000	Pneumoconiosis	disease	C08;C24	Respiratory Tract Diseases; Occupational Diseases	H3-4;TICAM1;	ACAN;HS3ST6;MDM4;OVGP1;PTPRZ1;	Q16695;Q8IUC6;	P16112;Q96QI5;O15151;Q12889;P23471;
C0004681	14	2	5	7	0.5000	Bagassosis	disease	C08;C24	Respiratory Tract Diseases; Occupational Diseases	H3-4;TICAM1;	ACAN;HS3ST6;MDM4;OVGP1;PTPRZ1;	Q16695;Q8IUC6;	P16112;Q96QI5;O15151;Q12889;P23471;
C0003872	14	3	4	7	0.5000	Arthritis, Psoriatic	disease	C17;C05	Skin and Connective Tissue Diseases; Musculoskeletal Diseases	HLA-C;RUNX2;TRAF3IP2;	CD68;FBXL19;MEFV;NR4A2;	P10321;Q13950;O43734;	P34810;Q6PCT2;O15553;P43354;
C0035412	15	3	4	7	0.4667	Rhabdomyosarcoma	disease	C04	Neoplasms	ALK;FGFR4;NBN;	BUB1B;DICER1;MYOD1;PTMA;	Q9UM73;P22455;O60934;	O60566;Q9UPY3;P15172;P06454;
C0013386	15	1	6	7	0.4667	Dyskinesia, Drug-Induced	disease	C23;C10;C25	Pathological Conditions, Signs and Symptoms; Nervous System Diseases; Chemically-Induced Disorders	DRD3;	FOSB;GDNF;PDYN;PENK;RASGRF1;RGS9;	P35462;	P53539;P39905;P01213;P01210;Q13972;O75916;
C0025945	16	4	3	7	0.4375	Microangiopathy, Diabetic	disease	C19;C14	Endocrine System Diseases; Cardiovascular Diseases	AGER;ALB;HMOX1;RELA;	CREM;FASLG;NOS3;	Q15109;P02768;P09601;Q04206;	Q03060;P48023;P29474;
C0011875	16	4	3	7	0.4375	Diabetic Angiopathies	disease	C19;C14	Endocrine System Diseases; Cardiovascular Diseases	AGER;ALB;HMOX1;RELA;	CREM;FASLG;NOS3;	Q15109;P02768;P09601;Q04206;	Q03060;P48023;P29474;
C0751883	17	3	4	7	0.4118	Congenital Myasthenic Syndromes, Postsynaptic	disease	C16;C10	Congenital, Hereditary, and Neonatal Diseases and Abnormalities; Nervous System Diseases	ALG14;GFPT1;LRP4;	AGRN;AK9;COL13A1;SYT2;	Q96F25;Q06210;O75096;	O00468;Q5TCS8;Q5TAT6;Q8N9I0;
C0751782	17	3	4	7	0.4118	May-White Syndrome	disease	C10	Nervous System Diseases	CLN6;LMNB2;SACS;	ATN1;CHD2;PRDM8;TSC1;	Q9NWW5;Q03252;Q9NZJ4;	P54259;O14647;Q9NQV8;Q92574;
C0751781	17	3	4	7	0.4118	Dentatorubral-Pallidoluysian Atrophy	disease	C10	Nervous System Diseases	CLN6;LMNB2;SACS;	ATN1;CHD2;PRDM8;TSC1;	Q9NWW5;Q03252;Q9NZJ4;	P54259;O14647;Q9NQV8;Q92574;
C0751780	17	3	4	7	0.4118	Biotin-Responsive Encephalopathy	disease	C10	Nervous System Diseases	CLN6;LMNB2;SACS;	ATN1;CHD2;PRDM8;TSC1;	Q9NWW5;Q03252;Q9NZJ4;	P54259;O14647;Q9NQV8;Q92574;
C0751778	17	3	4	7	0.4118	Myoclonic Epilepsies, Progressive	disease	C10	Nervous System Diseases	CLN6;LMNB2;SACS;	ATN1;CHD2;PRDM8;TSC1;	Q9NWW5;Q03252;Q9NZJ4;	P54259;O14647;Q9NQV8;Q92574;
C0751777	17	3	4	7	0.4118	Familial Progressive Myoclonic Epilepsy	disease	C10	Nervous System Diseases	CLN6;LMNB2;SACS;	ATN1;CHD2;PRDM8;TSC1;	Q9NWW5;Q03252;Q9NZJ4;	P54259;O14647;Q9NQV8;Q92574;
C0751776	17	3	4	7	0.4118	Atypical Inclusion-Body Disease	disease	C10	Nervous System Diseases	CLN6;LMNB2;SACS;	ATN1;CHD2;PRDM8;TSC1;	Q9NWW5;Q03252;Q9NZJ4;	P54259;O14647;Q9NQV8;Q92574;
C0497327	17	3	4	7	0.4118	Dementia	disease	C10;F03	Nervous System Diseases; Mental Disorders	DNMT1;FUS;MAPT;	APP;COL4A1;NOTCH3;TYROBP;	P26358;P35637;P10636;	P05067;P02462;Q9UM47;O43914;
C0015923	17	1	6	7	0.4118	Fetal Alcohol Syndrome	disease	C16;C13;C25	Congenital, Hereditary, and Neonatal Diseases and Abnormalities; Female Urogenital Diseases and Pregnancy Complications; Chemically-Induced Disorders	RPS6KA1;	ADNP;ANK3;ERCC6L;OTX2;REST;SRF;	Q15418;	Q9H2P0;Q12955;Q2NKX8;P32243;Q13127;P11831;
C3714506	18	1	6	7	0.3889	Meckel syndrome type 1	disease	C23;C16;C13;C11;C12;C08;C10;C09	Pathological Conditions, Signs and Symptoms; Congenital, Hereditary, and Neonatal Diseases and Abnormalities; Female Urogenital Diseases and Pregnancy Complications; Eye Diseases; Male Urogenital Diseases; Respiratory Tract Diseases; Nervous System Diseases; Otorhinolaryngologic Diseases	CSPP1;	CC2D2A;CEP290;KIF14;NPHP3;RPGRIP1;TXNDC15;	Q1MSJ5;	Q9P2K1;O15078;Q15058;Q7Z494;Q96KN7;Q96J42;
C1112705	18	2	5	7	0.3889	Nuclear non-senile cataract	disease	C11	Eye Diseases	CRYAB;CRYGD;	BFSP1;FYCO1;GJA3;GJA8;NHS;	P02511;P07320;	Q12934;Q9BQS8;Q9Y6H8;P48165;Q6T4R5;
C0751779	18	3	4	7	0.3889	Action Myoclonus-Renal Failure Syndrome	disease	C10	Nervous System Diseases	CLN6;LMNB2;SACS;	ATN1;CHD2;PRDM8;TSC1;	Q9NWW5;Q03252;Q9NZJ4;	P54259;O14647;Q9NQV8;Q92574;
C0392557	18	2	5	7	0.3889	Nuclear cataract	disease	C11	Eye Diseases	CRYAB;CRYGD;	BFSP1;FYCO1;GJA3;GJA8;NHS;	P02511;P07320;	Q12934;Q9BQS8;Q9Y6H8;P48165;Q6T4R5;
C0029172	18	2	5	7	0.3889	Oral Submucous Fibrosis	disease	C07	Stomatognathic Diseases	COL1A1;TIMP1;	COL1A2;FGF2;IL6;LOX;ZEB1;	P02452;P01033;	P08123;P09038;P05231;P28300;P37275;
C0018923	18	4	3	7	0.3889	Hemangiosarcoma	disease	C04	Neoplasms	CTNNB1;FLT1;MYC;TP53;	COL18A1;JUN;PLCG1;	P35222;P17948;P01106;P04637;	P39060;P05412;P19174;
C0035078	22	6	1	7	0.3182	Kidney Failure	disease	C13;C12	Female Urogenital Diseases and Pregnancy Complications; Male Urogenital Diseases	APOE;CYBA;EDN1;INF2;MYH9;NOX4;	LMX1B;	P02649;P13498;P05305;Q27J81;P35579;Q9NPH5;	O60663;
C0006267	22	2	5	7	0.3182	Bronchiectasis	disease	C08	Respiratory Tract Diseases	NME8;PIK3R1;	DNAAF1;DNAAF2;NFKB2;RSPH4A;SCNN1A;	Q8N427;P27986;	Q8NEP3;Q9NVR5;Q00653;Q5TD94;P37088;
C1571984	25	4	3	7	0.2800	Psychosis, Involutional	disease	F03	Mental Disorders	EDN1;GAL;RELN;XDH;	CACNA1C;FKBP5;NR4A1;	P05305;P22466;P78509;P47989;	Q13936;Q13451;P22736;
C1571983	25	4	3	7	0.2800	Involutional paraphrenia	disease	F03	Mental Disorders	EDN1;GAL;RELN;XDH;	CACNA1C;FKBP5;NR4A1;	P05305;P22466;P78509;P47989;	Q13936;Q13451;P22736;
C0011574	25	4	3	7	0.2800	Involutional Depression	disease	F03	Mental Disorders	EDN1;GAL;RELN;XDH;	CACNA1C;FKBP5;NR4A1;	P05305;P22466;P78509;P47989;	Q13936;Q13451;P22736;
C0002871	34	5	2	7	0.2059	Anemia	disease	C15	Hemic and Lymphatic Diseases	GATA1;HOXD13;NUP98;PARP1;TYMS;	CLEC11A;TNFRSF10A;	P15976;P35453;P52948;P09874;P04818;	Q9Y240;O00220;
C1857586	6	0	6	6	1.0000	CONOTRUNCAL HEART MALFORMATIONS (disorder)	disease	C16;C14	Congenital, Hereditary, and Neonatal Diseases and Abnormalities; Cardiovascular Diseases		GATA6;GDF1;NKX2-5;NKX2-6;TBX1;ZFPM2;		Q92908;P27539;P52952;A6NCS4;O43435;Q8WW38;
C0410189	6	3	3	6	1.0000	Muscular Dystrophy, Emery-Dreifuss	disease	C16;C05;C10	Congenital, Hereditary, and Neonatal Diseases and Abnormalities; Musculoskeletal Diseases; Nervous System Diseases	FHL1;LMNA;TMEM43;	EMD;SYNE1;SYNE2;	Q13642;P02545;Q9BTV4;	P50402;Q8NF91;Q8WXH0;
C0334488	6	3	3	6	1.0000	Clear cell sarcoma of kidney	disease	C04;C13;C12	Neoplasms; Female Urogenital Diseases and Pregnancy Complications; Male Urogenital Diseases	IRX2;TERT;YWHAE;	BCOR;NUTM2B;NUTM2E;	Q9BZI1;O14746;P62258;	Q6W2J9;A6NNL0;B1AL46;
C0085700	6	2	4	6	1.0000	Chondromalacia	disease	C17;C05	Skin and Connective Tissue Diseases; Musculoskeletal Diseases	EDN1;FGF14;	COL11A2;COL2A1;GATA2;NPPC;	P05305;Q92915;	P13942;P02458;P23769;P23582;
C4552070	7	1	5	6	0.8571	Pulmonary Hypertension, Primary, 1	disease	C08	Respiratory Tract Diseases	HDAC1;	BMPR2;HDAC4;HDAC5;KCNK3;SMAD9;	Q13547;	Q13873;P56524;Q9UQL6;O14649;O15198;
C3714844	7	1	5	6	0.8571	Pulmonary Hypertension, Primary, 1, With Hereditary Hemorrhagic Telangiectasia	disease	C08	Respiratory Tract Diseases	HDAC1;	BMPR2;HDAC4;HDAC5;KCNK3;SMAD9;	Q13547;	Q13873;P56524;Q9UQL6;O14649;O15198;
C2936694	7	5	1	6	0.8571	Swyer Syndrome	disease	C16;C13;C12;C19	Congenital, Hereditary, and Neonatal Diseases and Abnormalities; Female Urogenital Diseases and Pregnancy Complications; Male Urogenital Diseases; Endocrine System Diseases	CBX2;MAP3K1;SOX9;SRY;WT1;	DMRT1;	Q14781;Q13233;P48436;Q05066;P19544;	Q9Y5R6;
C1969343	7	1	5	6	0.8571	Pulmonary Hypertension, Primary, Fenfluramine-Associated	disease	C08	Respiratory Tract Diseases	HDAC1;	BMPR2;HDAC4;HDAC5;KCNK3;SMAD9;	Q13547;	Q13873;P56524;Q9UQL6;O14649;O15198;
C1969342	7	1	5	6	0.8571	PULMONARY HYPERTENSION, PRIMARY, DEXFENFLURAMINE-ASSOCIATED	disease	C08	Respiratory Tract Diseases	HDAC1;	BMPR2;HDAC4;HDAC5;KCNK3;SMAD9;	Q13547;	Q13873;P56524;Q9UQL6;O14649;O15198;
C0007113	7	3	3	6	0.8571	Rectal Carcinoma	disease	C06;C04	Digestive System Diseases; Neoplasms	APC;EGFR;TYMS;	CDKN1B;MCC;MUC2;	P25054;P00533;P04818;	P46527;P23508;Q02817;
C3178805	8	3	3	6	0.7500	Heterotaxy Syndrome	disease	C16;C15;C14	Congenital, Hereditary, and Neonatal Diseases and Abnormalities; Hemic and Lymphatic Diseases; Cardiovascular Diseases	ACVR2B;CRELD1;TDGF1;	GDF1;MMP21;ZIC3;	Q13705;Q96HD1;P13385;	P27539;Q8N119;O60481;
C2677504	8	5	1	6	0.7500	AUTISM, SUSCEPTIBILITY TO, 15	disease			CDK8;FBXW11;NONO;POLR2A;SIN3A;	AUTS2;	P49336;Q9UKB1;Q15233;P24928;Q96ST3;	Q8WXX7;
C0887850	8	4	2	6	0.7500	Polycystic Kidney, Type 1 Autosomal Dominant Disease	disease	C16;C13;C12	Congenital, Hereditary, and Neonatal Diseases and Abnormalities; Female Urogenital Diseases and Pregnancy Complications; Male Urogenital Diseases	ANKS6;BRD4;MYC;PKD1;	PKD2;PRKCSH;	Q68DC2;O60885;P01106;P98161;	Q13563;P14314;
C0856975	8	2	4	6	0.7500	Autistic behavior	disease	F01	Behavior and Behavior Mechanisms	TRPM3;ZNF462;	CUX2;MED13;POU3F3;TET3;	Q9HCF6;Q96JM2;	O14529;Q9UHV7;P20264;O43151;
C0751675	8	2	4	6	0.7500	Cerebral Primitive Neuroectodermal Tumor	disease	C04	Neoplasms	EWSR1;PON1;	HES1;HEY1;NOTCH2;SMO;	Q01844;P27169;	Q14469;Q9Y5J3;Q04721;Q99835;
C0700367	8	2	4	6	0.7500	Ependymoblastoma	disease	C04	Neoplasms	EWSR1;PON1;	HES1;HEY1;NOTCH2;SMO;	Q01844;P27169;	Q14469;Q9Y5J3;Q04721;Q99835;
C0553580	8	3	3	6	0.7500	Ewings sarcoma	disease	C04	Neoplasms	ERG;ETV4;EWSR1;	CIZ1;EGR2;FLI1;	P11308;P43268;Q01844;	Q9ULV3;P11161;Q01543;
C0334596	8	2	4	6	0.7500	Medulloepithelioma	disease	C04	Neoplasms	EWSR1;PON1;	HES1;HEY1;NOTCH2;SMO;	Q01844;P27169;	Q14469;Q9Y5J3;Q04721;Q99835;
C0334584	8	2	4	6	0.7500	Spongioblastoma	disease	C04	Neoplasms	EWSR1;PON1;	HES1;HEY1;NOTCH2;SMO;	Q01844;P27169;	Q14469;Q9Y5J3;Q04721;Q99835;
C0206663	8	2	4	6	0.7500	Neuroectodermal Tumor, Primitive	disease	C04	Neoplasms	EWSR1;PON1;	HES1;HEY1;NOTCH2;SMO;	Q01844;P27169;	Q14469;Q9Y5J3;Q04721;Q99835;
C0206157	8	3	3	6	0.7500	Myopathies, Nemaline	disease	C05;C10	Musculoskeletal Diseases; Nervous System Diseases	NEFL;TPM2;TPM3;	NEB;SRPK3;TNNT1;	P07196;P07951;P06753;	P20929;Q9UPE1;P13805;
C0175702	8	3	3	6	0.7500	Williams Syndrome	disease	C16;C10;C14	Congenital, Hereditary, and Neonatal Diseases and Abnormalities; Nervous System Diseases; Cardiovascular Diseases	BAZ1B;ELN;GTF2I;	DLG4;GTF2IRD1;MLXIPL;	Q9UIG0;P15502;P78347;	P78352;Q9UHL9;Q9NP71;
C0078982	8	3	3	6	0.7500	Arhinencephaly	disease	C16;C05;C10	Congenital, Hereditary, and Neonatal Diseases and Abnormalities; Musculoskeletal Diseases; Nervous System Diseases	GLI2;TDGF1;TGIF1;	GAS1;SHH;SIX3;	P10070;P13385;Q15583;	P54826;Q15465;O95343;
C0023448	8	3	3	6	0.7500	Lymphoid leukemia	disease	C04;C20;C15	Neoplasms; Immune System Diseases; Hemic and Lymphatic Diseases	CLPTM1L;IPCEF1;TERT;	KMT2A;LYL1;MECOM;	Q96KA5;Q8WWN9;O14746;	Q03164;P12980;Q03112;
C0011757	8	3	3	6	0.7500	Developmental Coordination Disorder	disease	F03	Mental Disorders	CLN6;OGG1;PTEN;	AKAP5;DISC1;SHANK1;	Q9NWW5;O15527;P60484;	P24588;Q9NRI5;Q9Y566;
C3658267	9	2	4	6	0.6667	Prostatic Neoplasms, Castration-Resistant	disease	C04;C12	Neoplasms; Male Urogenital Diseases	AKR1C3;ASF1B;	AR;TRIM24;ZNF217;ZNF367;	P42330;Q9NVP2;	P10275;O15164;O75362;Q7RTV3;
C3658266	9	2	4	6	0.6667	Prostatic Cancer, Castration-Resistant	disease	C04;C12	Neoplasms; Male Urogenital Diseases	AKR1C3;ASF1B;	AR;TRIM24;ZNF217;ZNF367;	P42330;Q9NVP2;	P10275;O15164;O75362;Q7RTV3;
C0279607	9	4	2	6	0.6667	Adult Hepatocellular Carcinoma	disease	C06;C04	Digestive System Diseases; Neoplasms	AXIN1;CTNNB1;PDGFRL;TP53;	TSC1;TSC2;	O15169;P35222;Q15198;P04637;	Q92574;P49815;
C0158646	9	0	6	6	0.6667	Cleft palate with cleft lip	disease	C16;C05;C07	Congenital, Hereditary, and Neonatal Diseases and Abnormalities; Musculoskeletal Diseases; Stomatognathic Diseases		ARHGAP29;DLG1;DLX4;IRF6;MSX1;TP63;		Q52LW3;Q12959;Q92988;O14896;P28360;Q9H3D4;
C0085413	9	5	1	6	0.6667	Polycystic Kidney, Autosomal Dominant	disease	C16;C13;C12	Congenital, Hereditary, and Neonatal Diseases and Abnormalities; Female Urogenital Diseases and Pregnancy Complications; Male Urogenital Diseases	ANKS6;BICC1;BRD4;MYC;PKD1;	PKD2;	Q68DC2;Q9H694;O60885;P01106;P98161;	Q13563;
C0009363	9	3	3	6	0.6667	Congenital ocular coloboma (disorder)	disease	C16;C11	Congenital, Hereditary, and Neonatal Diseases and Abnormalities; Eye Diseases	ACTB;ACTG1;SLBP;	PAX6;RARA;SALL2;	P60709;P63261;Q14493;	P26367;P10276;Q9Y467;
C4022810	10	3	3	6	0.6000	Abnormality of nervous system morphology	disease	C16;C10	Congenital, Hereditary, and Neonatal Diseases and Abnormalities; Nervous System Diseases	DYNC1I2;GOT2;PPP2CA;	APC2;MAPK8IP3;ZNF292;	Q13409;P00505;P67775;	O95996;Q9UPT6;O60281;
C3887461	10	5	1	6	0.6000	Head and Neck Carcinoma	disease	C04	Neoplasms	CDC73;EGFR;ERBB3;PIK3CB;TP53;	FGFR1;	Q6P1J9;P00533;P21860;P42338;P04637;	P11362;
C0029124	10	6	0	6	0.6000	Optic Atrophy	disease	C11;C10	Eye Diseases; Nervous System Diseases	ATAD3A;MFN2;NDUFS3;NMNAT1;SLBP;TBCD;		Q9NVI7;O95140;O75489;Q9HAN9;Q14493;Q9BTW9;
C2314896	11	2	4	6	0.5455	Familial Atypical Mole Melanoma Syndrome	disease	C16;C04	Congenital, Hereditary, and Neonatal Diseases and Abnormalities; Neoplasms	CDK4;TERT;	ACD;BAP1;MITF;TERF2IP;	P11802;O14746;	Q96AP0;Q92560;O75030;Q9NYB0;
C1691779	11	2	4	6	0.5455	Sensory hearing loss	disease	C23;C10;C09	Pathological Conditions, Signs and Symptoms; Nervous System Diseases; Otorhinolaryngologic Diseases	ACTB;FGF3;	COL11A2;COL2A1;COL9A1;IRX5;	P60709;P11487;	P13942;P02458;P20849;P78411;
C0751958	11	3	3	6	0.5455	Lymphoma, Lymphocytic, Intermediate	disease	C04;C20;C15	Neoplasms; Immune System Diseases; Hemic and Lymphatic Diseases	CTNNB1;EIF4E;MTOR;	ARHGAP29;EIF4EBP1;WNT10A;	P35222;P06730;P42345;	Q52LW3;Q13541;Q9GZT5;
C0750987	11	4	2	6	0.5455	Arterial Diseases, Common Carotid	disease	C10;C14	Nervous System Diseases; Cardiovascular Diseases	APOE;HMOX1;PLAU;TP53;	FASLG;PODXL;	P02649;P09601;P00749;P04637;	P48023;O00592;
C0577631	11	4	2	6	0.5455	Carotid Atherosclerosis	disease	C10;C14	Nervous System Diseases; Cardiovascular Diseases	APOE;HMOX1;PLAU;TP53;	FASLG;PODXL;	P02649;P09601;P00749;P04637;	P48023;O00592;
C0271148	11	4	2	6	0.5455	Secondary Open Angle Glaucoma	disease	C11	Eye Diseases	ATXN2;FNDC3B;TMCO1;WDR36;	FOXC1;OPTN;	Q99700;Q53EP0;Q9UM00;Q8NI36;	Q12948;Q96CV9;
C0042514	11	3	3	6	0.5455	Tachycardia, Ventricular	disease	C23;C14	Pathological Conditions, Signs and Symptoms; Cardiovascular Diseases	LMNA;SCN5A;TNNT2;	NOS3;NPPB;RYR2;	P02545;Q14524;P45379;	P29474;P16860;Q92736;
C0026010	11	1	5	6	0.5455	Microphthalmos	disease	C16;C11	Congenital, Hereditary, and Neonatal Diseases and Abnormalities; Eye Diseases	KMT2D;	HMX1;MFRP;MYRF;PITX3;PRSS56;	O14686;	Q9NP08;Q9BY79;Q9Y2G1;O75364;P0CW18;
C0023976	11	2	4	6	0.5455	Long QT Syndrome	disease	C23;C16;C14	Pathological Conditions, Signs and Symptoms; Congenital, Hereditary, and Neonatal Diseases and Abnormalities; Cardiovascular Diseases	PTEN;SCN5A;	KCNH2;KCNQ1;POMC;RYR2;	P60484;Q14524;	Q12809;P51787;P01189;Q92736;
C0017612	11	4	2	6	0.5455	Glaucoma, Open-Angle	disease	C11	Eye Diseases	ATXN2;FNDC3B;TMCO1;WDR36;	FOXC1;OPTN;	Q99700;Q53EP0;Q9UM00;Q8NI36;	Q12948;Q96CV9;
C0007117	11	2	4	6	0.5455	Basal cell carcinoma	disease	C04	Neoplasms	ERCC2;XPC;	ERCC5;RASA1;SMO;XPA;	P18074;Q01831;	P28715;P20936;Q99835;P23025;
C3160718	12	4	2	6	0.5000	PARKINSON DISEASE, LATE-ONSET	disease			ATXN2;DNAJC13;MAPT;TBP;	NR4A2;SNCAIP;	Q99700;O75165;P10636;P20226;	P43354;Q9Y6H5;
C0028960	12	4	2	6	0.5000	Oligospermia	disease	C12	Male Urogenital Diseases	BRWD1;CDC14A;ESR1;PIWIL4;	DICER1;NOS3;	Q9NSI6;Q9UNH5;P03372;Q7Z3Z4;	Q9UPY3;P29474;
C0001768	12	1	5	6	0.5000	Agammaglobulinemia	disease	C20;C15	Immune System Diseases; Hemic and Lymphatic Diseases	PIK3R1;	BLNK;CD19;IGLL1;SLC39A7;TCF3;	P27986;	Q8WV28;P15391;P15814;Q92504;P15923;
C4041558	13	1	5	6	0.4615	Cone-rod synaptic disorder, congenital nonprogressive	disease	C16;C11	Congenital, Hereditary, and Neonatal Diseases and Abnormalities; Eye Diseases	NYX;	CABP4;CACNA1F;GPR179;SLC24A1;TRPM1;	Q9GZU5;	P57796;O60840;Q6PRD1;O60721;Q7Z4N2;
C0752166	13	1	5	6	0.4615	Bardet-Biedl Syndrome	disease	C16;C11;C10	Congenital, Hereditary, and Neonatal Diseases and Abnormalities; Eye Diseases; Nervous System Diseases	LZTFL1;	ALMS1;BBIP1;C8orf37;CEP290;SDCCAG8;	Q9NQ48;	Q8TCU4;A8MTZ0;Q96NL8;O15078;Q86SQ7;
C0085786	13	4	2	6	0.4615	Hamman-Rich syndrome	disease	C23;C01;C08	Pathological Conditions, Signs and Symptoms; Infections; Respiratory Tract Diseases	DSP;FAM13A;PARN;TERT;	MUC5B;RTEL1;	P15924;O94988;O95453;O14746;	Q9HC84;Q9NZ71;
C0029434	13	4	2	6	0.4615	Osteogenesis Imperfecta	disease	C16;C17;C05	Congenital, Hereditary, and Neonatal Diseases and Abnormalities; Skin and Connective Tissue Diseases; Musculoskeletal Diseases	COL1A1;P3H1;P4HB;PLOD2;	COL1A2;MESD;	P02452;Q32P28;P07237;O00469;	P08123;Q14696;
C0010308	13	1	5	6	0.4615	Congenital Hypothyroidism	disease	C16;C05;C19	Congenital, Hereditary, and Neonatal Diseases and Abnormalities; Musculoskeletal Diseases; Endocrine System Diseases	CDCA8;	FOXE1;GLIS3;NKX2-1;PAX8;TG;	Q53HL2;	O00358;Q8NEA6;P43699;Q06710;P01266;
C1956132	15	3	3	6	0.4000	Lymphoma, Follicular, Grade 2	disease	C04;C20;C15	Neoplasms; Immune System Diseases; Hemic and Lymphatic Diseases	KMT2D;MYD88;TYMS;	CREBBP;EBF1;TNFAIP3;	O14686;Q99836;P04818;	Q92793;Q9UH73;P21580;
C1956131	15	3	3	6	0.4000	Lymphoma, Follicular, Grade 3	disease	C04;C20;C15	Neoplasms; Immune System Diseases; Hemic and Lymphatic Diseases	KMT2D;MYD88;TYMS;	CREBBP;EBF1;TNFAIP3;	O14686;Q99836;P04818;	Q92793;Q9UH73;P21580;
C1956130	15	3	3	6	0.4000	Lymphoma, Follicular, Grade 1	disease	C04;C20;C15	Neoplasms; Immune System Diseases; Hemic and Lymphatic Diseases	KMT2D;MYD88;TYMS;	CREBBP;EBF1;TNFAIP3;	O14686;Q99836;P04818;	Q92793;Q9UH73;P21580;
C0079765	15	3	3	6	0.4000	Lymphoma, Small Cleaved-Cell, Follicular	disease	C04;C20;C15	Neoplasms; Immune System Diseases; Hemic and Lymphatic Diseases	KMT2D;MYD88;TYMS;	CREBBP;EBF1;TNFAIP3;	O14686;Q99836;P04818;	Q92793;Q9UH73;P21580;
C0079758	15	3	3	6	0.4000	Lymphoma, Mixed-Cell, Follicular	disease	C04;C20;C15	Neoplasms; Immune System Diseases; Hemic and Lymphatic Diseases	KMT2D;MYD88;TYMS;	CREBBP;EBF1;TNFAIP3;	O14686;Q99836;P04818;	Q92793;Q9UH73;P21580;
C0079745	15	3	3	6	0.4000	Lymphoma, Large-Cell, Follicular	disease	C04;C20;C15	Neoplasms; Immune System Diseases; Hemic and Lymphatic Diseases	KMT2D;MYD88;TYMS;	CREBBP;EBF1;TNFAIP3;	O14686;Q99836;P04818;	Q92793;Q9UH73;P21580;
C0027720	15	4	2	6	0.4000	Nephrosis	disease	C13;C12	Female Urogenital Diseases and Pregnancy Complications; Male Urogenital Diseases	ALB;EDN1;SOD1;VIM;	DDIT3;NES;	P02768;P05305;P00441;P08670;	P35638;P48681;
C1257877	16	2	4	6	0.3750	Pheochromocytoma, Extra-Adrenal	disease	C04	Neoplasms	KIF1B;NF1;	CHGA;GDNF;MAX;VHL;	O60333;P21359;	P10645;P39905;P61244;P40337;
C0751885	16	3	3	6	0.3750	Myasthenic Syndromes, Congenital, Slow Channel	disease	C16;C10	Congenital, Hereditary, and Neonatal Diseases and Abnormalities; Nervous System Diseases	ALG14;GFPT1;LRP4;	AGRN;COL13A1;SYT2;	Q96F25;Q06210;O75096;	O00468;Q5TAT6;Q8N9I0;
C0026654	16	5	1	6	0.3750	Moyamoya Disease	disease	C10;C14	Nervous System Diseases; Cardiovascular Diseases	ACTA2;ELN;NF1;RNF213;SAMHD1;	PCNT;	P62736;P15502;P21359;Q63HN8;Q9Y3Z3;	O95613;
C0023891	16	4	2	6	0.3750	Liver Cirrhosis, Alcoholic	disease	C23;C06;C25	Pathological Conditions, Signs and Symptoms; Digestive System Diseases; Chemically-Induced Disorders	PNPLA3;RELA;SMAD3;TIMP1;	COL3A1;IL6;	Q9NST1;Q04206;P84022;P01033;	P02461;P05231;
C0011603	16	4	2	6	0.3750	Dermatitis	disease	C17	Skin and Connective Tissue Diseases	DSG1;EGFR;PARP1;ZFP36;	FLG;SHARPIN;	Q02413;P00533;P09874;P26651;	P20930;Q9H0F6;
C0339535	17	1	5	6	0.3529	Night blindness, congenital stationary	disease	C16;C11	Congenital, Hereditary, and Neonatal Diseases and Abnormalities; Eye Diseases	NYX;	CABP4;CACNA1F;GPR179;SLC24A1;TRPM1;	Q9GZU5;	P57796;O60840;Q6PRD1;O60721;Q7Z4N2;
C0041948	17	3	3	6	0.3529	Uremia	disease	C13;C12	Female Urogenital Diseases and Pregnancy Complications; Male Urogenital Diseases	FLT1;RUNX2;TGFBR1;	BMP2;NOS3;SPP1;	P17948;Q13950;P36897;	P12643;P29474;P10451;
C2700553	18	2	4	6	0.3333	Omenn Syndrome	disease	C16;C18;C20	Congenital, Hereditary, and Neonatal Diseases and Abnormalities; Nutritional and Metabolic Diseases; Immune System Diseases	CHD7;ZAP70;	CD3E;DCLRE1C;IL2RA;PTPRC;	Q9P2D1;P43403;	P07766;Q96SD1;P01589;P08575;
C0020445	18	4	2	6	0.3333	Hypercholesterolemia, Familial	disease	C16;C18	Congenital, Hereditary, and Neonatal Diseases and Abnormalities; Nutritional and Metabolic Diseases	APOC3;APOE;PON1;PON2;	LDLRAP1;SREBF2;	P02656;P02649;P27169;Q15165;	Q5SW96;Q12772;
C0003123	18	0	6	6	0.3333	Anorexia	disease	C23	Pathological Conditions, Signs and Symptoms		CRH;GIP;NPY;PYY;TNFRSF10A;UCN2;		P06850;P09681;P01303;P10082;O00220;Q96RP3;
C3501846	19	2	4	6	0.3158	Noonan-Like Syndrome With Loose Anagen Hair	disease	C23;C16;C17;C05;C14	Pathological Conditions, Signs and Symptoms; Congenital, Hereditary, and Neonatal Diseases and Abnormalities; Skin and Connective Tissue Diseases; Musculoskeletal Diseases; Cardiovascular Diseases	PPP1CB;PTPN11;	A2ML1;BRAF;RASA1;RRAS;	P62140;Q06124;	A8K2U0;P15056;P20936;P10301;
C1843181	19	2	4	6	0.3158	Noonan syndrome-like disorder with loose anagen hair	disease	C23;C17	Pathological Conditions, Signs and Symptoms; Skin and Connective Tissue Diseases	PPP1CB;PTPN11;	A2ML1;BRAF;RASA1;RRAS;	P62140;Q06124;	A8K2U0;P15056;P20936;P10301;
C1275081	19	2	4	6	0.3158	Cardio-facio-cutaneous syndrome	disease	C23;C16;C17;C14	Pathological Conditions, Signs and Symptoms; Congenital, Hereditary, and Neonatal Diseases and Abnormalities; Skin and Connective Tissue Diseases; Cardiovascular Diseases	PPP1CB;PTPN11;	A2ML1;BRAF;RASA1;RRAS;	P62140;Q06124;	A8K2U0;P15056;P20936;P10301;
C0587248	19	2	4	6	0.3158	Costello syndrome (disorder)	disease	C16;C05	Congenital, Hereditary, and Neonatal Diseases and Abnormalities; Musculoskeletal Diseases	PPP1CB;PTPN11;	A2ML1;BRAF;RASA1;RRAS;	P62140;Q06124;	A8K2U0;P15056;P20936;P10301;
C0023794	19	3	3	6	0.3158	Lipoidosis	disease	C16;C18	Congenital, Hereditary, and Neonatal Diseases and Abnormalities; Nutritional and Metabolic Diseases	AP1S1;FADS2;SCD;	DEPP1;FNDC4;NUPR1;	P61966;O95864;O00767;	Q9NTK1;Q9H6D8;O60356;
C2931822	20	3	3	6	0.3000	Nasopharyngeal carcinoma	disease	C04;C07;C09	Neoplasms; Stomatognathic Diseases; Otorhinolaryngologic Diseases	ERBB3;PTEN;TP53;	ARID1A;BAP1;SYNE1;	P21860;P60484;P04637;	O14497;Q92560;Q8NF91;
C0085110	20	2	4	6	0.3000	Severe Combined Immunodeficiency	disease	C16;C18;C20	Congenital, Hereditary, and Neonatal Diseases and Abnormalities; Nutritional and Metabolic Diseases; Immune System Diseases	PRKDC;ZAP70;	CD3E;DCLRE1C;PTPRC;TBX1;	P78527;P43403;	P07766;Q96SD1;P08575;O43435;
C1719672	24	4	2	6	0.2500	Severe Sepsis	disease	C23;C01	Pathological Conditions, Signs and Symptoms; Infections	HMGB1;MAPK1;MAPK3;MIF;	ADM;NOS3;	P09429;P28482;P27361;P14174;	P35318;P29474;
C0243026	24	4	2	6	0.2500	Sepsis	disease	C23;C01	Pathological Conditions, Signs and Symptoms; Infections	HMGB1;MAPK1;MAPK3;MIF;	ADM;NOS3;	P09429;P28482;P27361;P14174;	P35318;P29474;
C0036690	24	4	2	6	0.2500	Septicemia	disease	C23;C01	Pathological Conditions, Signs and Symptoms; Infections	HMGB1;MAPK1;MAPK3;MIF;	ADM;NOS3;	P09429;P28482;P27361;P14174;	P35318;P29474;
C0086196	36	1	5	6	0.1667	Eczema, Infantile	disease	C16;C17;C20	Congenital, Hereditary, and Neonatal Diseases and Abnormalities; Skin and Connective Tissue Diseases; Immune System Diseases	S100A8;	CCDC80;EMSY;FLG;IL6;STAT6;	P05109;	Q76M96;Q7Z589;P20930;P05231;P42226;
C0011615	36	1	5	6	0.1667	Dermatitis, Atopic	disease	C16;C17;C20	Congenital, Hereditary, and Neonatal Diseases and Abnormalities; Skin and Connective Tissue Diseases; Immune System Diseases	S100A8;	CCDC80;EMSY;FLG;IL6;STAT6;	P05109;	Q76M96;Q7Z589;P20930;P05231;P42226;
C4551851	5	4	1	5	1.0000	Cornelia de Lange Syndrome 1	disease	C16;C10	Congenital, Hereditary, and Neonatal Diseases and Abnormalities; Nervous System Diseases	BRD4;RAD21;SMC1A;SMC3;	NIPBL;	O60885;O60216;Q14683;Q9UQE7;	Q6KC79;
C3281201	5	4	1	5	1.0000	MENTAL RETARDATION, AUTOSOMAL DOMINANT 12	disease	C23;C16;C05;C10;F03;C07;F01	Pathological Conditions, Signs and Symptoms; Congenital, Hereditary, and Neonatal Diseases and Abnormalities; Musculoskeletal Diseases; Nervous System Diseases; Mental Disorders; Stomatognathic Diseases; Behavior and Behavior Mechanisms	ARID1B;SMARCA2;SMARCA4;SMARCE1;	ARID1A;	Q8NFD5;P51531;P51532;Q969G3;	O14497;
C1876203	5	1	4	5	1.0000	Frontonasal dysplasia	disease	C16;C05	Congenital, Hereditary, and Neonatal Diseases and Abnormalities; Musculoskeletal Diseases	ALX3;	ALX1;ALX4;EFNB1;IRX5;	O95076;	Q15699;Q9H161;P98172;P78411;
C1853099	5	4	1	5	1.0000	Cornelia de Lange Syndrome 3	disease	C16;C10	Congenital, Hereditary, and Neonatal Diseases and Abnormalities; Nervous System Diseases	BRD4;RAD21;SMC1A;SMC3;	NIPBL;	O60885;O60216;Q14683;Q9UQE7;	Q6KC79;
C1802395	5	4	1	5	1.0000	Congenital muscular hypertrophy-cerebral syndrome	disease	C16;C10	Congenital, Hereditary, and Neonatal Diseases and Abnormalities; Nervous System Diseases	BRD4;RAD21;SMC1A;SMC3;	NIPBL;	O60885;O60216;Q14683;Q9UQE7;	Q6KC79;
C1450051	5	2	3	5	1.0000	Autosomal Recessive Emery-Dreifuss Muscular Dystrophy	disease	C16;C05;C10	Congenital, Hereditary, and Neonatal Diseases and Abnormalities; Musculoskeletal Diseases; Nervous System Diseases	LMNA;TMEM43;	EMD;SYNE1;SYNE2;	P02545;Q9BTV4;	P50402;Q8NF91;Q8WXH0;
C1275278	5	2	3	5	1.0000	Extraskeletal Myxoid Chondrosarcoma	disease	C04	Neoplasms	EWSR1;TAF15;	NR4A3;TCF12;TFG;	Q01844;Q92804;	Q92570;Q99081;Q92734;
C0600066	5	1	4	5	1.0000	Malignant Cystosarcoma Phyllodes	disease	C04	Neoplasms	KMT2D;	FLNA;MED12;RARA;SETD2;	O14686;	P21333;Q93074;P10276;Q9BYW2;
C0456483	5	2	3	5	1.0000	Simple Endometrial Hyperplasia	disease	C13	Female Urogenital Diseases and Pregnancy Complications	DDX1;PTEN;	CDKN1C;CELSR2;CSRP1;	Q92499;P60484;	P49918;Q9HCU4;P21291;
C0410190	5	2	3	5	1.0000	Autosomal Dominant Emery-Dreifuss Muscular Dystrophy (disorder)	disease	C16;C05;C10	Congenital, Hereditary, and Neonatal Diseases and Abnormalities; Musculoskeletal Diseases; Nervous System Diseases	LMNA;TMEM43;	EMD;SYNE1;SYNE2;	P02545;Q9BTV4;	P50402;Q8NF91;Q8WXH0;
C0349579	5	2	3	5	1.0000	Atypical Endometrial Hyperplasia	disease	C13	Female Urogenital Diseases and Pregnancy Complications	DDX1;PTEN;	CDKN1C;CELSR2;CSRP1;	Q92499;P60484;	P49918;Q9HCU4;P21291;
C0349578	5	2	3	5	1.0000	Complex Endometrial Hyperplasia	disease	C13	Female Urogenital Diseases and Pregnancy Complications	DDX1;PTEN;	CDKN1C;CELSR2;CSRP1;	Q92499;P60484;	P49918;Q9HCU4;P21291;
C0348616	5	2	3	5	1.0000	Other restrictive cardiomyopathy	disease	C14	Cardiovascular Diseases	FLNC;TNNT2;	KIF20A;MYPN;TNNI3;	Q14315;P45379;	O95235;Q86TC9;P19429;
C0339284	5	0	5	5	1.0000	Polymorphous corneal dystrophy	disease	C16;C11	Congenital, Hereditary, and Neonatal Diseases and Abnormalities; Eye Diseases		COL8A2;GRHL2;OVOL2;VSX1;ZEB1;		P25067;Q6ISB3;Q9BRP0;Q9NZR4;P37275;
C0265334	5	0	5	5	1.0000	Pachyonychia Congenita	disease	C16;C17	Congenital, Hereditary, and Neonatal Diseases and Abnormalities; Skin and Connective Tissue Diseases		KRT10;KRT16;KRT17;KRT6A;KRT6B;		P13645;P08779;Q04695;P02538;P04259;
C0206655	5	1	4	5	1.0000	Alveolar rhabdomyosarcoma	disease	C04	Neoplasms	WWTR1;	FOXO1;PAX3;PAX7;TP73;	Q9GZV5;	Q12778;P23760;P23759;O15350;
C0149630	5	1	4	5	1.0000	Bicuspid aortic valve	disease	C14	Cardiovascular Diseases	SMAD6;	GATA5;NKX2-5;NOTCH1;ROBO4;	O43541;	Q9BWX5;P52952;P46531;Q8WZ75;
C0079298	5	3	2	5	1.0000	Epidermolysis Bullosa Simplex	disease	C16;C17	Congenital, Hereditary, and Neonatal Diseases and Abnormalities; Skin and Connective Tissue Diseases	DST;ITGB4;KRT5;	EXPH5;KRT14;	Q03001;P16144;P13647;	Q8NEV8;P02533;
C0023479	5	3	2	5	1.0000	Acute myelomonocytic leukemia	disease	C04	Neoplasms	CBFB;FLT3;KIT;	KMT2A;MYH11;	Q13951;P36888;P10721;	Q03164;P35749;
C0014173	5	2	3	5	1.0000	Endometrial Hyperplasia	disease	C13	Female Urogenital Diseases and Pregnancy Complications	DDX1;PTEN;	CDKN1C;CELSR2;CSRP1;	Q92499;P60484;	P49918;Q9HCU4;P21291;
C0010701	5	1	4	5	1.0000	Phyllodes Tumor	disease	C04	Neoplasms	KMT2D;	FLNA;MED12;RARA;SETD2;	O14686;	P21333;Q93074;P10276;Q9BYW2;
C4551863	6	3	2	5	0.8333	Supranuclear Palsy, Progressive, 1	disease	C23;C11;C10	Pathological Conditions, Signs and Symptoms; Eye Diseases; Nervous System Diseases	MAPT;SRSF2;TRA2B;	EIF2AK3;MOBP;	P10636;Q01130;P62995;	Q9NZJ5;Q13875;
C4551862	6	3	2	5	0.8333	Ophthalmoplegia, Progressive Supranuclear	disease	C23;C11;C10	Pathological Conditions, Signs and Symptoms; Eye Diseases; Nervous System Diseases	MAPT;SRSF2;TRA2B;	EIF2AK3;MOBP;	P10636;Q01130;P62995;	Q9NZJ5;Q13875;
C3266898	6	1	4	5	0.8333	Waardenburg Syndrome	disease	C16	Congenital, Hereditary, and Neonatal Diseases and Abnormalities	SNAI2;	EDN3;MITF;PAX3;SOX10;	O43623;	P14138;O75030;P23760;P56693;
C1843504	6	4	1	5	0.8333	Pontocerebellar Hypoplasia Type 1	disease	C16;C10	Congenital, Hereditary, and Neonatal Diseases and Abnormalities; Nervous System Diseases	EXOSC3;EXOSC8;EXOSC9;VRK1;	TSEN54;	Q9NQT5;Q96B26;Q06265;Q99986;	Q7Z6J9;
C1527366	6	1	4	5	0.8333	Salaam Seizures	disease	C10	Nervous System Diseases	HSD17B4;	CRH;POMC;TSC1;TSC2;	P51659;	P06850;P01189;Q92574;P49815;
C1527306	6	1	4	5	0.8333	spasmus nutans	disease	C10	Nervous System Diseases	HSD17B4;	CRH;POMC;TSC1;TSC2;	P51659;	P06850;P01189;Q92574;P49815;
C1384403	6	2	3	5	0.8333	Cellular Ependymoma	disease	C04	Neoplasms	EPHB2;ZNF668;	BCL7C;GDNF;RTBDN;	P29323;Q96K58;	Q8WUZ0;P39905;Q9BSG5;
C1148551	6	5	0	5	0.8333	X-Linked Dyskeratosis Congenita	disease	C16;C17;C15	Congenital, Hereditary, and Neonatal Diseases and Abnormalities; Skin and Connective Tissue Diseases; Hemic and Lymphatic Diseases	CD59;DKC1;GAR1;NPM1;TERT;		P13987;O60832;Q9NY12;P06748;O14746;
C0553558	6	1	4	5	0.8333	Jackknife Seizures	disease	C10	Nervous System Diseases	HSD17B4;	CRH;POMC;TSC1;TSC2;	P51659;	P06850;P01189;Q92574;P49815;
C0546878	6	1	4	5	0.8333	Nodding spasm	disease	C10	Nervous System Diseases	HSD17B4;	CRH;POMC;TSC1;TSC2;	P51659;	P06850;P01189;Q92574;P49815;
C0393699	6	1	4	5	0.8333	Symptomatic Infantile Spasms	disease	C10	Nervous System Diseases	HSD17B4;	CRH;POMC;TSC1;TSC2;	P51659;	P06850;P01189;Q92574;P49815;
C0393698	6	1	4	5	0.8333	Cryptogenic Infantile Spasms	disease	C10	Nervous System Diseases	HSD17B4;	CRH;POMC;TSC1;TSC2;	P51659;	P06850;P01189;Q92574;P49815;
C0334578	6	2	3	5	0.8333	Papillary ependymoma	disease	C04	Neoplasms	EPHB2;ZNF668;	BCL7C;GDNF;RTBDN;	P29323;Q96K58;	Q8WUZ0;P39905;Q9BSG5;
C0334121	6	4	1	5	0.8333	Inflammatory Myofibroblastic Tumor	disease	C23	Pathological Conditions, Signs and Symptoms	ALK;CLTC;RANBP2;TPM3;	TPM4;	Q9UM73;Q00610;P49792;P06753;	P67936;
C0280788	6	2	3	5	0.8333	Anaplastic Ependymoma	disease	C04	Neoplasms	EPHB2;ZNF668;	BCL7C;GDNF;RTBDN;	P29323;Q96K58;	Q8WUZ0;P39905;Q9BSG5;
C0265343	6	1	4	5	0.8333	Jarcho-Levin syndrome	disease	C23;C16	Pathological Conditions, Signs and Symptoms; Congenital, Hereditary, and Neonatal Diseases and Abnormalities	HES7;	DLL3;MESP2;RIPPLY2;TBX6;	Q9BYE0;	Q9NYJ7;Q0VG99;Q5TAB7;O95947;
C0220669	6	0	5	5	0.8333	Familial benign neonatal epilepsy	disease	C16;C10	Congenital, Hereditary, and Neonatal Diseases and Abnormalities; Nervous System Diseases		KCNQ2;KCNQ3;PRRT2;SCN2A;SCN8A;		O43526;O43525;Q7Z6L0;Q99250;Q9UQD0;
C0205769	6	2	3	5	0.8333	Myxopapillary ependymoma	disease	C04	Neoplasms	EPHB2;ZNF668;	BCL7C;GDNF;RTBDN;	P29323;Q96K58;	Q8WUZ0;P39905;Q9BSG5;
C0038868	6	3	2	5	0.8333	Progressive supranuclear palsy	disease	C23;C11;C10	Pathological Conditions, Signs and Symptoms; Eye Diseases; Nervous System Diseases	MAPT;SRSF2;TRA2B;	EIF2AK3;MOBP;	P10636;Q01130;P62995;	Q9NZJ5;Q13875;
C0037052	6	1	4	5	0.8333	Sick Sinus Syndrome	disease	C23;C14	Pathological Conditions, Signs and Symptoms; Cardiovascular Diseases	SCN5A;	CACNA1D;HCN4;MYH6;POMC;	Q14524;	Q01668;Q9Y3Q4;P13533;P01189;
C0023267	6	3	2	5	0.8333	Fibroid Tumor	disease	C04	Neoplasms	ESR1;SFRP1;SMAD3;	INHBA;TSC2;	P03372;Q8N474;P84022;	P08476;P49815;
C0010481	6	2	3	5	0.8333	Cushing Syndrome	disease	C19	Endocrine System Diseases	PRKACB;PRKAR1A;	CRH;POMC;USP8;	P22694;P10644;	P06850;P01189;P40818;
C0009691	6	2	3	5	0.8333	Congenital cataract	disease	C23;C16;C13;C11;C10	Pathological Conditions, Signs and Symptoms; Congenital, Hereditary, and Neonatal Diseases and Abnormalities; Female Urogenital Diseases and Pregnancy Complications; Eye Diseases; Nervous System Diseases	AGK;TDRD7;	COL4A1;FYCO1;PRX;	Q53H12;Q8NHU6;	P02462;Q9BQS8;Q9BXM0;
C0003076	6	2	3	5	0.8333	Aniridia	disease	C16;C11	Congenital, Hereditary, and Neonatal Diseases and Abnormalities; Eye Diseases	TRIM44;WT1;	FOXC1;FOXD3;PAX6;	Q96DX7;P19544;	Q12948;Q9UJU5;P26367;
C4554007	7	3	2	5	0.7143	Uveoretinal Coloboma	disease	C16;C11	Congenital, Hereditary, and Neonatal Diseases and Abnormalities; Eye Diseases	ACTB;ACTG1;SLBP;	PAX6;SALL2;	P60709;P63261;Q14493;	P26367;Q9Y467;
C4053775	7	2	3	5	0.7143	Pituitary stalk interruption syndrome	disease	C23	Pathological Conditions, Signs and Symptoms	GPR161;WDR11;	CDON;LHX4;ROBO1;	Q8N6U8;Q9BZH6;	Q4KMG0;Q969G2;Q9Y6N7;
C3489725	7	3	2	5	0.7143	Pseudo-TORCH syndrome	disease	C16;C20;C10	Congenital, Hereditary, and Neonatal Diseases and Abnormalities; Immune System Diseases; Nervous System Diseases	ADAR;IFIH1;SAMHD1;	OCLN;TREX1;	P55265;Q9BYX4;Q9Y3Z3;	Q16625;Q9NSU2;
C2936786	7	4	1	5	0.7143	Aqueductal Stenosis	disease	C10	Nervous System Diseases	CCDC88C;CRPPA;MYH10;SIN3A;	HYDIN;	Q9P219;A4D126;P35580;Q96ST3;	Q4G0P3;
C2931189	7	4	1	5	0.7143	Neural crest tumor	disease	C04;C19	Neoplasms; Endocrine System Diseases	ALK;LIN28B;MYCN;TOP2A;	PHOX2B;	Q9UM73;Q6ZN17;P04198;P11388;	Q99453;
C2751306	7	4	1	5	0.7143	Polycystic kidney disease, type 2	disease	C16;C13;C12	Congenital, Hereditary, and Neonatal Diseases and Abnormalities; Female Urogenital Diseases and Pregnancy Complications; Male Urogenital Diseases	ANKS6;BRD4;MYC;PKD1;	PKD2;	Q68DC2;O60885;P01106;P98161;	Q13563;
C2745997	7	1	4	5	0.7143	OROFACIODIGITAL SYNDROME VI	disease	C16;C05	Congenital, Hereditary, and Neonatal Diseases and Abnormalities; Musculoskeletal Diseases	PDE6D;	CPLANE1;FAM149B1;KIAA0753;KIF7;	O43924;	Q9H799;Q96BN6;Q2KHM9;Q2M1P5;
C1956097	7	0	5	5	0.7143	Wolf-Hirschhorn Syndrome	disease	C16	Congenital, Hereditary, and Neonatal Diseases and Abnormalities		CPLX1;FGFRL1;MSX1;NELFA;NSD2;		O14810;Q8N441;P28360;Q9H3P2;O96028;
C1855681	7	2	3	5	0.7143	Nephronophthisis, familial juvenile	disease			ANKS6;MAPKBP1;	ADAMTS9;GLIS2;NPHP4;	Q68DC2;O60336;	Q9P2N4;Q9BZE0;O75161;
C0700053	7	3	2	5	0.7143	Idiopathic hypertrophic subaortic stenosis	disease	C16;C14	Congenital, Hereditary, and Neonatal Diseases and Abnormalities; Cardiovascular Diseases	MYH7;TNNT2;TPM1;	MYH6;TNNI3;	P12883;P45379;P09493;	P13533;P19429;
C0685838	7	4	1	5	0.7143	Gonadal dysgenesis XX type deafness	disease	C23;C16;C13;C12;C10;C19;C09	Pathological Conditions, Signs and Symptoms; Congenital, Hereditary, and Neonatal Diseases and Abnormalities; Female Urogenital Diseases and Pregnancy Complications; Male Urogenital Diseases; Nervous System Diseases; Endocrine System Diseases; Otorhinolaryngologic Diseases	CLPP;ERAL1;HSD17B4;LARS2;	SGO2;	Q16740;O75616;P51659;Q15031;	Q562F6;
C0597124	7	3	2	5	0.7143	Obstructive asymmetric septal hypertrophy	disease	C16;C14	Congenital, Hereditary, and Neonatal Diseases and Abnormalities; Cardiovascular Diseases	MYH7;TNNT2;TPM1;	MYH6;TNNI3;	P12883;P45379;P09493;	P13533;P19429;
C0428791	7	2	3	5	0.7143	Aortic valve calcification	disease	C18;C14	Nutritional and Metabolic Diseases; Cardiovascular Diseases	SMAD6;TP53;	GATA5;NKX2-5;NOTCH1;	O43541;P04637;	Q9BWX5;P52952;P46531;
C0344559	7	0	5	5	0.7143	Irido-corneo-trabecular dysgenesis (disorder)	disease	C16;C11	Congenital, Hereditary, and Neonatal Diseases and Abnormalities; Eye Diseases		FOXC1;FOXD3;FOXE3;PAX6;PITX2;		Q12948;Q9UJU5;Q13461;P26367;Q99697;
C0338503	7	2	3	5	0.7143	Septo-Optic Dysplasia	disease	C16;C10	Congenital, Hereditary, and Neonatal Diseases and Abnormalities; Nervous System Diseases	SOX2;SOX3;	ARNT2;FGFR1;OTX2;	P48431;P41225;	Q9HBZ2;P11362;P32243;
C0265554	7	0	5	5	0.7143	Ectrodactyly	disease	C16;C05	Congenital, Hereditary, and Neonatal Diseases and Abnormalities; Musculoskeletal Diseases		DLX5;DLX6;EPS15L1;SEM1;TP63;		P56178;P56179;Q9UBC2;P60896;Q9H3D4;
C0152018	7	2	3	5	0.7143	Esophageal carcinoma	disease	C06;C04	Digestive System Diseases; Neoplasms	EGFR;LZTS1;	CRNN;DCC;RNF6;	P00533;Q9Y250;	Q9UBG3;P43146;Q9Y252;
C0032897	7	0	5	5	0.7143	Prader-Willi Syndrome	disease	C16;C18;C10	Congenital, Hereditary, and Neonatal Diseases and Abnormalities; Nutritional and Metabolic Diseases; Nervous System Diseases		HERC2;MAGEL2;MKRN3;MRAP2;NPAP1;		O95714;Q9UJ55;Q13064;Q96G30;Q9NZP6;
C0023449	7	2	3	5	0.7143	Acute lymphocytic leukemia	disease	C04;C20;C15	Neoplasms; Immune System Diseases; Hemic and Lymphatic Diseases	BLM;FBXW7;	IKZF1;NOTCH1;SH2B3;	P54132;Q969H0;	Q13422;P46531;Q9UQQ2;
C0020256	7	3	2	5	0.7143	Congenital Hydrocephalus	disease	C10	Nervous System Diseases	CCDC88C;CRPPA;SIN3A;	HYDIN;WDR81;	Q9P219;A4D126;Q96ST3;	Q4G0P3;Q562E7;
C0020075	7	2	3	5	0.7143	Hereditary Sensory Autonomic Neuropathy, Type 5	disease	C16;C10	Congenital, Hereditary, and Neonatal Diseases and Abnormalities; Nervous System Diseases	DNMT1;NTRK1;	RETREG1;SCN10A;SCN9A;	P26358;P04629;	Q9H6L5;Q9Y5Y9;Q15858;
C0017605	7	1	4	5	0.7143	Angle Closure Glaucoma	disease	C11	Eye Diseases	EPDR1;	COL11A1;GLIS3;PLEKHA7;PRSS56;	Q9UM22;	P12107;Q8NEA6;Q6IQ23;P0CW18;
C0008372	7	3	2	5	0.7143	Intrahepatic Cholestasis	disease	C06	Digestive System Diseases	AP1S1;ATP8B1;TJP2;	EGR1;MAF;	P61966;O43520;Q9UDY2;	P18146;O75444;
C3891448	8	1	4	5	0.6250	NEURAL TUBE DEFECTS, SUSCEPTIBILITY TO	disease			SCRIB;	CELSR1;DACT1;PARD3;TBXT;	Q14160;	Q9NYQ6;Q9NYF0;Q8TEW0;O15178;
C2678065	8	4	1	5	0.6250	Myofibrillar Myopathy	disease	C05;C10	Musculoskeletal Diseases; Nervous System Diseases	BAG3;CRYAB;MATR3;TTN;	LDB3;	O95817;P02511;P43243;Q8WZ42;	O75112;
C2350037	8	3	2	5	0.6250	Clinically Isolated Syndrome, CNS Demyelinating	disease	C10	Nervous System Diseases	PRRX1;SIRT1;TP53;	IGF1;MBP;	P54821;Q96EB6;P04637;	P05019;P02686;
C1865872	8	1	4	5	0.6250	NEPHRONOPHTHISIS 2	disease	C13;C12	Female Urogenital Diseases and Pregnancy Complications; Male Urogenital Diseases	ANKS6;	CEP83;INVS;NPHP3;ZNF423;	Q68DC2;	Q9Y592;Q9Y283;Q7Z494;Q2M1K9;
C1276035	8	3	2	5	0.6250	Pena-Shokeir syndrome type I	disease	C16;C05	Congenital, Hereditary, and Neonatal Diseases and Abnormalities; Musculoskeletal Diseases	ASCC1;MUSK;NUP88;	DOK7;MYOD1;	Q8N9N2;O15146;Q99567;	Q18PE1;P15172;
C0949595	8	3	2	5	0.6250	Gonadal Dysgenesis, 46,XX	disease	C16;C13;C12;C19	Congenital, Hereditary, and Neonatal Diseases and Abnormalities; Female Urogenital Diseases and Pregnancy Complications; Male Urogenital Diseases; Endocrine System Diseases	MRPS22;NUP107;PSMC3IP;	BMP15;SPIDR;	P82650;P57740;Q9P2W1;	O95972;Q14159;
C0795949	8	4	1	5	0.6250	Galloway Mowat syndrome	disease	C23;C16;C13;C05;C12;C10	Pathological Conditions, Signs and Symptoms; Congenital, Hereditary, and Neonatal Diseases and Abnormalities; Female Urogenital Diseases and Pregnancy Complications; Musculoskeletal Diseases; Male Urogenital Diseases; Nervous System Diseases	NUP107;NUP133;OSGEP;TP53RK;	LAGE3;	P57740;Q8WUM0;Q9NPF4;Q96S44;	Q14657;
C0685837	8	3	2	5	0.6250	Pure Gonadal Dysgenesis, 46, XX	disease	C16;C13;C12;C19	Congenital, Hereditary, and Neonatal Diseases and Abnormalities; Female Urogenital Diseases and Pregnancy Complications; Male Urogenital Diseases; Endocrine System Diseases	MRPS22;NUP107;PSMC3IP;	BMP15;SPIDR;	P82650;P57740;Q9P2W1;	O95972;Q14159;
C0393591	8	3	2	5	0.6250	AICARDI-GOUTIERES SYNDROME	disease	C16;C20;C10	Congenital, Hereditary, and Neonatal Diseases and Abnormalities; Immune System Diseases; Nervous System Diseases	ADAR;IFIH1;SAMHD1;	RNASEH2C;TREX1;	P55265;Q9BYX4;Q9Y3Z3;	Q8TDP1;Q9NSU2;
C0220633	8	1	4	5	0.6250	Uveal melanoma	disease	C04;C11	Neoplasms; Eye Diseases	SF3B1;	BAP1;EIF1AX;JMJD6;PLCB4;	O75533;	Q92560;P47813;Q6NYC1;Q15147;
C0039075	8	2	3	5	0.6250	Syndactyly	disease	C16;C05	Congenital, Hereditary, and Neonatal Diseases and Abnormalities; Musculoskeletal Diseases	HOXD13;LRP4;	ABL1;NEDD4L;TFAP2A;	P35453;O75096;	P00519;Q96PU5;P05549;
C0036439	8	1	4	5	0.6250	Scoliosis, unspecified	disease	C05	Musculoskeletal Diseases	ATAD3A;	DLL1;DLL3;NOTCH1;PAX7;	Q9NVI7;	O00548;Q9NYJ7;P46531;P23759;
C4552100	9	3	2	5	0.5556	Lynch Syndrome	disease	C16;C06;C04;C18	Congenital, Hereditary, and Neonatal Diseases and Abnormalities; Digestive System Diseases; Neoplasms; Nutritional and Metabolic Diseases	APC;MSH2;MSH6;	CD44;MLH3;	P25054;P43246;P52701;	P16070;Q9UHC1;
C4551637	9	1	4	5	0.5556	Erythrocytosis familial, 1	disease	C15	Hemic and Lymphatic Diseases	PKLR;	EGLN2;EPOR;HIF1A;SH2B3;	P30613;	Q96KS0;P19235;Q16665;Q9UQQ2;
C1852438	9	2	3	5	0.5556	CATARACT, COPPOCK-LIKE	disease	C11	Eye Diseases	CRYGD;VIM;	GJA3;GJA8;MAF;	P07320;P08670;	Q9Y6H8;P48165;O75444;
C1833118	9	2	3	5	0.5556	Cataract, Pulverulent	disease	C16;C11	Congenital, Hereditary, and Neonatal Diseases and Abnormalities; Eye Diseases	CRYGD;VIM;	GJA3;GJA8;MAF;	P07320;P08670;	Q9Y6H8;P48165;O75444;
C1270972	9	1	4	5	0.5556	Mild cognitive disorder	disease	F03	Mental Disorders	NECTIN2;	APP;BIN1;CACNA1C;PICALM;	Q92692;	P05067;O00499;Q13936;Q13492;
C1257840	9	2	3	5	0.5556	Aganglionosis, Rectosigmoid Colon	disease	C16;C06	Congenital, Hereditary, and Neonatal Diseases and Abnormalities; Digestive System Diseases	BMI1;NRG1;	CAVIN2;EDN3;GDNF;	P35226;Q02297;	O95810;P14138;P39905;
C0949658	9	3	2	5	0.5556	Cardiomyopathy, Hypertrophic, Familial	disease	C16;C14	Congenital, Hereditary, and Neonatal Diseases and Abnormalities; Cardiovascular Diseases	MYH7;TNNT2;TPM1;	MYH6;TNNI3;	P12883;P45379;P09493;	P13533;P19429;
C0699790	9	1	4	5	0.5556	Colon Carcinoma	disease	C06;C04	Digestive System Diseases; Neoplasms	ERBB3;	BRAF;MAX;PTPN12;PTPRJ;	P21860;	P15056;P61244;Q05209;Q12913;
C0342573	9	2	3	5	0.5556	PITUITARY DWARFISM I	disease	C05;C10;C19	Musculoskeletal Diseases; Nervous System Diseases; Endocrine System Diseases	LARP7;TRAIP;	GMNN;RNPC3;XRCC4;	Q4G0J3;Q9BWF2;	O75496;Q96LT9;Q13426;
C0262584	9	4	1	5	0.5556	Carcinoma, Small Cell	disease	C04	Neoplasms	MTOR;PYCARD;SMARCA4;TP53;	NPPA;	P42345;Q9ULZ3;P51532;P04637;	P01160;
C0206669	9	3	2	5	0.5556	Hepatocellular Adenoma	disease	C06;C04	Digestive System Diseases; Neoplasms	CTNNB1;HNF1A;PTEN;	CDKN1B;UBE2E2;	P35222;P20823;P60484;	P46527;Q96LR5;
C0175693	9	1	4	5	0.5556	Russell-Silver syndrome	disease	C16;C05	Congenital, Hereditary, and Neonatal Diseases and Abnormalities; Musculoskeletal Diseases	HMGA2;	CDKN1C;FOXP2;IGFBP3;PLAG1;	P52926;	P49918;O15409;P17936;Q6DJT9;
C0085758	9	2	3	5	0.5556	Aganglionosis, Colonic	disease	C16;C06	Congenital, Hereditary, and Neonatal Diseases and Abnormalities; Digestive System Diseases	BMI1;NRG1;	CAVIN2;EDN3;GDNF;	P35226;Q02297;	O95810;P14138;P39905;
C0085548	9	1	4	5	0.5556	Autosomal Recessive Polycystic Kidney Disease	disease	C16;C13;C12	Congenital, Hereditary, and Neonatal Diseases and Abnormalities; Female Urogenital Diseases and Pregnancy Complications; Male Urogenital Diseases	EGFR;	DZIP1L;NPHP3;PKHD1;SLC4A2;	P00533;	Q8IYY4;Q7Z494;P08F94;P04920;
C0037772	9	3	2	5	0.5556	Spastic Paraplegia	disease	C23;C10	Pathological Conditions, Signs and Symptoms; Nervous System Diseases	ARL6IP1;RAB3GAP2;SLC2A1;	KLC4;LYST;	Q15041;Q9H2M9;P11166;	Q9NSK0;Q99698;
C0037116	9	2	3	5	0.5556	Silicosis	disease	C08;C24	Respiratory Tract Diseases; Occupational Diseases	ARG1;PTEN;	AHR;JUN;PDZRN4;	P05089;P60484;	P35869;P05412;Q6ZMN7;
C0018213	9	2	3	5	0.5556	Graves Disease	disease	C11;C20;C19	Eye Diseases; Immune System Diseases; Endocrine System Diseases	IFIH1;RNASET2;	ARID5B;FCRL3;PTPN22;	Q9BYX4;O00584;	Q14865;Q96P31;Q9Y2R2;
C0017601	9	2	3	5	0.5556	Glaucoma	disease	C11	Eye Diseases	SLC4A4;TDRD7;	CPAMD8;LTBP2;MYLK;	Q9Y6R1;Q8NHU6;	Q8IZJ3;Q14767;Q15746;
C0014072	9	2	3	5	0.5556	Experimental Autoimmune Encephalomyelitis	disease	C20;C10	Immune System Diseases; Nervous System Diseases	NFE2L2;SIRT1;	CBLB;FOXO3;MBP;	Q16236;Q96EB6;	Q13191;O43524;P02686;
C0917800	10	1	4	5	0.5000	Epilepsy, Myoclonic, Infantile	disease	C10	Nervous System Diseases	TNRC6A;	CPLX1;POMC;RAPGEF2;SCN9A;	Q8NDV7;	O14810;P01189;Q9Y4G8;Q15858;
C0153452	10	5	0	5	0.5000	Malignant neoplasm of gallbladder	disease	C06;C04	Digestive System Diseases; Neoplasms	EGFR;ERBB3;KEAP1;TP53;UCHL1;		P00533;P21860;Q14145;P04637;P09936;
C0016978	10	5	0	5	0.5000	gallbladder neoplasm	disease	C06;C04	Digestive System Diseases; Neoplasms	EGFR;ERBB3;KEAP1;TP53;UCHL1;		P00533;P21860;Q14145;P04637;P09936;
C0011206	10	3	2	5	0.5000	Delirium	disease	C23;C10;F03;F01	Pathological Conditions, Signs and Symptoms; Nervous System Diseases; Mental Disorders; Behavior and Behavior Mechanisms	APOE;DRD3;LIF;	IGF1;IL6;	P02649;P35462;P15018;	P05019;P05231;
C0010417	10	3	2	5	0.5000	Cryptorchidism	disease	C16;C12;C19	Congenital, Hereditary, and Neonatal Diseases and Abnormalities; Male Urogenital Diseases; Endocrine System Diseases	ATRX;HSD3B2;PUM1;	CBL;CHRM3;	P46100;P26439;Q14671;	P22681;P20309;
C3661523	11	2	3	5	0.4545	Congenital Intestinal Aganglionosis	disease	C16;C06	Congenital, Hereditary, and Neonatal Diseases and Abnormalities; Digestive System Diseases	BMI1;NRG1;	CAVIN2;EDN3;GDNF;	P35226;Q02297;	O95810;P14138;P39905;
C2748542	11	1	4	5	0.4545	CARDIAC CONDUCTION DEFECT, NONSPECIFIC (disorder)	disease	C16;C14	Congenital, Hereditary, and Neonatal Diseases and Abnormalities; Cardiovascular Diseases	PKP2;	CACNB2;HCN4;KCND3;SCN10A;	Q99959;	Q08289;Q9Y3Q4;Q9UK17;Q9Y5Y9;
C1456784	11	2	3	5	0.4545	Paranoia	disease	F03	Mental Disorders	AKR1C4;HSD3B2;	ICE2;TCF4;TYK2;	P17516;P26439;	Q659A1;P15884;P29597;
C1134719	11	0	5	5	0.4545	Invasive Ductal Breast Carcinoma	disease	C04;C17	Neoplasms; Skin and Connective Tissue Diseases		ATF4;BAG1;PTGER1;SLC9A3R1;SMAD4;		P18848;Q99933;P34995;O14745;Q13485;
C0853897	11	2	3	5	0.4545	Diabetic Cardiomyopathies	disease	C19;C14	Endocrine System Diseases; Cardiovascular Diseases	APOA1;ATP2A2;	IGF1;RYR2;SPP1;	P02647;P16615;	P05019;Q92736;P10451;
C0751254	11	2	3	5	0.4545	Creutzfeldt-Jakob Disease, Familial	disease	C01;C10;F03	Infections; Nervous System Diseases; Mental Disorders	H4C4;TUBB2A;	ATF6;KRT73;MSL3P1;	P62805;Q13885;	P18850;Q86Y46;P0C860;
C0393702	11	1	4	5	0.4545	Myoclonic Astatic Epilepsy	disease	C10	Nervous System Diseases	TNRC6A;	CHD2;POMC;RAPGEF2;SCN9A;	Q8NDV7;	O14647;P01189;Q9Y4G8;Q15858;
C0376329	11	2	3	5	0.4545	New Variant Creutzfeldt-Jakob Disease	disease	C01;C10;F03	Infections; Nervous System Diseases; Mental Disorders	H4C4;TUBB2A;	ATF6;KRT73;MSL3P1;	P62805;Q13885;	P18850;Q86Y46;P0C860;
C0268362	11	3	2	5	0.4545	Osteogenesis imperfecta type III (disorder)	disease	C16;C17;C05	Congenital, Hereditary, and Neonatal Diseases and Abnormalities; Skin and Connective Tissue Diseases; Musculoskeletal Diseases	COL1A1;P3H1;PPIB;	COL1A2;CREB3L1;	P02452;Q32P28;P23284;	P08123;Q96BA8;
C0022336	11	2	3	5	0.4545	Creutzfeldt-Jakob disease	disease	C01;C10;F03	Infections; Nervous System Diseases; Mental Disorders	H4C4;TUBB2A;	ATF6;KRT73;MSL3P1;	P62805;Q13885;	P18850;Q86Y46;P0C860;
C0021367	11	0	5	5	0.4545	Mammary Ductal Carcinoma	disease	C04;C17	Neoplasms; Skin and Connective Tissue Diseases		ATF4;BAG1;PTGER1;SLC9A3R1;SMAD4;		P18848;Q99933;P34995;O14745;Q13485;
C3711543	12	1	4	5	0.4167	X-Linked Csnb	disease	C16;C11	Congenital, Hereditary, and Neonatal Diseases and Abnormalities; Eye Diseases	NYX;	CACNA1F;GPR179;SLC24A1;TRPM1;	Q9GZU5;	O60840;Q6PRD1;O60721;Q7Z4N2;
C3501847	12	1	4	5	0.4167	Night blindness, congenital stationary, type 1	disease	C16;C11	Congenital, Hereditary, and Neonatal Diseases and Abnormalities; Eye Diseases	NYX;	CACNA1F;GPR179;SLC24A1;TRPM1;	Q9GZU5;	O60840;Q6PRD1;O60721;Q7Z4N2;
C3495587	12	1	4	5	0.4167	Night Blindness, Congenital Stationary, Type 1A	disease	C16;C11	Congenital, Hereditary, and Neonatal Diseases and Abnormalities; Eye Diseases	NYX;	CACNA1F;GPR179;SLC24A1;TRPM1;	Q9GZU5;	O60840;Q6PRD1;O60721;Q7Z4N2;
C1864877	12	1	4	5	0.4167	NIGHT BLINDNESS, CONGENITAL STATIONARY, TYPE 2B (disorder)	disease	C16;C11	Congenital, Hereditary, and Neonatal Diseases and Abnormalities; Eye Diseases	NYX;	CACNA1F;GPR179;SLC24A1;TRPM1;	Q9GZU5;	O60840;Q6PRD1;O60721;Q7Z4N2;
C1850362	12	1	4	5	0.4167	NIGHT BLINDNESS, CONGENITAL STATIONARY, TYPE 1B	disease	C16;C11	Congenital, Hereditary, and Neonatal Diseases and Abnormalities; Eye Diseases	NYX;	CACNA1F;GPR179;SLC24A1;TRPM1;	Q9GZU5;	O60840;Q6PRD1;O60721;Q7Z4N2;
C1848172	12	1	4	5	0.4167	NIGHT BLINDNESS, CONGENITAL STATIONARY, TYPE 2A	disease	C16;C11	Congenital, Hereditary, and Neonatal Diseases and Abnormalities; Eye Diseases	NYX;	CACNA1F;GPR179;SLC24A1;TRPM1;	Q9GZU5;	O60840;Q6PRD1;O60721;Q7Z4N2;
C0751415	12	3	2	5	0.4167	Atherosclerotic Parkinsonism	disease	C10	Nervous System Diseases	FMC1;PON1;RGS2;	GDNF;SHH;	Q96HJ9;P27169;P41220;	P39905;Q15465;
C0751414	12	3	2	5	0.4167	Parkinson Disease, Secondary Vascular	disease	C10	Nervous System Diseases	FMC1;PON1;RGS2;	GDNF;SHH;	Q96HJ9;P27169;P41220;	P39905;Q15465;
C0751208	12	4	1	5	0.4167	Juvenile Huntington Disease	disease	C16;C10;F03	Congenital, Hereditary, and Neonatal Diseases and Abnormalities; Nervous System Diseases; Mental Disorders	AIFM1;HTT;IP6K2;OGG1;	GDNF;	O95831;P42858;Q9UHH9;O15527;	P39905;
C0751207	12	4	1	5	0.4167	Akinetic-Rigid Variant of Huntington Disease	disease	C16;C10;F03	Congenital, Hereditary, and Neonatal Diseases and Abnormalities; Nervous System Diseases; Mental Disorders	AIFM1;HTT;IP6K2;OGG1;	GDNF;	O95831;P42858;Q9UHH9;O15527;	P39905;
C0393787	12	3	2	5	0.4167	Secondary Trigeminal Neuralgia	disease	C10;C07	Nervous System Diseases; Stomatognathic Diseases	MAPK1;MAPK3;MAPK9;	AIF1;FOS;	P28482;P27361;P45984;	P55008;P01100;
C0393786	12	3	2	5	0.4167	Trigeminal Neuralgia, Idiopathic	disease	C10;C07	Nervous System Diseases; Stomatognathic Diseases	MAPK1;MAPK3;MAPK9;	AIF1;FOS;	P28482;P27361;P45984;	P55008;P01100;
C0393574	12	4	1	5	0.4167	Huntington Disease, Late Onset	disease	C16;C10;F03	Congenital, Hereditary, and Neonatal Diseases and Abnormalities; Nervous System Diseases; Mental Disorders	AIFM1;HTT;IP6K2;OGG1;	GDNF;	O95831;P42858;Q9UHH9;O15527;	P39905;
C0338715	12	3	2	5	0.4167	Drug-induced depressive state	disease	C25;F03	Chemically-Induced Disorders; Mental Disorders	GAL;OAS2;PLA2G1B;	HCRT;IL6;	P22466;P29728;P04054;	O43612;P05231;
C0266508	12	4	1	5	0.4167	Rachischisis	disease	C16;C10	Congenital, Hereditary, and Neonatal Diseases and Abnormalities; Nervous System Diseases	CFL1;PCMT1;PCYT1A;PON1;	PAX3;	P23528;P22061;P49585;P27169;	P23760;
C0206695	12	2	3	5	0.4167	Carcinoma, Neuroendocrine	disease	C04	Neoplasms	SDHA;SDHAF2;	CDKN1B;MAX;VHL;	P31040;Q9NX18;	P46527;P61244;P40337;
C0080178	12	4	1	5	0.4167	Spina Bifida	disease	C16;C10	Congenital, Hereditary, and Neonatal Diseases and Abnormalities; Nervous System Diseases	CFL1;PCMT1;PCYT1A;PON1;	PAX3;	P23528;P22061;P49585;P27169;	P23760;
C0040997	12	3	2	5	0.4167	Trigeminal Neuralgia	disease	C10;C07	Nervous System Diseases; Stomatognathic Diseases	MAPK1;MAPK3;MAPK9;	AIF1;FOS;	P28482;P27361;P45984;	P55008;P01100;
C0038219	12	4	1	5	0.4167	Status Dysraphicus	disease	C16;C10	Congenital, Hereditary, and Neonatal Diseases and Abnormalities; Nervous System Diseases	CFL1;PCMT1;PCYT1A;PON1;	PAX3;	P23528;P22061;P49585;P27169;	P23760;
C0030569	12	3	2	5	0.4167	Secondary Parkinson Disease	disease	C10	Nervous System Diseases	FMC1;PON1;RGS2;	GDNF;SHH;	Q96HJ9;P27169;P41220;	P39905;Q15465;
C1145670	13	2	3	5	0.3846	Respiratory Failure	disease	C08	Respiratory Tract Diseases	MAPT;TBCD;	MECP2;PDYN;TRH;	P10636;Q9BTW9;	P51608;P01213;P20396;
C0751122	13	1	4	5	0.3846	Infantile Severe Myoclonic Epilepsy	disease	C10	Nervous System Diseases	TNRC6A;	POMC;RAPGEF2;SCN2A;SCN9A;	Q8NDV7;	P01189;Q9Y4G8;Q99250;Q15858;
C0751081	13	5	0	5	0.3846	Trisomy 21, Mitotic Nondisjunction	disease	C16;C10	Congenital, Hereditary, and Neonatal Diseases and Abnormalities; Nervous System Diseases	GATA1;GSTM2;PRDX2;PRDX6;SOD1;		P15976;P28161;P32119;P30041;P00441;
C0687120	13	1	4	5	0.3846	Nephronophthisis	disease	C13;C12	Female Urogenital Diseases and Pregnancy Complications; Male Urogenital Diseases	ANKS6;	GLIS2;INVS;NPHP3;NPHP4;	Q68DC2;	Q9BZE0;Q9Y283;Q7Z494;O75161;
C0432417	13	5	0	5	0.3846	Trisomy 21, Meiotic Nondisjunction	disease	C16;C10	Congenital, Hereditary, and Neonatal Diseases and Abnormalities; Nervous System Diseases	GATA1;GSTM2;PRDX2;PRDX6;SOD1;		P15976;P28161;P32119;P30041;P00441;
C0432416	13	5	0	5	0.3846	Down Syndrome, Partial Trisomy 21	disease	C16;C10	Congenital, Hereditary, and Neonatal Diseases and Abnormalities; Nervous System Diseases	GATA1;GSTM2;PRDX2;PRDX6;SOD1;		P15976;P28161;P32119;P30041;P00441;
C0270914	13	0	5	5	0.3846	Hereditary Motor and Sensory-Neuropathy Type II	disease	C16;C10	Congenital, Hereditary, and Neonatal Diseases and Abnormalities; Nervous System Diseases		HOXD10;KIF1A;RETREG1;SCN9A;WNK1;		P28358;Q12756;Q9H6L5;Q15858;Q9H4A3;
C0040332	13	1	4	5	0.3846	Tobacco Dependence	disease	C25;F03	Chemically-Induced Disorders; Mental Disorders	RPTOR;	AHR;IL6;LYSMD3;PLEKHG1;	Q8N122;	P35869;P05231;Q7Z3D4;Q9ULL1;
C0028043	13	1	4	5	0.3846	Nicotine Dependence	disease	C25;F03	Chemically-Induced Disorders; Mental Disorders	RPTOR;	AHR;IL6;LYSMD3;PLEKHG1;	Q8N122;	P35869;P05231;Q7Z3D4;Q9ULL1;
C0013080	13	5	0	5	0.3846	Down Syndrome	disease	C16;C10	Congenital, Hereditary, and Neonatal Diseases and Abnormalities; Nervous System Diseases	GATA1;GSTM2;PRDX2;PRDX6;SOD1;		P15976;P28161;P32119;P30041;P00441;
C1858991	14	3	2	5	0.3571	Childhood Ataxia with Central Nervous System Hypomyelinization	disease	C10	Nervous System Diseases	EIF2B1;EIF2B2;EIF2B4;	COL4A1;SPP1;	Q14232;P49770;Q9UI10;	P02462;P10451;
C0029453	15	2	3	5	0.3333	Osteopenia	disease	C18;C05	Nutritional and Metabolic Diseases; Musculoskeletal Diseases	DHCR7;ESR1;	ANKRD11;CTC1;IGF1;	Q9UBM7;P03372;	Q6UB99;Q2NKJ3;P05019;
C2713443	16	2	3	5	0.3125	Familial Intestinal Polyposis	disease	C16;C06;C04	Congenital, Hereditary, and Neonatal Diseases and Abnormalities; Digestive System Diseases; Neoplasms	APC;EGFR;	CD44;F5;MCC;	P25054;P00533;	P16070;P12259;P23508;
C2713442	16	2	3	5	0.3125	Polyposis, Adenomatous Intestinal	disease	C16;C06;C04	Congenital, Hereditary, and Neonatal Diseases and Abnormalities; Digestive System Diseases; Neoplasms	APC;EGFR;	CD44;F5;MCC;	P25054;P00533;	P16070;P12259;P23508;
C1839071	16	2	3	5	0.3125	Spermatogenic Failure, Nonobstructive, Y-Linked	disease	C16;C12	Congenital, Hereditary, and Neonatal Diseases and Abnormalities; Male Urogenital Diseases	DDX3Y;KDM5D;	CDY2A;DAZ1;VCY;	O15523;Q9BY66;	Q9Y6F7;Q9NQZ3;O14598;
C1258085	16	3	2	5	0.3125	Barrett Epithelium	disease	C06;C04	Digestive System Diseases; Neoplasms	ASCC1;RELA;SST;	GAST;MCL1;	Q8N9N2;Q04206;P61278;	P01350;Q07820;
C0745103	16	4	1	5	0.3125	Hyperlipoproteinemia Type IIa	disease	C16;C18	Congenital, Hereditary, and Neonatal Diseases and Abnormalities; Nutritional and Metabolic Diseases	APOC3;APOE;PON1;PON2;	PPP1R17;	P02656;P02649;P27169;Q15165;	O96001;
C0206726	16	3	2	5	0.3125	gliosarcoma	disease	C04	Neoplasms	EGFR;TACC3;TP53;	FGFR1;TACC1;	P00533;Q9Y6A5;P04637;	P11362;O75410;
C0004763	16	3	2	5	0.3125	Barrett Esophagus	disease	C06;C04	Digestive System Diseases; Neoplasms	ASCC1;RELA;SST;	GAST;MCL1;	Q8N9N2;Q04206;P61278;	P01350;Q07820;
C0520459	17	3	2	5	0.2941	Necrotizing Enterocolitis	disease	C06	Digestive System Diseases	CRYL1;HSPA9;PARK7;	HBEGF;NOS3;	Q9Y2S2;P38646;Q99497;	Q99075;P29474;
C0034067	17	5	0	5	0.2941	Pulmonary Emphysema	disease	C08	Respiratory Tract Diseases	AGER;ELN;HMOX1;SMAD3;TGFBR1;		Q15109;P15502;P09601;P84022;P36897;
C0033941	17	3	2	5	0.2941	Psychoses, Substance-Induced	disease	C25;F03	Chemically-Induced Disorders; Mental Disorders	ESR1;PHB;PICK1;	RGS9;SNCA;	P03372;P35232;Q9NRD5;	O75916;P37840;
C0032580	17	2	3	5	0.2941	Adenomatous Polyposis Coli	disease	C16;C06;C04	Congenital, Hereditary, and Neonatal Diseases and Abnormalities; Digestive System Diseases; Neoplasms	APC;EGFR;	CD44;F5;MCC;	P25054;P00533;	P16070;P12259;P23508;
C0006870	17	2	3	5	0.2941	Cannabis Dependence	disease	C25;F03	Chemically-Induced Disorders; Mental Disorders	APOL2;NRG1;	GCC1;HCRT;PENK;	Q9BQE5;Q02297;	Q96CN9;O43612;P01210;
C0003257	17	2	3	5	0.2941	Antibody Deficiency Syndrome	disease	C20	Immune System Diseases	CFD;ZAP70;	CACNA1C;CD3E;DNMT3B;	P00746;P43403;	Q13936;P07766;Q9UBC3;
C0020305	19	1	4	5	0.2632	Hydrops Fetalis	disease	C23;C16;C13;C20;C15	Pathological Conditions, Signs and Symptoms; Congenital, Hereditary, and Neonatal Diseases and Abnormalities; Female Urogenital Diseases and Pregnancy Complications; Immune System Diseases; Hemic and Lymphatic Diseases	BICD2;	CCBE1;FOXC2;FOXP3;KLF1;	Q8TD16;	Q6UXH8;Q99958;Q9BZS1;Q13351;
C0024530	20	0	5	5	0.2500	Malaria	disease	C01	Infections		CISH;GYPA;GYPC;LTBR;TIRAP;		Q9NSE2;P02724;P04921;P36941;P58753;
C0149871	21	1	4	5	0.2381	Deep Vein Thrombosis	disease	C14	Cardiovascular Diseases	PLAU;	F5;F8;LPA;PLG;	P00749;	P12259;P00451;P08519;P00747;
C0393682	23	1	4	5	0.2174	Epilepsy, Lateral Temporal	disease	C10	Nervous System Diseases	KCNC4;	GRM5;NPY;SLC12A2;SLC12A5;	Q03721;	P41594;P01303;P55011;Q9H2X9;
C0393672	23	1	4	5	0.2174	Epilepsy, Benign Psychomotor, Childhood	disease	C10	Nervous System Diseases	KCNC4;	GRM5;NPY;SLC12A2;SLC12A5;	Q03721;	P41594;P01303;P55011;Q9H2X9;
C0014558	23	1	4	5	0.2174	Uncinate Epilepsy	disease	C10	Nervous System Diseases	KCNC4;	GRM5;NPY;SLC12A2;SLC12A5;	Q03721;	P41594;P01303;P55011;Q9H2X9;
C0014556	23	1	4	5	0.2174	Epilepsy, Temporal Lobe	disease	C10	Nervous System Diseases	KCNC4;	GRM5;NPY;SLC12A2;SLC12A5;	Q03721;	P41594;P01303;P55011;Q9H2X9;
C0004943	23	2	3	5	0.2174	Behcet Syndrome	disease	C16;C11;C17;C07;C14	Congenital, Hereditary, and Neonatal Diseases and Abnormalities; Eye Diseases; Skin and Connective Tissue Diseases; Stomatognathic Diseases; Cardiovascular Diseases	APOA1;UBAC2;	AHR;MEFV;PSORS1C1;	P02647;Q8NBM4;	P35869;O15553;Q9UIG5;
C4551702	4	2	2	4	1.0000	Branchiootorenal Syndrome 1	disease	C16	Congenital, Hereditary, and Neonatal Diseases and Abnormalities	EYA1;SIX1;	SIX5;TFAP2A;	Q99502;Q15475;	Q8N196;P05549;
C4551485	4	0	4	4	1.0000	Clinodactyly	disease				ABL1;TBX22;TFAP2A;TFAP2B;		P00519;Q9Y458;P05549;Q92481;
C3887892	4	1	3	4	1.0000	Aortic Valve Disease 1	disease	C16;C14	Congenital, Hereditary, and Neonatal Diseases and Abnormalities; Cardiovascular Diseases	SMAD6;	GATA5;NKX2-5;NOTCH1;	O43541;	Q9BWX5;P52952;P46531;
C3714873	4	0	4	4	1.0000	Axenfeld-Rieger Syndrome, Type 1	disease	C16;C11	Congenital, Hereditary, and Neonatal Diseases and Abnormalities; Eye Diseases		COL4A1;FOXC1;PAX6;PITX2;		P02462;Q12948;P26367;Q99697;
C3468114	4	3	1	4	1.0000	Juvenile amyotrophic lateral sclerosis	disease	C18;C10	Nutritional and Metabolic Diseases; Nervous System Diseases	FUS;SIGMAR1;SPG11;	ALS2;	P35637;Q99720;Q96JI7;	Q96Q42;
C2931870	4	0	4	4	1.0000	Familial schizencephaly	disease	C16;C10	Congenital, Hereditary, and Neonatal Diseases and Abnormalities; Nervous System Diseases		COL4A1;EMX2;SHH;SIX3;		P02462;Q04743;Q15465;O95343;
C2931817	4	1	3	4	1.0000	Chromosome 2q37 deletion syndrome	disease	C23	Pathological Conditions, Signs and Symptoms	HDLBP;	FARP2;HDAC4;PASK;	Q00341;	O94887;P56524;Q96RG2;
C2931418	4	1	3	4	1.0000	Bare lymphocyte syndrome 2	disease	C16;C18;C20	Congenital, Hereditary, and Neonatal Diseases and Abnormalities; Nutritional and Metabolic Diseases; Immune System Diseases	CIITA;	RFX5;RFXANK;RFXAP;	P33076;	P48382;O14593;O00287;
C2752089	4	0	4	4	1.0000	Neuropathy, Hereditary Sensory And Autonomic, Type IIA	disease	C16;C10	Congenital, Hereditary, and Neonatal Diseases and Abnormalities; Nervous System Diseases		KIF1A;RETREG1;SCN9A;WNK1;		Q12756;Q9H6L5;Q15858;Q9H4A3;
C1970479	4	2	2	4	1.0000	Branchiootorenal Syndrome 2	disease	C16	Congenital, Hereditary, and Neonatal Diseases and Abnormalities	EYA1;SIX1;	SIX5;TFAP2A;	Q99502;Q15475;	Q8N196;P05549;
C1840452	4	1	3	4	1.0000	Hyaloideoretinal degeneration of Wagner	disease	C11	Eye Diseases	WT1;	COL2A1;PAX6;VCAN;	P19544;	P02458;P26367;P13611;
C1832702	4	1	3	4	1.0000	BRACHYDACTYLY, TYPE A2	disease	C16;C05	Congenital, Hereditary, and Neonatal Diseases and Abnormalities; Musculoskeletal Diseases	BMPR1B;	BMP2;DMP1;GDF5;	O00238;	P12643;Q13316;P43026;
C1721007	4	0	4	4	1.0000	Pachyonychia Congenita, Type 2 (disorder)	disease	C16;C17	Congenital, Hereditary, and Neonatal Diseases and Abnormalities; Skin and Connective Tissue Diseases		KRT16;KRT17;KRT6A;KRT6B;		P08779;Q04695;P02538;P04259;
C1706595	4	0	4	4	1.0000	Pachyonychia Congenita, Jadassohn Lewandowsky Type	disease	C16;C17	Congenital, Hereditary, and Neonatal Diseases and Abnormalities; Skin and Connective Tissue Diseases		KRT16;KRT17;KRT6A;KRT6B;		P08779;Q04695;P02538;P04259;
C1567741	4	1	3	4	1.0000	Alport Syndrome	disease	C16;C13;C17;C12	Congenital, Hereditary, and Neonatal Diseases and Abnormalities; Female Urogenital Diseases and Pregnancy Complications; Skin and Connective Tissue Diseases; Male Urogenital Diseases	MYH9;	COL4A3;COL4A4;COL4A5;	P35579;	Q01955;P53420;P29400;
C1301365	4	3	1	4	1.0000	Systemic mastocytosis with associated clonal, hematologic non-mast-cell lineage disease	disease	C04;C20;C15	Neoplasms; Immune System Diseases; Hemic and Lymphatic Diseases	ASXL1;KIT;SRSF2;	TET2;	Q8IXJ9;P10721;Q01130;	Q6N021;
C1260873	4	1	3	4	1.0000	Aortic valve disorder	disease	C14	Cardiovascular Diseases	SMAD6;	GATA5;NKX2-5;NOTCH1;	O43541;	Q9BWX5;P52952;P46531;
C0795864	4	2	2	4	1.0000	Smith-Magenis syndrome	disease	C16;C10	Congenital, Hereditary, and Neonatal Diseases and Abnormalities; Nervous System Diseases	DEAF1;FLII;	IQSEC2;RAI1;	O75398;Q13045;	Q5JU85;Q7Z5J4;
C0543858	4	4	0	4	1.0000	Motor Neuron Disease, Secondary	disease	C10	Nervous System Diseases	PNPLA6;PRDX3;SOD1;VIM;		Q8IY17;P30048;P00441;P08670;
C0521659	4	4	0	4	1.0000	Motor Neuron Disease, Upper	disease	C10	Nervous System Diseases	PNPLA6;PRDX3;SOD1;VIM;		Q8IY17;P30048;P00441;P08670;
C0410204	4	1	3	4	1.0000	Myopathy, Centronuclear, Autosomal Recessive	disease	C05;C10	Musculoskeletal Diseases; Nervous System Diseases	TTN;	BIN1;RYR1;SPEG;	Q8WZ42;	O00499;P21817;Q15772;
C0409959	4	1	3	4	1.0000	Osteoarthritis, Knee	disease	C05	Musculoskeletal Diseases	LTBP1;	GDF5;SBNO1;WWP2;	Q14766;	P43026;A3KN83;O00308;
C0376524	4	2	2	4	1.0000	Branchio-Oculo-Facial Syndrome	disease	C16	Congenital, Hereditary, and Neonatal Diseases and Abnormalities	EYA1;SIX1;	SIX5;TFAP2A;	Q99502;Q15475;	Q8N196;P05549;
C0279980	4	3	1	4	1.0000	Extra-osseous Ewing's sarcoma	disease	C04	Neoplasms	ERG;EWSR1;SMARCA5;	FLI1;	P11308;Q01844;O60264;	Q01543;
C0270764	4	4	0	4	1.0000	Motor Neuron Disease, Lower	disease	C10	Nervous System Diseases	PNPLA6;PRDX3;SOD1;VIM;		Q8IY17;P30048;P00441;P08670;
C0270763	4	4	0	4	1.0000	Familial Motor Neuron Disease	disease	C10	Nervous System Diseases	PNPLA6;PRDX3;SOD1;VIM;		Q8IY17;P30048;P00441;P08670;
C0266484	4	0	4	4	1.0000	Schizencephaly	disease	C16;C10	Congenital, Hereditary, and Neonatal Diseases and Abnormalities; Nervous System Diseases		COL4A1;EMX2;SHH;SIX3;		P02462;Q04743;Q15465;O95343;
C0265610	4	0	4	4	1.0000	Clinodactyly of fingers	disease	C16;C05	Congenital, Hereditary, and Neonatal Diseases and Abnormalities; Musculoskeletal Diseases		ABL1;TBX22;TFAP2A;TFAP2B;		P00519;Q9Y458;P05549;Q92481;
C0265331	4	1	3	4	1.0000	Autosomal dominant hypohidrotic ectodermal dysplasia syndrome (disorder)	disease	C16;C17	Congenital, Hereditary, and Neonatal Diseases and Abnormalities; Skin and Connective Tissue Diseases	TRAF6;	EDAR;EDARADD;KDF1;	Q9Y4K3;	Q9UNE0;Q8WWZ3;Q8NAX2;
C0265234	4	2	2	4	1.0000	Branchio-Oto-Renal Syndrome	disease	C16	Congenital, Hereditary, and Neonatal Diseases and Abnormalities	EYA1;SIX1;	SIX5;TFAP2A;	Q99502;Q15475;	Q8N196;P05549;
C0221054	4	4	0	4	1.0000	Welander Distal Myopathy	disease	C16;C05;C10	Congenital, Hereditary, and Neonatal Diseases and Abnormalities; Musculoskeletal Diseases; Nervous System Diseases	MYH7;SQSTM1;TIA1;TTN;		P12883;Q13501;P31483;Q8WZ42;
C0206651	4	1	3	4	1.0000	Clear Cell Sarcoma of Soft Tissue	disease	C04	Neoplasms	EWSR1;	ATF1;BCOR;CREB1;	Q01844;	P18846;Q6W2J9;P16220;
C0206180	4	3	1	4	1.0000	Ki-1+ Anaplastic Large Cell Lymphoma	disease	C04;C20;C15	Neoplasms; Immune System Diseases; Hemic and Lymphatic Diseases	ALK;HSP90AA1;STAT3;	TWIST1;	Q9UM73;P07900;P40763;	Q15672;
C0175695	4	1	3	4	1.0000	Sotos' syndrome	disease	C16	Congenital, Hereditary, and Neonatal Diseases and Abnormalities	NRK;	APC2;NSD1;SETD2;	Q7Z2Y5;	O95996;Q96L73;Q9BYW2;
C0154681	4	4	0	4	1.0000	Anterior Horn Cell Disease	disease	C10	Nervous System Diseases	PNPLA6;PRDX3;SOD1;VIM;		Q8IY17;P30048;P00441;P08670;
C0085084	4	4	0	4	1.0000	Motor Neuron Disease	disease	C10	Nervous System Diseases	PNPLA6;PRDX3;SOD1;VIM;		Q8IY17;P30048;P00441;P08670;
C0025322	4	2	2	4	1.0000	Premature Menopause	disease	C13	Female Urogenital Diseases and Pregnancy Complications	BMPR1B;PGRMC1;	DACH2;FOXO4;	O00238;O00264;	Q96NX9;P98177;
C0016508	4	1	3	4	1.0000	Congenital Foot Deformity	disease	C16;C05	Congenital, Hereditary, and Neonatal Diseases and Abnormalities; Musculoskeletal Diseases	LMNA;	FGD1;PTHLH;TP63;	P02545;	P98174;P12272;Q9H3D4;
C0014527	4	2	2	4	1.0000	Epidermolysis Bullosa	disease	C16;C17	Congenital, Hereditary, and Neonatal Diseases and Abnormalities; Skin and Connective Tissue Diseases	ITGB4;KRT5;	EXPH5;KRT14;	P16144;P13647;	Q8NEV8;P02533;
C4721916	5	3	1	4	0.8000	HMSN Type V	disease	C16;C10	Congenital, Hereditary, and Neonatal Diseases and Abnormalities; Nervous System Diseases	MFN2;PNPLA6;PQBP1;	TECPR2;	O95140;Q8IY17;O60828;	O15040;
C3553264	5	0	4	4	0.8000	JOUBERT SYNDROME 17	disease				AHI1;CEP104;CPLANE1;KIAA0586;		Q8N157;O60308;Q9H799;Q9BVV6;
C3489726	5	1	3	4	0.8000	Geleophysic dysplasia	disease	C16;C05	Congenital, Hereditary, and Neonatal Diseases and Abnormalities; Musculoskeletal Diseases	SMAD2;	ADAMTSL2;FBN1;LTBP3;	Q15796;	Q86TH1;P35555;Q9NS15;
C3178807	5	2	2	4	0.8000	Left Atrial Isomerism	disease	C16;C15;C14	Congenital, Hereditary, and Neonatal Diseases and Abnormalities; Hemic and Lymphatic Diseases; Cardiovascular Diseases	ACVR2B;TDGF1;	GDF1;MMP21;	Q13705;P13385;	P27539;Q8N119;
C3178806	5	2	2	4	0.8000	Right Atrial Isomerism	disease	C16;C15;C14	Congenital, Hereditary, and Neonatal Diseases and Abnormalities; Hemic and Lymphatic Diseases; Cardiovascular Diseases	ACVR2B;TDGF1;	GDF1;MMP21;	Q13705;P13385;	P27539;Q8N119;
C2020284	5	1	3	4	0.8000	Stickler syndrome, type 1	disease	C23;C11;C17;C05;C10;C09	Pathological Conditions, Signs and Symptoms; Eye Diseases; Skin and Connective Tissue Diseases; Musculoskeletal Diseases; Nervous System Diseases; Otorhinolaryngologic Diseases	COL9A2;	COL11A1;COL2A1;COL9A3;	Q14055;	P12107;P02458;Q14050;
C1862839	5	1	3	4	0.8000	Anterior segment mesenchymal dysgenesis	disease	C16;C11	Congenital, Hereditary, and Neonatal Diseases and Abnormalities; Eye Diseases	PXDN;	CPAMD8;FOXE3;PITX3;	Q92626;	Q8IZJ3;Q13461;O75364;
C1859049	5	0	4	4	0.8000	CCHS WITH HIRSCHSPRUNG DISEASE	disease	C23;C08;C10	Pathological Conditions, Signs and Symptoms; Respiratory Tract Diseases; Nervous System Diseases		ASCL1;EDN3;GDNF;PHOX2B;		P50553;P14138;P39905;Q99453;
C1854023	5	3	1	4	0.8000	Spinal muscular atrophy, Jerash type	disease	C10	Nervous System Diseases	HSPB1;HSPB8;SIGMAR1;	FBXO38;	P04792;Q9UJY1;Q99720;	Q6PIJ6;
C1853296	5	1	3	4	0.8000	SPONDYLOCOSTAL DYSOSTOSIS, AUTOSOMAL RECESSIVE 3	disease	C05	Musculoskeletal Diseases	HES7;	DLL3;MESP2;RIPPLY2;	Q9BYE0;	Q9NYJ7;Q0VG99;Q5TAB7;
C1850343	5	2	2	4	0.8000	Mosaic variegated aneuploidy syndrome 1	disease	C16	Congenital, Hereditary, and Neonatal Diseases and Abnormalities	BUB1;BUB3;	BUB1B;CEP57;	O43683;O43684;	O60566;Q86XR8;
C1837549	5	1	3	4	0.8000	SPONDYLOCOSTAL DYSOSTOSIS, AUTOSOMAL RECESSIVE 2	disease	C05	Musculoskeletal Diseases	HES7;	DLL3;MESP2;RIPPLY2;	Q9BYE0;	Q9NYJ7;Q0VG99;Q5TAB7;
C1832931	5	2	2	4	0.8000	ARRHYTHMOGENIC RIGHT VENTRICULAR DYSPLASIA, FAMILIAL, 2	disease	C16;C14	Congenital, Hereditary, and Neonatal Diseases and Abnormalities; Cardiovascular Diseases	LMNA;TTN;	LDB3;RYR2;	P02545;Q8WZ42;	O75112;Q92736;
C1567744	5	1	3	4	0.8000	Alport Syndrome, Autosomal Recessive	disease	C16;C13;C17;C12	Congenital, Hereditary, and Neonatal Diseases and Abnormalities; Female Urogenital Diseases and Pregnancy Complications; Skin and Connective Tissue Diseases; Male Urogenital Diseases	MYH9;	COL4A3;COL4A4;COL4A5;	P35579;	Q01955;P53420;P29400;
C1567743	5	1	3	4	0.8000	Alport Syndrome, Autosomal Dominant	disease	C16;C13;C17;C12	Congenital, Hereditary, and Neonatal Diseases and Abnormalities; Female Urogenital Diseases and Pregnancy Complications; Skin and Connective Tissue Diseases; Male Urogenital Diseases	MYH9;	COL4A3;COL4A4;COL4A5;	P35579;	Q01955;P53420;P29400;
C1567742	5	1	3	4	0.8000	Alport Syndrome, X-Linked	disease	C16;C13;C17;C12	Congenital, Hereditary, and Neonatal Diseases and Abnormalities; Female Urogenital Diseases and Pregnancy Complications; Skin and Connective Tissue Diseases; Male Urogenital Diseases	MYH9;	COL4A3;COL4A4;COL4A5;	P35579;	Q01955;P53420;P29400;
C0751602	5	3	1	4	0.8000	Hereditary Autosomal Dominant Spastic Paraplegia	disease	C16;C10	Congenital, Hereditary, and Neonatal Diseases and Abnormalities; Nervous System Diseases	MFN2;PNPLA6;PQBP1;	TECPR2;	O95140;Q8IY17;O60828;	O15040;
C0346163	5	4	0	4	0.8000	Endometrioid carcinoma ovary	disease	C04;C13;C19	Neoplasms; Female Urogenital Diseases and Pregnancy Complications; Endocrine System Diseases	MAP3K6;NUAK2;PLK2;TNK2;		O95382;Q9H093;Q9NYY3;Q07912;
C0268358	5	3	1	4	0.8000	Osteogenesis imperfecta, dominant perinatal lethal	disease	C16;C17;C05	Congenital, Hereditary, and Neonatal Diseases and Abnormalities; Skin and Connective Tissue Diseases; Musculoskeletal Diseases	COL1A1;P3H1;PPIB;	COL1A2;	P02452;Q32P28;P23284;	P08123;
C0265357	5	2	2	4	0.8000	Polysplenia Syndrome	disease	C16;C15;C14	Congenital, Hereditary, and Neonatal Diseases and Abnormalities; Hemic and Lymphatic Diseases; Cardiovascular Diseases	ACVR2B;TDGF1;	GDF1;MMP21;	Q13705;P13385;	P27539;Q8N119;
C0265287	5	1	3	4	0.8000	Acromicric Dysplasia	disease	C16;C05	Congenital, Hereditary, and Neonatal Diseases and Abnormalities; Musculoskeletal Diseases	SMAD2;	ADAMTSL2;FBN1;LTBP3;	Q15796;	Q86TH1;P35555;Q9NS15;
C0206732	5	2	2	4	0.8000	Epithelioid hemangioendothelioma	disease	C04	Neoplasms	WWTR1;YAP1;	CAMTA1;TFE3;	Q9GZV5;P46937;	Q9Y6Y1;P19532;
C0206630	5	3	1	4	0.8000	Endometrial Stromal Sarcoma	disease	C04;C13	Neoplasms; Female Urogenital Diseases and Pregnancy Complications	JAZF1;SUZ12;YWHAE;	NUTM2B;	Q86VZ6;Q15022;P62258;	A6NNL0;
C0175707	5	2	2	4	0.8000	Asplenia Syndrome	disease	C16;C15;C14	Congenital, Hereditary, and Neonatal Diseases and Abnormalities; Hemic and Lymphatic Diseases; Cardiovascular Diseases	ACVR2B;TDGF1;	GDF1;MMP21;	Q13705;P13385;	P27539;Q8N119;
C0154682	5	4	0	4	0.8000	Lateral Sclerosis	disease	C10	Nervous System Diseases	PNPLA6;PRDX3;SOD1;VIM;		Q8IY17;P30048;P00441;P08670;
C0035258	5	2	2	4	0.8000	Restless Legs Syndrome	disease	C10;F03	Nervous System Diseases; Mental Disorders	PTPRD;TF;	MEIS1;POMC;	P23468;P02787;	O00470;P01189;
C0033300	5	2	2	4	0.8000	Progeria	disease	C16;C18	Congenital, Hereditary, and Neonatal Diseases and Abnormalities; Nutritional and Metabolic Diseases	LMNA;PYCR1;	ANK3;SPRTN;	P02545;P32322;	Q12955;Q9H040;
C0026847	5	4	0	4	0.8000	Spinal Muscular Atrophy	disease	C10	Nervous System Diseases	ASCC1;ATAD3A;SMN1;SMN2;		Q8N9N2;Q9NVI7;Q16637;Q16637;
C0020072	5	2	2	4	0.8000	Hereditary Sensory Autonomic Neuropathy, Type 2	disease	C16;C10	Congenital, Hereditary, and Neonatal Diseases and Abnormalities; Nervous System Diseases	DNMT1;NTRK1;	RETREG1;SCN9A;	P26358;P04629;	Q9H6L5;Q15858;
C0018781	5	1	3	4	0.8000	Noise-induced hearing loss	disease	C23;C10;C09	Pathological Conditions, Signs and Symptoms; Nervous System Diseases; Otorhinolaryngologic Diseases	OGG1;	KCNQ1;KCNQ4;TAOK1;	O15527;	P51787;P56696;Q7L7X3;
C0013720	5	2	2	4	0.8000	Ehlers-Danlos Syndrome	disease	C16;C17;C15;C14	Congenital, Hereditary, and Neonatal Diseases and Abnormalities; Skin and Connective Tissue Diseases; Hemic and Lymphatic Diseases; Cardiovascular Diseases	B3GALT6;COL1A1;	COL1A2;COL3A1;	Q96L58;P02452;	P08123;P02461;
C0009917	5	2	2	4	0.8000	Contracture	disease	C05	Musculoskeletal Diseases	ASCC1;PQBP1;	ADAMTSL2;PRG4;	Q8N9N2;O60828;	Q86TH1;Q92954;
C3489724	6	3	1	4	0.6667	Aicardi-Goutieres Syndrome 2	disease	C16;C20;C10	Congenital, Hereditary, and Neonatal Diseases and Abnormalities; Immune System Diseases; Nervous System Diseases	ADAR;IFIH1;SAMHD1;	TREX1;	P55265;Q9BYX4;Q9Y3Z3;	Q9NSU2;
C3489704	6	1	3	4	0.6667	Vision Disability	disease	C23;C11;C10	Pathological Conditions, Signs and Symptoms; Eye Diseases; Nervous System Diseases	CLN6;	ATXN7;TSEN34;TSEN54;	Q9NWW5;	O15265;Q9BSV6;Q7Z6J9;
C2936718	6	3	1	4	0.6667	Fetal Cerebral Ventriculomegaly	disease	C10	Nervous System Diseases	CCDC88C;CRPPA;SIN3A;	HYDIN;	Q9P219;A4D126;Q96ST3;	Q4G0P3;
C2751608	6	1	3	4	0.6667	Pituitary Hormone Deficiency, Combined, 1	disease	C23;C16;C19	Pathological Conditions, Signs and Symptoms; Congenital, Hereditary, and Neonatal Diseases and Abnormalities; Endocrine System Diseases	GLI2;	LHX4;OTX2;PROP1;	P10070;	Q969G2;P32243;O75360;
C1955934	6	3	1	4	0.6667	Trichothiodystrophy Syndromes	disease	C16;C17	Congenital, Hereditary, and Neonatal Diseases and Abnormalities; Skin and Connective Tissue Diseases	ERCC2;GTF2E2;RNF113A;	MPLKIP;	P18074;P29084;O15541;	Q8TAP9;
C1370889	6	4	0	4	0.6667	Liposarcoma, well differentiated	disease	C04	Neoplasms	CDK4;HMGA2;MDM2;NF1;		P11802;P52926;Q00987;P21359;
C1333989	6	2	2	4	0.6667	Familial meningioma	disease	C16;C04;C10	Congenital, Hereditary, and Neonatal Diseases and Abnormalities; Neoplasms; Nervous System Diseases	PTEN;SMARCE1;	MN1;NF2;	P60484;Q969G3;	Q10571;P35240;
C0796126	6	3	1	4	0.6667	AICARDI-GOUTIERES SYNDROME 1	disease	C16;C20;C10	Congenital, Hereditary, and Neonatal Diseases and Abnormalities; Immune System Diseases; Nervous System Diseases	ADAR;IFIH1;SAMHD1;	TREX1;	P55265;Q9BYX4;Q9Y3Z3;	Q9NSU2;
C0796117	6	0	4	4	0.6667	Pitt-Rogers-Danks Syndrome	disease	C16	Congenital, Hereditary, and Neonatal Diseases and Abnormalities		CPLX1;FGFRL1;MSX1;NSD2;		O14810;Q8N441;P28360;O96028;
C0751396	6	0	4	4	0.6667	Well Differentiated Oligodendroglioma	disease	C04	Neoplasms		DTX1;GDNF;HES1;HEY1;		Q86Y01;P39905;Q14469;Q9Y5J3;
C0751395	6	0	4	4	0.6667	Mixed Oligodendroglioma-Ependymoma	disease	C04	Neoplasms		DTX1;GDNF;HES1;HEY1;		Q86Y01;P39905;Q14469;Q9Y5J3;
C0699739	6	2	2	4	0.6667	Sensory Neuropathy, Hereditary	disease	C16;C10	Congenital, Hereditary, and Neonatal Diseases and Abnormalities; Nervous System Diseases	DNMT1;NTRK1;	RETREG1;SCN9A;	P26358;P04629;	Q9H6L5;Q15858;
C0549423	6	3	1	4	0.6667	Obstructive Hydrocephalus	disease	C10	Nervous System Diseases	CCDC88C;CRPPA;SIN3A;	HYDIN;	Q9P219;A4D126;Q96ST3;	Q4G0P3;
C0477432	6	3	1	4	0.6667	Post-Traumatic Hydrocephalus	disease	C10	Nervous System Diseases	CCDC88C;CRPPA;SIN3A;	HYDIN;	Q9P219;A4D126;Q96ST3;	Q4G0P3;
C0344461	6	0	4	4	0.6667	Oligodendroblastoma	disease	C04	Neoplasms		DTX1;GDNF;HES1;HEY1;		Q86Y01;P39905;Q14469;Q9Y5J3;
C0280793	6	0	4	4	0.6667	Mixed Oligodendroglioma-Astrocytoma	disease	C04	Neoplasms		DTX1;GDNF;HES1;HEY1;		Q86Y01;P39905;Q14469;Q9Y5J3;
C0280475	6	0	4	4	0.6667	Childhood Oligodendroglioma	disease	C04	Neoplasms		DTX1;GDNF;HES1;HEY1;		Q86Y01;P39905;Q14469;Q9Y5J3;
C0279070	6	0	4	4	0.6667	Adult Oligodendroglioma	disease	C04	Neoplasms		DTX1;GDNF;HES1;HEY1;		Q86Y01;P39905;Q14469;Q9Y5J3;
C0270720	6	3	1	4	0.6667	Hydrocephalus Ex-Vacuo	disease	C10	Nervous System Diseases	CCDC88C;CRPPA;SIN3A;	HYDIN;	Q9P219;A4D126;Q96ST3;	Q4G0P3;
C0265222	6	0	4	4	0.6667	Royer Syndrome	disease	C16;C18;C10	Congenital, Hereditary, and Neonatal Diseases and Abnormalities; Nutritional and Metabolic Diseases; Nervous System Diseases		HERC2;MAGEL2;MKRN3;NPAP1;		O95714;Q9UJ55;Q13064;Q9NZP6;
C0206624	6	4	0	4	0.6667	Hepatoblastoma	disease	C04	Neoplasms	APC;AXIN1;CTNNB1;PCNA;		P25054;O15169;P35222;P12004;
C0205824	6	4	0	4	0.6667	Liposarcoma, Dedifferentiated	disease	C04	Neoplasms	CDK4;HMGA2;MDM2;NF1;		P11802;P52926;Q00987;P21359;
C0154059	6	2	2	4	0.6667	Carcinoma in situ of esophagus	disease	C06;C04	Digestive System Diseases; Neoplasms	EGFR;LZTS1;	DCC;RNF6;	P00533;Q9Y250;	P43146;Q9Y252;
C0153942	6	2	2	4	0.6667	Benign neoplasm of esophagus	disease	C06;C04	Digestive System Diseases; Neoplasms	EGFR;LZTS1;	DCC;RNF6;	P00533;Q9Y250;	P43146;Q9Y252;
C0042345	6	2	2	4	0.6667	Varicosity	disease	C14	Cardiovascular Diseases	TIMP1;TNC;	KCNN3;VHL;	P01033;P24821;	Q9UGI6;P40337;
C0039101	6	3	1	4	0.6667	synovial sarcoma	disease	C04	Neoplasms	SSX1;SSX2;VIM;	SS18;	Q16384;Q16385;P08670;	Q15532;
C0027809	6	3	1	4	0.6667	Neurilemmoma	disease	C04	Neoplasms	NF1;SUZ12;WT1;	NF2;	P21359;Q15022;P19544;	P35240;
C0023480	6	2	2	4	0.6667	Leukemia, Myelomonocytic, Chronic	disease	C04;C15	Neoplasms; Hemic and Lymphatic Diseases	ETV6;KDM6A;	DNMT3A;TET2;	P41212;O15550;	Q9Y6K1;Q6N021;
C0020678	6	2	2	4	0.6667	Hypotrichosis	disease	C17	Skin and Connective Tissue Diseases	RPL21;SNRPE;	KRT71;KRT74;	P46778;P62304;	Q3SY84;Q7RTS7;
C0018975	6	1	3	4	0.6667	Hemeralopia	disease	C23;C11;C10	Pathological Conditions, Signs and Symptoms; Eye Diseases; Nervous System Diseases	CLN6;	ATXN7;TSEN34;TSEN54;	Q9NWW5;	O15265;Q9BSV6;Q7Z6J9;
C0009451	6	3	1	4	0.6667	Communicating Hydrocephalus	disease	C10	Nervous System Diseases	CCDC88C;CRPPA;SIN3A;	HYDIN;	Q9P219;A4D126;Q96ST3;	Q4G0P3;
C0001815	6	1	3	4	0.6667	Primary Myelofibrosis	disease	C15	Hemic and Lymphatic Diseases	CALR;	MPL;SH2B3;TET2;	P27797;	P40238;Q9UQQ2;Q6N021;
C4551977	7	1	3	4	0.5714	Microphthalmos, Autosomal Recessive	disease	C16;C11	Congenital, Hereditary, and Neonatal Diseases and Abnormalities; Eye Diseases	SOX2;	OTX2;RAX;VSX2;	P48431;	P32243;Q9Y2V3;P58304;
C3696898	7	0	4	4	0.5714	Autosomal Dominant Nocturnal Frontal Lobe Epilepsy	disease	C10	Nervous System Diseases		CABP4;CRH;DEPDC5;KCNT1;		P57796;P06850;O75140;Q5JUK3;
C2931171	7	0	4	4	0.5714	Juvenile pauciarticular chronic arthritis	disease	C17;C05;C20	Skin and Connective Tissue Diseases; Musculoskeletal Diseases; Immune System Diseases		ANKRD55;IL2RA;IL2RB;PTPN22;		Q3KP44;P01589;P14784;Q9Y2R2;
C2697932	7	3	1	4	0.5714	Loeys-Dietz Syndrome	disease	C16;C05;C14	Congenital, Hereditary, and Neonatal Diseases and Abnormalities; Musculoskeletal Diseases; Cardiovascular Diseases	SMAD2;SMAD3;TGFBR1;	COL3A1;	Q15796;P84022;P36897;	P02461;
C1868720	7	2	2	4	0.5714	Periventricular Nodular Heterotopia	disease	C16;C10	Congenital, Hereditary, and Neonatal Diseases and Abnormalities; Nervous System Diseases	ARF1;MAP1B;	FLNA;NEDD4L;	P84077;P46821;	P21333;Q96PU5;
C1868684	7	2	2	4	0.5714	EAR, PATELLA, SHORT STATURE SYNDROME	disease	C23;C16;C05;C07;C09	Pathological Conditions, Signs and Symptoms; Congenital, Hereditary, and Neonatal Diseases and Abnormalities; Musculoskeletal Diseases; Stomatognathic Diseases; Otorhinolaryngologic Diseases	ORC4;ORC6;	CDT1;GMNN;	O43929;Q9Y5N6;	Q9H211;O75496;
C1855052	7	1	3	4	0.5714	MICROPHTHALMIA, ISOLATED 1	disease	C16;C11	Congenital, Hereditary, and Neonatal Diseases and Abnormalities; Eye Diseases	SOX2;	OTX2;RAX;VSX2;	P48431;	P32243;Q9Y2V3;P58304;
C1846545	7	2	2	4	0.5714	Autoimmune Lymphoproliferative Syndrome Type 2B	disease	C16;C20;C15	Congenital, Hereditary, and Neonatal Diseases and Abnormalities; Immune System Diseases; Hemic and Lymphatic Diseases	COL1A1;COL5A1;	COL5A2;FASLG;	P02452;P20908;	P05997;P48023;
C1833104	7	2	2	4	0.5714	DIABETES MELLITUS, PERMANENT NEONATAL	disease	C18;C19	Nutritional and Metabolic Diseases; Endocrine System Diseases	ABCC8;STAT3;	HNF1B;PDX1;	Q09428;P40763;	P35680;P52945;
C1519086	7	0	4	4	0.5714	Pilomyxoid astrocytoma	disease	C04	Neoplasms		BRAF;FGFR1;KIAA1549;SRGAP3;		P15056;P11362;Q9HCM3;O43295;
C1275808	7	0	4	4	0.5714	Congenital central hypoventilation	disease	C23;C08;C10	Pathological Conditions, Signs and Symptoms; Respiratory Tract Diseases; Nervous System Diseases		ASCL1;EDN3;GDNF;PHOX2B;		P50553;P14138;P39905;Q99453;
C0751072	7	4	0	4	0.5714	Frontotemporal Lobar Degeneration	disease	C18;C10;F03	Nutritional and Metabolic Diseases; Nervous System Diseases; Mental Disorders	C9orf72;SIGMAR1;TARDBP;TBK1;		Q96LT7;Q99720;Q13148;Q9UHD2;
C0546125	7	2	2	4	0.5714	Nemaline Myopathy, Childhood Onset	disease	C05;C10	Musculoskeletal Diseases; Nervous System Diseases	TPM2;TPM3;	MYPN;NEB;	P07951;P06753;	Q86TC9;P20929;
C0399367	7	0	4	4	0.5714	Amelogenesis imperfecta local hypoplastic form	disease	C16;C07	Congenital, Hereditary, and Neonatal Diseases and Abnormalities; Stomatognathic Diseases		AMBN;ENAM;LAMA3;RELT;		Q9NP70;Q9NRM1;Q16787;Q969Z4;
C0344490	7	1	3	4	0.5714	Sacral agenesis	disease	C23;C16;C10	Pathological Conditions, Signs and Symptoms; Congenital, Hereditary, and Neonatal Diseases and Abnormalities; Nervous System Diseases	PCSK5;	GDF6;TBXT;ZIC3;	Q92824;	Q6KF10;O15178;O60481;
C0334590	7	0	4	4	0.5714	Anaplastic Oligodendroglioma	disease	C04	Neoplasms		DTX1;GDNF;HES1;HEY1;		Q86Y01;P39905;Q14469;Q9Y5J3;
C0265553	7	3	1	4	0.5714	Polysyndactyly	disease	C16;C05	Congenital, Hereditary, and Neonatal Diseases and Abnormalities; Musculoskeletal Diseases	GLI3;HOXD13;LRP4;	NEDD4L;	P10071;P35453;O75096;	Q96PU5;
C0205969	7	2	2	4	0.5714	Thymic Carcinoma	disease	C04;C15	Neoplasms; Hemic and Lymphatic Diseases	KIT;TP53;	BAP1;PBRM1;	P10721;P04637;	Q92560;Q86U86;
C0162309	7	4	0	4	0.5714	Adrenoleukodystrophy	disease	C16;C18;C10;C19	Congenital, Hereditary, and Neonatal Diseases and Abnormalities; Nutritional and Metabolic Diseases; Nervous System Diseases; Endocrine System Diseases	ABCD1;HMOX1;PEX1;PEX13;		P33897;P09601;O43933;Q92968;
C0037199	7	2	2	4	0.5714	Sinusitis	disease	C01;C08;C09	Infections; Respiratory Tract Diseases; Otorhinolaryngologic Diseases	AZGP1;PIP;	PPP1R9B;RSPH4A;	P25311;P12273;	Q96SB3;Q5TD94;
C0028945	7	0	4	4	0.5714	oligodendroglioma	disease	C04	Neoplasms		DTX1;GDNF;HES1;HEY1;		Q86Y01;P39905;Q14469;Q9Y5J3;
C0025205	7	2	2	4	0.5714	Melanoma, Experimental	disease	C04	Neoplasms	CALR;PTEN;	BRAF;PXN;	P27797;P60484;	P15056;P49023;
C0018598	7	2	2	4	0.5714	Melanoma, Harding-Passey	disease	C04	Neoplasms	CALR;PTEN;	BRAF;PXN;	P27797;P60484;	P15056;P49023;
C0009075	7	2	2	4	0.5714	Melanoma, Cloudman S91	disease	C04	Neoplasms	CALR;PTEN;	BRAF;PXN;	P27797;P60484;	P15056;P49023;
C0008311	7	2	2	4	0.5714	Cholangitis	disease	C06	Digestive System Diseases	COL1A1;TIMP1;	EGR1;KRT19;	P02452;P01033;	P18146;P08727;
C0004565	7	2	2	4	0.5714	Melanoma, B16	disease	C04	Neoplasms	CALR;PTEN;	BRAF;PXN;	P27797;P60484;	P15056;P49023;
C4317224	8	3	1	4	0.5000	Congenital disorder of glycosylation type 1q	disease	C16;C18	Congenital, Hereditary, and Neonatal Diseases and Abnormalities; Nutritional and Metabolic Diseases	DOLK;DPM1;MPDU1;	MOGS;	Q9UPQ8;O60762;O75352;	Q13724;
C1860789	8	3	1	4	0.5000	Leukemia, Megakaryoblastic, of Down Syndrome	disease	C16;C04;C10	Congenital, Hereditary, and Neonatal Diseases and Abnormalities; Neoplasms; Nervous System Diseases	CTCF;RAD21;TP53;	KANSL1;	P49711;O60216;P04637;	Q7Z3B3;
C1832241	8	1	3	4	0.5000	Agammaglobulinemia, non-Bruton type	disease	C20;C15	Immune System Diseases; Hemic and Lymphatic Diseases	PIK3R1;	BLNK;IGLL1;TCF3;	P27986;	Q8WV28;P15814;P15923;
C1701939	8	0	4	4	0.5000	Familial pulmonary arterial hypertension	disease				BMPR2;KCNK3;SMAD9;TBX4;		Q13873;O14649;O15198;P57082;
C1563730	8	2	2	4	0.5000	Abdominal Cryptorchidism	disease	C16;C12;C19	Congenital, Hereditary, and Neonatal Diseases and Abnormalities; Male Urogenital Diseases; Endocrine System Diseases	ATRX;HSD3B2;	CBL;CHRM3;	P46100;P26439;	P22681;P20309;
C0858617	8	2	2	4	0.5000	Posterior subcapsular cataract	disease	C11	Eye Diseases	CHMP4B;CRYAB;	GJA3;PITX3;	Q9H444;P02511;	Q9Y6H8;O75364;
C0751571	8	4	0	4	0.5000	Cancer of Urinary Tract	disease	C04;C13;C12	Neoplasms; Female Urogenital Diseases and Pregnancy Complications; Male Urogenital Diseases	FHIT;OGG1;SULT1A1;TP53;		P49789;O15527;P50225;P04637;
C0751120	8	1	3	4	0.5000	Benign Infantile Myoclonic Epilepsy	disease	C10	Nervous System Diseases	TNRC6A;	POMC;RAPGEF2;SCN9A;	Q8NDV7;	P01189;Q9Y4G8;Q15858;
C0438414	8	1	3	4	0.5000	Myoclonic Encephalopathy	disease	C10	Nervous System Diseases	TNRC6A;	POMC;RAPGEF2;SCN9A;	Q8NDV7;	P01189;Q9Y4G8;Q15858;
C0431664	8	2	2	4	0.5000	Unilateral Cryptorchidism	disease	C16;C12;C19	Congenital, Hereditary, and Neonatal Diseases and Abnormalities; Male Urogenital Diseases; Endocrine System Diseases	ATRX;HSD3B2;	CBL;CHRM3;	P46100;P26439;	P22681;P20309;
C0431663	8	2	2	4	0.5000	Bilateral Cryptorchidism	disease	C16;C12;C19	Congenital, Hereditary, and Neonatal Diseases and Abnormalities; Male Urogenital Diseases; Endocrine System Diseases	ATRX;HSD3B2;	CBL;CHRM3;	P46100;P26439;	P22681;P20309;
C0393703	8	1	3	4	0.5000	Myoclonic Absence Epilepsy	disease	C10	Nervous System Diseases	TNRC6A;	POMC;RAPGEF2;SCN9A;	Q8NDV7;	P01189;Q9Y4G8;Q15858;
C0393695	8	1	3	4	0.5000	Early Childhood Epilepsy, Myoclonic	disease	C10	Nervous System Diseases	TNRC6A;	POMC;RAPGEF2;SCN9A;	Q8NDV7;	P01189;Q9Y4G8;Q15858;
C0338479	8	1	3	4	0.5000	Symptomatic Myoclonic Epilepsy	disease	C10	Nervous System Diseases	TNRC6A;	POMC;RAPGEF2;SCN9A;	Q8NDV7;	P01189;Q9Y4G8;Q15858;
C0338478	8	1	3	4	0.5000	Idiopathic Myoclonic Epilepsy	disease	C10	Nervous System Diseases	TNRC6A;	POMC;RAPGEF2;SCN9A;	Q8NDV7;	P01189;Q9Y4G8;Q15858;
C0279530	8	3	1	4	0.5000	Malignant Bone Neoplasm	disease	C04;C05	Neoplasms; Musculoskeletal Diseases	NCOA3;PLAU;PLOD2;	BAP1;	Q9Y6Q9;P00749;O00469;	Q92560;
C0271694	8	1	3	4	0.5000	Familial partial lipodystrophy	disease	C18;C17	Nutritional and Metabolic Diseases; Skin and Connective Tissue Diseases	LMNA;	ADRA2A;LIPE;PLIN1;	P02545;	P08913;Q05469;O60240;
C0153349	8	3	1	4	0.5000	Malignant neoplasm of tongue	disease	C04;C07	Neoplasms; Stomatognathic Diseases	CRYAB;HSPB1;TYMS;	KRT14;	P02511;P04792;P04818;	P02533;
C0042510	8	1	3	4	0.5000	Ventricular Fibrillation	disease	C23;C14	Pathological Conditions, Signs and Symptoms; Cardiovascular Diseases	PLAU;	KCNH2;SCN10A;SLC4A3;	P00749;	Q12809;Q9Y5Y9;P48751;
C0020255	8	3	1	4	0.5000	Hydrocephalus	disease	C10	Nervous System Diseases	CCDC88C;CRPPA;SIN3A;	HYDIN;	Q9P219;A4D126;Q96ST3;	Q4G0P3;
C4011788	9	4	0	4	0.4444	Behavioral variant of frontotemporal dementia	disease	C18;C10;F03	Nutritional and Metabolic Diseases; Nervous System Diseases; Mental Disorders	C9orf72;MAPT;SQSTM1;VCP;		Q96LT7;P10636;Q13501;P55072;
C3502809	9	0	4	4	0.4444	Generalized Epilepsy with Febrile Seizures Plus	disease	C23;C10	Pathological Conditions, Signs and Symptoms; Nervous System Diseases		ADGRV1;HCN1;SCN2A;SCN9A;		Q8WXG9;O60741;Q99250;Q15858;
C3489628	9	1	3	4	0.4444	Thrombocytosis, Autosomal Dominant	disease	C15	Hemic and Lymphatic Diseases	CALR;	FGF2;SH2B3;THPO;	P27797;	P09038;Q9UQQ2;P40225;
C2713447	9	1	3	4	0.4444	Hyperpotassemia and Hypertension, Familial	disease	C16;C13;C12	Congenital, Hereditary, and Neonatal Diseases and Abnormalities; Female Urogenital Diseases and Pregnancy Complications; Male Urogenital Diseases	WNK4;	NR3C2;SCNN1A;WNK1;	Q96J92;	P08235;P37088;Q9H4A3;
C1449844	9	1	3	4	0.4444	Pseudohypoaldosteronism, Type II	disease	C16;C13;C12	Congenital, Hereditary, and Neonatal Diseases and Abnormalities; Female Urogenital Diseases and Pregnancy Complications; Male Urogenital Diseases	WNK4;	NR3C2;SCNN1A;WNK1;	Q96J92;	P08235;P37088;Q9H4A3;
C1449843	9	1	3	4	0.4444	Pseudohypoaldosteronism, Type I, Autosomal Recessive	disease	C16;C13;C12	Congenital, Hereditary, and Neonatal Diseases and Abnormalities; Female Urogenital Diseases and Pregnancy Complications; Male Urogenital Diseases	WNK4;	NR3C2;SCNN1A;WNK1;	Q96J92;	P08235;P37088;Q9H4A3;
C1449842	9	1	3	4	0.4444	Pseudohypoaldosteronism, Type I, Autosomal Dominant	disease	C16;C13;C12	Congenital, Hereditary, and Neonatal Diseases and Abnormalities; Female Urogenital Diseases and Pregnancy Complications; Male Urogenital Diseases	WNK4;	NR3C2;SCNN1A;WNK1;	Q96J92;	P08235;P37088;Q9H4A3;
C0268436	9	1	3	4	0.4444	Pseudohypoaldosteronism, Type I	disease	C16;C13;C12	Congenital, Hereditary, and Neonatal Diseases and Abnormalities; Female Urogenital Diseases and Pregnancy Complications; Male Urogenital Diseases	WNK4;	NR3C2;SCNN1A;WNK1;	Q96J92;	P08235;P37088;Q9H4A3;
C0221765	9	2	2	4	0.4444	Chronic schizophrenia	disease	F03	Mental Disorders	HSPA9;IGF2BP2;	CHGB;SP1;	P38646;Q9Y6M1;	P05060;P08047;
C0033805	9	1	3	4	0.4444	Pseudohypoaldosteronism	disease	C16;C13;C12	Congenital, Hereditary, and Neonatal Diseases and Abnormalities; Female Urogenital Diseases and Pregnancy Complications; Male Urogenital Diseases	WNK4;	NR3C2;SCNN1A;WNK1;	Q96J92;	P08235;P37088;Q9H4A3;
C0014550	9	1	3	4	0.4444	Myoclonic Epilepsy	disease	C10	Nervous System Diseases	TNRC6A;	POMC;RAPGEF2;SCN9A;	Q8NDV7;	P01189;Q9Y4G8;Q15858;
C2931673	10	3	1	4	0.4000	Ceroid lipofuscinosis, neuronal 1, infantile	disease	C16;C18;C10	Congenital, Hereditary, and Neonatal Diseases and Abnormalities; Nutritional and Metabolic Diseases; Nervous System Diseases	PARP1;RPS6KB1;SIRT1;	PPARGC1A;	P09874;P23443;Q96EB6;	Q9UBK2;
C1868683	10	3	1	4	0.4000	B-CELL MALIGNANCY, LOW-GRADE	disease			ATM;RPS15;TP53;	IKZF3;	Q13315;P62841;P04637;	Q9UKT9;
C0855095	10	3	1	4	0.4000	Small Lymphocytic Lymphoma	disease	C04;C20;C15	Neoplasms; Immune System Diseases; Hemic and Lymphatic Diseases	ATM;RPS15;TP53;	IKZF3;	Q13315;P62841;P04637;	Q9UKT9;
C0853193	10	2	2	4	0.4000	Bipolar I disorder	disease	F03	Mental Disorders	PON1;TRPC7;	KAT6B;XBP1;	P27169;Q9HCX4;	Q8WYB5;P17861;
C0751119	10	0	4	4	0.4000	Epilepsy, Tonic-Clonic, Symptomatic	disease	C10	Nervous System Diseases		FGF2;HBEGF;NES;POMC;		P09038;Q99075;P48681;P01189;
C0751118	10	0	4	4	0.4000	Epilepsy, Tonic-Clonic, Familial	disease	C10	Nervous System Diseases		FGF2;HBEGF;NES;POMC;		P09038;Q99075;P48681;P01189;
C0751117	10	0	4	4	0.4000	Cryptogenic Tonic-Clonic Epilepsy	disease	C10	Nervous System Diseases		FGF2;HBEGF;NES;POMC;		P09038;Q99075;P48681;P01189;
C0268363	10	2	2	4	0.4000	Osteogenesis imperfecta type IV (disorder)	disease			COL1A1;PPIB;	COL1A2;SP7;	P02452;P23284;	P08123;Q8TDD2;
C0079774	10	2	2	4	0.4000	Peripheral T-Cell Lymphoma	disease	C04;C20;C15	Neoplasms; Immune System Diseases; Hemic and Lymphatic Diseases	ATM;NECTIN2;	DNMT3A;TET2;	Q13315;Q92692;	Q9Y6K1;Q6N021;
C0014549	10	0	4	4	0.4000	Tonic-Clonic Epilepsy	disease	C10	Nervous System Diseases		FGF2;HBEGF;NES;POMC;		P09038;Q99075;P48681;P01189;
C0002895	10	2	2	4	0.4000	Anemia, Sickle Cell	disease	C16;C15	Congenital, Hereditary, and Neonatal Diseases and Abnormalities; Hemic and Lymphatic Diseases	CAD;NFE2L2;	CACNA1C;NPPB;	P27708;Q16236;	Q13936;P16860;
C0002726	10	3	1	4	0.4000	Amyloidosis	disease	C18	Nutritional and Metabolic Diseases	APOC3;APOE;HMOX1;	APP;	P02656;P02649;P09601;	P05067;
C3496069	11	1	3	4	0.3636	cocaine use	disease			HSPA4;	CLOCK;DNMT3A;TFAP2C;	P34932;	O15516;Q9Y6K1;Q92754;
C1855119	11	4	0	4	0.3636	Methylmalonic aciduria	disease	C16;C18	Congenital, Hereditary, and Neonatal Diseases and Abnormalities; Nutritional and Metabolic Diseases	ACSF3;CAVIN1;SEPTIN11;SEPTIN2;		Q4G176;Q6NZI2;Q9NVA2;Q15019;
C1335302	11	1	3	4	0.3636	Pancreatic Ductal Adenocarcinoma	disease	C06;C04;C19	Digestive System Diseases; Neoplasms; Endocrine System Diseases	ABCA12;	ABLIM2;ADAM19;SYDE1;	Q86UK0;	Q6H8Q1;Q9H013;Q6ZW31;
C0751014	11	1	3	4	0.3636	Subcortical Infarction	disease	C23;C10;C14	Pathological Conditions, Signs and Symptoms; Nervous System Diseases; Cardiovascular Diseases	PLAU;	F5;NOS3;NPY;	P00749;	P12259;P29474;P01303;
C0035305	11	1	3	4	0.3636	Retinal Detachment	disease	C11	Eye Diseases	AIFM1;	COL18A1;COL2A1;CPAMD8;	O95831;	P39060;P02458;Q8IZJ3;
C0007785	11	1	3	4	0.3636	Cerebral Infarction	disease	C23;C10;C14	Pathological Conditions, Signs and Symptoms; Nervous System Diseases; Cardiovascular Diseases	PLAU;	F5;NOS3;NPY;	P00749;	P12259;P29474;P01303;
C4046029	12	2	2	4	0.3333	Mental Disorders, Severe	disease	F03	Mental Disorders	DGCR8;DTNBP1;	LMX1B;POMC;	Q8WYQ5;Q96EV8;	O60663;P01189;
C1334968	12	2	2	4	0.3333	Nodular Lymphocyte Predominant Hodgkin Lymphoma	disease	C04;C20;C15	Neoplasms; Immune System Diseases; Hemic and Lymphatic Diseases	GATA3;MTHFD2;	REL;TNFRSF8;	P23771;P13995;	Q04864;P28908;
C1266194	12	2	2	4	0.3333	Lymphocyte Rich Classical Hodgkin Lymphoma	disease	C04;C20;C15	Neoplasms; Immune System Diseases; Hemic and Lymphatic Diseases	GATA3;MTHFD2;	REL;TNFRSF8;	P23771;P13995;	Q04864;P28908;
C0524702	12	2	2	4	0.3333	Pulmonary Thromboembolisms	disease	C08;C14	Respiratory Tract Diseases; Cardiovascular Diseases	PLAU;XDH;	DAB2IP;FGA;	P00749;P47989;	Q5VWQ8;P02671;
C0392514	12	0	4	4	0.3333	Hereditary hemochromatosis	disease	C16;C18	Congenital, Hereditary, and Neonatal Diseases and Abnormalities; Nutritional and Metabolic Diseases		BMP2;BMP6;HJV;TFR2;		P12643;P22004;Q6ZVN8;Q9UP52;
C0376338	12	2	2	4	0.3333	Diagnosis, Psychiatric	disease	F03	Mental Disorders	DGCR8;DTNBP1;	LMX1B;POMC;	Q8WYQ5;Q96EV8;	O60663;P01189;
C0220597	12	2	2	4	0.3333	Adult Hodgkin Lymphoma	disease	C04;C20;C15	Neoplasms; Immune System Diseases; Hemic and Lymphatic Diseases	GATA3;MTHFD2;	REL;TNFRSF8;	P23771;P13995;	Q04864;P28908;
C0152267	12	2	2	4	0.3333	Hodgkin lymphoma, lymphocyte depletion	disease	C04;C20;C15	Neoplasms; Immune System Diseases; Hemic and Lymphatic Diseases	GATA3;MTHFD2;	REL;TNFRSF8;	P23771;P13995;	Q04864;P28908;
C0152266	12	2	2	4	0.3333	Mixed Cellularity Hodgkin Lymphoma	disease	C04;C20;C15	Neoplasms; Immune System Diseases; Hemic and Lymphatic Diseases	GATA3;MTHFD2;	REL;TNFRSF8;	P23771;P13995;	Q04864;P28908;
C0034065	12	2	2	4	0.3333	Pulmonary Embolism	disease	C08;C14	Respiratory Tract Diseases; Cardiovascular Diseases	PLAU;XDH;	DAB2IP;FGA;	P00749;P47989;	Q5VWQ8;P02671;
C0018995	12	0	4	4	0.3333	Hemochromatosis	disease	C16;C18	Congenital, Hereditary, and Neonatal Diseases and Abnormalities; Nutritional and Metabolic Diseases		BMP2;BMP6;HJV;TFR2;		P12643;P22004;Q6ZVN8;Q9UP52;
C1704417	13	4	0	4	0.3077	Hyperlipoproteinemia Type IIb	disease	C16;C18	Congenital, Hereditary, and Neonatal Diseases and Abnormalities; Nutritional and Metabolic Diseases	APOC3;APOE;PON1;PON2;		P02656;P02649;P27169;Q15165;
C0750905	13	4	0	4	0.3077	Amino Acid Metabolism, Inherited Disorders	disease	C16;C18	Congenital, Hereditary, and Neonatal Diseases and Abnormalities; Nutritional and Metabolic Diseases	ARG1;GCLC;SECISBP2;XPC;		P05089;P48506;Q96T21;Q01831;
C0221021	13	3	1	4	0.3077	Microangiopathic hemolytic anemia	disease	C15	Hemic and Lymphatic Diseases	EIF2AK1;GCLC;HMOX1;	COL4A1;	Q9BQI3;P48506;P09601;	P02462;
C0036349	13	3	1	4	0.3077	Paranoid Schizophrenia	disease	F03	Mental Disorders	CALR;DPYSL2;YWHAZ;	TNFRSF1B;	P27797;Q16555;P63104;	P20333;
C0002889	13	3	1	4	0.3077	Anemia, Microangiopathic	disease	C15	Hemic and Lymphatic Diseases	EIF2AK1;GCLC;HMOX1;	COL4A1;	Q9BQI3;P48506;P09601;	P02462;
C0002879	13	3	1	4	0.3077	Anemia, Hemolytic, Acquired	disease	C15	Hemic and Lymphatic Diseases	EIF2AK1;GCLC;HMOX1;	COL4A1;	Q9BQI3;P48506;P09601;	P02462;
C0002878	13	3	1	4	0.3077	Anemia, Hemolytic	disease	C15	Hemic and Lymphatic Diseases	EIF2AK1;GCLC;HMOX1;	COL4A1;	Q9BQI3;P48506;P09601;	P02462;
C0036069	14	1	3	4	0.2857	Saldino-Noonan Syndrome	disease	C16;C05	Congenital, Hereditary, and Neonatal Diseases and Abnormalities; Musculoskeletal Diseases	C2CD3;	KIAA0586;NEK1;WDR60;	Q4AC94;	Q9BVV6;Q96PY6;Q8WVS4;
C0024507	14	0	4	4	0.2857	Majewski Syndrome	disease	C16;C05	Congenital, Hereditary, and Neonatal Diseases and Abnormalities; Musculoskeletal Diseases		KIAA0586;NEK1;TRAF3IP1;WDR60;		Q9BVV6;Q96PY6;Q8TDR0;Q8WVS4;
C0019025	14	1	3	4	0.2857	Hemoglobin F Disease	disease	C16;C15	Congenital, Hereditary, and Neonatal Diseases and Abnormalities; Hemic and Lymphatic Diseases	CAD;	CACNA1H;KLF1;TFR2;	P27708;	O95180;Q13351;Q9UP52;
[truncated: 4,642 more rows]

## Sheet: All
DiseaseID	N(total)	N(MLO)	N(PC)	N(DROP)	f(DROP)=N(DROP)/N(total)	Disease name	type	diseaseClassMSH	diseaseClassMSH	diseaseClassNameMSH	hpoClassId	hpoClassName	doClassId	doClassName	umlsSemanticTypeId
[truncated: 16,393 more rows]

[truncated: 2 more sheets: Orphan diseases, Legend]
