# Supplementary material for: Protein condensation diseases: therapeutic opportunities
Source: Nat Commun. 2022 Sep 22;13:5550. doi: 10.1038/s41467-022-32940-7 (PMC9500012; doi:10.1038/s41467-022-32940-7)
Supplement: Supplementary file 5 — Supplementary Data 3 [file 41467_2022_32940_MOESM5_ESM.xlsx]

## Sheet:  Mutations in DPRs
Entry	Entry name	Protein names	Nmut	f(m,dpr)	Associated diseases
Q5MJ10	SPXN2_HUMAN	Sperm protein associated with the nucleus on the X chromosome N2 (Nuclear-associated protein SPAN-Xn2) (SPANX-N2) (SPANX family member N2)	24	1.000	NS_cancer;bone_cancer;central_nervous_system_cancer;endometrium_cancer;haematopoietic_and_lymphoid_tissue_cancer;large_intestine_cancer;liver_cancer;lung_cancer;oesophagus_cancer;pancreas_cancer;skin_cancer;
O15234	CASC3_HUMAN	Protein CASC3 (Cancer susceptibility candidate gene 3 protein) (Metastatic lymph node gene 51 protein) (MLN 51) (Protein barentsz) (Btz)	20	1.000	NS_cancer;biliary_tract_cancer;endometrium_cancer;large_intestine_cancer;liver_cancer;lung_cancer;oesophagus_cancer;skin_cancer;stomach_cancer;thyroid_cancer;upper_aerodigestive_tract_cancer;urinary_tract_cancer;
P51858	HDGF_HUMAN	Hepatoma-derived growth factor (HDGF) (High mobility group protein 1-like 2) (HMG-1L2)	16	1.000	breast_cancer;haematopoietic_and_lymphoid_tissue_cancer;large_intestine_cancer;liver_cancer;upper_aerodigestive_tract_cancer;
O75177	CREST_HUMAN	Calcium-responsive transactivator (SS18-like protein 1) (SYT homolog 1)	16	1.000	large_intestine_cancer;liver_cancer;lung_cancer;oesophagus_cancer;ovary_cancer;prostate_cancer;soft_tissue_cancer;thyroid_cancer;upper_aerodigestive_tract_cancer;
P80723	BASP1_HUMAN	Brain acid soluble protein 1 (22 kDa neuronal tissue-enriched acidic protein) (Neuronal axonal membrane protein NAP-22)	15	1.000	endometrium_cancer;large_intestine_cancer;liver_cancer;lung_cancer;oesophagus_cancer;pancreas_cancer;skin_cancer;
P52926	HMGA2_HUMAN	High mobility group protein HMGI-C (High mobility group AT-hook protein 2)	15	1.000	biliary_tract_cancer;large_intestine_cancer;liver_cancer;lung_cancer;skin_cancer;
O43768	ENSA_HUMAN	Alpha-endosulfine (ARPP-19e)	11	1.000	breast_cancer;endometrium_cancer;kidney_cancer;large_intestine_cancer;liver_cancer;oesophagus_cancer;skin_cancer;
Q8NDC0	MISSL_HUMAN	MAPK-interacting and spindle-stabilizing protein-like (Mitogen-activated protein kinase 1-interacting protein 1-like)	10	1.000	NS_cancer;central_nervous_system_cancer;large_intestine_cancer;liver_cancer;lung_cancer;skin_cancer;
P23588	IF4B_HUMAN	Eukaryotic translation initiation factor 4B (eIF-4B)	10	1.000	breast_cancer;large_intestine_cancer;liver_cancer;lung_cancer;prostate_cancer;skin_cancer;thyroid_cancer;
Q9HCM7	FBSL_HUMAN	Fibrosin-1-like protein (AUTS2-like protein) (HBV X-transactivated gene 9 protein) (HBV XAg-transactivated protein 9)	9	1.000	large_intestine_cancer;liver_cancer;oesophagus_cancer;pancreas_cancer;prostate_cancer;thyroid_cancer;upper_aerodigestive_tract_cancer;
Q9H1E3	NUCKS_HUMAN	Nuclear ubiquitous casein and cyclin-dependent kinase substrate 1 (P1)	8	1.000	endometrium_cancer;large_intestine_cancer;lung_cancer;oesophagus_cancer;skin_cancer;upper_aerodigestive_tract_cancer;
Q9NZJ0	DTL_HUMAN	Denticleless protein homolog (DDB1- and CUL4-associated factor 2) (Lethal(2) denticleless protein homolog) (Retinoic acid-regulated nuclear matrix-associated protein)	7	1.000	breast_cancer;large_intestine_cancer;liver_cancer;skin_cancer;upper_aerodigestive_tract_cancer;
Q96MF4	CC140_HUMAN	Coiled-coil domain-containing protein 140	7	1.000	large_intestine_cancer;prostate_cancer;skin_cancer;
Q15428	SF3A2_HUMAN	Splicing factor 3A subunit 2 (SF3a66) (Spliceosome-associated protein 62) (SAP 62)	7	1.000	breast_cancer;haematopoietic_and_lymphoid_tissue_cancer;large_intestine_cancer;skin_cancer;thyroid_cancer;upper_aerodigestive_tract_cancer;
Q96C57	CSTOS_HUMAN	Protein CUSTOS	6	1.000	cervix_cancer;lung_cancer;skin_cancer;upper_aerodigestive_tract_cancer;
Q32MK0	MYLK3_HUMAN	Myosin light chain kinase 3 (EC 2.7.11.18) (Cardiac-MyBP-C-associated Ca/CaM kinase) (Cardiac-MLCK)	6	1.000	A_colorectal_cancer_sample;large_intestine_cancer;lung_cancer;prostate_cancer;skin_cancer;
Q9Y580	RBM7_HUMAN	RNA-binding protein 7 (RNA-binding motif protein 7)	5	1.000	large_intestine_cancer;liver_cancer;upper_aerodigestive_tract_cancer;
Q9P031	TAP26_HUMAN	Thyroid transcription factor 1-associated protein 26 (TTF-1-associated protein 26) (Coiled-coil domain-containing protein 59) (TTF-1-associated protein BR2)	5	1.000	haematopoietic_and_lymphoid_tissue_cancer;liver_cancer;skin_cancer;
Q13123	RED_HUMAN	Protein Red (Cytokine IK) (IK factor) (Protein RER)	5	1.000	large_intestine_cancer;liver_cancer;skin_cancer;
P20962	PTMS_HUMAN	Parathymosin	5	1.000	breast_cancer;endometrium_cancer;large_intestine_cancer;liver_cancer;
P17096	HMGA1_HUMAN	High mobility group protein HMG-I/HMG-Y (HMG-I(Y)) (High mobility group AT-hook protein 1) (High mobility group protein A1) (High mobility group protein R)	5	1.000	cervix_cancer;large_intestine_cancer;stomach_cancer;thyroid_cancer;
Q66PJ3	AR6P4_HUMAN	ADP-ribosylation factor-like protein 6-interacting protein 4 (ARL-6-interacting protein 4) (Aip-4) (HSP-975) (HSVI-binding protein) (SR-15) (SRp25) (SR-25) (Splicing factor SRrp37)	4	1.000	large_intestine_cancer;lung_cancer;thyroid_cancer;upper_aerodigestive_tract_cancer;
P26651	TTP_HUMAN	mRNA decay activator protein ZFP36 (G0/G1 switch regulatory protein 24) (Growth factor-inducible nuclear protein NUP475) (Tristetraprolin) (Zinc finger protein 36) (Zfp-36)	4	1.000	breast_cancer;cervix_cancer;large_intestine_cancer;
Q9H3Y8	PPDPF_HUMAN	Pancreatic progenitor cell differentiation and proliferation factor (Exocrine differentiation and proliferation factor)	4	1.000	biliary_tract_cancer;breast_cancer;skin_cancer;thyroid_cancer;
Q8WVK2	SNR27_HUMAN	U4/U6.U5 small nuclear ribonucleoprotein 27 kDa protein (U4/U6.U5 snRNP 27 kDa protein) (U4/U6.U5-27K) (Nucleic acid-binding protein RY-1) (U4/U6.U5 tri-snRNP-associated 27 kDa protein) (27K) (U4/U6.U5 tri-snRNP-associated protein 3)	4	1.000	large_intestine_cancer;prostate_cancer;stomach_cancer;urinary_tract_cancer;
Q8NBZ0	IN80E_HUMAN	INO80 complex subunit E (Coiled-coil domain-containing protein 95)	4	1.000	bone_cancer;large_intestine_cancer;liver_cancer;skin_cancer;
Q8IVY1	CA210_HUMAN	Type III endosome membrane protein TEMP (TEMP)	4	1.000	large_intestine_cancer;liver_cancer;skin_cancer;
Q86UD0	SAPC2_HUMAN	Suppressor APC domain-containing protein 2 (Tumor specificity and mitosis phase-dependent expression protein) (TS/MDEP) (p42.3)	4	1.000	breast_cancer;large_intestine_cancer;liver_cancer;stomach_cancer;
P05204	HMGN2_HUMAN	Non-histone chromosomal protein HMG-17 (High mobility group nucleosome-binding domain-containing protein 2)	4	1.000	breast_cancer;large_intestine_cancer;thyroid_cancer;
Q7Z739	YTHD3_HUMAN	YTH domain-containing family protein 3 (DF3)	3	1.000	large_intestine_cancer;liver_cancer;
Q9NQ92	COPRS_HUMAN	Coordinator of PRMT5 and differentiation stimulator (Cooperator of PRMT5) (Protein TTP1)	3	1.000	large_intestine_cancer;testis_cancer;
Q9BUV0	RSRP1_HUMAN	Arginine/serine-rich protein 1	3	1.000	large_intestine_cancer;liver_cancer;
Q86XF7	ZN575_HUMAN	Zinc finger protein 575	3	1.000	bone_cancer;large_intestine_cancer;
Q86SE8	NPM2_HUMAN	Nucleoplasmin-2	3	1.000	large_intestine_cancer;
Q6ZUU3	FOXNB_HUMAN	FOXL2 neighbor protein	3	1.000	central_nervous_system_cancer;large_intestine_cancer;
Q6NZ67	MZT2B_HUMAN	Mitotic-spindle organizing protein 2B (Mitotic-spindle organizing protein associated with a ring of gamma-tubulin 2B)	3	1.000	large_intestine_cancer;oesophagus_cancer;
P29966	MARCS_HUMAN	Myristoylated alanine-rich C-kinase substrate (MARCKS) (Protein kinase C substrate, 80 kDa protein, light chain) (80K-L protein) (PKCSL)	3	1.000	large_intestine_cancer;liver_cancer;
P08579	RU2B_HUMAN	U2 small nuclear ribonucleoprotein B'' (U2 snRNP B'')	3	1.000	large_intestine_cancer;upper_aerodigestive_tract_cancer;
O75459	PAGE1_HUMAN	P antigen family member 1 (PAGE-1) (AL5) (G antigen 9) (GAGE-9) (G antigen family B member 1) (Prostate-associated gene 1 protein)	3	1.000	large_intestine_cancer;liver_cancer;
O60927	PP1RB_HUMAN	E3 ubiquitin-protein ligase PPP1R11 (EC 2.3.2.27) (Hemochromatosis candidate gene V protein) (HCG V) (Protein phosphatase 1 regulatory subunit 11) (Protein phosphatase inhibitor 3)	3	1.000	NS_cancer;endometrium_cancer;upper_aerodigestive_tract_cancer;
O60248	SOX15_HUMAN	Protein SOX-15 (Protein SOX-12) (Protein SOX-20)	3	1.000	large_intestine_cancer;upper_aerodigestive_tract_cancer;
Q9Y250	LZTS1_HUMAN	Leucine zipper putative tumor suppressor 1 (F37/esophageal cancer-related gene-coding leucine-zipper motif) (Fez1)	2	1.000	Esophageal_squamous_cell_carcinoma_somatic;
Q9Y237	PIN4_HUMAN	Peptidyl-prolyl cis-trans isomerase NIMA-interacting 4 (EC 5.2.1.8) (Parvulin-14) (Par14) (hPar14) (Parvulin-17) (Par17) (hPar17) (Peptidyl-prolyl cis-trans isomerase Pin4) (PPIase Pin4) (Peptidyl-prolyl cis/trans isomerase EPVH) (hEPVH) (Rotamase Pin4)	2	1.000	large_intestine_cancer;thyroid_cancer;
Q9HB71	CYBP_HUMAN	Calcyclin-binding protein (CacyBP) (hCacyBP) (S100A6-binding protein) (Siah-interacting protein)	2	1.000	breast_cancer;stomach_cancer;
Q9H2X8	I27L2_HUMAN	Interferon alpha-inducible protein 27-like protein 2 (Interferon-stimulated gene 12b protein) (ISG12(b)) (ISG12B) (Protein TLH29) (pIFI27-like protein)	2	1.000	breast_cancer;large_intestine_cancer;
Q8N9Q2	SR1IP_HUMAN	Protein SREK1IP1 (SFRS12-interacting protein 1) (SREK1-interacting protein 1) (Splicing regulatory protein of 18 kDa) (p18SRP)	2	1.000	skin_cancer;thyroid_cancer;
P83916	CBX1_HUMAN	Chromobox protein homolog 1 (HP1Hsbeta) (Heterochromatin protein 1 homolog beta) (HP1 beta) (Heterochromatin protein p25) (M31) (Modifier 1 protein) (p25beta)	2	1.000	cervix_cancer;stomach_cancer;
A1KXE4	F168B_HUMAN	Myelin-associated neurite-outgrowth inhibitor (Mani) (p20)	2	1.000	endometrium_cancer;large_intestine_cancer;
Q9HAJ7	SP30L_HUMAN	Histone deacetylase complex subunit SAP30L (HCV non-structural protein 4A-transactivated protein 2) (Sin3 corepressor complex subunit SAP30L) (Sin3-associated protein p30-like)	1	1.000	large_intestine_cancer;
Q86WX3	AROS_HUMAN	Active regulator of SIRT1 (40S ribosomal protein S19-binding protein 1) (RPS19-binding protein 1) (S19BP)	1	1.000	skin_cancer;
Q9Y2S6	TMA7_HUMAN	Translation machinery-associated protein 7 (Coiled-coil domain-containing protein 72)	1	1.000	thyroid_cancer;
Q9NU53	GINM1_HUMAN	Glycoprotein integral membrane protein 1	1	1.000	large_intestine_cancer;
Q9H8W3	F204A_HUMAN	Protein FAM204A	1	1.000	liver_cancer;
Q9BXV9	GON7_HUMAN	EKC/KEOPS complex subunit GON7	1	1.000	large_intestine_cancer;
Q9BUL9	RPP25_HUMAN	Ribonuclease P protein subunit p25 (RNase P protein subunit p25) (EC 3.1.26.5)	1	1.000	oesophagus_cancer;
Q96HJ9	FMC1_HUMAN	Protein FMC1 homolog (ATP synthase assembly factor FMC1, mitochondrial) (Formation of mitochondrial complex V assembly factor 1 homolog)	1	1.000	central_nervous_system_cancer;
Q96H35	RBM18_HUMAN	Probable RNA-binding protein 18 (RNA-binding motif protein 18)	1	1.000	central_nervous_system_cancer;
Q96A00	PP14A_HUMAN	Protein phosphatase 1 regulatory subunit 14A (17 kDa PKC-potentiated inhibitory protein of PP1) (Protein kinase C-potentiated inhibitor protein of 17 kDa) (CPI-17)	1	1.000	large_intestine_cancer;
Q8WUY1	THEM6_HUMAN	Protein THEM6 (Mesenchymal stem cell protein DSCD75) (Thioesterase superfamily member 6)	1	1.000	urinary_tract_cancer;
Q8TBK6	ZCH10_HUMAN	Zinc finger CCHC domain-containing protein 10	1	1.000	oesophagus_cancer;
Q8N0T1	RBIS_HUMAN	Ribosomal biogenesis factor	1	1.000	large_intestine_cancer;
Q5RKV6	EXOS6_HUMAN	Exosome complex component MTR3 (Exosome component 6) (mRNA transport regulator 3 homolog) (hMtr3) (p11)	1	1.000	liver_cancer;
Q08AD1	CAMP2_HUMAN	Calmodulin-regulated spectrin-associated protein 2 (Calmodulin-regulated spectrin-associated protein 1-like protein 1)	1	1.000	A_colorectal_cancer_sample;
P61218	RPAB2_HUMAN	DNA-directed RNA polymerases I, II, and III subunit RPABC2 (RNA polymerases I, II, and III subunit ABC2) (DNA-directed RNA polymerase II subunit F) (DNA-directed RNA polymerases I, II, and III 14.4 kDa polypeptide) (RPABC14.4) (RPB14.4) (RPB6 homolog) (RPC15)	1	1.000	stomach_cancer;
P49736	MCM2_HUMAN	DNA replication licensing factor MCM2 (EC 3.6.4.12) (Minichromosome maintenance protein 2 homolog) (Nuclear protein BM28)	1	1.000	Deafness_autosomal_dominant_70;
P31947	1433S_HUMAN	14-3-3 protein sigma (Epithelial cell marker protein 1) (Stratifin)	1	1.000	liver_cancer;
P15407	FOSL1_HUMAN	Fos-related antigen 1 (FRA-1)	1	1.000	large_intestine_cancer;
P05114	HMGN1_HUMAN	Non-histone chromosomal protein HMG-14 (High mobility group nucleosome-binding domain-containing protein 1)	1	1.000	breast_cancer;
P02745	C1QA_HUMAN	Complement C1q subcomponent subunit A	1	1.000	central_nervous_system_cancer;
O60229	KALRN_HUMAN	Kalirin (EC 2.7.11.1) (Huntingtin-associated protein-interacting protein) (Protein Duo) (Serine/threonine-protein kinase with Dbl- and pleckstrin homology domain)	1	1.000	A_breast_cancer_sample;
O60224	SSX4_HUMAN	Protein SSX4 (Cancer/testis antigen 5.4) (CT5.4)	1	1.000	breast_cancer;
O15116	LSM1_HUMAN	U6 snRNA-associated Sm-like protein LSm1 (Cancer-associated Sm-like) (Small nuclear ribonuclear CaSm)	1	1.000	large_intestine_cancer;
O00585	CCL21_HUMAN	C-C motif chemokine 21 (6Ckine) (Beta-chemokine exodus-2) (Secondary lymphoid-tissue chemokine) (SLC) (Small-inducible cytokine A21)	1	1.000	liver_cancer;
O00488	ZN593_HUMAN	Zinc finger protein 593 (Zinc finger protein T86)	1	1.000	large_intestine_cancer;
Q9H2D6	TARA_HUMAN	TRIO and F-actin-binding protein (Protein Tara) (Trio-associated repeat on actin)	100	0.990	Deafness_autosomal_recessive_28;NS_cancer;breast_cancer;central_nervous_system_cancer;endometrium_cancer;haematopoietic_and_lymphoid_tissue_cancer;large_intestine_cancer;liver_cancer;lung_cancer;oesophagus_cancer;pancreas_cancer;prostate_cancer;skin_cancer;stomach_cancer;thyroid_cancer;upper_aerodigestive_tract_cancer;urinary_tract_cancer;
Q01844	EWS_HUMAN	RNA-binding protein EWS (EWS oncogene) (Ewing sarcoma breakpoint region 1 protein)	95	0.979	NS_cancer;bone_cancer;breast_cancer;central_nervous_system_cancer;cervix_cancer;endometrium_cancer;haematopoietic_and_lymphoid_tissue_cancer;kidney_cancer;large_intestine_cancer;liver_cancer;lung_cancer;oesophagus_cancer;pancreas_cancer;prostate_cancer;skin_cancer;stomach_cancer;thyroid_cancer;upper_aerodigestive_tract_cancer;urinary_tract_cancer;
Q9C0C2	TB182_HUMAN	182 kDa tankyrase-1-binding protein	39	0.974	NS_cancer;breast_cancer;central_nervous_system_cancer;kidney_cancer;large_intestine_cancer;liver_cancer;lung_cancer;oesophagus_cancer;prostate_cancer;skin_cancer;stomach_cancer;thyroid_cancer;upper_aerodigestive_tract_cancer;urinary_tract_cancer;
Q14055	CO9A2_HUMAN	Collagen alpha-2(IX) chain	35	0.971	Intervertebral_disc_disorder;Multiple_epiphyseal_dysplasia_2;Stickler_syndrome_type_5;Multiple_Epiphyseal_Dysplasia_Dominant;Multiple_epiphyseal_dysplasia_2;Stickler_Syndrome_Recessive;Stickler_syndrome_type_5;Multiple_Epiphyseal_Dysplasia_Dominant;Stickler_Syndrome_Recessive;NS_cancer;breast_cancer;cervix_cancer;large_intestine_cancer;liver_cancer;skin_cancer;upper_aerodigestive_tract_cancer;
Q13522	PPR1A_HUMAN	Protein phosphatase 1 regulatory subunit 1A (Protein phosphatase inhibitor 1) (I-1) (IPP-1)	34	0.971	breast_cancer;cervix_cancer;endometrium_cancer;kidney_cancer;large_intestine_cancer;liver_cancer;lung_cancer;skin_cancer;stomach_cancer;thyroid_cancer;upper_aerodigestive_tract_cancer;
Q9UQ35	SRRM2_HUMAN	Serine/arginine repetitive matrix protein 2 (300 kDa nuclear matrix antigen) (Serine/arginine-rich splicing factor-related nuclear matrix protein of 300 kDa) (SR-related nuclear matrix protein of 300 kDa) (Ser/Arg-related nuclear matrix protein of 300 kDa) (Splicing coactivator subunit SRm300) (Tax-responsive enhancer element-binding protein 803) (TaxREB803)	77	0.961	NS_cancer;autonomic_ganglia_cancer;central_nervous_system_cancer;cervix_cancer;endometrium_cancer;haematopoietic_and_lymphoid_tissue_cancer;large_intestine_cancer;liver_cancer;lung_cancer;oesophagus_cancer;pancreas_cancer;prostate_cancer;skin_cancer;small_intestine_cancer;soft_tissue_cancer;stomach_cancer;urinary_tract_cancer;
Q99700	ATX2_HUMAN	Ataxin-2 (Spinocerebellar ataxia type 2 protein) (Trinucleotide repeat-containing gene 13 protein)	24	0.958	breast_cancer;endometrium_cancer;kidney_cancer;large_intestine_cancer;liver_cancer;oesophagus_cancer;prostate_cancer;skin_cancer;stomach_cancer;urinary_tract_cancer;
Q92585	MAML1_HUMAN	Mastermind-like protein 1 (Mam-1)	23	0.957	NS_cancer;breast_cancer;endometrium_cancer;haematopoietic_and_lymphoid_tissue_cancer;kidney_cancer;large_intestine_cancer;liver_cancer;oesophagus_cancer;skin_cancer;thyroid_cancer;urinary_tract_cancer;
Q9UPQ9	TNR6B_HUMAN	Trinucleotide repeat-containing gene 6B protein	44	0.955	NS_cancer;endometrium_cancer;large_intestine_cancer;liver_cancer;lung_cancer;oesophagus_cancer;ovary_cancer;skin_cancer;upper_aerodigestive_tract_cancer;
Q13428	TCOF_HUMAN	Treacle protein (Treacher Collins syndrome protein)	146	0.952	A_colorectal_cancer_sample;NS_cancer;Treacher_Collins_Syndrome_Dominant;Treacher_Collins_Syndrome_Dominant;Treacher_Collins_syndrome_1;Treacher_Collins_syndrome_1;breast_cancer;central_nervous_system_cancer;cervix_cancer;endometrium_cancer;haematopoietic_and_lymphoid_tissue_cancer;kidney_cancer;large_intestine_cancer;liver_cancer;lung_cancer;oesophagus_cancer;ovary_cancer;pancreas_cancer;prostate…
Q96MU7	YTDC1_HUMAN	YTH domain-containing protein 1 (Splicing factor YT521) (YT521-B)	21	0.952	breast_cancer;cervix_cancer;endometrium_cancer;large_intestine_cancer;liver_cancer;prostate_cancer;skin_cancer;small_intestine_cancer;upper_aerodigestive_tract_cancer;urinary_tract_cancer;
Q9H0L4	CSTFT_HUMAN	Cleavage stimulation factor subunit 2 tau variant (CF-1 64 kDa subunit tau variant) (Cleavage stimulation factor 64 kDa subunit tau variant) (CSTF 64 kDa subunit tau variant) (TauCstF-64)	16	0.938	NS_cancer;central_nervous_system_cancer;large_intestine_cancer;liver_cancer;oesophagus_cancer;pancreas_cancer;prostate_cancer;skin_cancer;
Q8IZL2	MAML2_HUMAN	Mastermind-like protein 2 (Mam-2)	30	0.933	bone_cancer;endometrium_cancer;large_intestine_cancer;liver_cancer;lung_cancer;oesophagus_cancer;skin_cancer;soft_tissue_cancer;upper_aerodigestive_tract_cancer;
P16401	H15_HUMAN	Histone H1.5 (Histone H1a) (Histone H1b) (Histone H1s-3)	15	0.933	breast_cancer;haematopoietic_and_lymphoid_tissue_cancer;large_intestine_cancer;liver_cancer;lung_cancer;oesophagus_cancer;pancreas_cancer;
P48634	PRC2A_HUMAN	Protein PRRC2A (HLA-B-associated transcript 2) (Large proline-rich protein BAT2) (Proline-rich and coiled-coil-containing protein 2A) (Protein G2)	44	0.932	NS_cancer;breast_cancer;haematopoietic_and_lymphoid_tissue_cancer;large_intestine_cancer;liver_cancer;lung_cancer;oesophagus_cancer;pancreas_cancer;skin_cancer;soft_tissue_cancer;thyroid_cancer;
Q5MJ09	SPXN3_HUMAN	Sperm protein associated with the nucleus on the X chromosome N3 (Nuclear-associated protein SPAN-Xn3) (SPANX-N3) (SPANX family member N3)	14	0.929	endometrium_cancer;large_intestine_cancer;oesophagus_cancer;prostate_cancer;skin_cancer;stomach_cancer;urinary_tract_cancer;
P07910	HNRPC_HUMAN	Heterogeneous nuclear ribonucleoproteins C1/C2 (hnRNP C1/C2)	14	0.929	NS_cancer;endometrium_cancer;haematopoietic_and_lymphoid_tissue_cancer;large_intestine_cancer;liver_cancer;lung_cancer;skin_cancer;stomach_cancer;upper_aerodigestive_tract_cancer;
O95402	MED26_HUMAN	Mediator of RNA polymerase II transcription subunit 26 (Activator-recruited cofactor 70 kDa component) (ARC70) (Cofactor required for Sp1 transcriptional activation subunit 7) (CRSP complex subunit 7) (Mediator complex subunit 26) (Transcriptional coactivator CRSP70)	14	0.929	large_intestine_cancer;oesophagus_cancer;ovary_cancer;skin_cancer;thyroid_cancer;upper_aerodigestive_tract_cancer;
Q9NZ56	FMN2_HUMAN	Formin-2	27	0.926	NS_cancer;endometrium_cancer;haematopoietic_and_lymphoid_tissue_cancer;kidney_cancer;large_intestine_cancer;liver_cancer;lung_cancer;oesophagus_cancer;skin_cancer;soft_tissue_cancer;thyroid_cancer;upper_aerodigestive_tract_cancer;urinary_tract_cancer;
A8CG34	P121C_HUMAN	Nuclear envelope pore membrane protein POM 121C (Nuclear pore membrane protein 121-2) (POM121-2) (Pore membrane protein of 121 kDa C)	27	0.926	NS_cancer;breast_cancer;haematopoietic_and_lymphoid_tissue_cancer;large_intestine_cancer;liver_cancer;lung_cancer;oesophagus_cancer;skin_cancer;stomach_cancer;thyroid_cancer;upper_aerodigestive_tract_cancer;
Q9UK76	JUPI1_HUMAN	Jupiter microtubule associated homolog 1 (Androgen-regulated protein 2) (Hematological and neurological expressed 1 protein) [Cleaved into: Jupiter microtubule associated homolog 1, N-terminally processed]	13	0.923	breast_cancer;cervix_cancer;endometrium_cancer;liver_cancer;ovary_cancer;skin_cancer;stomach_cancer;thyroid_cancer;upper_aerodigestive_tract_cancer;urinary_tract_cancer;
Q9HCJ0	TNR6C_HUMAN	Trinucleotide repeat-containing gene 6C protein	127	0.921	NS_cancer;biliary_tract_cancer;bone_cancer;breast_cancer;central_nervous_system_cancer;cervix_cancer;endometrium_cancer;haematopoietic_and_lymphoid_tissue_cancer;kidney_cancer;large_intestine_cancer;liver_cancer;lung_cancer;oesophagus_cancer;pancreas_cancer;prostate_cancer;skin_cancer;small_intestine_cancer;stomach_cancer;thyroid_cancer;upper_aerodigestive_tract_cancer;urinary_tract_cancer;
Q9UKV3	ACINU_HUMAN	Apoptotic chromatin condensation inducer in the nucleus (Acinus)	50	0.920	NS_cancer;biliary_tract_cancer;breast_cancer;endometrium_cancer;haematopoietic_and_lymphoid_tissue_cancer;large_intestine_cancer;liver_cancer;lung_cancer;oesophagus_cancer;pancreas_cancer;prostate_cancer;skin_cancer;soft_tissue_cancer;stomach_cancer;urinary_tract_cancer;
Q14151	SAFB2_HUMAN	Scaffold attachment factor B2 (SAF-B2)	25	0.920	endometrium_cancer;large_intestine_cancer;liver_cancer;lung_cancer;pancreas_cancer;skin_cancer;thyroid_cancer;upper_aerodigestive_tract_cancer;
Q8TAD8	SNIP1_HUMAN	Smad nuclear-interacting protein 1 (FHA domain-containing protein SNIP1)	12	0.917	Psychomotor_retardation_epilepsy_and_craniofacial_dysmorphism;large_intestine_cancer;liver_cancer;lung_cancer;oesophagus_cancer;ovary_cancer;prostate_cancer;stomach_cancer;upper_aerodigestive_tract_cancer;urinary_tract_cancer;
P14678	RSMB_HUMAN	Small nuclear ribonucleoprotein-associated proteins B and B' (snRNP-B) (Sm protein B/B') (Sm-B/B') (SmB/B')	12	0.917	NS_cancer;breast_cancer;cerebrocostomandibular_syndrome;large_intestine_cancer;liver_cancer;lung_cancer;oesophagus_cancer;urinary_tract_cancer;
P63162	RSMN_HUMAN	Small nuclear ribonucleoprotein-associated protein N (snRNP-N) (Sm protein D) (Sm-D) (Sm protein N) (Sm-N) (SmN) (Tissue-specific-splicing protein)	35	0.914	breast_cancer;endometrium_cancer;haematopoietic_and_lymphoid_tissue_cancer;large_intestine_cancer;liver_cancer;lung_cancer;oesophagus_cancer;pancreas_cancer;skin_cancer;stomach_cancer;
Q8TF01	PNISR_HUMAN	Arginine/serine-rich protein PNISR (PNN-interacting serine/arginine-rich protein) (SR-related protein) (SR-rich protein) (Serine/arginine-rich-splicing regulatory protein 130) (SRrp130) (Splicing factor, arginine/serine-rich 130) (Splicing factor, arginine/serine-rich 18)	22	0.909	breast_cancer;kidney_cancer;large_intestine_cancer;liver_cancer;lung_cancer;oesophagus_cancer;skin_cancer;urinary_tract_cancer;
P51116	FXR2_HUMAN	Fragile X mental retardation syndrome-related protein 2	11	0.909	breast_cancer;central_nervous_system_cancer;large_intestine_cancer;liver_cancer;lung_cancer;oesophagus_cancer;pancreas_cancer;
Q14157	UBP2L_HUMAN	Ubiquitin-associated protein 2-like (Protein NICE-4)	130	0.908	NS_cancer;biliary_tract_cancer;breast_cancer;central_nervous_system_cancer;cervix_cancer;endometrium_cancer;kidney_cancer;large_intestine_cancer;liver_cancer;lung_cancer;oesophagus_cancer;ovary_cancer;pancreas_cancer;prostate_cancer;salivary_gland_cancer;skin_cancer;small_intestine_cancer;stomach_cancer;thyroid_cancer;upper_aerodigestive_tract_cancer;urinary_tract_cancer;
Q9Y2W1	TR150_HUMAN	Thyroid hormone receptor-associated protein 3 (BCLAF1 and THRAP3 family member 2) (Thyroid hormone receptor-associated protein complex 150 kDa component) (Trap150)	42	0.905	breast_cancer;cervix_cancer;endometrium_cancer;haematopoietic_and_lymphoid_tissue_cancer;kidney_cancer;large_intestine_cancer;liver_cancer;lung_cancer;pancreas_cancer;prostate_cancer;skin_cancer;stomach_cancer;urinary_tract_cancer;
P10636	TAU_HUMAN	Microtubule-associated protein tau (Neurofibrillary tangle protein) (Paired helical filament-tau) (PHF-tau)	130	0.900	Frontotemporal_dementia;Frontotemporal_dementia;Progressive_supranuclear_ophthalmoplegia;MAPT-Related_Spectrum_Disorders;NS_cancer;Pick's_disease;Progressive_supranuclear_ophthalmoplegia;biliary_tract_cancer;bone_cancer;breast_cancer;cervix_cancer;endometrium_cancer;frontotemporal_dementia;kidney_cancer;large_intestine_cancer;liver_cancer;lung_cancer;oesophagus_cancer;pancreas_cancer;pleura_cance…
Q5QJ38	TCHL1_HUMAN	Trichohyalin-like protein 1 (Basalin) (Protein S100-A17) (S100 calcium-binding protein A17)	40	0.900	NS_cancer;breast_cancer;large_intestine_cancer;liver_cancer;lung_cancer;oesophagus_cancer;skin_cancer;urinary_tract_cancer;
O14979	HNRDL_HUMAN	Heterogeneous nuclear ribonucleoprotein D-like (hnRNP D-like) (hnRNP DL) (AU-rich element RNA-binding factor) (JKT41-binding protein) (Protein laAUF1)	10	0.900	Limb-girdle_muscular_dystrophy_type_1G;large_intestine_cancer;liver_cancer;urinary_tract_cancer;
Q9Y2B4	T53G5_HUMAN	TP53-target gene 5 protein (TP53-inducible gene 5 protein)	10	0.900	NS_cancer;large_intestine_cancer;liver_cancer;prostate_cancer;stomach_cancer;
Q8N319	CF223_HUMAN	Uncharacterized protein C6orf223	10	0.900	breast_cancer;haematopoietic_and_lymphoid_tissue_cancer;large_intestine_cancer;liver_cancer;skin_cancer;thyroid_cancer;
A6NJB7	PRR19_HUMAN	Proline-rich protein 19	10	0.900	NS_cancer;large_intestine_cancer;liver_cancer;skin_cancer;stomach_cancer;urinary_tract_cancer;
Q96JK9	MAML3_HUMAN	Mastermind-like protein 3 (Mam-3)	147	0.898	NS_cancer;biliary_tract_cancer;bone_cancer;breast_cancer;central_nervous_system_cancer;cervix_cancer;endometrium_cancer;haematopoietic_and_lymphoid_tissue_cancer;kidney_cancer;large_intestine_cancer;liver_cancer;lung_cancer;oesophagus_cancer;ovary_cancer;pancreas_cancer;prostate_cancer;salivary_gland_cancer;skin_cancer;small_intestine_cancer;soft_tissue_cancer;stomach_cancer;thyroid_cancer;upper_…
Q5VV67	PPRC1_HUMAN	Peroxisome proliferator-activated receptor gamma coactivator-related protein 1 (PGC-1-related coactivator) (PRC)	39	0.897	NS_cancer;endometrium_cancer;haematopoietic_and_lymphoid_tissue_cancer;kidney_cancer;large_intestine_cancer;liver_cancer;lung_cancer;oesophagus_cancer;ovary_cancer;pancreas_cancer;prostate_cancer;skin_cancer;stomach_cancer;upper_aerodigestive_tract_cancer;urinary_tract_cancer;
P49750	YLPM1_HUMAN	YLP motif-containing protein 1 (Nuclear protein ZAP3) (ZAP113)	134	0.896	NS_cancer;bone_cancer;breast_cancer;central_nervous_system_cancer;cervix_cancer;endometrium_cancer;genital_tract_cancer;haematopoietic_and_lymphoid_tissue_cancer;kidney_cancer;large_intestine_cancer;liver_cancer;lung_cancer;oesophagus_cancer;ovary_cancer;pancreas_cancer;prostate_cancer;skin_cancer;small_intestine_cancer;soft_tissue_cancer;stomach_cancer;thyroid_cancer;upper_aerodigestive_tract_ca…
Q3KQU3	MA7D1_HUMAN	MAP7 domain-containing protein 1 (Arginine/proline-rich coiled-coil domain-containing protein 1) (Proline/arginine-rich coiled-coil domain-containing protein 1)	19	0.895	central_nervous_system_cancer;large_intestine_cancer;liver_cancer;oesophagus_cancer;prostate_cancer;skin_cancer;stomach_cancer;
O95817	BAG3_HUMAN	BAG family molecular chaperone regulator 3 (BAG-3) (Bcl-2-associated athanogene 3) (Bcl-2-binding protein Bis) (Docking protein CAIR-1)	55	0.891	Arrhythmogenic_right_ventricular_cardiomyopathy;Dilated_cardiomyopathy_1HH;Cardiovascular_phenotype;Cardiovascular_phenotype;Dilated_Cardiomyopathy_Dominant;Dilated_cardiomyopathy_1HH;Myofibrillar_Myopathy_Dominant;Myofibrillar_myopathy_BAG3-related;Cardiovascular_phenotype;Dilated_cardiomyopathy_1HH;Myofibrillar_myopathy_BAG3-related;Dilated_Cardiomyopathy_Dominant;Dilated_cardiomyopathy_1HH;Myo…
P35637	FUS_HUMAN	RNA-binding protein FUS (75 kDa DNA-pairing protein) (Oncogene FUS) (Oncogene TLS) (POMp75) (Translocated in liposarcoma protein)	82	0.890	Amyotrophic_Lateral_Sclerosis_Dominant;Amyotrophic_lateral_sclerosis_6_autosomal_recessive;Amyotrophic_lateral_sclerosis_type_6;Amyotrophic_lateral_sclerosis_type_6;Tremor_hereditary_essential_4;amyotrophic_lateral_sclerosis_6_with_or_without_frontotemporal_dementia;bone_cancer;breast_cancer;central_nervous_system_cancer;cervix_cancer;haematopoietic_and_lymphoid_tissue_cancer;kidney_cancer;large_…
Q8ND56	LS14A_HUMAN	Protein LSM14 homolog A (Protein FAM61A) (Protein SCD6 homolog) (Putative alpha-synuclein-binding protein) (AlphaSNBP) (RNA-associated protein 55A) (hRAP55) (hRAP55A)	36	0.889	NS_cancer;breast_cancer;large_intestine_cancer;liver_cancer;lung_cancer;oesophagus_cancer;pancreas_cancer;prostate_cancer;skin_cancer;stomach_cancer;thyroid_cancer;upper_aerodigestive_tract_cancer;
O43823	AKAP8_HUMAN	A-kinase anchor protein 8 (AKAP-8) (A-kinase anchor protein 95 kDa) (AKAP 95)	18	0.889	Long_QT_syndrome;central_nervous_system_cancer;haematopoietic_and_lymphoid_tissue_cancer;kidney_cancer;large_intestine_cancer;liver_cancer;lung_cancer;prostate_cancer;upper_aerodigestive_tract_cancer;
Q9H425	CA198_HUMAN	Uncharacterized protein C1orf198	9	0.889	breast_cancer;large_intestine_cancer;liver_cancer;lung_cancer;oesophagus_cancer;stomach_cancer;
Q13442	HAP28_HUMAN	28 kDa heat- and acid-stable phosphoprotein (PDGF-associated protein) (PAP) (PDGFA-associated protein 1) (PAP1)	9	0.889	large_intestine_cancer;liver_cancer;oesophagus_cancer;prostate_cancer;skin_cancer;thyroid_cancer;
P19338	NUCL_HUMAN	Nucleolin (Protein C23)	9	0.889	central_nervous_system_cancer;large_intestine_cancer;liver_cancer;skin_cancer;
P16989	YBOX3_HUMAN	Y-box-binding protein 3 (Cold shock domain-containing protein A) (DNA-binding protein A) (Single-strand DNA-binding protein NF-GMB)	9	0.889	biliary_tract_cancer;kidney_cancer;large_intestine_cancer;liver_cancer;skin_cancer;stomach_cancer;
Q32MZ4	LRRF1_HUMAN	Leucine-rich repeat flightless-interacting protein 1 (LRR FLII-interacting protein 1) (GC-binding factor 2) (TAR RNA-interacting protein)	51	0.882	NS_cancer;endometrium_cancer;haematopoietic_and_lymphoid_tissue_cancer;large_intestine_cancer;liver_cancer;lung_cancer;oesophagus_cancer;pancreas_cancer;prostate_cancer;skin_cancer;stomach_cancer;thyroid_cancer;upper_aerodigestive_tract_cancer;
Q6NYC8	PPR18_HUMAN	Phostensin (Protein phosphatase 1 F-actin cytoskeleton-targeting subunit) (Protein phosphatase 1 regulatory subunit 18)	17	0.882	NS_cancer;breast_cancer;endometrium_cancer;large_intestine_cancer;oesophagus_cancer;pancreas_cancer;prostate_cancer;skin_cancer;stomach_cancer;upper_aerodigestive_tract_cancer;urinary_tract_cancer;
Q8IWZ8	SUGP1_HUMAN	SURP and G-patch domain-containing protein 1 (RNA-binding protein RBP) (Splicing factor 4)	50	0.880	adrenal_gland_cancer;autonomic_ganglia_cancer;biliary_tract_cancer;breast_cancer;endometrium_cancer;haematopoietic_and_lymphoid_tissue_cancer;kidney_cancer;large_intestine_cancer;liver_cancer;lung_cancer;oesophagus_cancer;prostate_cancer;skin_cancer;stomach_cancer;thyroid_cancer;upper_aerodigestive_tract_cancer;urinary_tract_cancer;
Q14244	MAP7_HUMAN	Ensconsin (Epithelial microtubule-associated protein of 115 kDa) (E-MAP-115) (Microtubule-associated protein 7) (MAP-7)	33	0.879	NS_cancer;biliary_tract_cancer;endometrium_cancer;haematopoietic_and_lymphoid_tissue_cancer;large_intestine_cancer;liver_cancer;lung_cancer;pancreas_cancer;prostate_cancer;skin_cancer;stomach_cancer;thyroid_cancer;upper_aerodigestive_tract_cancer;urinary_tract_cancer;
Q8NG27	PJA1_HUMAN	E3 ubiquitin-protein ligase Praja-1 (Praja1) (EC 2.3.2.27) (RING finger protein 70) (RING-type E3 ubiquitin transferase Praja-1)	41	0.878	NS_cancer;breast_cancer;cervix_cancer;endometrium_cancer;haematopoietic_and_lymphoid_tissue_cancer;kidney_cancer;large_intestine_cancer;liver_cancer;lung_cancer;oesophagus_cancer;prostate_cancer;skin_cancer;stomach_cancer;urinary_tract_cancer;
P02452	CO1A1_HUMAN	Collagen alpha-1(I) chain (Alpha-1 type I collagen)	228	0.877	Ehlers-Danlos_syndrome_type_7A;Infantile_cortical_hyperostosis;Osteogenesis_Imperfecta_Dominant;Infantile_cortical_hyperostosis;NS_cancer;OSTEOGENESIS_IMPERFECTA_TYPE_IIC;Oi/eds_combined_syndrome;Osteogenesis_imperfecta;Osteogenesis_imperfecta;Osteogenesis_imperfecta_type_III;Osteogenesis_imperfecta_with_normal_sclerae_dominant_form;Osteogenesis_imperfecta_recessive_perinatal_lethal;Osteogenesis_…
Q9UPT8	ZC3H4_HUMAN	Zinc finger CCCH domain-containing protein 4	32	0.875	NS_cancer;haematopoietic_and_lymphoid_tissue_cancer;large_intestine_cancer;liver_cancer;lung_cancer;oesophagus_cancer;pancreas_cancer;skin_cancer;upper_aerodigestive_tract_cancer;urinary_tract_cancer;
Q86X53	ERIC1_HUMAN	Glutamate-rich protein 1	16	0.875	NS_cancer;autonomic_ganglia_cancer;breast_cancer;haematopoietic_and_lymphoid_tissue_cancer;kidney_cancer;large_intestine_cancer;liver_cancer;oesophagus_cancer;skin_cancer;stomach_cancer;upper_aerodigestive_tract_cancer;
Q9BW30	TPPP3_HUMAN	Tubulin polymerization-promoting protein family member 3 (TPPP/p20)	8	0.875	NS_cancer;breast_cancer;large_intestine_cancer;liver_cancer;prostate_cancer;skin_cancer;
Q2NKX9	CB068_HUMAN	UPF0561 protein C2orf68	8	0.875	NS_cancer;central_nervous_system_cancer;cervix_cancer;liver_cancer;oesophagus_cancer;stomach_cancer;
P35659	DEK_HUMAN	Protein DEK	8	0.875	large_intestine_cancer;liver_cancer;lung_cancer;stomach_cancer;
Q5T6F2	UBAP2_HUMAN	Ubiquitin-associated protein 2 (UBAP-2)	23	0.870	NS_cancer;haematopoietic_and_lymphoid_tissue_cancer;large_intestine_cancer;liver_cancer;lung_cancer;skin_cancer;thyroid_cancer;urinary_tract_cancer;
Q9P2B4	CT2NL_HUMAN	CTTNBP2 N-terminal-like protein	15	0.867	endometrium_cancer;large_intestine_cancer;liver_cancer;lung_cancer;skin_cancer;
O95359	TACC2_HUMAN	Transforming acidic coiled-coil-containing protein 2 (Anti-Zuai-1) (AZU-1)	307	0.863	NS_cancer;biliary_tract_cancer;bone_cancer;breast_cancer;central_nervous_system_cancer;cervix_cancer;endometrium_cancer;haematopoietic_and_lymphoid_tissue_cancer;kidney_cancer;large_intestine_cancer;liver_cancer;lung_cancer;oesophagus_cancer;ovary_cancer;pancreas_cancer;parathyroid_cancer;prostate_cancer;skin_cancer;soft_tissue_cancer;stomach_cancer;thyroid_cancer;upper_aerodigestive_tract_cancer…
Q86UE4	LYRIC_HUMAN	Protein LYRIC (3D3/LYRIC) (Astrocyte elevated gene-1 protein) (AEG-1) (Lysine-rich CEACAM1 co-isolated protein) (Metadherin) (Metastasis adhesion protein)	14	0.857	breast_cancer;central_nervous_system_cancer;large_intestine_cancer;liver_cancer;oesophagus_cancer;ovary_cancer;pancreas_cancer;upper_aerodigestive_tract_cancer;urinary_tract_cancer;
Q96EU6	RRP36_HUMAN	Ribosomal RNA processing protein 36 homolog	7	0.857	haematopoietic_and_lymphoid_tissue_cancer;large_intestine_cancer;liver_cancer;soft_tissue_cancer;
Q14011	CIRBP_HUMAN	Cold-inducible RNA-binding protein (A18 hnRNP) (Glycine-rich RNA-binding protein CIRP)	7	0.857	breast_cancer;large_intestine_cancer;liver_cancer;oesophagus_cancer;
Q8IWC1	MA7D3_HUMAN	MAP7 domain-containing protein 3	7	0.857	large_intestine_cancer;liver_cancer;prostate_cancer;upper_aerodigestive_tract_cancer;
Q6UX04	CWC27_HUMAN	Spliceosome-associated protein CWC27 homolog (Antigen NY-CO-10) (Probable inactive peptidyl-prolyl cis-trans isomerase CWC27 homolog) (PPIase CWC27) (Serologically defined colon cancer antigen 10)	7	0.857	endometrium_cancer;kidney_cancer;large_intestine_cancer;liver_cancer;lung_cancer;oesophagus_cancer;
Q15287	RNPS1_HUMAN	RNA-binding protein with serine-rich domain 1 (SR-related protein LDC2)	7	0.857	NS_cancer;breast_cancer;large_intestine_cancer;skin_cancer;
P19622	HME2_HUMAN	Homeobox protein engrailed-2 (Homeobox protein en-2) (Hu-En-2)	7	0.857	breast_cancer;large_intestine_cancer;liver_cancer;
Q8WWM7	ATX2L_HUMAN	Ataxin-2-like protein (Ataxin-2 domain protein) (Ataxin-2-related protein)	165	0.855	NS_cancer;adrenal_gland_cancer;breast_cancer;central_nervous_system_cancer;cervix_cancer;endometrium_cancer;haematopoietic_and_lymphoid_tissue_cancer;kidney_cancer;large_intestine_cancer;liver_cancer;lung_cancer;oesophagus_cancer;pancreas_cancer;prostate_cancer;skin_cancer;stomach_cancer;thyroid_cancer;upper_aerodigestive_tract_cancer;urinary_tract_cancer;
Q5JSZ5	PRC2B_HUMAN	Protein PRRC2B (HLA-B-associated transcript 2-like 1) (Proline-rich coiled-coil protein 2B)	309	0.854	NS_cancer;adrenal_gland_cancer;autonomic_ganglia_cancer;biliary_tract_cancer;breast_cancer;central_nervous_system_cancer;cervix_cancer;endometrium_cancer;genital_tract_cancer;haematopoietic_and_lymphoid_tissue_cancer;kidney_cancer;large_intestine_cancer;liver_cancer;lung_cancer;oesophagus_cancer;pancreas_cancer;prostate_cancer;skin_cancer;small_intestine_cancer;soft_tissue_cancer;stomach_cancer;t…
Q08170	SRSF4_HUMAN	Serine/arginine-rich splicing factor 4 (Pre-mRNA-splicing factor SRP75) (SRP001LB) (Splicing factor, arginine/serine-rich 4)	20	0.850	NS_cancer;biliary_tract_cancer;breast_cancer;endometrium_cancer;large_intestine_cancer;liver_cancer;stomach_cancer;thyroid_cancer;
Q8NDV7	TNR6A_HUMAN	Trinucleotide repeat-containing gene 6A protein (CAG repeat protein 26) (EMSY interactor protein) (GW182 autoantigen) (Protein GW1) (Glycine-tryptophan protein of 182 kDa)	53	0.849	NS_cancer;bone_cancer;breast_cancer;central_nervous_system_cancer;endometrium_cancer;haematopoietic_and_lymphoid_tissue_cancer;kidney_cancer;large_intestine_cancer;liver_cancer;lung_cancer;pancreas_cancer;prostate_cancer;skin_cancer;soft_tissue_cancer;stomach_cancer;thyroid_cancer;upper_aerodigestive_tract_cancer;
O00165	HAX1_HUMAN	HCLS1-associated protein X-1 (HS1-associating protein X-1) (HAX-1) (HS1-binding protein 1) (HSP1BP-1)	13	0.846	Severe_congenital_neutropenia;breast_cancer;cervix_cancer;endometrium_cancer;large_intestine_cancer;lung_cancer;skin_cancer;upper_aerodigestive_tract_cancer;
Q13148	TADBP_HUMAN	TAR DNA-binding protein 43 (TDP-43)	32	0.844	AMYOTROPHIC_LATERAL_SCLEROSIS_10_WITHOUT_FRONTOTEMPORAL_DEMENTIA_AND_WITH_TDP43_INCLUSIONS;Amyotrophic_Lateral_Sclerosis_Dominant;Frontotemporal_dementia;Amyotrophic_lateral_sclerosis_type_10;Amyotrophic_lateral_sclerosis_type_10;FRONTOTEMPORAL_DEMENTIA_WITH_TDP43_INCLUSIONS_TARDBP-RELATED;FRONTOTEMPORAL_DEMENTIA_WITH_TDP43_INCLUSIONS_TARDBP-RELATED;Motor_neuron_disease;amyotrophic_lateral_sclero…
Q13427	PPIG_HUMAN	Peptidyl-prolyl cis-trans isomerase G (PPIase G) (Peptidyl-prolyl isomerase G) (EC 5.2.1.8) (CASP10) (Clk-associating RS-cyclophilin) (CARS-Cyp) (CARS-cyclophilin) (SR-cyclophilin) (SR-cyp) (SRcyp) (Cyclophilin G) (Rotamase G)	19	0.842	NS_cancer;breast_cancer;endometrium_cancer;haematopoietic_and_lymphoid_tissue_cancer;large_intestine_cancer;liver_cancer;lung_cancer;oesophagus_cancer;skin_cancer;upper_aerodigestive_tract_cancer;
Q6ZQX7	LIAT1_HUMAN	Protein LIAT1 (Ligand of ATE1 protein)	30	0.833	NS_cancer;central_nervous_system_cancer;haematopoietic_and_lymphoid_tissue_cancer;kidney_cancer;large_intestine_cancer;liver_cancer;lung_cancer;pancreas_cancer;prostate_cancer;skin_cancer;stomach_cancer;thyroid_cancer;upper_aerodigestive_tract_cancer;urinary_tract_cancer;
Q9HCD5	NCOA5_HUMAN	Nuclear receptor coactivator 5 (NCoA-5) (Coactivator independent of AF-2) (CIA)	24	0.833	endometrium_cancer;large_intestine_cancer;liver_cancer;lung_cancer;oesophagus_cancer;ovary_cancer;pancreas_cancer;skin_cancer;upper_aerodigestive_tract_cancer;
Q969G9	NKD1_HUMAN	Protein naked cuticle homolog 1 (Naked-1) (hNkd) (hNkd1)	18	0.833	biliary_tract_cancer;central_nervous_system_cancer;large_intestine_cancer;liver_cancer;oesophagus_cancer;skin_cancer;stomach_cancer;upper_aerodigestive_tract_cancer;urinary_tract_cancer;
Q9BXS6	NUSAP_HUMAN	Nucleolar and spindle-associated protein 1 (NuSAP)	12	0.833	haematopoietic_and_lymphoid_tissue_cancer;large_intestine_cancer;liver_cancer;oesophagus_cancer;ovary_cancer;pancreas_cancer;prostate_cancer;
Q6ZUT6	CCD9B_HUMAN	Coiled-coil domain-containing protein 9B	12	0.833	A_colorectal_cancer_sample;endometrium_cancer;large_intestine_cancer;liver_cancer;lung_cancer;urinary_tract_cancer;
Q13480	GAB1_HUMAN	GRB2-associated-binding protein 1 (GRB2-associated binder 1) (Growth factor receptor bound protein 2-associated protein 1)	12	0.833	NS_cancer;large_intestine_cancer;liver_cancer;lung_cancer;skin_cancer;stomach_cancer;
Q5JVS0	HABP4_HUMAN	Intracellular hyaluronan-binding protein 4 (IHABP-4) (IHABP4) (Hyaluronan-binding protein 4) (Ki-1/57 intracellular antigen)	6	0.833	breast_cancer;large_intestine_cancer;
P51991	ROA3_HUMAN	Heterogeneous nuclear ribonucleoprotein A3 (hnRNP A3)	6	0.833	large_intestine_cancer;liver_cancer;lung_cancer;skin_cancer;
Q96IZ0	PAWR_HUMAN	PRKC apoptosis WT1 regulator protein (Prostate apoptosis response 4 protein) (Par-4)	6	0.833	large_intestine_cancer;thyroid_cancer;upper_aerodigestive_tract_cancer;urinary_tract_cancer;
Q641Q2	WAC2A_HUMAN	WASH complex subunit 2A	6	0.833	breast_cancer;liver_cancer;pancreas_cancer;thyroid_cancer;
Q16629	SRSF7_HUMAN	Serine/arginine-rich splicing factor 7 (Splicing factor 9G8) (Splicing factor, arginine/serine-rich 7)	6	0.833	haematopoietic_and_lymphoid_tissue_cancer;large_intestine_cancer;skin_cancer;upper_aerodigestive_tract_cancer;
Q16186	ADRM1_HUMAN	Proteasomal ubiquitin receptor ADRM1 (110 kDa cell membrane glycoprotein) (Gp110) (Adhesion-regulating molecule 1) (ARM-1) (Proteasome regulatory particle non-ATPase 13) (hRpn13) (Rpn13 homolog)	6	0.833	breast_cancer;large_intestine_cancer;liver_cancer;oesophagus_cancer;
P50479	PDLI4_HUMAN	PDZ and LIM domain protein 4 (LIM protein RIL) (Reversion-induced LIM protein)	6	0.833	large_intestine_cancer;skin_cancer;stomach_cancer;
P09429	HMGB1_HUMAN	High mobility group protein B1 (High mobility group protein 1) (HMG-1)	6	0.833	Gastric-carcinoma_cell_line;large_intestine_cancer;liver_cancer;
O94842	TOX4_HUMAN	TOX high mobility group box family member 4 (Epidermal Langerhans cell protein LCP1)	6	0.833	breast_cancer;large_intestine_cancer;liver_cancer;prostate_cancer;skin_cancer;
Q8NFW9	MYRIP_HUMAN	Rab effector MyRIP (Exophilin-8) (Myosin-VIIa- and Rab-interacting protein) (Synaptotagmin-like protein lacking C2 domains C) (SlaC2-c) (Slp homolog lacking C2 domains c)	29	0.828	NS_cancer;endometrium_cancer;large_intestine_cancer;liver_cancer;lung_cancer;oesophagus_cancer;pancreas_cancer;prostate_cancer;skin_cancer;stomach_cancer;upper_aerodigestive_tract_cancer;
Q9UKY7	CDV3_HUMAN	Protein CDV3 homolog	23	0.826	NS_cancer;adrenal_gland_cancer;haematopoietic_and_lymphoid_tissue_cancer;kidney_cancer;large_intestine_cancer;liver_cancer;lung_cancer;prostate_cancer;thyroid_cancer;upper_aerodigestive_tract_cancer;urinary_tract_cancer;
A6NKL6	T200C_HUMAN	Transmembrane protein 200C (Transmembrane protein TTMA) (Two transmembrane domain-containing family member A)	23	0.826	NS_cancer;breast_cancer;large_intestine_cancer;liver_cancer;lung_cancer;oesophagus_cancer;prostate_cancer;skin_cancer;stomach_cancer;thyroid_cancer;
Q96T37	RBM15_HUMAN	RNA-binding protein 15 (One-twenty two protein 1) (RNA-binding motif protein 15)	17	0.824	NS_cancer;endometrium_cancer;haematopoietic_and_lymphoid_tissue_cancer;large_intestine_cancer;liver_cancer;ovary_cancer;prostate_cancer;skin_cancer;
Q9NZN8	CNOT2_HUMAN	CCR4-NOT transcription complex subunit 2 (CCR4-associated factor 2)	17	0.824	endometrium_cancer;haematopoietic_and_lymphoid_tissue_cancer;large_intestine_cancer;liver_cancer;lung_cancer;pancreas_cancer;stomach_cancer;upper_aerodigestive_tract_cancer;urinary_tract_cancer;
Q9H6Z4	RANB3_HUMAN	Ran-binding protein 3 (RanBP3)	17	0.824	biliary_tract_cancer;endometrium_cancer;kidney_cancer;large_intestine_cancer;liver_cancer;oesophagus_cancer;prostate_cancer;stomach_cancer;urinary_tract_cancer;
Q5TGY3	AHDC1_HUMAN	AT-hook DNA-binding motif-containing protein 1	39	0.821	NS_cancer;Xia-Gibbs_syndrome;biliary_tract_cancer;large_intestine_cancer;liver_cancer;oesophagus_cancer;prostate_cancer;skin_cancer;stomach_cancer;thyroid_cancer;
Q9H9J4	UBP42_HUMAN	Ubiquitin carboxyl-terminal hydrolase 42 (EC 3.4.19.12) (Deubiquitinating enzyme 42) (Ubiquitin thioesterase 42) (Ubiquitin-specific-processing protease 42)	28	0.821	biliary_tract_cancer;central_nervous_system_cancer;endometrium_cancer;haematopoietic_and_lymphoid_tissue_cancer;large_intestine_cancer;liver_cancer;lung_cancer;pancreas_cancer;stomach_cancer;upper_aerodigestive_tract_cancer;
Q8N554	ZN276_HUMAN	Zinc finger protein 276 (Zfp-276) (Zinc finger protein 477)	28	0.821	breast_cancer;haematopoietic_and_lymphoid_tissue_cancer;large_intestine_cancer;liver_cancer;lung_cancer;skin_cancer;upper_aerodigestive_tract_cancer;urinary_tract_cancer;
Q8IYB3	SRRM1_HUMAN	Serine/arginine repetitive matrix protein 1 (SR-related nuclear matrix protein of 160 kDa) (SRm160) (Ser/Arg-related nuclear matrix protein)	61	0.820	NS_cancer;biliary_tract_cancer;breast_cancer;central_nervous_system_cancer;haematopoietic_and_lymphoid_tissue_cancer;kidney_cancer;large_intestine_cancer;liver_cancer;lung_cancer;ovary_cancer;prostate_cancer;skin_cancer;stomach_cancer;thyroid_cancer;upper_aerodigestive_tract_cancer;
Q9C0A1	ZFHX2_HUMAN	Zinc finger homeobox protein 2 (Zinc finger homeodomain protein 2) (ZFH-2)	11	0.818	liver_cancer;pancreas_cancer;prostate_cancer;skin_cancer;soft_tissue_cancer;
Q9BUA3	SPNDC_HUMAN	Spindlin interactor and repressor of chromatin-binding protein (SPIN1-docking protein) (SPIN-DOC)	11	0.818	large_intestine_cancer;liver_cancer;lung_cancer;skin_cancer;stomach_cancer;upper_aerodigestive_tract_cancer;urinary_tract_cancer;
Q92733	PRCC_HUMAN	Proline-rich protein PRCC (Papillary renal cell carcinoma translocation-associated gene protein)	11	0.818	NS_cancer;breast_cancer;large_intestine_cancer;liver_cancer;skin_cancer;
Q8NC51	PAIRB_HUMAN	Plasminogen activator inhibitor 1 RNA-binding protein (PAI1 RNA-binding protein 1) (PAI-RBP1) (SERPINE1 mRNA-binding protein 1)	11	0.818	biliary_tract_cancer;breast_cancer;large_intestine_cancer;liver_cancer;lung_cancer;oesophagus_cancer;prostate_cancer;skin_cancer;
Q6NSI3	FA53A_HUMAN	Protein FAM53A (Dorsal neural-tube nuclear protein)	11	0.818	haematopoietic_and_lymphoid_tissue_cancer;large_intestine_cancer;liver_cancer;ovary_cancer;skin_cancer;thyroid_cancer;
Q6VMQ6	MCAF1_HUMAN	Activating transcription factor 7-interacting protein 1 (ATF-interacting protein) (ATF-IP) (ATF7-interacting protein) (ATFa-associated modulator) (hAM) (MBD1-containing chromatin-associated factor 1) (P621)	82	0.817	NS_cancer;breast_cancer;central_nervous_system_cancer;cervix_cancer;haematopoietic_and_lymphoid_tissue_cancer;kidney_cancer;large_intestine_cancer;liver_cancer;lung_cancer;oesophagus_cancer;pancreas_cancer;prostate_cancer;skin_cancer;small_intestine_cancer;soft_tissue_cancer;stomach_cancer;thyroid_cancer;upper_aerodigestive_tract_cancer;
Q9Y383	LC7L2_HUMAN	Putative RNA-binding protein Luc7-like 2	27	0.815	NS_cancer;breast_cancer;haematopoietic_and_lymphoid_tissue_cancer;large_intestine_cancer;liver_cancer;lung_cancer;skin_cancer;stomach_cancer;urinary_tract_cancer;
Q9BRD0	BUD13_HUMAN	BUD13 homolog	16	0.812	central_nervous_system_cancer;haematopoietic_and_lymphoid_tissue_cancer;large_intestine_cancer;lung_cancer;oesophagus_cancer;skin_cancer;small_intestine_cancer;
Q7Z6E9	RBBP6_HUMAN	E3 ubiquitin-protein ligase RBBP6 (EC 2.3.2.27) (Proliferation potential-related protein) (Protein P2P-R) (RING-type E3 ubiquitin transferase RBBP6) (Retinoblastoma-binding Q protein 1) (RBQ-1) (Retinoblastoma-binding protein 6) (p53-associated cellular protein of testis)	42	0.810	NS_cancer;breast_cancer;central_nervous_system_cancer;endometrium_cancer;large_intestine_cancer;liver_cancer;lung_cancer;oesophagus_cancer;ovary_cancer;pancreas_cancer;skin_cancer;soft_tissue_cancer;stomach_cancer;upper_aerodigestive_tract_cancer;urinary_tract_cancer;
Q9P1V8	SAM15_HUMAN	Sterile alpha motif domain-containing protein 15 (SAM domain-containing protein 15)	21	0.810	biliary_tract_cancer;central_nervous_system_cancer;endometrium_cancer;kidney_cancer;large_intestine_cancer;liver_cancer;oesophagus_cancer;pancreas_cancer;prostate_cancer;skin_cancer;stomach_cancer;upper_aerodigestive_tract_cancer;
O43719	HTSF1_HUMAN	HIV Tat-specific factor 1 (Tat-SF1)	21	0.810	biliary_tract_cancer;breast_cancer;endometrium_cancer;haematopoietic_and_lymphoid_tissue_cancer;large_intestine_cancer;liver_cancer;lung_cancer;skin_cancer;upper_aerodigestive_tract_cancer;urinary_tract_cancer;
Q96HA1	P121A_HUMAN	Nuclear envelope pore membrane protein POM 121 (Nuclear envelope pore membrane protein POM 121A) (Nucleoporin Nup121) (Pore membrane protein of 121 kDa)	151	0.801	NS_cancer;breast_cancer;central_nervous_system_cancer;cervix_cancer;endometrium_cancer;haematopoietic_and_lymphoid_tissue_cancer;kidney_cancer;large_intestine_cancer;liver_cancer;lung_cancer;oesophagus_cancer;ovary_cancer;pancreas_cancer;prostate_cancer;skin_cancer;soft_tissue_cancer;stomach_cancer;thymus_cancer;thyroid_cancer;upper_aerodigestive_tract_cancer;urinary_tract_cancer;
P78332	RBM6_HUMAN	RNA-binding protein 6 (Lung cancer antigen NY-LU-12) (Protein G16) (RNA-binding motif protein 6) (RNA-binding protein DEF-3)	30	0.800	A_non-small_cell_lung_cancer_cell_line;breast_cancer;endometrium_cancer;haematopoietic_and_lymphoid_tissue_cancer;large_intestine_cancer;liver_cancer;lung_cancer;ovary_cancer;prostate_cancer;skin_cancer;stomach_cancer;urinary_tract_cancer;
Q68D10	SPT2_HUMAN	Protein SPT2 homolog (Protein KU002155) (SPT2 domain-containing protein 1)	20	0.800	adrenal_gland_cancer;breast_cancer;cervix_cancer;endometrium_cancer;large_intestine_cancer;liver_cancer;lung_cancer;oesophagus_cancer;stomach_cancer;upper_aerodigestive_tract_cancer;urinary_tract_cancer;
Q96IZ7	RSRC1_HUMAN	Serine/Arginine-related protein 53 (SRrp53) (Arginine/serine-rich coiled-coil protein 1)	15	0.800	cervix_cancer;endometrium_cancer;large_intestine_cancer;liver_cancer;lung_cancer;stomach_cancer;upper_aerodigestive_tract_cancer;
Q92615	LAR4B_HUMAN	La-related protein 4B (La ribonucleoprotein domain family member 4B) (La ribonucleoprotein domain family member 5) (La-related protein 5)	15	0.800	breast_cancer;central_nervous_system_cancer;large_intestine_cancer;liver_cancer;lung_cancer;urinary_tract_cancer;
Q8WWN9	ICEF1_HUMAN	Interactor protein for cytohesin exchange factors 1 (Phosphoinositide-binding protein PIP3-E)	15	0.800	central_nervous_system_cancer;large_intestine_cancer;liver_cancer;prostate_cancer;skin_cancer;
Q9Y388	RBMX2_HUMAN	RNA-binding motif protein, X-linked 2	10	0.800	NS_cancer;breast_cancer;endometrium_cancer;large_intestine_cancer;liver_cancer;lung_cancer;
Q6ZUT1	NKAP1_HUMAN	Uncharacterized protein NKAPD1 (NKAP domain containing protein 1)	10	0.800	endometrium_cancer;haematopoietic_and_lymphoid_tissue_cancer;large_intestine_cancer;liver_cancer;oesophagus_cancer;
Q05952	STP2_HUMAN	Nuclear transition protein 2 (TP-2) (TP2)	10	0.800	breast_cancer;large_intestine_cancer;skin_cancer;thyroid_cancer;
P67809	YBOX1_HUMAN	Y-box-binding protein 1 (YB-1) (CCAAT-binding transcription factor I subunit A) (CBF-A) (DNA-binding protein B) (DBPB) (Enhancer factor I subunit A) (EFI-A) (Nuclease-sensitive element-binding protein 1) (Y-box transcription factor)	10	0.800	endometrium_cancer;large_intestine_cancer;liver_cancer;prostate_cancer;skin_cancer;thyroid_cancer;upper_aerodigestive_tract_cancer;
Q6P6C2	ALKB5_HUMAN	RNA demethylase ALKBH5 (EC 1.14.11.53) (Alkylated DNA repair protein alkB homolog 5) (Alpha-ketoglutarate-dependent dioxygenase alkB homolog 5)	5	0.800	large_intestine_cancer;liver_cancer;stomach_cancer;
Q9BQ61	TRIR_HUMAN	Telomerase RNA component interacting RNase (EC 3.1.13.-) (Exoribonuclease TRIR)	5	0.800	endometrium_cancer;large_intestine_cancer;liver_cancer;prostate_cancer;skin_cancer;
Q96QR8	PURB_HUMAN	Transcriptional activator protein Pur-beta (Purine-rich element-binding protein B)	5	0.800	NS_cancer;breast_cancer;large_intestine_cancer;liver_cancer;stomach_cancer;
Q96HZ4	HES6_HUMAN	Transcription cofactor HES-6 (C-HAIRY1) (Class B basic helix-loop-helix protein 41) (bHLHb41) (Hairy and enhancer of split 6)	5	0.800	biliary_tract_cancer;large_intestine_cancer;liver_cancer;thyroid_cancer;
Q8NDZ2	SIMC1_HUMAN	SUMO-interacting motif-containing protein 1 (Platform element for inhibition of autolytic degradation)	5	0.800	cervix_cancer;large_intestine_cancer;liver_cancer;prostate_cancer;
Q5QP82	DCA10_HUMAN	DDB1- and CUL4-associated factor 10 (WD repeat-containing protein 32)	5	0.800	large_intestine_cancer;liver_cancer;skin_cancer;
Q3SXR2	CC036_HUMAN	Uncharacterized protein C3orf36	5	0.800	NS_cancer;large_intestine_cancer;liver_cancer;upper_aerodigestive_tract_cancer;
P43243	MATR3_HUMAN	Matrin-3	34	0.794	Distal_myopathy;MATR3-Related_Disorder;Myopathy_distal_2;amyotrophic_lateral_sclerosis_21;breast_cancer;central_nervous_system_cancer;haematopoietic_and_lymphoid_tissue_cancer;large_intestine_cancer;lung_cancer;oesophagus_cancer;ovary_cancer;skin_cancer;upper_aerodigestive_tract_cancer;urinary_tract_cancer;
Q8WXF1	PSPC1_HUMAN	Paraspeckle component 1 (Paraspeckle protein 1)	19	0.789	large_intestine_cancer;liver_cancer;lung_cancer;pancreas_cancer;skin_cancer;thyroid_cancer;upper_aerodigestive_tract_cancer;
P51114	FXR1_HUMAN	Fragile X mental retardation syndrome-related protein 1 (hFXR1p)	19	0.789	endometrium_cancer;large_intestine_cancer;liver_cancer;skin_cancer;stomach_cancer;
Q14677	EPN4_HUMAN	Clathrin interactor 1 (Clathrin-interacting protein localized in the trans-Golgi region) (Clint) (Enthoprotin) (Epsin-4) (Epsin-related protein) (EpsinR)	84	0.786	autonomic_ganglia_cancer;biliary_tract_cancer;bone_cancer;breast_cancer;central_nervous_system_cancer;cervix_cancer;endometrium_cancer;haematopoietic_and_lymphoid_tissue_cancer;kidney_cancer;large_intestine_cancer;liver_cancer;lung_cancer;oesophagus_cancer;pancreas_cancer;prostate_cancer;skin_cancer;stomach_cancer;thyroid_cancer;upper_aerodigestive_tract_cancer;urinary_tract_cancer;
P98082	DAB2_HUMAN	Disabled homolog 2 (Adaptor molecule disabled-2) (Differentially expressed in ovarian carcinoma 2) (DOC-2) (Differentially-expressed protein 2)	28	0.786	breast_cancer;endometrium_cancer;haematopoietic_and_lymphoid_tissue_cancer;large_intestine_cancer;liver_cancer;oesophagus_cancer;skin_cancer;stomach_cancer;thyroid_cancer;urinary_tract_cancer;
O15169	AXIN1_HUMAN	Axin-1 (Axis inhibition protein 1) (hAxin)	46	0.783	biliary_tract_cancer;breast_cancer;central_nervous_system_cancer;hepatocellular_carcinoma;large_intestine_cancer;liver_cancer;lung_cancer;pancreas_cancer;skin_cancer;stomach_cancer;thyroid_cancer;urinary_tract_cancer;
Q7L4I2	RSRC2_HUMAN	Arginine/serine-rich coiled-coil protein 2	23	0.783	Autistic_behavior;Global_developmental_delay;Myopia;Obesity;Seizures;Strabismus;NS_cancer;breast_cancer;haematopoietic_and_lymphoid_tissue_cancer;large_intestine_cancer;liver_cancer;lung_cancer;prostate_cancer;skin_cancer;stomach_cancer;thyroid_cancer;urinary_tract_cancer;
Q8WUF5	IASPP_HUMAN	RelA-associated inhibitor (Inhibitor of ASPP protein) (Protein iASPP) (NFkB-interacting protein 1) (PPP1R13B-like protein)	32	0.781	endometrium_cancer;large_intestine_cancer;liver_cancer;oesophagus_cancer;prostate_cancer;skin_cancer;stomach_cancer;thyroid_cancer;
Q9BX40	LS14B_HUMAN	Protein LSM14 homolog B (RNA-associated protein 55B) (hRAP55B)	59	0.780	NS_cancer;breast_cancer;central_nervous_system_cancer;endometrium_cancer;haematopoietic_and_lymphoid_tissue_cancer;kidney_cancer;large_intestine_cancer;liver_cancer;lung_cancer;oesophagus_cancer;ovary_cancer;pancreas_cancer;prostate_cancer;skin_cancer;stomach_cancer;thyroid_cancer;upper_aerodigestive_tract_cancer;urinary_tract_cancer;
P15502	ELN_HUMAN	Elastin (Tropoelastin)	95	0.779	Cutis_laxa_autosomal_dominant;Supravalvar_aortic_stenosis;Supravalvular_aortic_stenosis;Cutis_laxa_autosomal_dominant;Supravalvular_aortic_stenosis;NS_cancer;bone_cancer;breast_cancer;central_nervous_system_cancer;cervix_cancer;endometrium_cancer;haematopoietic_and_lymphoid_tissue_cancer;large_intestine_cancer;liver_cancer;lung_cancer;prostate_cancer;skin_cancer;soft_tissue_cancer;stomach_cancer;…
Q8IYF1	ELOA2_HUMAN	Elongin-A2 (EloA2) (RNA polymerase II transcription factor SIII subunit A2) (Transcription elongation factor B polypeptide 3B)	54	0.778	NS_cancer;autonomic_ganglia_cancer;breast_cancer;central_nervous_system_cancer;haematopoietic_and_lymphoid_tissue_cancer;large_intestine_cancer;liver_cancer;lung_cancer;oesophagus_cancer;pancreas_cancer;prostate_cancer;skin_cancer;stomach_cancer;thyroid_cancer;upper_aerodigestive_tract_cancer;urinary_tract_cancer;
Q96AY2	EME1_HUMAN	Crossover junction endonuclease EME1 (EC 3.1.22.-) (MMS4 homolog) (hMMS4)	9	0.778	breast_cancer;large_intestine_cancer;liver_cancer;prostate_cancer;soft_tissue_cancer;upper_aerodigestive_tract_cancer;urinary_tract_cancer;
Q96EP5	DAZP1_HUMAN	DAZ-associated protein 1 (Deleted in azoospermia-associated protein 1)	53	0.774	Monoclonal_B-Cell_Lymphocytosis;NS_cancer;breast_cancer;cervix_cancer;endometrium_cancer;haematopoietic_and_lymphoid_tissue_cancer;large_intestine_cancer;liver_cancer;lung_cancer;oesophagus_cancer;ovary_cancer;pancreas_cancer;skin_cancer;small_intestine_cancer;stomach_cancer;thyroid_cancer;upper_aerodigestive_tract_cancer;urinary_tract_cancer;
Q9Y5Q3	MAFB_HUMAN	Transcription factor MafB (Maf-B) (V-maf musculoaponeurotic fibrosarcoma oncogene homolog B)	22	0.773	Multicentric_osteolysis_nephropathy;large_intestine_cancer;liver_cancer;multicentric_carpotarsal_osteolysis_syndrome;oesophagus_cancer;pancreas_cancer;thyroid_cancer;urinary_tract_cancer;
Q8IZD4	DCP1B_HUMAN	mRNA-decapping enzyme 1B (EC 3.-.-.-)	13	0.769	NS_cancer;central_nervous_system_cancer;large_intestine_cancer;liver_cancer;prostate_cancer;skin_cancer;stomach_cancer;thyroid_cancer;upper_aerodigestive_tract_cancer;
Q96PN7	TREF1_HUMAN	Transcriptional-regulating factor 1 (Breast cancer anti-estrogen resistance 2) (Transcriptional-regulating protein 132) (Zinc finger protein rapa) (Zinc finger transcription factor TReP-132)	176	0.767	NS_cancer;biliary_tract_cancer;breast_cancer;cervix_cancer;endometrium_cancer;haematopoietic_and_lymphoid_tissue_cancer;large_intestine_cancer;liver_cancer;lung_cancer;oesophagus_cancer;ovary_cancer;pancreas_cancer;prostate_cancer;skin_cancer;stomach_cancer;thyroid_cancer;upper_aerodigestive_tract_cancer;urinary_tract_cancer;
Q9NYF8	BCLF1_HUMAN	Bcl-2-associated transcription factor 1 (Btf) (BCLAF1 and THRAP3 family member 1)	73	0.767	NS_cancer;breast_cancer;central_nervous_system_cancer;endometrium_cancer;haematopoietic_and_lymphoid_tissue_cancer;large_intestine_cancer;liver_cancer;lung_cancer;oesophagus_cancer;ovary_cancer;pancreas_cancer;prostate_cancer;skin_cancer;stomach_cancer;thyroid_cancer;upper_aerodigestive_tract_cancer;urinary_tract_cancer;
O76021	RL1D1_HUMAN	Ribosomal L1 domain-containing protein 1 (CATX-11) (Cellular senescence-inhibited gene protein) (Protein PBK1)	17	0.765	central_nervous_system_cancer;haematopoietic_and_lymphoid_tissue_cancer;large_intestine_cancer;liver_cancer;ovary_cancer;pancreas_cancer;prostate_cancer;skin_cancer;urinary_tract_cancer;
P46013	KI67_HUMAN	Proliferation marker protein Ki-67 (Antigen identified by monoclonal antibody Ki-67) (Antigen KI-67) (Antigen Ki67)	97	0.763	Long_QT_syndrome;bone_cancer;breast_cancer;endometrium_cancer;haematopoietic_and_lymphoid_tissue_cancer;large_intestine_cancer;liver_cancer;lung_cancer;oesophagus_cancer;pancreas_cancer;prostate_cancer;skin_cancer;soft_tissue_cancer;stomach_cancer;thyroid_cancer;upper_aerodigestive_tract_cancer;urinary_tract_cancer;
Q68DE3	USF3_HUMAN	Basic helix-loop-helix domain-containing protein USF3 (Upstream transcription factor 3)	42	0.762	NS_cancer;breast_cancer;cervix_cancer;large_intestine_cancer;liver_cancer;lung_cancer;oesophagus_cancer;ovary_cancer;parathyroid_cancer;skin_cancer;soft_tissue_cancer;upper_aerodigestive_tract_cancer;urinary_tract_cancer;
Q9Y5B6	PAXB1_HUMAN	PAX3- and PAX7-binding protein 1 (GC-rich sequence DNA-binding factor 1)	21	0.762	endometrium_cancer;kidney_cancer;large_intestine_cancer;liver_cancer;lung_cancer;prostate_cancer;skin_cancer;urinary_tract_cancer;
Q6UXF1	TM108_HUMAN	Transmembrane protein 108 (Retrolinkin)	21	0.762	NS_cancer;endometrium_cancer;kidney_cancer;large_intestine_cancer;liver_cancer;lung_cancer;pancreas_cancer;prostate_cancer;skin_cancer;
A8MV65	VGLL3_HUMAN	Transcription cofactor vestigial-like protein 3 (Vgl-3)	54	0.759	NS_cancer;breast_cancer;kidney_cancer;large_intestine_cancer;liver_cancer;lung_cancer;oesophagus_cancer;prostate_cancer;skin_cancer;thyroid_cancer;
Q16643	DREB_HUMAN	Drebrin (Developmentally-regulated brain protein)	33	0.758	breast_cancer;endometrium_cancer;haematopoietic_and_lymphoid_tissue_cancer;large_intestine_cancer;liver_cancer;oesophagus_cancer;stomach_cancer;upper_aerodigestive_tract_cancer;
O95104	SCAF4_HUMAN	SR-related and CTD-associated factor 4 (CTD-binding SR-like protein RA4) (Splicing factor, arginine/serine-rich 15)	37	0.757	biliary_tract_cancer;breast_cancer;endometrium_cancer;large_intestine_cancer;liver_cancer;lung_cancer;oesophagus_cancer;ovary_cancer;skin_cancer;stomach_cancer;thyroid_cancer;upper_aerodigestive_tract_cancer;
O15047	SET1A_HUMAN	Histone-lysine N-methyltransferase SETD1A (EC 2.1.1.354) (Lysine N-methyltransferase 2F) (SET domain-containing protein 1A) (hSET1A) (Set1/Ash2 histone methyltransferase complex subunit SET1)	49	0.755	central_nervous_system_cancer;endometrium_cancer;haematopoietic_and_lymphoid_tissue_cancer;large_intestine_cancer;liver_cancer;lung_cancer;oesophagus_cancer;pancreas_cancer;prostate_cancer;skin_cancer;upper_aerodigestive_tract_cancer;urinary_tract_cancer;
Q9NQS7	INCE_HUMAN	Inner centromere protein	105	0.752	NS_cancer;biliary_tract_cancer;bone_cancer;breast_cancer;central_nervous_system_cancer;cervix_cancer;endometrium_cancer;haematopoietic_and_lymphoid_tissue_cancer;kidney_cancer;large_intestine_cancer;liver_cancer;lung_cancer;oesophagus_cancer;pancreas_cancer;prostate_cancer;skin_cancer;small_intestine_cancer;soft_tissue_cancer;stomach_cancer;thyroid_cancer;upper_aerodigestive_tract_cancer;urinary_…
A1X283	SPD2B_HUMAN	SH3 and PX domain-containing protein 2B (Adapter protein HOFI) (Factor for adipocyte differentiation 49) (Tyrosine kinase substrate with four SH3 domains)	32	0.750	Frank_Ter_Haar_syndrome;kidney_cancer;large_intestine_cancer;liver_cancer;lung_cancer;skin_cancer;thyroid_cancer;urinary_tract_cancer;
Q71RC2	LARP4_HUMAN	La-related protein 4 (La ribonucleoprotein domain family member 4)	24	0.750	breast_cancer;central_nervous_system_cancer;haematopoietic_and_lymphoid_tissue_cancer;large_intestine_cancer;liver_cancer;pancreas_cancer;prostate_cancer;skin_cancer;stomach_cancer;upper_aerodigestive_tract_cancer;urinary_tract_cancer;
Q14687	GSE1_HUMAN	Genetic suppressor element 1	24	0.750	NS_cancer;breast_cancer;endometrium_cancer;large_intestine_cancer;liver_cancer;lung_cancer;prostate_cancer;soft_tissue_cancer;thyroid_cancer;upper_aerodigestive_tract_cancer;
P52272	HNRPM_HUMAN	Heterogeneous nuclear ribonucleoprotein M (hnRNP M)	24	0.750	Long_QT_syndrome;biliary_tract_cancer;breast_cancer;haematopoietic_and_lymphoid_tissue_cancer;large_intestine_cancer;liver_cancer;oesophagus_cancer;pancreas_cancer;prostate_cancer;skin_cancer;upper_aerodigestive_tract_cancer;
P49756	RBM25_HUMAN	RNA-binding protein 25 (Arg/Glu/Asp-rich protein of 120 kDa) (RED120) (Protein S164) (RNA-binding motif protein 25) (RNA-binding region-containing protein 7)	24	0.750	NS_cancer;endometrium_cancer;haematopoietic_and_lymphoid_tissue_cancer;large_intestine_cancer;liver_cancer;pancreas_cancer;prostate_cancer;skin_cancer;urinary_tract_cancer;
P10412	H14_HUMAN	Histone H1.4 (Histone H1b) (Histone H1s-4)	24	0.750	breast_cancer;endometrium_cancer;haematopoietic_and_lymphoid_tissue_cancer;large_intestine_cancer;liver_cancer;lung_cancer;pancreas_cancer;skin_cancer;upper_aerodigestive_tract_cancer;
Q9UKI9	PO2F3_HUMAN	POU domain, class 2, transcription factor 3 (Octamer-binding protein 11) (Oct-11) (Octamer-binding transcription factor 11) (OTF-11) (Transcription factor PLA-1) (Transcription factor Skn-1)	16	0.750	breast_cancer;central_nervous_system_cancer;endometrium_cancer;large_intestine_cancer;liver_cancer;lung_cancer;prostate_cancer;skin_cancer;stomach_cancer;
Q5BKY9	F133B_HUMAN	Protein FAM133B	16	0.750	NS_cancer;breast_cancer;cervix_cancer;endometrium_cancer;large_intestine_cancer;liver_cancer;lung_cancer;salivary_gland_cancer;skin_cancer;upper_aerodigestive_tract_cancer;
P61129	ZC3H6_HUMAN	Zinc finger CCCH domain-containing protein 6	16	0.750	central_nervous_system_cancer;large_intestine_cancer;liver_cancer;oesophagus_cancer;pancreas_cancer;prostate_cancer;skin_cancer;upper_aerodigestive_tract_cancer;
Q75N03	HAKAI_HUMAN	E3 ubiquitin-protein ligase Hakai (EC 2.3.2.27) (Casitas B-lineage lymphoma-transforming sequence-like protein 1) (c-Cbl-like protein 1) (RING finger protein 188) (RING-type E3 ubiquitin transferase Hakai)	12	0.750	breast_cancer;endometrium_cancer;large_intestine_cancer;liver_cancer;lung_cancer;skin_cancer;urinary_tract_cancer;
Q9Y4E1	WAC2C_HUMAN	WASH complex subunit 2C (Vaccinia virus penetration factor) (VPEF)	12	0.750	haematopoietic_and_lymphoid_tissue_cancer;large_intestine_cancer;liver_cancer;thyroid_cancer;upper_aerodigestive_tract_cancer;
Q9NWB6	ARGL1_HUMAN	Arginine and glutamate-rich protein 1	8	0.750	biliary_tract_cancer;cervix_cancer;endometrium_cancer;large_intestine_cancer;urinary_tract_cancer;
Q9GZR2	REXO4_HUMAN	RNA exonuclease 4 (EC 3.1.-.-) (Exonuclease XPMC2) (Prevents mitotic catastrophe 2 protein homolog) (hPMC2)	8	0.750	NS_cancer;breast_cancer;large_intestine_cancer;liver_cancer;prostate_cancer;skin_cancer;
Q96DX7	TRI44_HUMAN	Tripartite motif-containing protein 44 (Protein DIPB)	8	0.750	Aniridia_3;large_intestine_cancer;liver_cancer;lung_cancer;oesophagus_cancer;ovary_cancer;prostate_cancer;stomach_cancer;
Q16384	SSX1_HUMAN	Protein SSX1 (Cancer/testis antigen 5.1) (CT5.1) (Synovial sarcoma, X breakpoint 1)	8	0.750	central_nervous_system_cancer;haematopoietic_and_lymphoid_tissue_cancer;large_intestine_cancer;liver_cancer;skin_cancer;
Q12951	FOXI1_HUMAN	Forkhead box protein I1 (Forkhead-related protein FKHL10) (Forkhead-related transcription factor 6) (FREAC-6) (Hepatocyte nuclear factor 3 forkhead homolog 3) (HFH-3) (HNF-3/fork-head homolog 3)	8	0.750	Enlarged_vestibular_aqueduct_syndrome;Pendred's_syndrome;Nonsyndromic_Hearing_Loss_Mixed;Pendred's_syndrome;
P50539	MXI1_HUMAN	Max-interacting protein 1 (Max interactor 1) (Class C basic helix-loop-helix protein 11) (bHLHc11)	8	0.750	Malignant_tumor_of_prostate;Neurofibrosarcoma;large_intestine_cancer;liver_cancer;prostate_cancer;
Q9BRP8	PYM1_HUMAN	Partner of Y14 and mago (PYM homolog 1 exon junction complex-associated factor) (Protein wibg homolog)	4	0.750	liver_cancer;ovary_cancer;urinary_tract_cancer;
Q86V81	THOC4_HUMAN	THO complex subunit 4 (Tho4) (Ally of AML-1 and LEF-1) (Aly/REF export factor) (Transcriptional coactivator Aly/REF) (bZIP-enhancing factor BEF)	4	0.750	endometrium_cancer;large_intestine_cancer;oesophagus_cancer;
Q5VSY0	GKAP1_HUMAN	G kinase-anchoring protein 1 (cGMP-dependent protein kinase-anchoring protein of 42 kDa)	4	0.750	endometrium_cancer;haematopoietic_and_lymphoid_tissue_cancer;liver_cancer;pancreas_cancer;
P98179	RBM3_HUMAN	RNA-binding protein 3 (RNA-binding motif protein 3) (RNPL)	4	0.750	central_nervous_system_cancer;kidney_cancer;large_intestine_cancer;stomach_cancer;
P23246	SFPQ_HUMAN	Splicing factor, proline- and glutamine-rich (100 kDa DNA-pairing protein) (hPOMp100) (DNA-binding p52/p100 complex, 100 kDa subunit) (Polypyrimidine tract-binding protein-associated-splicing factor) (PSF) (PTB-associated-splicing factor)	4	0.750	large_intestine_cancer;upper_aerodigestive_tract_cancer;
P22087	FBRL_HUMAN	rRNA 2'-O-methyltransferase fibrillarin (EC 2.1.1.-) (34 kDa nucleolar scleroderma antigen) (Histone-glutamine methyltransferase) (U6 snRNA 2'-O-methyltransferase fibrillarin)	4	0.750	large_intestine_cancer;liver_cancer;ovary_cancer;urinary_tract_cancer;
Q96IF1	AJUBA_HUMAN	LIM domain-containing protein ajuba	4	0.750	large_intestine_cancer;skin_cancer;upper_aerodigestive_tract_cancer;
Q92567	F168A_HUMAN	Protein FAM168A (Tongue cancer chemotherapy resistance-associated protein 1)	4	0.750	large_intestine_cancer;skin_cancer;
Q8IXQ4	GPAM1_HUMAN	GPALPP motifs-containing protein 1 (Lipopolysaccharide-specific response protein 7)	4	0.750	NS_cancer;liver_cancer;pancreas_cancer;skin_cancer;
P62854	RS26_HUMAN	40S ribosomal protein S26 (Small ribosomal subunit protein eS26)	4	0.750	Diamond-Blackfan_anemia_10;soft_tissue_cancer;
P61313	RL15_HUMAN	60S ribosomal protein L15 (Large ribosomal subunit protein eL15)	4	0.750	central_nervous_system_cancer;large_intestine_cancer;
P27797	CALR_HUMAN	Calreticulin (CRP55) (Calregulin) (Endoplasmic reticulum resident protein 60) (ERp60) (HACBP) (grp60)	4	0.750	breast_cancer;haematopoietic_and_lymphoid_tissue_cancer;pancreas_cancer;
P20908	CO5A1_HUMAN	Collagen alpha-1(V) chain	186	0.747	Aortic_valve_disorder;Thoracic_aortic_aneurysm_and_aortic_dissection;Ehlers-Danlos_syndrome_classic_type;Ehlers-Danlos_syndrome_classic_type;Ehlers-Danlos_syndrome_type_7A;Ehlers-Danlos_syndrome_classic_type;Ehlers-Danlos_syndrome_type_7A;Thoracic_aortic_aneurysm_and_aortic_dissection;Ehlers-Danlos_syndrome_classic_type;Thoracic_aortic_aneurysm_and_aortic_dissection;Ehlers-Danlos_syndrome_type_7A…
Q8IXJ9	ASXL1_HUMAN	Polycomb group protein ASXL1 (Additional sex combs-like protein 1)	79	0.747	C-like_syndrome;NS_cancer;bone_cancer;breast_cancer;endometrium_cancer;haematopoietic_and_lymphoid_tissue_cancer;kidney_cancer;large_intestine_cancer;liver_cancer;lung_cancer;oesophagus_cancer;ovary_cancer;pancreas_cancer;prostate_cancer;skin_cancer;stomach_cancer;thyroid_cancer;upper_aerodigestive_tract_cancer;
P25054	APC_HUMAN	Adenomatous polyposis coli protein (Protein APC) (Deleted in polyposis 2.5)	899	0.744	APC-Associated_Polyposis_Disorders;APC-Associated_Polyposis_Disorders;Carcinoma_of_colon;Desmoid_disease_hereditary;Familial_adenomatous_polyposis_1;Hepatocellular_carcinoma;Hereditary_cancer-predisposing_syndrome;Neoplasm_of_stomach;APC-Associated_Polyposis_Disorders;Familial_adenomatous_polyposis_1;APC-Associated_Polyposis_Disorders;Familial_adenomatous_polyposis_1;Hereditary_cancer-predisposin…
P54253	ATX1_HUMAN	Ataxin-1 (Spinocerebellar ataxia type 1 protein)	43	0.744	breast_cancer;haematopoietic_and_lymphoid_tissue_cancer;kidney_cancer;large_intestine_cancer;liver_cancer;oesophagus_cancer;prostate_cancer;skin_cancer;soft_tissue_cancer;stomach_cancer;upper_aerodigestive_tract_cancer;urinary_tract_cancer;
Q9Y2D5	AKAP2_HUMAN	A-kinase anchor protein 2 (AKAP-2) (AKAP-KL) (Protein kinase A-anchoring protein 2) (PRKA2)	35	0.743	biliary_tract_cancer;breast_cancer;central_nervous_system_cancer;haematopoietic_and_lymphoid_tissue_cancer;large_intestine_cancer;liver_cancer;lung_cancer;oesophagus_cancer;ovary_cancer;prostate_cancer;skin_cancer;stomach_cancer;thyroid_cancer;upper_aerodigestive_tract_cancer;urinary_tract_cancer;
Q8N0Y2	ZN444_HUMAN	Zinc finger protein 444 (Endothelial zinc finger protein 2) (EZF-2) (Zinc finger and SCAN domain-containing protein 17)	31	0.742	NS_cancer;breast_cancer;haematopoietic_and_lymphoid_tissue_cancer;large_intestine_cancer;liver_cancer;lung_cancer;prostate_cancer;skin_cancer;stomach_cancer;thyroid_cancer;
Q16630	CPSF6_HUMAN	Cleavage and polyadenylation specificity factor subunit 6 (Cleavage and polyadenylation specificity factor 68 kDa subunit) (CPSF 68 kDa subunit) (Cleavage factor Im complex 68 kDa subunit) (CFIm68) (Pre-mRNA cleavage factor Im 68 kDa subunit) (Protein HPBRII-4/7)	108	0.741	NS_cancer;biliary_tract_cancer;breast_cancer;central_nervous_system_cancer;cervix_cancer;endometrium_cancer;haematopoietic_and_lymphoid_tissue_cancer;kidney_cancer;large_intestine_cancer;liver_cancer;lung_cancer;oesophagus_cancer;pancreas_cancer;pituitary_cancer;prostate_cancer;skin_cancer;stomach_cancer;thyroid_cancer;upper_aerodigestive_tract_cancer;urinary_tract_cancer;
Q9UBL0	ARP21_HUMAN	cAMP-regulated phosphoprotein 21 (ARPP-21) (Thymocyte cAMP-regulated phosphoprotein)	115	0.739	NS_cancer;bone_cancer;breast_cancer;cervix_cancer;endometrium_cancer;haematopoietic_and_lymphoid_tissue_cancer;large_intestine_cancer;liver_cancer;lung_cancer;oesophagus_cancer;ovary_cancer;pancreas_cancer;prostate_cancer;skin_cancer;stomach_cancer;upper_aerodigestive_tract_cancer;
Q6E0U4	DMKN_HUMAN	Dermokine (Epidermis-specific secreted protein SK30/SK89)	92	0.739	NS_cancer;biliary_tract_cancer;breast_cancer;central_nervous_system_cancer;cervix_cancer;endometrium_cancer;haematopoietic_and_lymphoid_tissue_cancer;kidney_cancer;large_intestine_cancer;liver_cancer;lung_cancer;oesophagus_cancer;ovary_cancer;pancreas_cancer;prostate_cancer;skin_cancer;small_intestine_cancer;stomach_cancer;thyroid_cancer;upper_aerodigestive_tract_cancer;urinary_tract_cancer;
Q8IYX3	CC116_HUMAN	Coiled-coil domain-containing protein 116	23	0.739	bone_cancer;breast_cancer;central_nervous_system_cancer;large_intestine_cancer;liver_cancer;ovary_cancer;skin_cancer;small_intestine_cancer;stomach_cancer;thyroid_cancer;upper_aerodigestive_tract_cancer;
P45379	TNNT2_HUMAN	Troponin T, cardiac muscle (TnTc) (Cardiac muscle troponin T) (cTnT)	95	0.737	Cardiomyopathy;Cardiomyopathy;Left_ventricular_noncompaction_6;Primary_dilated_cardiomyopathy;Primary_familial_hypertrophic_cardiomyopathy;Cardiomyopathy_dilated_1D;Cardiovascular_phenotype;Cardiovascular_phenotype;Dilated_Cardiomyopathy_Dominant;Familial_restrictive_cardiomyopathy;Hypertrophic_cardiomyopathy;Left_ventricular_noncompaction_cardiomyopathy;Primary_familial_hypertrophic_cardiomyopat…
O00257	CBX4_HUMAN	E3 SUMO-protein ligase CBX4 (EC 2.3.2.-) (Chromobox protein homolog 4) (Polycomb 2 homolog) (Pc2) (hPc2)	19	0.737	NS_cancer;endometrium_cancer;eye_cancer;large_intestine_cancer;liver_cancer;lung_cancer;prostate_cancer;skin_cancer;upper_aerodigestive_tract_cancer;
Q9BZI7	REN3B_HUMAN	Regulator of nonsense transcripts 3B (Nonsense mRNA reducing factor 3B) (Up-frameshift suppressor 3 homolog B) (hUpf3B) (Up-frameshift suppressor 3 homolog on chromosome X) (hUpf3p-X)	19	0.737	Mental_retardation_syndromic_14_X-linked;NS_cancer;breast_cancer;large_intestine_cancer;liver_cancer;oesophagus_cancer;ovary_cancer;skin_cancer;upper_aerodigestive_tract_cancer;urinary_tract_cancer;
Q8N715	CC185_HUMAN	Coiled-coil domain-containing protein 185	19	0.737	NS_cancer;haematopoietic_and_lymphoid_tissue_cancer;large_intestine_cancer;liver_cancer;lung_cancer;ovary_cancer;skin_cancer;stomach_cancer;
Q75WM6	H1FNT_HUMAN	Testis-specific H1 histone (Haploid germ cell-specific nuclear protein 1) (Histone H1.7) (Histone H1t2)	19	0.737	NS_cancer;breast_cancer;large_intestine_cancer;liver_cancer;lung_cancer;pancreas_cancer;prostate_cancer;skin_cancer;stomach_cancer;thyroid_cancer;urinary_tract_cancer;
Q9H165	BC11A_HUMAN	B-cell lymphoma/leukemia 11A (BCL-11A) (B-cell CLL/lymphoma 11A) (COUP-TF-interacting protein 1) (Ecotropic viral integration site 9 protein homolog) (EVI-9) (Zinc finger protein 856)	226	0.735	Intellectual_developmental_disorder_with_persistence_of_fetal_hemoglobin;NS_cancer;adrenal_gland_cancer;autonomic_ganglia_cancer;biliary_tract_cancer;bone_cancer;breast_cancer;central_nervous_system_cancer;cervix_cancer;endometrium_cancer;haematopoietic_and_lymphoid_tissue_cancer;kidney_cancer;large_intestine_cancer;liver_cancer;lung_cancer;oesophagus_cancer;pancreas_cancer;prostate_cancer;skin_c…
O75367	H2AY_HUMAN	Core histone macro-H2A.1 (Histone macroH2A1) (mH2A1) (Histone H2A.y) (H2A/y) (Medulloblastoma antigen MU-MB-50.205)	34	0.735	breast_cancer;endometrium_cancer;kidney_cancer;large_intestine_cancer;liver_cancer;lung_cancer;oesophagus_cancer;pancreas_cancer;prostate_cancer;skin_cancer;stomach_cancer;testis_cancer;urinary_tract_cancer;
Q9UPQ0	LIMC1_HUMAN	LIM and calponin homology domains-containing protein 1	139	0.734	NS_cancer;breast_cancer;central_nervous_system_cancer;endometrium_cancer;haematopoietic_and_lymphoid_tissue_cancer;kidney_cancer;large_intestine_cancer;liver_cancer;lung_cancer;oesophagus_cancer;ovary_cancer;pancreas_cancer;skin_cancer;small_intestine_cancer;stomach_cancer;thyroid_cancer;upper_aerodigestive_tract_cancer;urinary_tract_cancer;
P18583	SON_HUMAN	Protein SON (Bax antagonist selected in saccharomyces 1) (BASS1) (Negative regulatory element-binding protein) (NRE-binding protein) (Protein DBP-5) (SON3)	321	0.729	NS_cancer;autonomic_ganglia_cancer;biliary_tract_cancer;bone_cancer;breast_cancer;central_nervous_system_cancer;cervix_cancer;endometrium_cancer;genital_tract_cancer;haematopoietic_and_lymphoid_tissue_cancer;kidney_cancer;large_intestine_cancer;liver_cancer;lung_cancer;oesophagus_cancer;ovary_cancer;pancreas_cancer;pituitary_cancer;prostate_cancer;salivary_gland_cancer;skin_cancer;soft_tissue_can…
P46937	YAP1_HUMAN	Transcriptional coactivator YAP1 (Yes-associated protein 1) (Protein yorkie homolog) (Yes-associated protein YAP65 homolog)	33	0.727	NS_cancer;autonomic_ganglia_cancer;bone_cancer;breast_cancer;cervix_cancer;endometrium_cancer;haematopoietic_and_lymphoid_tissue_cancer;large_intestine_cancer;liver_cancer;lung_cancer;skin_cancer;stomach_cancer;thyroid_cancer;urinary_tract_cancer;
Q92922	SMRC1_HUMAN	SWI/SNF complex subunit SMARCC1 (BRG1-associated factor 155) (BAF155) (SWI/SNF complex 155 kDa subunit) (SWI/SNF-related matrix-associated actin-dependent regulator of chromatin subfamily C member 1)	22	0.727	breast_cancer;endometrium_cancer;large_intestine_cancer;liver_cancer;lung_cancer;oesophagus_cancer;pancreas_cancer;skin_cancer;stomach_cancer;thyroid_cancer;urinary_tract_cancer;
Q7Z417	NUFP2_HUMAN	Nuclear fragile X mental retardation-interacting protein 2 (82 kDa FMRP-interacting protein) (82-FIP) (Cell proliferation-inducing gene 1 protein) (FMRP-interacting protein 2)	11	0.727	endometrium_cancer;large_intestine_cancer;liver_cancer;oesophagus_cancer;prostate_cancer;skin_cancer;upper_aerodigestive_tract_cancer;
P08621	RU17_HUMAN	U1 small nuclear ribonucleoprotein 70 kDa (U1 snRNP 70 kDa) (U1-70K) (snRNP70)	11	0.727	haematopoietic_and_lymphoid_tissue_cancer;large_intestine_cancer;liver_cancer;ovary_cancer;prostate_cancer;skin_cancer;
Q9UHB6	LIMA1_HUMAN	LIM domain and actin-binding protein 1 (Epithelial protein lost in neoplasm)	11	0.727	breast_cancer;large_intestine_cancer;liver_cancer;oesophagus_cancer;upper_aerodigestive_tract_cancer;urinary_tract_cancer;
Q9H6F5	CCD86_HUMAN	Coiled-coil domain-containing protein 86 (Cytokine-induced protein with coiled-coil domain)	11	0.727	haematopoietic_and_lymphoid_tissue_cancer;large_intestine_cancer;liver_cancer;oesophagus_cancer;stomach_cancer;upper_aerodigestive_tract_cancer;urinary_tract_cancer;
Q8NCQ7	PRCA1_HUMAN	Protein PROCA1 (Protein interacting with cyclin A1)	11	0.727	NS_cancer;central_nervous_system_cancer;cervix_cancer;large_intestine_cancer;liver_cancer;upper_aerodigestive_tract_cancer;urinary_tract_cancer;
P61278	SMS_HUMAN	Somatostatin (Growth hormone release-inhibiting factor) [Cleaved into: Somatostatin-28; Somatostatin-14 (SST-14); Neuronostatin (NST)]	11	0.727	central_nervous_system_cancer;cervix_cancer;kidney_cancer;large_intestine_cancer;liver_cancer;skin_cancer;
P40222	TXLNA_HUMAN	Alpha-taxilin	11	0.727	large_intestine_cancer;liver_cancer;oesophagus_cancer;skin_cancer;
O14523	C2C2L_HUMAN	Phospholipid transfer protein C2CD2L (C2 domain-containing protein 2-like) (C2CD2-like) (Transmembrane protein 24)	11	0.727	biliary_tract_cancer;bone_cancer;central_nervous_system_cancer;large_intestine_cancer;pancreas_cancer;skin_cancer;
Q9P2B7	CFA97_HUMAN	Cilia- and flagella-associated protein 97	54	0.722	NS_cancer;bone_cancer;breast_cancer;central_nervous_system_cancer;endometrium_cancer;haematopoietic_and_lymphoid_tissue_cancer;kidney_cancer;large_intestine_cancer;liver_cancer;lung_cancer;oesophagus_cancer;prostate_cancer;skin_cancer;stomach_cancer;upper_aerodigestive_tract_cancer;urinary_tract_cancer;
Q93052	LPP_HUMAN	Lipoma-preferred partner (LIM domain-containing preferred translocation partner in lipoma)	18	0.722	endometrium_cancer;large_intestine_cancer;liver_cancer;lung_cancer;skin_cancer;upper_aerodigestive_tract_cancer;
Q8N684	CPSF7_HUMAN	Cleavage and polyadenylation specificity factor subunit 7 (Cleavage and polyadenylation specificity factor 59 kDa subunit) (CPSF 59 kDa subunit) (Cleavage factor Im complex 59 kDa subunit) (CFIm59) (Pre-mRNA cleavage factor Im 59 kDa subunit)	18	0.722	haematopoietic_and_lymphoid_tissue_cancer;kidney_cancer;large_intestine_cancer;oesophagus_cancer;pancreas_cancer;skin_cancer;urinary_tract_cancer;
Q13595	TRA2A_HUMAN	Transformer-2 protein homolog alpha (TRA-2 alpha) (TRA2-alpha) (Transformer-2 protein homolog A)	18	0.722	NS_cancer;large_intestine_cancer;liver_cancer;lung_cancer;oesophagus_cancer;pancreas_cancer;skin_cancer;stomach_cancer;urinary_tract_cancer;
Q8IX15	HOMEZ_HUMAN	Homeobox and leucine zipper protein Homez (Homeodomain leucine zipper-containing factor)	25	0.720	NS_cancer;cervix_cancer;kidney_cancer;large_intestine_cancer;liver_cancer;lung_cancer;oesophagus_cancer;skin_cancer;stomach_cancer;thyroid_cancer;urinary_tract_cancer;
Q8NFD5	ARI1B_HUMAN	AT-rich interactive domain-containing protein 1B (ARID domain-containing protein 1B) (BRG1-associated factor 250b) (BAF250B) (BRG1-binding protein hELD/OSA1) (Osa homolog 2) (hOsa2) (p250R)	57	0.719	A_breast_cancer_sample;Coffin_Siris/Intellectual_Disability;Mental_retardation_autosomal_dominant_12;NS_cancer;biliary_tract_cancer;breast_cancer;central_nervous_system_cancer;cervix_cancer;endometrium_cancer;large_intestine_cancer;liver_cancer;lung_cancer;pancreas_cancer;prostate_cancer;skin_cancer;soft_tissue_cancer;stomach_cancer;thyroid_cancer;upper_aerodigestive_tract_cancer;
Q9UHB7	AFF4_HUMAN	AF4/FMR2 family member 4 (ALL1-fused gene from chromosome 5q31 protein) (Protein AF-5q31) (Major CDK9 elongation factor-associated protein)	32	0.719	Chops_syndrome;breast_cancer;endometrium_cancer;kidney_cancer;large_intestine_cancer;liver_cancer;lung_cancer;oesophagus_cancer;pancreas_cancer;prostate_cancer;skin_cancer;stomach_cancer;upper_aerodigestive_tract_cancer;urinary_tract_cancer;
Q14152	EIF3A_HUMAN	Eukaryotic translation initiation factor 3 subunit A (eIF3a) (Eukaryotic translation initiation factor 3 subunit 10) (eIF-3-theta) (eIF3 p167) (eIF3 p180) (eIF3 p185)	39	0.718	NS_cancer;breast_cancer;cervix_cancer;endometrium_cancer;large_intestine_cancer;liver_cancer;lung_cancer;oesophagus_cancer;prostate_cancer;skin_cancer;stomach_cancer;upper_aerodigestive_tract_cancer;urinary_tract_cancer;
Q9NYV4	CDK12_HUMAN	Cyclin-dependent kinase 12 (EC 2.7.11.22) (EC 2.7.11.23) (Cdc2-related kinase, arginine/serine-rich) (CrkRS) (Cell division cycle 2-related protein kinase 7) (CDC2-related protein kinase 7) (Cell division protein kinase 12) (hCDK12)	35	0.714	Adenocarcinoma_of_lung;NS_cancer;breast_cancer;cervix_cancer;endometrium_cancer;large_intestine_cancer;liver_cancer;oesophagus_cancer;ovary_cancer;pancreas_cancer;prostate_cancer;skin_cancer;stomach_cancer;urinary_tract_cancer;
O43670	ZN207_HUMAN	BUB3-interacting and GLEBS motif-containing protein ZNF207 (BuGZ) (hBuGZ) (Zinc finger protein 207)	28	0.714	NS_cancer;breast_cancer;haematopoietic_and_lymphoid_tissue_cancer;large_intestine_cancer;liver_cancer;lung_cancer;oesophagus_cancer;skin_cancer;stomach_cancer;thyroid_cancer;urinary_tract_cancer;
Q6ZVF9	GRIN3_HUMAN	G protein-regulated inducer of neurite outgrowth 3 (GRIN3)	21	0.714	NS_cancer;central_nervous_system_cancer;large_intestine_cancer;liver_cancer;lung_cancer;prostate_cancer;skin_cancer;thyroid_cancer;upper_aerodigestive_tract_cancer;urinary_tract_cancer;
Q8N5F7	NKAP_HUMAN	NF-kappa-B-activating protein	14	0.714	breast_cancer;cervix_cancer;endometrium_cancer;large_intestine_cancer;liver_cancer;ovary_cancer;pancreas_cancer;stomach_cancer;
Q8N5C8	TAB3_HUMAN	TGF-beta-activated kinase 1 and MAP3K7-binding protein 3 (Mitogen-activated protein kinase kinase kinase 7-interacting protein 3) (NF-kappa-B-activating protein 1) (TAK1-binding protein 3) (TAB-3) (TGF-beta-activated kinase 1-binding protein 3)	14	0.714	breast_cancer;central_nervous_system_cancer;endometrium_cancer;kidney_cancer;large_intestine_cancer;lung_cancer;oesophagus_cancer;pancreas_cancer;skin_cancer;urinary_tract_cancer;
Q86VQ1	GLCI1_HUMAN	Glucocorticoid-induced transcript 1 protein	14	0.714	endometrium_cancer;large_intestine_cancer;liver_cancer;ovary_cancer;skin_cancer;upper_aerodigestive_tract_cancer;
P15311	EZRI_HUMAN	Ezrin (Cytovillin) (Villin-2) (p81)	14	0.714	autonomic_ganglia_cancer;central_nervous_system_cancer;haematopoietic_and_lymphoid_tissue_cancer;large_intestine_cancer;liver_cancer;lung_cancer;pancreas_cancer;prostate_cancer;skin_cancer;stomach_cancer;
Q32P51	RA1L2_HUMAN	Heterogeneous nuclear ribonucleoprotein A1-like 2 (hnRNP A1-like 2) (hnRNP core protein A1-like 2)	7	0.714	haematopoietic_and_lymphoid_tissue_cancer;large_intestine_cancer;liver_cancer;pancreas_cancer;skin_cancer;
Q9BT49	THAP7_HUMAN	THAP domain-containing protein 7	7	0.714	breast_cancer;liver_cancer;oesophagus_cancer;prostate_cancer;upper_aerodigestive_tract_cancer;
Q96NT1	NP1L5_HUMAN	Nucleosome assembly protein 1-like 5 (Down-regulated in liver malignancy)	7	0.714	large_intestine_cancer;liver_cancer;oesophagus_cancer;urinary_tract_cancer;
O15347	HMGB3_HUMAN	High mobility group protein B3 (High mobility group protein 2a) (HMG-2a) (High mobility group protein 4) (HMG-4)	7	0.714	endometrium_cancer;large_intestine_cancer;skin_cancer;
Q9P2E9	RRBP1_HUMAN	Ribosome-binding protein 1 (180 kDa ribosome receptor homolog) (RRp) (ES/130-related protein) (Ribosome receptor protein)	45	0.711	biliary_tract_cancer;bone_cancer;breast_cancer;endometrium_cancer;haematopoietic_and_lymphoid_tissue_cancer;kidney_cancer;large_intestine_cancer;liver_cancer;lung_cancer;oesophagus_cancer;ovary_cancer;pancreas_cancer;prostate_cancer;skin_cancer;small_intestine_cancer;stomach_cancer;urinary_tract_cancer;
Q04323	UBXN1_HUMAN	UBX domain-containing protein 1 (SAPK substrate protein 1) (UBA/UBX 33.3 kDa protein)	38	0.711	autonomic_ganglia_cancer;biliary_tract_cancer;endometrium_cancer;haematopoietic_and_lymphoid_tissue_cancer;large_intestine_cancer;liver_cancer;lung_cancer;oesophagus_cancer;pancreas_cancer;prostate_cancer;skin_cancer;stomach_cancer;upper_aerodigestive_tract_cancer;
Q15648	MED1_HUMAN	Mediator of RNA polymerase II transcription subunit 1 (Activator-recruited cofactor 205 kDa component) (ARC205) (Mediator complex subunit 1) (Peroxisome proliferator-activated receptor-binding protein) (PBP) (PPAR-binding protein) (Thyroid hormone receptor-associated protein complex 220 kDa component) (Trap220) (Thyroid receptor-interacting protein 2) (TR-interacting protein 2) (TRIP-2) (Vitamin …	31	0.710	breast_cancer;cervix_cancer;endometrium_cancer;haematopoietic_and_lymphoid_tissue_cancer;large_intestine_cancer;liver_cancer;lung_cancer;oesophagus_cancer;prostate_cancer;skin_cancer;upper_aerodigestive_tract_cancer;urinary_tract_cancer;
P04198	MYCN_HUMAN	N-myc proto-oncogene protein (Class E basic helix-loop-helix protein 37) (bHLHe37)	24	0.708	Feingold_syndrome_1;breast_cancer;central_nervous_system_cancer;endometrium_cancer;kidney_cancer;large_intestine_cancer;liver_cancer;ovary_cancer;pancreas_cancer;skin_cancer;upper_aerodigestive_tract_cancer;
Q5T8P6	RBM26_HUMAN	RNA-binding protein 26 (CTCL tumor antigen se70-2) (RNA-binding motif protein 26)	109	0.706	autonomic_ganglia_cancer;biliary_tract_cancer;bone_cancer;breast_cancer;central_nervous_system_cancer;cervix_cancer;endometrium_cancer;haematopoietic_and_lymphoid_tissue_cancer;kidney_cancer;large_intestine_cancer;liver_cancer;lung_cancer;oesophagus_cancer;pancreas_cancer;skin_cancer;stomach_cancer;thyroid_cancer;urinary_tract_cancer;
Q9ULX6	AKP8L_HUMAN	A-kinase anchor protein 8-like (AKAP8-like protein) (Helicase A-binding protein 95) (HAP95) (Homologous to AKAP95 protein) (HA95) (Neighbor of A-kinase-anchoring protein 95) (Neighbor of AKAP95)	102	0.706	NS_cancer;bone_cancer;breast_cancer;central_nervous_system_cancer;cervix_cancer;endometrium_cancer;haematopoietic_and_lymphoid_tissue_cancer;kidney_cancer;large_intestine_cancer;liver_cancer;lung_cancer;oesophagus_cancer;ovary_cancer;pancreas_cancer;pleura_cancer;prostate_cancer;salivary_gland_cancer;skin_cancer;soft_tissue_cancer;stomach_cancer;thyroid_cancer;upper_aerodigestive_tract_cancer;uri…
Q6ZN04	MEX3B_HUMAN	RNA-binding protein MEX3B (RING finger and KH domain-containing protein 3) (RING finger protein 195)	34	0.706	NS_cancer;breast_cancer;endometrium_cancer;large_intestine_cancer;liver_cancer;lung_cancer;oesophagus_cancer;prostate_cancer;skin_cancer;stomach_cancer;thyroid_cancer;upper_aerodigestive_tract_cancer;
Q86VM9	ZCH18_HUMAN	Zinc finger CCCH domain-containing protein 18 (Nuclear protein NHN1)	17	0.706	NS_cancer;endometrium_cancer;kidney_cancer;large_intestine_cancer;liver_cancer;oesophagus_cancer;skin_cancer;stomach_cancer;upper_aerodigestive_tract_cancer;
O60885	BRD4_HUMAN	Bromodomain-containing protein 4 (Protein HUNK1)	138	0.703	bone_cancer;breast_cancer;central_nervous_system_cancer;cervix_cancer;endometrium_cancer;haematopoietic_and_lymphoid_tissue_cancer;kidney_cancer;large_intestine_cancer;liver_cancer;lung_cancer;oesophagus_cancer;ovary_cancer;prostate_cancer;skin_cancer;small_intestine_cancer;soft_tissue_cancer;stomach_cancer;thyroid_cancer;upper_aerodigestive_tract_cancer;urinary_tract_cancer;
Q01804	OTUD4_HUMAN	OTU domain-containing protein 4 (EC 3.4.19.12) (HIV-1-induced protein HIN-1)	47	0.702	Variant_of_unknown_significance;central_nervous_system_cancer;endometrium_cancer;haematopoietic_and_lymphoid_tissue_cancer;large_intestine_cancer;liver_cancer;lung_cancer;ovary_cancer;prostate_cancer;skin_cancer;stomach_cancer;thyroid_cancer;upper_aerodigestive_tract_cancer;urinary_tract_cancer;
P78312	F193A_HUMAN	Protein FAM193A (Protein IT14)	107	0.701	NS_cancer;biliary_tract_cancer;bone_cancer;breast_cancer;central_nervous_system_cancer;cervix_cancer;genital_tract_cancer;kidney_cancer;large_intestine_cancer;liver_cancer;lung_cancer;oesophagus_cancer;pancreas_cancer;prostate_cancer;skin_cancer;small_intestine_cancer;soft_tissue_cancer;stomach_cancer;thyroid_cancer;upper_aerodigestive_tract_cancer;urinary_tract_cancer;
O14513	NCKP5_HUMAN	Nck-associated protein 5 (NAP-5) (Peripheral clock protein)	97	0.701	NS_cancer;breast_cancer;central_nervous_system_cancer;cervix_cancer;endometrium_cancer;haematopoietic_and_lymphoid_tissue_cancer;large_intestine_cancer;liver_cancer;lung_cancer;oesophagus_cancer;pancreas_cancer;peritoneum_cancer;pleura_cancer;skin_cancer;stomach_cancer;thyroid_cancer;upper_aerodigestive_tract_cancer;
Q05519	SRS11_HUMAN	Serine/arginine-rich splicing factor 11 (Arginine-rich 54 kDa nuclear protein) (p54) (Splicing factor, arginine/serine-rich 11)	30	0.700	breast_cancer;central_nervous_system_cancer;endometrium_cancer;large_intestine_cancer;liver_cancer;lung_cancer;prostate_cancer;skin_cancer;thyroid_cancer;upper_aerodigestive_tract_cancer;
O75400	PR40A_HUMAN	Pre-mRNA-processing factor 40 homolog A (Fas ligand-associated factor 1) (Formin-binding protein 11) (Formin-binding protein 3) (Huntingtin yeast partner A) (Huntingtin-interacting protein 10) (HIP-10) (Huntingtin-interacting protein A) (Renal carcinoma antigen NY-REN-6)	30	0.700	breast_cancer;endometrium_cancer;large_intestine_cancer;liver_cancer;lung_cancer;skin_cancer;upper_aerodigestive_tract_cancer;
Q9UHD9	UBQL2_HUMAN	Ubiquilin-2 (Chap1) (DSK2 homolog) (Protein linking IAP with cytoskeleton 2) (PLIC-2) (hPLIC-2) (Ubiquitin-like product Chap1/Dsk2)	20	0.700	Amyotrophic_lateral_sclerosis_15_with_or_without_frontotemporal_dementia;amyotrophic_lateral_sclerosis_15_with_or_without_frontotemporal_dementia;breast_cancer;endometrium_cancer;large_intestine_cancer;lung_cancer;ovary_cancer;
Q9NX58	LYAR_HUMAN	Cell growth-regulating nucleolar protein	10	0.700	large_intestine_cancer;liver_cancer;prostate_cancer;skin_cancer;upper_aerodigestive_tract_cancer;
Q96BK5	PINX1_HUMAN	PIN2/TERF1-interacting telomerase inhibitor 1 (Liver-related putative tumor suppressor) (Pin2-interacting protein X1) (Protein 67-11-3) (TRF1-interacting protein 1)	10	0.700	bone_cancer;endometrium_cancer;large_intestine_cancer;lung_cancer;skin_cancer;soft_tissue_cancer;stomach_cancer;upper_aerodigestive_tract_cancer;
Q6DKI7	PVRIG_HUMAN	Transmembrane protein PVRIG (CD112 receptor) (CD112R) (Poliovirus receptor-related immunoglobulin domain-containing protein)	10	0.700	autonomic_ganglia_cancer;breast_cancer;endometrium_cancer;haematopoietic_and_lymphoid_tissue_cancer;large_intestine_cancer;oesophagus_cancer;skin_cancer;upper_aerodigestive_tract_cancer;
O75381	PEX14_HUMAN	Peroxisomal membrane protein PEX14 (PTS1 receptor-docking protein) (Peroxin-14) (Peroxisomal membrane anchor protein PEX14)	10	0.700	NS_cancer;Zellweger_syndrome;breast_cancer;endometrium_cancer;large_intestine_cancer;

## Sheet: Diseases in HuVarBase
Disease	Nmut(MLO)	Nmut(PC)	Nmut(ND)	Nmut(drop)	Nmut(D)/Nmut(tot)	Proteins (MLO)	Proteins (PC)
Colorectal_cancer_susceptibility_to	728	0	0	728	1.0000	P25054;Q07864;
Ataxia-telangiectasia_syndrome	689	0	0	689	1.0000	Q13315;
Familial_adenomatous_polyposis_1	464	0	0	464	1.0000	P25054;
Colorectal_cancer_susceptibility_to_12	362	0	0	362	1.0000	Q07864;
Neurofibromatosis_type_1	354	0	0	354	1.0000	P21359;
Dilated_cardiomyopathy_1G	342	0	0	342	1.0000	P31040;Q8WZ42;
Limb-girdle_muscular_dystrophy_type_2J	336	0	0	336	1.0000	Q8WZ42;
Distal_myopathy_Markesbery-Griggs_type	323	0	0	323	1.0000	Q8WZ42;
Hereditary_myopathy_with_early_respiratory_failure	319	0	0	319	1.0000	Q8WZ42;
Myopathy_early-onset_with_fatal_cardiomyopathy	318	0	0	318	1.0000	Q8WZ42;
Emery-Dreifuss_muscular_dystrophy	10	266	0	276	1.0000	P02545;Q13642;	P50402;Q8NF91;Q8WXH0;
Neuroblastoma	244	3	0	247	1.0000	O60333;P01106;P04637;P45985;P45985-2;Q9UM73;	P11362;Q99453;
Colorectal_cancer_10	207	0	0	207	1.0000	P28340;
Microcephaly_normal_intelligence_and_immunodeficiency	147	0	0	147	1.0000	O60934;
Kabuki_syndrome	110	0	0	110	1.0000	O14686;O15550;
Werner_syndrome	109	0	0	109	1.0000	Q14191;
Neuroblastoma_3	94	0	0	94	1.0000	Q9UM73;
Autosomal_recessive_polycystic_kidney_disease	3	90	0	93	1.0000	P98161;	P08F94;
Bloom_syndrome	91	0	0	91	1.0000	P54132;
Paragangliomas_5	86	0	0	86	1.0000	P31040;
Parkinson_disease_8_autosomal_dominant	84	0	0	84	1.0000	Q5S007;
Osteogenesis_imperfecta_type_I	42	35	0	77	1.0000	P02452;	P08123;
Ehlers-Danlos_syndrome_classic_type	41	36	0	77	1.0000	P20908;	P05997;
Duchenne_muscular_dystrophy	65	0	0	65	1.0000	P11532;
Hereditary_cutaneous_melanoma	58	0	0	58	1.0000	P11802;P42771;
Arrhythmogenic_right_ventricular_cardiomyopathy_type_8	58	0	0	58	1.0000	P15924;
Rubinstein-Taybi_syndrome	33	24	0	57	1.0000	Q09472;	Q92793;
Spastic_ataxia_Charlevoix-Saguenay_type	56	0	0	56	1.0000	Q9NZJ4;
Renal_hamartomas_nephroblastomatosis_and_fetal_gigantism	54	0	0	54	1.0000	Q8IYB7;
Cardiomyopathy_dilated_with_woolly_hair_and_keratoderma	54	0	0	54	1.0000	P15924;
Hereditary_nonpolyposis_colorectal_cancer_type_5	50	0	0	50	1.0000	P52701;
Spastic_paraplegia_11_autosomal_recessive	48	0	0	48	1.0000	Q96JI7;
Homocystinuria_due_to_CBS_deficiency	47	0	0	47	1.0000	P0DN79;P35520;P35520-2;
Dyskeratosis_congenita_autosomal_dominant_2	45	0	0	45	1.0000	O14746;
Dilated_cardiomyopathy_1DD	44	0	0	44	1.0000	P45379;Q5T481;
Ectodermal_dysplasia_skin_fragility_syndrome	42	0	0	42	1.0000	P15924;Q13835;
Ehlers-Danlos_syndrome_type_7A	23	19	0	42	1.0000	P02452;P20908;	P05997;
Osteogenesis_imperfecta_recessive_perinatal_lethal	28	12	0	40	1.0000	P02452;	P08123;
Hyper-IgE_syndrome	5	35	0	40	1.0000	O95394;P40763;	Q8NF50;
Progressive_familial_heart_block	13	26	0	39	1.0000	P15924;Q14524;	Q8TD43;
Dyskeratosis_congenita_X-linked	38	0	0	38	1.0000	O60832;
PTEN_hamartoma_tumor_syndrome	37	0	0	37	1.0000	P60484;
Myopathy_distal_1	35	0	0	35	1.0000	P12883;
Ataxia_with_Oculomotor_Apraxia	3	32	0	35	1.0000	Q7Z2E3;	Q7Z333;
FLNB-Related_Spectrum_Disorders	32	0	0	32	1.0000	O75369;
Smith-Lemli-Opitz_syndrome	30	0	0	30	1.0000	Q9UBM7;
Moyamoya_disease_2	30	0	0	30	1.0000	Q63HN8;
Adrenoleukodystrophy	30	0	0	30	1.0000	P33897;
SCID_due_to_absent_class_II_HLA_antigens	21	9	0	30	1.0000	P33076;	O00287;P48382;
Skin_fragility_woolly_hair_syndrome	28	0	0	28	1.0000	P15924;
Syndactyly_Cenani_Lenz_type	27	0	0	27	1.0000	O75096;
Perry_syndrome	27	0	0	27	1.0000	Q14203;
Naxos_disease	27	0	0	27	1.0000	P14923;
Maturity-onset_diabetes_of_the_young_type_3	27	0	0	27	1.0000	P20823;
Stickler_Syndrome_Recessive	15	12	0	27	1.0000	Q14055;	P20849;
Osteogenesis_imperfecta_with_normal_sclerae_dominant_form	13	14	0	27	1.0000	P02452;	P08123;
Dilated_cardiomyopathy_1HH	26	0	0	26	1.0000	O95817;
Osteogenesis_imperfecta_type_III	12	14	0	26	1.0000	P02452;	P08123;
Townes-Brocks_syndrome_1	25	0	0	25	1.0000	Q9NSC2;
Myofibrillar_myopathy_BAG3-related	25	0	0	25	1.0000	O95817;
Epidermolysis_bullosa_lethal_acantholytic	25	0	0	25	1.0000	P15924;
Dyskeratosis_Congenita_Recessive	11	14	0	25	1.0000	O14746;Q9BUR4;Q9NX24;	Q2NKJ3;
Myofibrillar_Myopathy_Dominant	10	15	0	25	1.0000	O95817;P02511;	O75112;O75190;Q9UBF9;
Nicolaides-Baraitser_syndrome	24	0	0	24	1.0000	P51531;
Kabuki_syndrome_1	24	0	0	24	1.0000	O14686;
Primary_autosomal_recessive_microcephaly_2	23	0	0	23	1.0000	O43379;
Primary_Microcephaly_2_With_or_Without_Cortical_Malformations	22	0	0	22	1.0000	O43379;
MYH9-related_disorder	22	0	0	22	1.0000	P35579;
Sick_sinus_syndrome	15	7	0	22	1.0000	Q14524;	P13533;Q13424;Q9Y3Q4;
Inclusion_Body_Myopathy_Dominant	21	0	0	21	1.0000	O15287;P55072;Q9UKX2;
Familial_colorectal_cancer	21	0	0	21	1.0000	P25054;Q92993;
Motor_neuron_disease	11	10	0	21	1.0000	P00441;Q13148;Q9UHD2;	Q96CV9;Q96PY6;
Hypophosphatemic_Rickets_Recessive	10	11	0	21	1.0000	P22413;	Q13316;
Trichohepatoenteric_syndrome	20	0	0	20	1.0000	Q15477;
Leprechaunism_syndrome	20	0	0	20	1.0000	P06213;
Glycogen_storage_disease_type_III	20	0	0	20	1.0000	P35573;
Familial_dysautonomia	20	0	0	20	1.0000	O95163;
Arrhythmogenic_right_ventricular_cardiomyopathy_type_12	20	0	0	20	1.0000	P14923;
APC-Associated_Polyposis_Disorders	20	0	0	20	1.0000	P25054;
Osteogenesis_Imperfecta_Dominant	6	14	0	20	1.0000	P02452;	P08123;
Symmetrical_dyschromatosis_of_extremities	19	0	0	19	1.0000	P55265;
Myosin_storage_myopathy	19	0	0	19	1.0000	P12883;
Mowat-Wilson_syndrome	19	0	0	19	1.0000	O60315;
Hereditary_insensitivity_to_pain_with_anhidrosis	19	0	0	19	1.0000	P04629;
Paget_disease_of_bone	8	11	0	19	1.0000	Q13501;	Q8N1G0;Q9Y6Q6;
Scapuloperoneal_myopathy	18	0	0	18	1.0000	P12883;Q13642;
Neuroblastoma_Susceptibility	18	0	0	18	1.0000	Q9UM73;
Ichthyosis_bullosa_of_Siemens	18	0	0	18	1.0000	P35908;
Early_infantile_epileptic_encephalopathy_12	14	4	0	18	1.0000	Q96T60;	Q9NQ66;
Parathyroid_carcinoma	17	0	0	17	1.0000	Q6P1J9;
Left_ventricular_noncompaction_6	17	0	0	17	1.0000	P45379;
Insulin-resistant_diabetes_mellitus_AND_acanthosis_nigricans	17	0	0	17	1.0000	P06213;
Charcot-Marie-Tooth_disease_axonal_type_2O	17	0	0	17	1.0000	Q14204;
C-like_syndrome	17	0	0	17	1.0000	Q8IXJ9;
Ataxia-telangiectasia-like_disorder_1	17	0	0	17	1.0000	P49959;
ATR-X_syndrome	17	0	0	17	1.0000	P46100;
Acrodysostosis	5	12	0	17	1.0000	P10644;	Q08499;
Cornelia_de_Lange_Syndrome	3	14	0	17	1.0000	Q9UQE7;	Q6KC79;
Familial_hypoplastic_glomerulocystic_kidney	1	16	0	17	1.0000	Q02962;	P35680;
Greig_cephalopolysyndactyly_syndrome	16	0	0	16	1.0000	P10071;
Charcot-Marie-Tooth_disease_type_2E	16	0	0	16	1.0000	P07196;
Bifunctional_peroxisomal_enzyme_deficiency	16	0	0	16	1.0000	P51659;
Aortic_valve_disease_2	10	6	0	16	1.0000	O43541;	Q99593;
Renal_tubular_acidosis_proximal_with_ocular_abnormalities_and_mental_retardation	15	0	0	15	1.0000	Q9Y6R1;
Pallister-Hall_syndrome	15	0	0	15	1.0000	P10071;
Dementia_Deafness_and_Sensory_Neuropathy	15	0	0	15	1.0000	P26358;
Congenital_muscular_hypertrophy-cerebral_syndrome	15	0	0	15	1.0000	Q14683;
Chronic_progressive_multiple_sclerosis	15	0	0	15	1.0000	P09651;
Arterial_calcification_of_infancy	15	0	0	15	1.0000	P22413;
Mental_retardation_X-linked_syndromic_turner_type	14	0	0	14	1.0000	Q7Z6Z7;
Immunodeficiency_31C	14	0	0	14	1.0000	P42224;
Familial_partial_lipodystrophy_2	14	0	0	14	1.0000	P02545;
Cutis_laxa_autosomal_dominant	14	0	0	14	1.0000	P15502;P54886;
Cornelia_de_Lange_syndrome_3	14	0	0	14	1.0000	Q9UQE7;
Familial_cardiomyopathy	13	1	0	14	1.0000	P12883;	Q53GG5;
Amelogenesis_Imperfecta_Dominant	3	11	0	14	1.0000	O60479;	Q9NRM1;
Spastic_paraplegia_39	13	0	0	13	1.0000	Q8IY17;
Natural_killer_cell_and_glucocorticoid_deficiency_with_DNA_repair_defect	13	0	0	13	1.0000	P33991;
Genetic_prion_diseases	13	0	0	13	1.0000	P04156;
Amyotrophic_lateral_sclerosis_type_10	13	0	0	13	1.0000	Q13148;
SUDDEN_INFANT_DEATH_SYNDROME	4	9	0	13	1.0000	Q14524;	P51787;Q12809;
Supravalvular_aortic_stenosis	12	0	0	12	1.0000	P15502;
Pineal_hyperplasia_AND_diabetes_mellitus_syndrome	12	0	0	12	1.0000	P06213;
MYH9_related_disorders	12	0	0	12	1.0000	P35579;
Frank_Ter_Haar_syndrome	12	0	0	12	1.0000	A1X283;
Epileptic_encephalopathy_early_infantile_54	12	0	0	12	1.0000	Q00839;
Dermatofibrosis_lenticularis_disseminata	12	0	0	12	1.0000	Q9Y2U8;
Deafness_X-linked_5	12	0	0	12	1.0000	O95831;
Chronic_granulomatous_disease_autosomal_recessive_cytochrome_b-positive_type_2	12	0	0	12	1.0000	P19878;
Carcinoma_of_pancreas	12	0	0	12	1.0000	Q8WX93;
Benign_scapuloperoneal_muscular_dystrophy_with_cardiomyopathy	12	0	0	12	1.0000	P02545;
46,XY_sex_reversal_type_1	12	0	0	12	1.0000	Q05066;
Wilms_tumor_aniridia_genitourinary_anomalies_and_mental_retardation_syndrome	11	1	0	12	1.0000	P19544;	P26367;
Long_QT_syndrome_3	11	0	0	11	1.0000	Q14524;
Glucocorticoid_resistance_generalized	11	0	0	11	1.0000	P04150;
Familial_restrictive_cardiomyopathy_3	11	0	0	11	1.0000	P45379;
Drash_syndrome	11	0	0	11	1.0000	P19544;
Hypotension	2	9	0	11	1.0000	P42330;Q99612;	Q6ZN30;
Meningioma_familial	10	0	0	10	1.0000	P60484;Q969G3;
Melnick-Fraser_syndrome	10	0	0	10	1.0000	Q15475;Q99502;
Hutchinson-Gilford_syndrome	10	0	0	10	1.0000	P02545;
Hereditary_coproporphyria	10	0	0	10	1.0000	P36551;
Familial_hypertrophic_cardiomyopathy_20	10	0	0	10	1.0000	Q0ZGT2;
Dilated_cardiomyopathy_1N	10	0	0	10	1.0000	O15273;
Dilated_cardiomyopathy_1CC	10	0	0	10	1.0000	Q0ZGT2;
Charcot-Marie-Tooth_disease_type_2F	10	0	0	10	1.0000	P04792;
Bone_marrow_failure_syndrome_1	10	0	0	10	1.0000	O76094;
Achalasia-Addisonianism-Alacrima_(Triple-A)_Syndrome	10	0	0	10	1.0000	Q9NRG9;
Kugelberg-Welander_disease	9	0	0	9	1.0000	Q16637;
Greenberg_dysplasia	9	0	0	9	1.0000	Q14739;
Gerstmann-Straussler-Scheinker_syndrome	9	0	0	9	1.0000	P04156;
Geroderma_osteodysplastica	9	0	0	9	1.0000	Q5T7V8;
Frasier_syndrome	9	0	0	9	1.0000	P19544;
Cleidocranial_dysostosis	9	0	0	9	1.0000	Q13950;
Autoimmune_disease_multisystem_infantile-onset_1	9	0	0	9	1.0000	P40763;
Carney_complex	8	1	0	9	1.0000	P10644;	P13535;
Early_Infantile_Epileptic_Encephalopathy_Autosomal_Recessive	4	5	0	9	1.0000	Q9H936;	Q9NQ66;
Axenfeld-Rieger_syndrome_type_1	1	8	0	9	1.0000	Q9NQX1;	Q99697;
Troyer_syndrome	8	0	0	8	1.0000	Q8N0X7;
Pigmentary_pallidal_degeneration	8	0	0	8	1.0000	Q9BZ23;
Neurofibromatosis_familial_spinal	8	0	0	8	1.0000	P21359;
Hepatic_failure_early-onset_and_neurologic_disorder_due_to_cytochrome_C_oxidase_deficiency	8	0	0	8	1.0000	O75880;
HNSHA_due_to_aldolase_A_deficiency	8	0	0	8	1.0000	P04075;
GATA-1-related_thrombocytopenia_with_dyserythropoiesis	8	0	0	8	1.0000	P15976;
Familial_multiple_polyposis_syndrome	8	0	0	8	1.0000	P25054;
Becker_muscular_dystrophy	8	0	0	8	1.0000	P11532;
Atelosteogenesis_type_1	8	0	0	8	1.0000	O75369;
Spinal_muscular_atrophy_lower_extremity_predominant_2_autosomal_dominant	7	0	0	7	1.0000	Q8TD16;
Rhabdoid_tumor_predisposition_syndrome_1	7	0	0	7	1.0000	Q12824;
Relapsing_remitting_multiple_sclerosis	7	0	0	7	1.0000	P09651;
Pseudohypoaldosteronism_type_2B	7	0	0	7	1.0000	Q96J92;
Partial_albinism	7	0	0	7	1.0000	O43623;P10721;
Neurofibromatosis-Noonan_syndrome	7	0	0	7	1.0000	P21359;
Multicentric_osteolysis_nephropathy	7	0	0	7	1.0000	Q9Y5Q3;
Mental_retardation_autosomal_dominant_24	7	0	0	7	1.0000	O75398;
Mandibuloacral_dysostosis	7	0	0	7	1.0000	P02545;
Lethal_arthrogryposis_with_anterior_horn_cell_disease	7	0	0	7	1.0000	Q53GS7;
Leber_congenital_amaurosis_9	7	0	0	7	1.0000	Q9HAN9;
Infantile_cortical_hyperostosis	7	0	0	7	1.0000	P02452;
GLUT1_deficiency_syndrome_1_autosomal_recessive	7	0	0	7	1.0000	P11166;
Congenital_muscular_dystrophy_LMNA-related	7	0	0	7	1.0000	P02545;
Chilblain_Lupus	7	0	0	7	1.0000	Q9Y3Z3;
Charcot-Marie-Tooth_disease_dominant_intermediate_C	7	0	0	7	1.0000	P54577;
Borjeson-Forssman-Lehmann_syndrome	7	0	0	7	1.0000	Q8IWS0;
Amyotrophic_lateral_sclerosis_type_6	7	0	0	7	1.0000	P35637;
46,XY_sex_reversal_type_6	7	0	0	7	1.0000	Q13233;
Mental_retardation_3_X-linked	6	1	0	7	1.0000	P51610;	Q96EK4;
Peripheral_axonal_neuropathy	6	0	0	6	1.0000	P41250;
Myopathy_with_postural_muscle_atrophy_X-linked	6	0	0	6	1.0000	Q13642;
Microcephaly_with_mental_retardation_and_digital_anomalies	6	0	0	6	1.0000	Q99708;
Hypomyelination_with_brainstem_and_spinal_cord_involvement_and_leg_spasticity	6	0	0	6	1.0000	P14868;
Granulomatous_disease_chronic_autosomal_recessive_cytochrome_b-negative	6	0	0	6	1.0000	P13498;
Fechtner_syndrome	6	0	0	6	1.0000	P35579;
FG_syndrome_4	6	0	0	6	1.0000	O14936;
Epileptic_encephalopathy_early_infantile_36	6	0	0	6	1.0000	Q9NP73;
Dystonia_6_torsion	6	0	0	6	1.0000	Q9NVV9;
Distal_hereditary_motor_neuronopathy_type_2B	6	0	0	6	1.0000	P04792;
Carnitine_palmitoyltransferase_II_deficiency_infantile	6	0	0	6	1.0000	P23786;
CafeÃÅ-au-lait_macules_with_pulmonary_stenosis	6	0	0	6	1.0000	P21359;
Barakat_syndrome	6	0	0	6	1.0000	P23771;
Atelosteogenesis_type_3	6	0	0	6	1.0000	O75369;
Amyotrophic_lateral_sclerosis_15_with_or_without_frontotemporal_dementia	6	0	0	6	1.0000	Q9UHD9;
Aicardi-goutieres_syndrome_7	6	0	0	6	1.0000	Q9BYX4;
Leukodystrophy_hypomyelinating_2	1	5	0	6	1.0000	O95721;	Q5T442;
vulva_cancer	5	0	0	5	1.0000	P04637;P35222;P42771;
Sifrim-Hitz-Weiss_syndrome	5	0	0	5	1.0000	Q14839;Q14839-2;
Prostate_cancer_somatic	5	0	0	5	1.0000	Q99612;Q9Y6D9;
Parkinson_disease_11	5	0	0	5	1.0000	Q6Y7W6;
Mental_retardation_autosomal_dominant_31	5	0	0	5	1.0000	Q00577;
May-Hegglin_anomaly	5	0	0	5	1.0000	P35579;
Lethal_Congenital_Contracture_Syndrome	5	0	0	5	1.0000	Q53GS7;
Feingold_syndrome_1	5	0	0	5	1.0000	P04198;
Deafness_with_labyrinthine_aplasia_microtia_and_microdontia_(LAMM)	5	0	0	5	1.0000	P11487;
Cowden_syndrome_1	5	0	0	5	1.0000	P60484;
Congenital_muscular_dystrophy-dystroglycanopathy_with_brain_and_eye_anomalies_type_A7	5	0	0	5	1.0000	A4D126;
Cerebral_dysgenesis_neuropathy_ichthyosis_and_palmoplantar_keratoderma_syndrome	5	0	0	5	1.0000	O95721;
Camptomelic_dysplasia	5	0	0	5	1.0000	P48436;
Branchiootorenal_Spectrum_Disorders	5	0	0	5	1.0000	Q15475;Q99502;
Adult_neuronal_ceroid_lipofuscinosis	5	0	0	5	1.0000	Q9NWW5;
Familial_restrictive_cardiomyopathy_1	1	4	0	5	1.0000	P02511;	P19429;
Vitamin_K-Dependent_Clotting_Factors	4	0	0	4	1.0000	P38435;
Treacher_Collins_syndrome_1	4	0	0	4	1.0000	Q13428;
Spinal_muscular_atrophy_type_II	4	0	0	4	1.0000	Q16637;
Severe_congenital_neutropenia_6_autosomal_recessive	4	0	0	4	1.0000	Q8N5M9;
Rubinstein-Taybi_syndrome_2	4	0	0	4	1.0000	Q09472;
Peroxisome_biogenesis_disorder_1B	4	0	0	4	1.0000	O43933;
Otofaciocervical_syndrome_1	4	0	0	4	1.0000	Q99502;
Neuroblastoma_1	4	0	0	4	1.0000	O60333;
Nemaline_myopathy_4	4	0	0	4	1.0000	P07951;
Myopathy_distal_2	4	0	0	4	1.0000	P43243;
Mental_retardation_autosomal_dominant_35	4	0	0	4	1.0000	Q14738;
Mental_retardation_X-linked_syndromic_33	4	0	0	4	1.0000	P21675;
Mental_retardation_X-linked_102	4	0	0	4	1.0000	O00571;
Mental_retardation-hypotonic_facies_syndrome_X-linked_1	4	0	0	4	1.0000	P46100;
Meier-Gorlin_syndrome_3	4	0	0	4	1.0000	Q9Y5N6;
Li-Fraumeni_syndrome_1	4	0	0	4	1.0000	P04637;
LEOPARD_syndrome_1	4	0	0	4	1.0000	Q06124;
Holoprosencephaly_4	4	0	0	4	1.0000	Q15583;
Hereditary_Essential_Tremor	4	0	0	4	1.0000	P35462;
Familial_hypertrophic_cardiomyopathy_9	4	0	0	4	1.0000	Q8WZ42;
Encephalopathy_acute_infection-induced_3_suceptibility_to	4	0	0	4	1.0000	P49792;
Dyskeratosis_congenita_autosomal_recessive_3	4	0	0	4	1.0000	Q9BUR4;
Desmoid_disease_hereditary	4	0	0	4	1.0000	P25054;
Congenital_disorder_of_glycosylation_type_1M	4	0	0	4	1.0000	Q9UPQ8;
Charcot-Marie-Tooth_disease_type_2L	4	0	0	4	1.0000	Q9UJY1;
Ceroid_lipofuscinosis_neuronal_6	4	0	0	4	1.0000	Q9NWW5;
Carney_complex_type_1	4	0	0	4	1.0000	P10644;
Brachydactyly_with_hypertension	4	0	0	4	1.0000	Q14432;
Spondylocostal_dysostosis_5	3	1	0	4	1.0000	Q9BYE0;	O95947;
MAPT-Related_Spectrum_Disorders	3	1	0	4	1.0000	P10636;	Q7Z3B3;
Febrile_seizures	1	3	0	4	1.0000	P21359;	Q15858;Q8WXG9;
Wilms_Tumor	3	0	0	3	1.0000	P19544;
Unverricht-Lundborg_syndrome	3	0	0	3	1.0000	P04080;
Spongiform_encephalopathy_with_neuropsychiatric_features	3	0	0	3	1.0000	P04156;
Renal_coloboma_syndrome	3	0	0	3	1.0000	Q02962;
Progressive_supranuclear_ophthalmoplegia	3	0	0	3	1.0000	P10636;
PILAROWSKI-BJORNSSON_SYNDROME	3	0	0	3	1.0000	O14646;
Nemaline_myopathy_1	3	0	0	3	1.0000	P06753;
Microphthalmia_syndromic_3	3	0	0	3	1.0000	P48431;
Meier-Gorlin_syndrome_2	3	0	0	3	1.0000	O43929;
Meacham_syndrome	3	0	0	3	1.0000	P19544;
Limb-girdle_muscular_dystrophy_type_1B	3	0	0	3	1.0000	P02545;
Leukodystrophy_Adult-Onset	3	0	0	3	1.0000	P20700;
Lattice_corneal_dystrophy_Type_III	3	0	0	3	1.0000	P09758;
Kallmann_syndrome_5	3	0	0	3	1.0000	Q9P2D1;
Intellectual_developmental_disorder_with_persistence_of_fetal_hemoglobin	3	0	0	3	1.0000	Q9H165;
Hypothyroidism_congenital_nongoitrous_6	3	0	0	3	1.0000	P10827;
Hypophosphatemic_Rickets_Dominant	3	0	0	3	1.0000	Q9GZV9;
Hoyeraal_Hreidarsson_syndrome	3	0	0	3	1.0000	O60832;
Hepatitis_c_virus_susceptibility_to	3	0	0	3	1.0000	P05787;
Familial_hypertrophic_cardiomyopathy_3	3	0	0	3	1.0000	P09493;
Emery-Dreifuss_muscular_dystrophy_3_autosomal_recessive	3	0	0	3	1.0000	P02545;
Dilated_cardiomyopathy-hypergonadotropic_hypogonadism_syndrome	3	0	0	3	1.0000	P02545;
Diffuse_mesangial_sclerosis	3	0	0	3	1.0000	P19544;
Diamond-Blackfan_anemia_10	3	0	0	3	1.0000	P62854;
DEAFNESS_AUTOSOMAL_RECESSIVE_107	3	0	0	3	1.0000	Q969T9;
Cortical_dysplasia_complex_with_other_brain_malformations_3	3	0	0	3	1.0000	O00139;
Congenital_disorder_of_glycosylation_type_1F	3	0	0	3	1.0000	O75352;
Congenital_absence_of_salivary_gland	3	0	0	3	1.0000	O15520;
Coenzyme_Q10_deficiency_Oculomotor_Apraxia_Type	3	0	0	3	1.0000	Q7Z2E3;
Chops_syndrome	3	0	0	3	1.0000	Q9UHB7;
Cerebellar_ataxia_deafness_and_narcolepsy_autosomal_dominant	3	0	0	3	1.0000	P26358;
Cataract_and_cardiomyopathy	3	0	0	3	1.0000	Q53H12;
Bruck_syndrome_2	3	0	0	3	1.0000	O00469;
Atrial_fibrillation_familial_10	3	0	0	3	1.0000	Q14524;
Alpha-B_crystallinopathy	3	0	0	3	1.0000	P02511;
Acampomelic_campomelic_dysplasia	3	0	0	3	1.0000	P48436;
Early_infantile_epileptic_encephalopathy_18	1	2	0	3	1.0000	Q09472;	Q5T011;
Syndromic_X-linked_mental_retardation_Cabezas_type	2	0	0	2	1.0000	Q13620;
Stickler_syndrome_type_5	2	0	0	2	1.0000	Q14055;
Sebastian_syndrome	2	0	0	2	1.0000	P35579;
Parkinson_disease_18	2	0	0	2	1.0000	Q04637;
Osteogenesis_imperfecta_type_1_mild	2	0	0	2	1.0000	P02452;
NEPHROTIC_SYNDROME_16	2	0	0	2	1.0000	Q63ZY3;
Muscular_dystrophy-dystroglycanopathy_(limb-girdle)_type_c_7	2	0	0	2	1.0000	A4D126;
Multiple_epiphyseal_dysplasia_2	2	0	0	2	1.0000	Q14055;
Mitochondrial_phosphate_carrier_deficiency	2	0	0	2	1.0000	Q00325;
Mitochondrial_complex_III_deficiency_nuclear_type_6	2	0	0	2	1.0000	P08574;
Micrognathia	2	0	0	2	1.0000	P51812;Q09472;
Microcephaly_with_chorioretinopathy_autosomal_recessive	2	0	0	2	1.0000	Q96RT7;
Metachondromatosis	2	0	0	2	1.0000	Q06124;
Mandibuloacral_dysplasia_with_type_A_lipodystrophy_atypical	2	0	0	2	1.0000	P02545;
Loeys-Dietz_syndrome_3	2	0	0	2	1.0000	P84022;
Lipoatrophy_with_Diabetes_Hepatic_Steatosis_Hypertrophic_Cardiomyopathy_and_Leukomelanodermic_Papules	2	0	0	2	1.0000	P02545;
Limb-girdle_muscular_dystrophy_type_1G	2	0	0	2	1.0000	O14979;
Laminopathy	2	0	0	2	1.0000	P02545;
Hypogonadotropic_hypogonadism_19_with_or_without_anosmia	2	0	0	2	1.0000	Q16828;
Focal_segmental_glomerulosclerosis_7	2	0	0	2	1.0000	Q02962;
FRONTOTEMPORAL_DEMENTIA_WITH_TDP43_INCLUSIONS_TARDBP-RELATED	2	0	0	2	1.0000	Q13148;
Epidermolysis_bullosa_simplex_Ogna_type	2	0	0	2	1.0000	Q15149;
Dyskeratosis_congenita_autosomal_recessive_6	2	0	0	2	1.0000	O95453;
Diabetes_mellitus_insulin-dependent_20	2	0	0	2	1.0000	P20823;
Deafness_autosomal_recessive_28	2	0	0	2	1.0000	Q9H2D6;
Deafness_autosomal_dominant_56	2	0	0	2	1.0000	P24821;
Congenital_stationary_night_blindness_X-linked	2	0	0	2	1.0000	Q9GZU5;
Congenital_myasthenic_syndrome_with_tubular_aggregates_1	2	0	0	2	1.0000	Q06210;
Congenital_heart_defects_multiple_types_2	2	0	0	2	1.0000	Q9NYJ8;
Amyotrophic_lateral_sclerosis_20	2	0	0	2	1.0000	P09651;
Amyotrophic_lateral_sclerosis_14_without_frontotemporal_dementia	2	0	0	2	1.0000	P55072;
Acquired_partial_lipodystrophy	2	0	0	2	1.0000	Q03252;
Absent_or_delayed_speech_development	2	0	0	2	1.0000	Q13627;
46,XY_sex_reversal_type_5	2	0	0	2	1.0000	Q14781;
microform_holoprosencephaly	1	1	0	2	1.0000	P10070;	P11362;
Sparse_scalp_hair	1	1	0	2	1.0000	P10070;	O14647;
Sparse_and_thin_eyebrow	1	1	0	2	1.0000	P10070;	O14647;
Postnatal_microcephaly	1	1	0	2	1.0000	P10070;	O14647;
Metastatic_pancreatic_neuroendocrine_tumours	1	1	0	2	1.0000	P46100;	P51587;
Infantile_spasms	1	1	0	2	1.0000	Q8NHM5;	Q03111;
Downturned_corners_of_mouth	1	1	0	2	1.0000	P10070;	O14647;
Abnormality_of_the_thumb	1	1	0	2	1.0000	Q09472;	Q92793;
Abnormality_of_the_pinna	1	1	0	2	1.0000	P10070;	O14647;
Abnormality_of_the_optic_nerve	1	1	0	2	1.0000	P10070;	O14647;
vagina_cancer	1	0	0	1	1.0000	P04637;
Xia-Gibbs_syndrome	1	0	0	1	1.0000	Q5TGY3;
Xeroderma_pigmentosum_group_C	1	0	0	1	1.0000	Q01831;
Visual_loss	1	0	0	1	1.0000	P21359;
Tremor_hereditary_essential_4	1	0	0	1	1.0000	P35637;
Thyroid_hormone_metabolism_abnormal	1	0	0	1	1.0000	Q96T21;
TERT-associated_disorder	1	0	0	1	1.0000	O14746;
Supravalvar_aortic_stenosis	1	0	0	1	1.0000	P15502;
Steinert_myotonic_dystrophy_syndrome	1	0	0	1	1.0000	Q09013;
Schizophrenia_15	1	0	0	1	1.0000	Q9BYB0;
SPINOCEREBELLAR_ATAXIA_AUTOSOMAL_RECESSIVE_26	1	0	0	1	1.0000	P18887;
SERUM_HDL_CHOLESTEROL_LEVEL_MODIFIER_OF	1	0	0	1	1.0000	P20823;
Renal_hypoplasia	1	0	0	1	1.0000	Q99502;
Pulmonary_valve_stenosis_(rare)	1	0	0	1	1.0000	Q5T481;
Pulmonary_atresia_with_intact_ventricular_septum	1	0	0	1	1.0000	P09493;
Psychomotor_retardation_epilepsy_and_craniofacial_dysmorphism	1	0	0	1	1.0000	Q8TAD8;
Prostate_cancer_hereditary_1	1	0	0	1	1.0000	Q05823;
Progressive_familial_intrahepatic_cholestasis_4	1	0	0	1	1.0000	Q9UDY2;
Oculopharyngeal_muscular_dystrophy	1	0	0	1	1.0000	Q86U42;
Oculomaxillofacial_dysostosis	1	0	0	1	1.0000	Q69YQ0;
OSTEOGENESIS_IMPERFECTA_TYPE_IIC	1	0	0	1	1.0000	P02452;
Nephronophthisis_16	1	0	0	1	1.0000	Q68DC2;
Myalgia	1	0	0	1	1.0000	P11166;
Microphthalmia_syndromic_11	1	0	0	1	1.0000	Q5SQQ9;
Metabolic_disease	1	0	0	1	1.0000	P02545;
Mental_retardation_with_panhypopituitarism_X-linked	1	0	0	1	1.0000	P41225;
Mental_retardation_autosomal_dominant_21	1	0	0	1	1.0000	P49711;
Mental_retardation_autosomal_dominant_12	1	0	0	1	1.0000	Q8NFD5;
Mental_retardation_X-linked_syndromic_Bain_type	1	0	0	1	1.0000	P55795;
Mental_retardation_X-linked_syndromic_34	1	0	0	1	1.0000	Q15233;
Long_QT_syndrome_drug-associated	1	0	0	1	1.0000	Q14524;
Kuru_protection_against	1	0	0	1	1.0000	P04156;
Invasive_pneumococcal_disease_recurrent_isolated_2	1	0	0	1	1.0000	Q9Y6K9;
Insulin_resistance_susceptibility_to	1	0	0	1	1.0000	P20823;
Increased_muscle_glycogen_content	1	0	0	1	1.0000	P11166;
Inclusion_body_myopathy_with_early-onset_paget_disease_with_or_without_frontotemporal_dementia_3	1	0	0	1	1.0000	P09651;
Inclusion_body_myopathy_with_early-onset_paget_disease_with_or_without_frontotemporal_dementia_2	1	0	0	1	1.0000	P22626;
Hypokinetic_non-dilated_cardiomyopathy	1	0	0	1	1.0000	P45379;
Hypogonadotropic_hypogonadism_14_with_or_without_anosmia	1	0	0	1	1.0000	Q9BZH6;
Heart-hand_syndrome_Slovenian_type	1	0	0	1	1.0000	P02545;
Greig_cephalopolysyndactyly_syndrome_severe	1	0	0	1	1.0000	P10071;
Generalized_dystonia	1	0	0	1	1.0000	Q14203;
Focal_segmental_glomerulosclerosis_8	1	0	0	1	1.0000	Q9NQW6;
First_degree_atrioventricular_block	1	0	0	1	1.0000	P12883;
Fanconi_anemia_complementation_group_T	1	0	0	1	1.0000	Q9NPD8;
Facial_grimacing	1	0	0	1	1.0000	Q09472;
Exercise-induced_myalgia	1	0	0	1	1.0000	P11166;
Erythrocyte_lactate_transporter_defect	1	0	0	1	1.0000	P53985;
Epilepsy_X-linked_with_variable_learning_disabilities_and_behavior_disorders	1	0	0	1	1.0000	P17600;
Epidermolysis_bullosa_simplex_with_mottled_pigmentation	1	0	0	1	1.0000	P13647;
EEG_with_generalized_slow_activity	1	0	0	1	1.0000	P21359;
Dilated_cardiomyopathy_1T	1	0	0	1	1.0000	P42166;
Deafness_autosomal_dominant_70	1	0	0	1	1.0000	P49736;
Charcot-Marie-Tooth_disease_type_2B1	1	0	0	1	1.0000	P02545;
Cardiac_conduction_defect_nonprogressive	1	0	0	1	1.0000	Q14524;
Cafe-au-lait_spot	1	0	0	1	1.0000	P21359;
Azorean_disease	1	0	0	1	1.0000	P54252;
Autosomal_recessive_non-syndromic_sensorineural_deafness_type_DFNB	1	0	0	1	1.0000	P35579;
Autosomal_recessive_infantile_epilepsy	1	0	0	1	1.0000	Q07912;
Aniridia_3	1	0	0	1	1.0000	Q96DX7;
Amyotrophic_lateral_sclerosis_6_autosomal_recessive	1	0	0	1	1.0000	P35637;
Acute_myeloid_leukemia_M6_type	1	0	0	1	1.0000	P21860;
Abnormality_of_vision	1	0	0	1	1.0000	P21359;
Abnormality_of_the_musculature	1	0	0	1	1.0000	P11166;
Abnormality_of_macular_pigmentation	1	0	0	1	1.0000	P21359;
ATRX-Related_Disorder	1	0	0	1	1.0000	P46100;
APOE4(+)	1	0	0	1	1.0000	P02649;
Distal_myopathy	653	0	3	653	0.9954	P43243;Q8WZ42;
Colorectal_cancer	1529	6	19	1535	0.9878	O43683;P25054;P28340;P43246;P52701;Q07864;	P08F94;P23508;Q9UHC1;
Pancreatic_adenocarcinoma	92	2	2	94	0.9792	P04637;Q07864;Q13435;Q8N726;Q8WX93;	P19793;
Familial_restrictive_cardiomyopathy	27	13	1	40	0.9756	P02511;P45379;P68032;	P19429;Q8N9W5;
CHARGE_association	64	0	2	64	0.9697	Q9P2D1;
Osteogenesis_imperfecta	162	109	10	271	0.9644	P02452;P23284;	P08123;
Glioblastoma	25	1	1	26	0.9630	P04637;P42345;	P15056;
Uterine_Carcinosarcoma	24	0	1	24	0.9600	P04637;Q07864;Q969H0;
Ovarian_Serous_Cystadenocarcinoma	35	0	2	35	0.9459	P04637;Q969H0;
Brugada_syndrome	273	119	23	392	0.9446	Q14524;Q14BN4;Q14BN4-6;Q14BN4-7;Q15327;	P51787;Q01484;Q08289;Q12809;Q13936;Q9UJ90;Q9Y3Q4;Q9Y5Y9;
Cardiac_arrest	8	9	1	17	0.9444	P15924;Q14524;Q99996;	P13533;P52179;Q01484;Q08289;Q14126;Q92736;Q9Y3Q4;
Myopathy	802	148	57	950	0.9434	O15287;O95817;P02511;P06753;P11166;P12883;P43243;P49748;P55072;Q13642;Q14315;Q8WZ42;Q9UKX2;	O75112;O75190;P13805;P20929;P21817;Q13586;Q14118;Q15772;Q8WYQ3;Q96D31;Q96KG7;Q9UBF9;
Ataxia	1499	143	106	1642	0.9394	O15020;P12004;P26358;P49959;Q13315;Q14204;Q7Z2E3;Q92915;Q96T60;	P01213;P26367;Q13224;Q14643;Q6IQ55;Q7Z333;Q8NI60;Q8WYR1;Q9H4W6;Q9NUW8;
Dilated_cardiomyopathy_3B	31	0	2	31	0.9394	P11532;
Cardiomyopathy_ARVC	49	43	6	92	0.9388	P14923;P15924;Q99959;Q9BTV4;	Q14126;Q92736;
Malignant_melanoma_of_skin	28	0	2	28	0.9333	P01106;P04637;P42345;P63000;Q13435;Q8N726;Q9BZJ0;
Treacher_Collins_Syndrome_Dominant	27	0	2	27	0.9310	Q13428;
Carcinoma_of_esophagus	26	0	2	26	0.9286	P01106;P04637;Q969H0;
Idiopathic_generalized_epilepsy	6	7	1	13	0.9286	Q9NWB1;	A6NFN3;O00305;
Squamous_cell_carcinoma_of_the_head_and_neck	47	3	4	50	0.9259	P00533;P04637;P60484;P63000;Q16236;Q8N726;Q969H0;	Q9UK53;
Paroxysmal_familial_ventricular_fibrillation	21	4	2	25	0.9259	P14923;P15924;Q14524;Q5T481;	Q13424;Q9BR39;
Congenital_long_QT_syndrome	131	550	56	681	0.9240	Q14524;	P51787;Q01484;Q12809;Q13936;
Squamous_cell_carcinoma_of_the_skin	24	0	2	24	0.9231	P04637;P63000;Q8N726;Q9BZJ0;
Perrault_Syndrome	11	0	1	11	0.9167	P51659;
Arrhythmogenic_right_ventricular_cardiomyopathy	252	48	29	300	0.9119	O95817;P02545;P11532;P12883;P14923;P15924;Q14192;Q14524;Q8WZ42;Q99959;Q9BTV4;	P52179;Q01484;Q12809;Q14126;Q92736;Q9Y3Q4;
Arrhythmogenic_right_ventricular_cardiomyopathy_type_9	30	1	3	31	0.9118	P02545;P12883;Q99959;	Q92736;
Brugada_syndrome_1	9	1	1	10	0.9091	Q14524;	Q12809;
Diamond-Blackfan_anemia	29	0	3	29	0.9062	P08708;P15976;P18077;P39019;P46777;P46783;P61254;P62847;P62847-2;P62847-3;P62854;Q969E8;
Familial_hypertrophic_cardiomyopathy_2	37	0	4	37	0.9024	P45379;Q0ZGT2;
Dilated_Cardiomyopathy_Dominant	404	45	49	449	0.9016	O95817;P02545;P12883;P42166;P45379;P68032;Q0ZGT2;Q14524;Q15327;Q5T481;Q8WZ42;	O75112;O95677;P13533;Q14126;Q16619;
Schwannomatosis	9	0	1	9	0.9000	Q12824;
Cardiomyopathy	1032	179	141	1211	0.8957	O95817;P02545;P12883;P14923;P15924;P42166;P45379;P68032;Q0ZGT2;Q14315;Q14524;Q15327;Q5T481;Q8WZ42;Q99959;Q9BTV4;	O75112;O76041;O95677;P08172;P13533;P19429;P50402;Q14126;Q16619;Q86TC9;Q8N9W5;Q8WUU5;Q8WXH0;Q92736;Q9BR39;
Mental_retardation_autosomal_dominant	68	58	15	126	0.8936	O75398;O75962;P41227;P49711;P51531;P51532;Q00577;Q05639;Q12824;Q13627;Q14204;Q14738;Q8NFD5;Q8WXI9;Q92794;	P35716;P55291;Q12756;Q13224;Q8WYB5;Q96PV0;Q99592;Q9P267;Q9UL68;
Hypogonadism_with_anosmia	30	2	4	32	0.8889	Q9P2D1;	P11362;
Loeys-Dietz_syndrome_1	8	0	1	8	0.8889	P36897;
Adenocarcinoma_of_prostate	8	0	1	8	0.8889	P04637;
Sudden_cardiac_death	1	7	1	8	0.8889	Q14524;	O76041;P52179;Q12809;Q13936;Q8TD43;Q92736;Q9Y3Q4;
Squamous_cell_carcinoma_of_lung	30	0	4	30	0.8824	P04637;Q16236;Q8N726;Q969H0;
Waardenburg_syndrome	2	35	5	37	0.8810	O43623;	O75030;P14138;P23760;P56693;
Romano-Ward_syndrome	43	13	8	56	0.8750	Q14524;Q99996;	P51787;Q13424;
Distal_hereditary_motor_neuronopathy	41	1	6	42	0.8750	P04792;P41250;Q14203;Q9UJY1;	Q6PIJ6;
Transitional_cell_carcinoma_of_the_bladder	25	3	4	28	0.8750	P04637;Q16236;Q8N726;	P15056;P19793;
Paroxysmal_familial_ventricular_fibrillation_1	5	2	1	7	0.8750	P14923;P15924;Q14524;Q5T481;	Q13424;Q9BR39;
Cardiac_conduction_defect_nonspecific	5	2	1	7	0.8750	Q14524;	Q08289;Q8TD43;
Severe_congenital_neutropenia	26	8	5	34	0.8718	O00165;Q8N5M9;Q9BUM1;	P42768;Q99062;Q99684;
Idiopathic_fibrosing_alveolitis_chronic_form	51	3	8	54	0.8710	O14746;	Q9NZ71;
Neuropathy_hereditary_sensory_and_autonomic_type_VI	40	0	6	40	0.8696	Q03001;
Dilated_cardiomyopathy	1036	59	165	1095	0.8690	O15273;O95817;P02511;P02545;P09493;P11532;P12883;P14923;P15924;P31040;P42166;P45379;P68032;Q0ZGT2;Q14524;Q15327;Q5T481;Q8WZ42;Q99996;	O75112;O75190;O95677;P13533;P19429;P49840;Q08289;Q14126;Q86TC9;Q9HAZ2;
Long_QT_syndrome	145	393	82	538	0.8677	O14578;O43823;P0DP23;P0DP24;P11388;P15924;P42356;P46013;P48552;P50851;P52272;P52732;Q14524;Q5T4S7;Q7KZF4;Q8IZ81;Q8NE71;Q99996;Q9BTV4;Q9BYB0;Q9H1V8;Q9NU22;	O00192;O60522;O75037;O75052;O75628;O75971;O94812;O94966;O95071;P09038;P13533;P18827;P51787;Q01484;Q12809;Q13424;Q13936;Q14126;Q14689;Q15147;Q3SXY8;Q5CZC0;Q5SXM2;Q64LD2;Q6AWC2;Q6GYQ0;Q7Z5H3;Q86UR5;Q8TD43;Q8WXH0;Q92736;Q9BYN7;Q9H1K6;Q9NYQ6;Q9NZR4;
Aplastic_anemia	13	0	2	13	0.8667	O14746;O60934;
Cardiovascular_phenotype	450	188	102	638	0.8622	O15273;O95817;P02511;P02545;P08590;P09493;P11532;P12883;P13473;P14923;P15924;P42166;P45379;P68032;Q0ZGT2;Q14524;Q15327;Q5T481;Q8WZ42;Q99959;Q99996;Q9BTV4;	O95677;P13533;P19429;P21333;P43694;P46531;P51787;Q01484;Q08289;Q12809;Q13061;Q13424;Q13936;Q14126;Q86TC9;Q8TD43;Q8WUU5;Q92736;Q93074;Q99593;Q9BR39;Q9NPC6;Q9Y3Q4;
Hypertrophic_cardiomyopathy	465	111	93	576	0.8610	O15273;P02545;P08590;P09493;P12883;P13473;P15924;P45379;P68032;Q0ZGT2;Q14524;Q8WZ42;Q99996;	O75112;P13533;P19429;P52179;Q01484;Q12809;Q53GG5;Q8N9W5;Q8TD43;Q92736;Q9BR39;Q9NPC6;Q9Y3Q4;
Hepatocellular_carcinoma	41	2	7	43	0.8600	O14746;P04637;P25054;Q13435;Q16236;Q8N726;	P19793;
Neoplasm_of_the_breast	42	77	20	119	0.8561	P04637;P22455;P42345;Q07864;Q13435;Q13464;Q969H0;	O95714;P38398;P51587;Q86YC2;Q99728;
Epidermolysis_bullosa_simplex	29	6	6	35	0.8537	P13647;Q15149;	P02533;
Neoplasm_of_brain	28	0	5	28	0.8485	P04637;Q9UM73;
Microcephaly	373	125	90	498	0.8469	O14578;O43379;O60934;O95140;P10070;P46100;P49961;P52732;P57678;Q02241;Q13627;Q15800;Q7L2E3;Q8NHM5;Q8TBZ6;Q96RT7;Q99708;	O14647;O94986;Q02388;Q15468;Q16720;Q765P7;Q7Z6J9;Q86XL3;Q8NEM0;Q8NG31;Q96SN8;Q9HC77;
Amyotrophic_Lateral_Sclerosis_Dominant	10	33	8	43	0.8431	O15287;O95292;P03950;P35637;P55072;Q13148;	Q7Z333;
Adenocarcinoma_of_lung	47	1	9	48	0.8421	P01106;P04637;P08922;Q16236;Q8N726;Q969H0;Q9NYV4;	P15056;
Warburg_micro_syndrome	31	0	6	31	0.8378	Q15042;Q9H2M9;
Chronic_lymphocytic_leukemia	15	0	3	15	0.8333	P04637;Q13435;Q969H0;
Muscle_weakness	2	3	1	5	0.8333	P11166;Q14315;	O75190;P20929;P21817;
Esophageal_squamous_cell_carcinoma_somatic	2	3	1	5	0.8333	Q9Y250;	Q9Y252;
Li-Fraumeni_syndrome	38	0	8	38	0.8261	P04637;Q9BUR4;
Dilated_cardiomyopathy_1S	19	0	4	19	0.8261	P02545;P12883;P15924;P45379;Q5T481;Q8WZ42;
Malignant_neoplasm_of_body_of_uterus	28	0	6	28	0.8235	P04637;P42345;P63000;Q07864;Q16236;Q969H0;
Primary_dilated_cardiomyopathy	104	55	35	159	0.8196	O15273;O95817;P02511;P02545;P09493;P11532;P12883;P13473;P14923;P15924;P45379;P49748;P68032;Q14192;Q14524;Q15327;Q5T481;Q8WZ42;Q99959;Q9BTV4;	O75112;O76041;P13533;P19429;P50402;Q01484;Q12809;Q14126;Q53GG5;Q86TC9;Q8WXH0;Q92736;Q9BR39;Q9Y3Q4;Q9Y4J8;
Ventricular_fibrillation	6	3	2	9	0.8182	P02545;P15924;Q14524;Q99959;Q99996;	P13533;Q13424;Q14126;
Spastic_Paraplegia_Recessive	30	58	20	88	0.8148	Q8IY17;Q96JI7;	O43299;Q12756;Q68DK2;
Holoprosencephaly	33	67	23	100	0.8130	P10070;Q15583;	O75593;O95343;O95409;P11362;P54826;Q15465;Q4KMG0;Q96F81;
testis_cancer	23	14	9	37	0.8043	O00750;O75367;O75533;P00533;P10721;P21359;P30260;P33527;P49758;Q00987;Q01130;Q76FK4;Q9NQ92;Q9NZB2;Q9Y4E5;	A6QL64;O96028;P20929;Q15047;Q496A3;Q5H9F3;Q5T6S3;Q7KZ85;Q7Z7B0;Q8NAT2;Q9NR09;Q9NW68;Q9UHF7;Q9UJU2;
Hyperinsulinism_Dominant	20	0	5	20	0.8000	P53985;Q09428;Q16836;
Maturity-onset_diabetes_of_the_young_type_1	11	1	3	12	0.8000	P41235;	Q9UKG1;
Limb-Girdle_Muscular_Dystrophy_Recessive	319	0	80	319	0.7995	P02545;Q8WZ42;
Epidermolysis_bullosa_junctionalis_with_pyloric_atresia	43	0	11	43	0.7963	P16144;
Parkinson_disease	195	11	53	206	0.7954	O75061;P09936;Q04637;Q07912;Q5S007;Q6Y7W6;Q99497;	O00592;P37840;Q709C8;Q9Y3I1;Q9Y6H1;
Congenital_cataract	19	47	18	66	0.7857	P02511;P57678;Q53H12;Q8NHU6;Q92626;	O75444;P26367;P48165;Q6W2J9;Q9BQS8;Q9Y6H8;
Zellweger_syndrome	51	11	17	62	0.7848	O00623;O43933;O75381;Q13608;Q92968;Q9Y5Y5;	P40855;P50542;
Pseudohypoaldosteronism_type_2	36	41	22	77	0.7778	Q96J92;	Q9H4A3;
Multiple_myeloma	13	1	4	14	0.7778	P04637;	P15056;
Multiple_Epiphyseal_Dysplasia_Dominant	15	36	15	51	0.7727	Q14055;	P20849;Q14050;
Early_infantile_epileptic_encephalopathy	62	217	83	279	0.7707	Q09472;Q13813;Q13813-2;Q13813-3;Q96T60;Q9H936;	O43526;O60741;O76039;O94989;Q5JUK3;Q5T011;Q99250;Q9H2X9;Q9NQ66;Q9UQD0;
Very_long_chain_acyl-CoA_dehydrogenase_deficiency	29	0	9	29	0.7632	P49748;
Acute_myeloid_leukemia	32	0	10	32	0.7619	O14746;O75533;P04637;P21860;P36888;P49715;Q13435;
Adenocarcinoma_of_stomach	31	1	10	32	0.7619	P04637;Q8N726;Q969H0;	P11362;
Thoracic_aortic_aneurysm_and_aortic_dissection	87	274	114	361	0.7600	P0DN79;P20908;P35520;P35520-2;P36897;P62736;P84022;	P02461;P05997;P12755;P35555;P35749;P46531;Q15746;Q9BWX5;
Hereditary_cancer-predisposing_syndrome	3052	2493	1774	5545	0.7576	O60333;O60934;P04637;P11802;P21359;P25054;P28340;P31040;P42771;P43246;P49959;P52701;P60484;Q07864;Q13315;Q8N726;Q92878;Q92878-2;Q92878-3;Q9NX18;	O94761;P38398;P40337;P49815;P51587;P61244;Q13485;Q86YC2;Q92574;Q99728;Q9UPY3;Q9Y2T1;
Familial_partial_lipodystrophy	34	0	11	34	0.7556	P02545;Q6NZI2;
Intellectual_disability	9	45	18	54	0.7500	P51610;P51816;Q00577;Q13627;	O43526;P41229;P78364;Q13224;Q16720;Q5JY77;Q6KC79;Q765P7;Q7Z3B3;Q7Z6L0;Q8IZQ8;Q8TF50;Q92622;Q92994;Q9H334;Q9H4W6;Q9NZ94;Q9UBL3;Q9ULG1;Q9UPX8;Q9UQD0;
Pick's_disease	3	0	1	3	0.7500	P10636;
Juvenile_myelomonocytic_leukemia	3	0	1	3	0.7500	P21359;Q06124;
Smith-Magenis_Syndrome-like	1	2	1	3	0.7500	O60315;	P41229;Q96N16;
Migraine	1	2	1	3	0.7500	P11166;	O00555;P13533;
Brachydactyly	31	13	15	44	0.7458	O00238;P35453;Q01974;Q14432;	P12272;P43026;Q6KC79;Q9UHF7;
Retinitis_Pigmentosa_Dominant	28	48	26	76	0.7451	O75643;O94906;Q6P2Q9;Q8WWY3;	O43186;P56715;Q8N8E2;Q9NS56;
Neoplasm	168	156	113	324	0.7414	P00533;P01106;P04637;P22455;P25054;P29323;P42345;Q07864;Q13315;Q13435;Q13464;Q8N726;Q969H0;Q99612;Q9UM73;	O95714;P10914;P38398;P51587;Q86YC2;Q99728;
Left_ventricular_noncompaction_cardiomyopathy	33	10	15	43	0.7414	O15273;P09493;P12883;P14923;P15924;P45379;P68032;Q14192;Q14524;	O75112;Q86TC9;Q92736;Q9BR39;Q9Y4J8;
Focal_segmental_glomerulosclerosis	48	0	17	48	0.7385	O43707;Q02962;Q12965;Q27J81;Q9NQW6;Q9Y5K6;
Charcot-Marie-Tooth_disease_type_2	176	7	68	183	0.7291	O60333;O95140;P02545;P04792;P07196;P41250;P49588;Q9UJY1;	Q71SY5;
Achondrogenesis	27	5	12	32	0.7273	Q15643;	P02458;
Leukodystrophy	24	10	13	34	0.7234	O15160;O95721;O95831;P10809;P20700;P54136;Q96C36;	Q5T442;
Chronic_granulomatous_disease	34	2	14	36	0.7200	P13498;P19878;	P14598;
Glycogen_storage_disease_type_VI	18	0	7	18	0.7200	P06737;
Spastic_paraplegia	183	124	123	307	0.7140	P09936;P10809;P54886;Q12768;Q12840;Q14683;Q8IY17;Q96JI7;Q9NZJ4;	O15040;O43299;O75298;P32004;Q12756;Q5T442;Q68DK2;Q8NEL9;Q8NEZ2;Q92734;Q9H3J6;Q9UBP0;Q9ULH0;
Colorectal_Neoplasms	31	0	13	31	0.7045	P00533;P04637;P29323;P42345;Q07864;Q969H0;
Spinocerebellar_Ataxia_Dominant	37	29	28	66	0.7021	O15020;Q14204;Q92915;	P01213;Q14643;Q6IQ55;
Diabetes_mellitus_type_2	4	12	7	16	0.6957	P06213;P20823;Q09428;	O43316;P35568;P35680;P52945;Q13562;Q9UQF2;
Episodic_ataxia	12	22	15	34	0.6939	P43003;	O00305;O00555;Q99250;
Myopia	3	6	4	9	0.6923	O43819;P51816;Q7L4I2;	P35555;P35749;Q6ZMH5;Q9H582;
Familial_cancer_of_breast	25	852	413	877	0.6798	O43663;P25054;Q13315;Q92569;	P38398;P51587;Q6N021;Q86YC2;Q99728;
Seckel_syndrome	10	43	25	53	0.6795	Q8N4C6;Q99708;Q9BWF2;	O94986;Q9HC77;
Charcot-Marie-Tooth_Type_4	24	44	33	68	0.6733	Q86WG5;	Q13614;Q9BXM0;
Aicardi_Goutieres_syndrome	15	13	14	28	0.6667	Q9Y3Z3;	Q8TDP1;Q9NSU2;
Congenital_myopathy_with_fiber_type_disproportion	11	3	7	14	0.6667	P06753;P12883;	P21817;
Epidermolysis_bullosa_simplex_Koebner_type	4	2	3	6	0.6667	P13647;	P02533;
Deeply_set_eye	2	0	1	2	0.6667	Q13627;
Cirrhosis_cryptogenic	2	0	1	2	0.6667	P05787;
Adrenocortical_carcinoma	2	0	1	2	0.6667	P04637;
Hyperactivity	1	1	1	2	0.6667	P21359;	Q7Z6L0;
CNS_hypomyelination	1	1	1	2	0.6667	P10070;	O14647;
Primary_familial_hypertrophic_cardiomyopathy	165	54	114	219	0.6577	O15273;O95817;P02545;P08590;P09493;P11532;P12883;P13473;P14923;P15924;P42166;P42167;P45379;P49748;P68032;Q0ZGT2;Q13642;Q14192;Q14524;Q15327;Q5T481;Q86YT6;Q8WZ42;Q99959;Q9BTV4;	O75112;O95677;P13533;P19429;P50402;P52179;Q14126;Q16619;Q53GG5;Q86TC9;Q92736;Q9BR39;Q9Y4J8;
Epileptic_encephalopathy	55	72	68	127	0.6513	O43175;P00558;P27708;P40926;P49588;P53779;Q00839;Q05639;Q96T60;Q9NP73;	O00555;O14647;O15399;O43526;O60741;O76039;O94966;P16389;P35711;P57059;Q13224;Q14721;Q5JUK3;Q6IQ26;Q96PV0;Q96QS3;Q99250;Q9UQD0;
salivary_gland_cancer	109	126	129	235	0.6456	A4D126;O14787;O43283;O43318;O43747;O60287;O75592;O75688;O75747;P00533;P04637;P04792;P0CG23;P10721;P13686;P14616;P18583;P18847;P21860;P22455;P23468;P23497;P25054;P27816;P29728;P30153;P33981;P35030;P35030-2;P35030-3;P35030-4;P35222;P42166;P42345;P42771;P51178;P51531;P51532;P51816;P54821;P55317;P60709;Q08554;Q09666;Q12789;Q13243;Q13315;Q13356;Q13813;Q13813-2;Q13813-3;Q14008;Q14157;Q16288;Q5BKY9;Q5JS…	O00470;O14639;O14770;O15015;O15054;O15409;O15417;O43491;O43524;O60303;O60308;O60359;O75362;O75638;O94880;O95149;O95180;P00451;P00519;P02751;P05549;P11137;P16157;P21817;P28290;P32004;P38398;P39059;P41229;P42261;P46531;P49815;P51617;Q12756;Q12913;Q13485;Q13492;Q13875;Q13936;Q15642;Q15751;Q15884;Q2KJY2;Q2VIQ3;Q4KMG0;Q4L180;Q58WW2;Q5H9F3;Q5T7N2;Q5TA76;Q5VST9;Q5VT06;Q6GYQ0;Q6H8Q1;Q6ISB3;Q6NUJ5;Q6NY19;…
Noonan_syndrome_1	7	2	5	9	0.6429	Q06124;	P15056;
Distal_spinal_muscular_atrophy	6	35	23	41	0.6406	P41250;	O94827;
Loeys-Dietz_syndrome_2	16	0	9	16	0.6400	P42166;
Anophthalmia_-_microphthalmia	4	19	13	23	0.6389	P10070;Q13233;Q96HF1;Q9BUP0;	O00482;O75030;O75553;P46531;Q14517;Q6UXD5;Q7Z6J2;Q96KN7;Q99466;Q9BXA9;Q9NRE2;Q9UIW0;Q9Y2V3;
Charcot-Marie-Tooth_Type_2	51	2	30	53	0.6386	O60333;O95140;P02545;P04792;P41250;P49588;Q14204;Q9UJY1;	Q71SY5;
cervix_cancer	1312	2028	1894	3340	0.6381	A0FGR8;A0PJW6;A0PK00;A2RRP1;A5YKK6;A6NHJ4;A6NKT7;C9JN71;E9PAV3;O00154;O00154-2;O00154-3;O00154-4;O00154-5;O00154-6;O00165;O00238;O00327;O00567;O00571;O14513;O14578;O14617;O14732;O14787;O14795;O14874;O14936;O14964;O14965;O15020;O15066;O15264;O15371;O15381;O15439;O15550;O43196;O43252;O43283;O43497;O43679;O43683;O43795;O43818;O43819;O60231;O60293;O60331;O60333;O60336;O60437;O60506;O60716;O60869;O608…	A0AUZ9;A1L170;A1L443;A1L4K1;A2IDD5;A2RUB6;A3KN83;A4D1E1;A4D2P6;A4FU28;A4GXA9;A4UGR9;A5A3E0;A6NCI8;A6NDY0;A6NFE2;A6NGB9;A6NHN6;A6NI47;A6NJL1;A6NKB5;A6NKG5;A6NLC5;A6NM62;A6QL64;A8MT70;A8MTA8;A8MTQ0;A8MVS5;A8MVX0;A8MW92;B1AJZ9;B1AK53;B2RTY4;B2RXF5;B2RXH4;O00192;O00305;O00409;O00470;O00482;O00555;O14490;O14594;O14639;O14647;O14715;O14770;O14777;O14948;O14994;O15015;O15083;O15090;O15117;O15211;O15230;…
Mandibuloacral_dysplasia	7	0	4	7	0.6364	P02545;
parathyroid_cancer	63	124	107	187	0.6361	A4D126;A6NHJ4;O14646;O15020;O60506;O60911;O75676;O95359;O95573;P02452;P09874;P21399;P21860;P24666;P25054;P29323;P35658;P48730;P57052;P61978;P61978-2;P61978-3;Q02878;Q03405;Q06787;Q07157;Q07955;Q09666;Q12802;Q5TC79;Q5TEA3;Q5VT25;Q68D86;Q68DE3;Q69YN4;Q6P1J9;Q8IVF5;Q8NF99;Q8WZ42;Q92665;Q92915;Q93077;Q969H0;Q96AY4;Q96EF0;Q96ES7;Q96N67;Q9BSD7;Q9H8H2;Q9NQI0;Q9P2K3;Q9UPN3;Q9UPS6;Q9Y2H9;Q9Y485;Q9Y4E5;Q9Y…	A6NJL1;B2RTY4;O60462;O60583;O75445;O94880;O94953;O94986;O95260;O95714;P02812;P12882;P13645;P20020;P20929;P21291;P22415;P22459;P23471;P28290;P30203;P35711;P41229;P49815;P55197;Q05DH4;Q06416;Q07092;Q08499;Q0VD83;Q12968;Q13936;Q14678;Q15075;Q15915;Q16254;Q16799;Q16821;Q2LD37;Q2TAC2;Q4FZB7;Q58EX2;Q5JX71;Q5T0Z8;Q5TAT6;Q5VUA4;Q6UB99;Q6UWL6;Q6VN20;Q6ZNR0;Q6ZT07;Q709C8;Q711Q0;Q7Z3T8;Q7Z406;Q86UY5;Q86WP2;…
pleura_cancer	54	81	78	135	0.6338	A5YKK6;O00238;O14513;O43795;O60333;O75051;O95248;P04637;P10636;P14616;P16144;P21359;P23468;P24666;P33240;P35579;P35580;P52948;P57078;Q03001;Q09666;Q13772;Q14247;Q14692;Q15149;Q6IQ49;Q6ZMQ8;Q76FK4;Q7Z6Z7;Q86YW9;Q8IWZ3;Q8NEN9;Q8WTP8;Q8WU08;Q8WZ42;Q96L34;Q96LX8;Q9H2J7;Q9NQT8;Q9NVM4;Q9NW75;Q9UDY2;Q9UF33;Q9ULX6;Q9UPN4;Q9Y2X0;Q9Y3P9;Q9Y4I1;	A5A3E0;A6NCI8;O43435;O60462;O75037;O75445;O75970;O94876;O94953;O95996;P13533;P20020;P20930;P27987;P30622;P51617;P57071;Q01668;Q14789;Q2KJY2;Q2LD37;Q58EX2;Q5T1R4;Q68CQ1;Q68DN1;Q6N022;Q6S8J3;Q6UWI2;Q6W2J9;Q6ZRI6;Q70EL2;Q7Z406;Q7Z5J4;Q86SJ6;Q86TC9;Q8TDR0;Q8TEH3;Q8TEK3;Q8WU20;Q92560;Q92667;Q93074;Q96JN8;Q96L73;Q96NM4;Q96P31;Q96Q42;Q96QB1;Q9BWP8;Q9BZA8;Q9C0C7;Q9H0E3;Q9H4A3;Q9HCD6;Q9HCE6;Q9P0X4;Q9P281;…
thyroid_cancer	3462	5963	5494	9425	0.6317	A0AV96;A0PJW6;A0PK00;A1X283;A2A2Z9;A2RRP1;A4D126;A5YKK6;A6NHJ4;A6NKL6;A6NKT7;A8CG34;A8MV65;B2CW77;B2RD01;C9JLW8;C9JN71;E9PAV3;O00159;O00311;O00327;O00408;O00567;O00629;O00712;O14511;O14513;O14578;O14607;O14617;O14646;O14787;O14818;O14874;O14908;O14936;O14983;O15020;O15056;O15169;O15234;O15264;O15357;O15371;O15439;O15479;O15480;O15488;O15527;O15550;O43196;O43251;O43283;O43318;O43379;O43423;O43497;…	A0JLT2;A0MZ66;A0PJY2;A1A5C7;A1A5D9;A1L168;A1L170;A1L443;A1L4H1;A2A3L6;A2IDD5;A2RUB6;A2RUR9;A4D1S0;A4D2P6;A4FU01;A4FU28;A4GXA9;A5A3E0;A5PLN7;A6H8Y1;A6NC98;A6NCC3;A6NDN3;A6NDY0;A6NE01;A6NED2;A6NEQ2;A6NER3;A6NEV1;A6NFN3;A6NFX1;A6NGB7;A6NGB9;A6NGD5;A6NGG8;A6NGY1;A6NHN6;A6NI47;A6NI73;A6NIR3;A6NIX2;A6NJ08;A6NJ46;A6NJL1;A6NK53;A6NKB5;A6NKG5;A6NM11;A6NM62;A6NMS7;A6NNL0;A6NNM3;A6NNP5;A6QL63;A6QL64;A7E2F4;…
Abnormal_facial_shape	2	3	3	5	0.6250	P10070;Q14683;	O14647;P49848;Q6KC79;
Seizures	12	36	29	48	0.6234	O43175;Q00577;Q13627;Q15029;Q7L4I2;Q8WW01;Q9H3S7;Q9Y4I1;	O43526;P15822;P33176;Q01433;Q15858;Q7Z6L0;Q8IYD1;Q8IZQ8;Q8NFW5;Q96MT3;Q99250;Q9ULG1;Q9UQD0;
Lynch_syndrome_I	79	0	48	79	0.6220	P43246;P52701;
Abnormality_of_brain_morphology	17	14	19	31	0.6200	O43156;O95295;O95425;P08922;P14868;P26640;P42694;P51784;Q15131;Q16836;Q8IY37;Q8IYT8;Q9BRK3;Q9ULD0;Q9Y3R0;	O95180;Q12955;Q14678;Q15468;Q16352;Q2M1K9;Q5JU85;Q5U5X8;Q6W2J9;Q7Z7G8;Q99614;Q9NQ66;
small_intestine_cancer	380	574	594	954	0.6163	A0AV96;A0PK00;A5YKK6;A7KAX9;O00238;O14617;O14924;O14936;O14983;O15020;O15527;O43166;O43283;O43318;O43497;O60506;O60716;O60885;O75051;O75342;O75533;O75592;O75683;O94806;O95248;O95271;O95319;O95453;O95782;P02545;P04637;P06213;P06239;P10721;P10827;P12270;P16144;P17844;P21359;P21399;P21860;P22455;P23468;P24821;P25054;P25705;P26232;P27815;P28340;P29323;P29590;P29692;P31327;P35030;P35030-2;P35030-3;P35…	A0MZ66;A4D1E1;A4D2P6;A4GXA9;A4UGR9;A6NCI8;A6NGB9;A6NGG8;A6NKB5;A6NLC5;A6QL63;A8K8V0;B2RTY4;B2RXH4;E2RYF6;O00305;O00308;O00555;O14490;O14647;O14901;O15018;O15021;O15230;O15355;O43151;O43521;O43900;O43918;O60462;O60469;O60522;O60641;O60806;O60861;O60941;O75037;O75052;O75081;O75128;O75129;O75140;O75154;O75264;O75363;O75445;O75553;O75717;O75953;O75969;O94953;O94986;O95180;O95260;O95274;O95487;O95490;…
Abnormality_of_neuronal_migration	8	32	25	40	0.6154	O43379;Q07912;Q460N5;Q8IVF2;Q9UBP6;	O15265;O60840;O94763;P22670;P51815;Q14678;Q3MII6;Q5JRC9;Q5JV73;Q6ZU69;Q7Z7B0;Q92817;Q96NX9;Q99457;Q99687;Q9BXY8;Q9H013;Q9H7P9;Q9NYQ6;Q9ULW6;Q9Y463;
Familial_hypertrophic_cardiomyopathy_1	60	37	61	97	0.6139	P12883;P45379;P68032;	O75112;P13533;Q9BR39;Q9NPC6;
genital_tract_cancer	79	94	110	173	0.6113	O00327;O00750;O43497;O43747;O75747;O95628;P04637;P05556;P10721;P18583;P21359;P25490;P42345;P43355;P45974;P45974-2;P49750;P58397;P63208;P63244;P78312;P84022;Q00987;Q02224;Q03721;Q07864;Q08211;Q08345;Q13162;Q13813;Q13813-2;Q13813-3;Q14185;Q14315;Q14839;Q14839-2;Q15149;Q15256;Q15637;Q16288;Q16795;Q3KR37;Q5JSZ5;Q5VZL5;Q86YW9;Q86Z02;Q8IWU2;Q8N8Q3;Q96JF0;Q96Q89;Q96RU2;Q9NQI0;Q9NQT8;Q9NRA8;Q9UBM7;Q9ULD2…	A6H8Y1;A6NE01;A8MVX0;B1AJZ9;B2RXH4;O00459;O15015;O15230;O43314;O43526;O60245;O75140;O94880;O95180;O96005;O96028;P20929;P20930;P22681;P23760;P28290;P40967;P46531;P55196;Q00722;Q01668;Q08499;Q12913;Q13585;Q14643;Q14676;Q14678;Q14679;Q15047;Q15652;Q15751;Q15788;Q15878;Q496A3;Q58EX2;Q5H9F3;Q5H9M0;Q5JY77;Q68CQ1;Q68D51;Q6GYQ0;Q6NUJ5;Q6V1P9;Q6W4X9;Q6ZN30;Q6ZV73;Q76N89;Q7Z406;Q7Z5J4;Q86U86;Q86UK5;Q8IVL0;…
adrenal_gland_cancer	179	339	332	518	0.6094	E9PAV3;O00238;O00567;O14617;O15146;O15550;O43283;O43747;O43819;O60287;O60812;O75251;O75369;O75592;O94906;O95782;O95985;P00533;P04083;P04150;P04637;P06213;P10155;P11308;P16144;P17612;P19474;P21359;P21399;P21675;P21860;P23468;P23497;P25054;P25490;P29350;P29590;P30260;P32322;P35222;P36873;P48643;P48736;P49961;P51532;P51816;P52594;P55060;P57740;P98073;Q02224;Q02878;Q03001;Q07864;Q08174;Q08554;Q09666;…	A6NE01;O00499;O00555;O14490;O14594;O14647;O14770;O15015;O15016;O15481;O43182;O43281;O43314;O43526;O60237;O60245;O60462;O60641;O75112;O75129;O75208;O75363;O75445;O75969;O75970;O95169;O95180;O95998;O96028;P02461;P04921;P08F94;P09884;P11274;P19532;P20849;P20929;P21333;P23471;P28290;P28324;P30622;P35612;P40337;P41161;P41229;P41594;P42261;P46531;P49815;P55196;P55808;P56524;P56945;P60369;P78314;Q00722;…
breast_cancer	5838	9231	9685	15069	0.6088	A0AV96;A0FGR8;A0PJW6;A0PK00;A1KZ92;A1L190;A2A288;A2RRP1;A4D1E9;A4IF30;A5YKK6;A6NHJ4;A6NKL6;A6NKT7;A6NML5;A6NNA5;A8CG34;A8K855;A8MV65;B2CW77;B2RD01;C9JN71;E9PAV3;O00159;O00165;O00221;O00238;O00327;O00534;O00567;O00571;O00712;O00750;O00757;O14511;O14513;O14578;O14617;O14638;O14668;O14734;O14746;O14776;O14787;O14795;O14818;O14874;O14893;O14924;O14936;O14965;O14974;O14980;O14983;O15020;O15042;O15056;…	A0A183;A0MZ66;A0PJX4;A0PK05;A1A4V9;A1A5C7;A1E959;A1L170;A1L390;A1L443;A1L4H1;A1L4K1;A1YPR0;A2RRL7;A2RU30;A2RUB6;A2RUR9;A3KN83;A4D1E1;A4D1S0;A4D2P6;A4FU01;A4FU28;A4GXA9;A4UGR9;A5A3E0;A5D8V6;A5PLL1;A5PLN7;A6NC98;A6NCI8;A6NDD5;A6NDY0;A6NE01;A6NE52;A6NE82;A6NED2;A6NFE2;A6NFN3;A6NFX1;A6NGB9;A6NGD5;A6NGG8;A6NGY1;A6NHN6;A6NHT5;A6NI47;A6NI56;A6NI73;A6NIH7;A6NJL1;A6NJT0;A6NK53;A6NKB5;A6NKG5;A6NKU9;A6NLF2;…
Glycogen_phosphorylase_kinase_deficiency	14	0	9	14	0.6087	Q93100;
Xeroderma_pigmentosum	30	38	44	68	0.6071	P18074;Q01831;	P23025;P28715;Q9Y253;
upper_aerodigestive_tract_cancer	4034	6770	7036	10804	0.6056	A0AV96;A0PJW6;A0PK00;A1KZ92;A2A2Z9;A2RRP1;A2VDJ0;A4D126;A4D1E9;A4IF30;A5YKK6;A6NHJ4;A6NKT7;A6NML5;A8CG34;A8MXV4;B2CW77;B2RD01;C9JLW8;C9JN71;E9PAV3;O00151;O00165;O00203;O00238;O00257;O00327;O00408;O00443;O00444;O00469;O00534;O00541;O00571;O00622;O00750;O00757;O14511;O14513;O14558;O14578;O14607;O14617;O14638;O14646;O14735;O14744;O14746;O14787;O14795;O14832;O14874;O14893;O14908;O14924;O14936;O14964;…	A0AUZ9;A0JLT2;A0MZ66;A1A4G5;A1A519;A1A5D9;A1L168;A1L390;A1L443;A1L4H1;A2A3L6;A2AJT9;A2RRL7;A2RU30;A2RUB6;A2RUR9;A2VCK2;A4D1E1;A4D2B0;A4D2P6;A4FU01;A4FU28;A4FU49;A4UGR9;A5A3E0;A5PKW4;A5PLL1;A5PLN7;A5YM69;A6H8Y1;A6NC98;A6NCI8;A6NCQ9;A6NDB9;A6NDN3;A6NE01;A6NE52;A6NEV1;A6NFE2;A6NFN3;A6NFX1;A6NFY7;A6NGB9;A6NHN0;A6NHN6;A6NI15;A6NI47;A6NI56;A6NI73;A6NIJ5;A6NIR3;A6NJ08;A6NJI1;A6NJL1;A6NK53;A6NKB5;A6NKC9;…
Charcot-Marie-Tooth_disease	435	108	356	543	0.6040	O60333;O95140;O95248;P02545;P04792;P07196;P41250;P49588;P54577;P55072;P56192;Q13561;Q14203;Q14204;Q15046;Q27J81;Q86WG5;Q96JI7;Q9UJY1;	O15013;O94827;P11161;P25686;P54098;Q13614;Q71SY5;Q7Z333;Q9BXM0;Q9UHD8;
biliary_tract_cancer	911	1505	1588	2416	0.6034	A0AV96;A0FGR8;A0PJW6;A0PK00;A4D126;A4IF30;A5YKK6;A6NHJ4;A6NKT7;B2RD01;C9JN71;O00238;O00327;O00567;O14523;O14578;O14617;O14744;O14787;O14818;O14874;O14936;O15020;O15056;O15067;O15169;O15234;O15427;O15439;O15479;O15480;O15550;O43283;O43379;O43497;O43684;O43684-2;O43719;O43819;O60231;O60285;O60287;O60506;O60645;O60684;O60716;O60729;O60814;O60879;O60907;O75083;O75342;O75369;O75533;O75592;O75676;O7574…	A0PJY2;A1L390;A1YPR0;A3KN83;A4D1E1;A4D2P6;A4GXA9;A4UGR9;A6NDY0;A6NFE2;A6NGG8;A6NGY1;A6NJL1;A6NKG5;A6NKU9;A6NM62;A6NMK8;A6NNE9;A6NP61;A6QL63;A7MBM2;A8K0R7;A8MT70;A8MTQ0;A8MW92;B1AJZ9;B2RTY4;B2RXH4;B7ZAP0;C9J069;C9JH25;E2RYF6;F5GYI3;O00305;O00470;O00548;O00555;O00592;O00602;O00634;O14490;O14559;O14594;O14639;O14647;O14771;O15015;O15040;O15049;O15083;O15117;O15151;O15198;O15230;O15417;O15533;O43182;…
stomach_cancer	6320	10097	10894	16417	0.6011	A0AV96;A0AVK6;A0PK00;A1KZ92;A2RRP1;A4D126;A4IF30;A5YKK6;A6NEL2;A6NJB7;A6NKL6;A6NKT7;A7KAX9;A8CG34;A8K855;A8MXV4;B2RD01;C9JN71;O00154;O00154-2;O00154-3;O00154-4;O00154-5;O00154-6;O00159;O00221;O00238;O00327;O00408;O00444;O00505;O00534;O00541;O00567;O00571;O00584;O00712;O00750;O14511;O14513;O14578;O14607;O14617;O14646;O14734;O14787;O14795;O14818;O14874;O14924;O14964;O14976;O14983;O15020;O15027;O150…	A0AUZ9;A0MZ66;A0PJY2;A1A519;A1A5C7;A1L168;A1L170;A1YPR0;A2RRL7;A2RU30;A2RUB6;A2RUR9;A4D1E1;A4D2P6;A4FU28;A4FU49;A4QMS7;A4UGR9;A5A3E0;A5PKW4;A5PLN7;A6H8Y1;A6NCI8;A6ND36;A6NDN3;A6NDY0;A6NE01;A6NFX1;A6NGB9;A6NGG8;A6NGH7;A6NI47;A6NI73;A6NIR3;A6NJ46;A6NJL1;A6NKB5;A6NKF2;A6NKG5;A6NKU9;A6NNE9;A6NNT2;A6QL63;A7MBM2;A8K2U0;A8K8V0;A8K979;A8MT70;A8MTA8;A8MVX0;A8MW92;A8MZ97;A9YTQ3;B1AJZ9;B1AKI9;B1AL88;B2RTY4;…
autonomic_ganglia_cancer	180	262	294	442	0.6005	A0AV96;A6NHJ4;O00534;O14776;O15357;O15439;O15479;O43497;O43633;O43819;O60287;O60812;O75051;O75369;O75533;O75747;O75962;O94766;O95248;O95672;P00533;P01106;P02452;P02787;P07320;P10155;P12270;P15311;P17844;P18583;P18847;P20908;P21675;P21860;P23497;P27361;P27361-2;P27361-3;P27816;P29590;P32322;P41235;P42684;P42771;P45974;P45974-2;P45984;P46937;P51532;P51812;P52789;P54252;P59534;P62714;P78316;P98161;Q…	A1A519;A4UGR9;A6NDN3;A6NFX1;A6NJL1;A6NKB5;B2RU33;O00213;O00295;O00555;O14497;O14594;O14647;O43248;O43526;O43581;O60284;O60393;O60732;O75052;O75116;O75128;O75362;O75886;O75912;O75969;O94856;O95180;O95998;O96005;P02462;P08F94;P09848;P11161;P12111;P12645;P13611;P13645;P17509;P18545;P18825;P19838;P20020;P20930;P21817;P22105;P22681;P29400;P31629;P32004;P35125;P35321;P35555;P35612;P40337;P41594;P43629;…
kidney_cancer	2053	3137	3458	5190	0.6001	A0AV96;A0PJW6;A0PK00;A1L190;A1X283;A4D126;A4D1E9;A4IF30;A5YKK6;A6NHJ4;A6NKT7;A7KAX9;A8MV65;C9JN71;E9PAV3;O00154;O00154-2;O00154-3;O00154-4;O00154-5;O00154-6;O00238;O00408;O00443;O00622;O00712;O00750;O14511;O14578;O14617;O14646;O14717;O14734;O14787;O14795;O14818;O14950;O14983;O15020;O15056;O15063;O15146;O15205;O15264;O15381;O15427;O15439;O15479;O15527;O15550;O43156;O43166;O43196;O43251;O43252;O432…	A0A183;A0MZ66;A1L170;A1L4H1;A2AJT9;A2RUB6;A5A3E0;A6NDY0;A6NE01;A6NGB9;A6NGK3;A6NHN6;A6NI56;A6NI73;A6NJL1;A6NKG5;A6QL64;A7MBM2;A8K0R7;A8MT70;A8MTA8;A8MVX0;A8MW92;B1AJZ9;B2RTY4;B2RU33;B2RXF0;B2RXF5;B2RXH4;F5GYI3;O00167;O00267;O00291;O00308;O00409;O00470;O00482;O00499;O00555;O14490;O14497;O14529;O14594;O14639;O14640;O14647;O14730;O14770;O14777;O14836;O14867;O14948;O15015;O15018;O15021;O15062;O15083;…
Neoplasm_of_stomach	5	1	4	6	0.6000	P25054;Q99612;	P10914;
Monoclonal_B-Cell_Lymphocytosis	2	4	4	6	0.6000	P25054;Q96EP5;	O00602;Q02446;Q13905;Q92503;
Lethal_tight_skin_contracture_syndrome	3	0	2	3	0.6000	P02545;
haematopoietic_and_lymphoid_tissue_cancer	4092	6926	7379	11018	0.5989	A0AV96;A0FGR8;A0PK00;A1KZ92;A1L020;A2RRP1;A4D126;A4IF30;A5YKK6;A6NEL2;A6NHJ4;A6NKT7;A8CG34;A8K855;B2RD01;C9JN71;E9PAV3;O00154;O00154-2;O00154-3;O00154-4;O00154-5;O00154-6;O00221;O00238;O00327;O00444;O00566;O00567;O00571;O00623;O00712;O14511;O14513;O14578;O14607;O14617;O14746;O14787;O14795;O14874;O14924;O14965;O14974;O14976;O14980;O14983;O15020;O15047;O15056;O15066;O15067;O15146;O15226;O15264;O152…	A0A183;A0MZ66;A1A4G5;A1E959;A1L168;A1L170;A1L390;A1L4H1;A2RRL7;A2RUB1;A2RUB6;A2VCK2;A3KN83;A4D1E1;A4D2P6;A4FU01;A4FU28;A4FU49;A4UGR9;A5A3E0;A5PKW4;A6H8Y1;A6NDE8;A6NDY0;A6NE01;A6NE82;A6NER3;A6NFE2;A6NFX1;A6NGB9;A6NGD5;A6NGG8;A6NGY1;A6NHN6;A6NI47;A6NI56;A6NI73;A6NIJ5;A6NIR3;A6NJL1;A6NJZ7;A6NKF2;A6NKG5;A6NKU9;A6NLF2;A6NM11;A6NM62;A6NMD2;A6NMK8;A6NMS7;A6NMT0;A6NNE9;A6NNM3;A6NNT2;A6NP61;A6QL63;A6QL64;…
bone_cancer	608	963	1061	1571	0.5969	A0PJW6;A4IF30;E9PAV3;O00622;O00750;O00757;O14523;O14617;O14936;O15020;O15055;O15439;O15479;O15480;O15527;O43242;O43283;O43379;O43497;O43684;O43684-2;O43747;O43795;O43819;O60225;O60231;O60333;O60729;O60885;O60934;O75083;O75175;O75191;O75342;O75369;O75386;O75592;O75676;O75694;O75747;O75962;O94979;O95155;O95170;O95239;O95271;O95359;O95453;O95628;O95747;O95782;O95835;O95985;P00533;P02545;P04637;P0514…	A1A5C7;A6NE01;A6NJL1;A8K2U0;A8MT70;A8MVX0;B2RTY4;F5GYI3;O00305;O00555;O14490;O14497;O14529;O14594;O14618;O14639;O14647;O15015;O15085;O15090;O15117;O15151;O15230;O15240;O15266;O15417;O15534;O43439;O43516;O43524;O43918;O60271;O60279;O60284;O60291;O60303;O60304;O60308;O60732;O60909;O60941;O75038;O75116;O75128;O75129;O75140;O75161;O75362;O75376;O75410;O75445;O75509;O75575;O75665;O75912;O75969;O75970;…
urinary_tract_cancer	2893	3950	4730	6843	0.5913	A0AV96;A0PJW6;A0PK00;A1KZ92;A1X283;A2A3K4;A2RRP1;A4D126;A4IF30;A5YKK6;A6NDG6;A6NJB7;A6NKT7;A8MXV4;A9UHW6;C9JN71;E9PAV3;O00233;O00233-2;O00238;O00264;O00311;O00401;O00469;O00566;O00567;O00571;O00712;O00746;O00750;O14578;O14607;O14617;O14638;O14669;O14717;O14734;O14744;O14787;O14795;O14924;O14964;O14974;O14979;O14980;O14983;O15020;O15047;O15055;O15056;O15063;O15066;O15143;O15146;O15169;O15234;O1526…	A0AUZ9;A0MZ66;A0PJY2;A1A519;A1L170;A1L390;A1L443;A1YPR0;A2RU67;A2RUB6;A3KN83;A4D1E1;A4D2B0;A4FU01;A4FU28;A4UGR9;A5PKW4;A5PLL1;A6ND36;A6NFE2;A6NFK2;A6NGB9;A6NHN0;A6NI15;A6NI47;A6NJL1;A6NJT0;A6NJZ7;A6NKB5;A6NKG5;A6QL64;A7E2F4;A7MBM2;A8K2U0;A8K979;A8MQB3;A8MQT2;A8MT70;A8MZ36;B2RTY4;C4AMC7;C9J069;O00192;O00213;O00220;O00287;O00294;O00295;O00305;O00308;O00409;O00459;O00461;O00468;O00479;O00499;O00506;…
large_intestine_cancer	31543	49572	56131	81115	0.5910	A0AV96;A0AVK6;A0FGR8;A0PJW6;A0PK00;A1KXE4;A1KZ92;A1L020;A1L190;A1X283;A2A288;A2A3K4;A2RRP1;A2VDJ0;A4D126;A4D1E9;A4IF30;A5YKK6;A6NDG6;A6NEL2;A6NGC4;A6NHJ4;A6NHR9;A6NIK2;A6NJB7;A6NKD9;A6NKL6;A6NKT7;A6NML5;A6NNA5;A7KAX9;A8CG34;A8K855;A8MV65;A8MXV4;A9UHW6;B2CW77;B2RD01;C9J442;C9JLW8;C9JN71;E9PAV3;O00139;O00151;O00154;O00154-2;O00154-3;O00154-4;O00154-5;O00154-6;O00159;O00165;O00203;O00221;O00233;O002…	A0A183;A0AUZ9;A0JLT2;A0MZ66;A0PJX4;A0PJY2;A0PK05;A1A4G5;A1A4V9;A1A519;A1A5C7;A1A5D9;A1E959;A1L168;A1L170;A1L390;A1L443;A1L4H1;A1L4K1;A1YPR0;A2AJT9;A2IDD5;A2RRL7;A2RU30;A2RU54;A2RU67;A2RUB1;A2RUB6;A2RUR9;A2VCK2;A3KN83;A4D1E1;A4D1S0;A4D2B0;A4D2P6;A4FU01;A4FU28;A4FU49;A4GXA9;A4QMS7;A4UGR9;A5A3E0;A5D8V6;A5PKW4;A5PLL1;A5PLN7;A6H8Y1;A6NC98;A6NCI8;A6NCQ9;A6NCS4;A6ND36;A6NDB9;A6NDD5;A6NDN3;A6NDY0;A6NE01;…
ovary_cancer	988	1643	1831	2631	0.5896	A0AV96;A1KZ92;A4IF30;A5YKK6;A6NHJ4;A6NKT7;A7KAX9;O00238;O00327;O00750;O14511;O14578;O14787;O14908;O14980;O15020;O15063;O15357;O15439;O43156;O43283;O43290;O43318;O43379;O43497;O43679;O43795;O43819;O60231;O60293;O60333;O60343;O60765;O60841;O60885;O60907;O60911;O75145;O75177;O75369;O75385;O75592;O75643;O75688;O75747;O75914;O75928;O76021;O94806;O94875;O94906;O94921;O94979;O95104;O95232;O95248;O95359;…	A0MZ66;A0PJY2;A1L170;A2RU67;A4D1E1;A4D2P6;A4FU01;A4UGR9;A5PKW4;A6NDY0;A6NEQ2;A6NIX2;A6NJL1;A6NKB5;A6NMK8;A6NNL0;A6QL63;A6QL64;A8MVS5;A8MVX0;A8MW92;B2RTY4;B2RXH4;E2RYF6;O00213;O00308;O00459;O00499;O00512;O00548;O00555;O00592;O14497;O14526;O14529;O14594;O14647;O14654;O14715;O14770;O14782;O15013;O15018;O15078;O15083;O15117;O15119;O15151;O15230;O15265;O15417;O15533;O15553;O43149;O43182;O43526;O43581;…
Lynch_syndrome	1027	17	730	1044	0.5885	P43246;P52701;	Q9UHC1;
soft_tissue_cancer	729	1148	1317	1877	0.5877	A2VDJ0;B2CW77;E9PAV3;O00750;O00767;O14511;O14617;O14746;O14795;O14832;O14924;O14965;O14976;O15020;O15264;O15287;O15439;O15527;O43318;O43432;O43497;O43633;O43657;O43674;O43795;O43819;O60293;O60508;O60684;O60885;O75177;O75342;O75369;O75489;O75592;O75626;O75747;O75935;O94762;O94805;O94979;O95239;O95248;O95271;O95292;O95359;O95394;O95453;O95466;O95628;O95786;O95817;P00338;P01106;P02649;P03372;P04629;…	A0MZ66;A1L4H1;A1YPR0;A2A3L6;A4D1E1;A4D2P6;A5PLN7;A6NDY0;A6NE01;A6NE52;A6NFX1;A6NGD5;A6NGG8;A6NGY1;A6NHT5;A6NIR3;A7MCY6;A8K2U0;A8MVS5;A8MVX0;A8MXV6;B1AJZ9;B2RTY4;B2RXF0;B2RXF5;C9J069;C9JC47;F5GYI3;F8WCM5;O00220;O00268;O00468;O00555;O00592;O14594;O14640;O14654;O14763;O14896;O14901;O15013;O15014;O15015;O15072;O15078;O15085;O15105;O15151;O15265;O15417;O15534;O15553;O43151;O43157;O43186;O43593;O60271;…
oesophagus_cancer	4479	7486	8445	11965	0.5862	A0AV96;A0FGR8;A0PK00;A1KZ92;A1L190;A2A3K4;A2RRP1;A4D126;A4D1E9;A4IF30;A5YKK6;A6NKL6;A6NKT7;A7KAX9;A8CG34;A8MV65;B2CW77;B2RD01;C9JLW8;C9JN71;O00139;O00159;O00203;O00238;O00327;O00401;O00408;O00443;O00534;O00571;O00623;O00712;O14513;O14562;O14578;O14607;O14617;O14638;O14717;O14787;O14795;O14818;O14832;O14874;O14907;O14908;O14924;O14936;O14964;O14965;O14974;O14980;O14983;O15020;O15047;O15055;O15056;…	A0MZ66;A0PJX4;A0PJY2;A1A4G5;A1A4V9;A1A519;A1A5C7;A1E959;A1L168;A1L170;A1L390;A1L443;A1L4H1;A2A3L6;A2RRL7;A2RU30;A2RU67;A2RUB6;A2RUR9;A3KN83;A4D1E1;A4D1S0;A4D2P6;A4FU49;A4QMS7;A4UGR9;A5A3E0;A5D8V6;A5PKW4;A5PLL1;A5PLN7;A6H8Y1;A6NC05;A6NCI8;A6NCQ9;A6ND36;A6NDY0;A6NE01;A6NFQ7;A6NFX1;A6NGB9;A6NGG8;A6NGH7;A6NGY1;A6NHN0;A6NHT5;A6NI47;A6NI56;A6NI73;A6NIH7;A6NIJ5;A6NJL1;A6NJT0;A6NK53;A6NKB5;A6NKG5;A6NKU9;…
endometrium_cancer	5751	8965	10393	14716	0.5861	A0AV96;A0AVK6;A0FGR8;A0PJW6;A0PK00;A1KXE4;A1KZ92;A1L190;A2A288;A2A2Z9;A2A3K4;A2RRP1;A2VDJ0;A4D126;A4D1E9;A4IF30;A5YKK6;A6NHJ4;A6NKT7;A6NML5;A7KAX9;B2CW77;B2RD01;C9JN71;E9PAV3;O00139;O00151;O00159;O00165;O00203;O00221;O00238;O00257;O00311;O00408;O00443;O00444;O00505;O00534;O00541;O00566;O00567;O00571;O00623;O00629;O00712;O00750;O14511;O14513;O14578;O14617;O14638;O14646;O14717;O14732;O14734;O14744;…	A0A183;A0AUZ9;A0JLT2;A0MZ66;A0PJX4;A1A519;A1A5C7;A1L168;A1YPR0;A2AJT9;A2RRL7;A2RU67;A2RUR9;A3KN83;A4D1E1;A4D2P6;A4FU01;A4FU28;A4FU49;A4UGR9;A5A3E0;A5PKW4;A5PLL1;A6H8Y1;A6NC98;A6NCI8;A6NDY0;A6NE01;A6NEV1;A6NFE2;A6NFX1;A6NGB9;A6NGG8;A6NGH7;A6NHN0;A6NI47;A6NI73;A6NJL1;A6NK53;A6NKB5;A6NKF2;A6NKG5;A6NKU9;A6NLU5;A6NLW8;A6NMK8;A6NNL0;A6NNP5;A6NNT2;A6NP61;A6QL63;A6QL64;A7E2F4;A7MCY6;A7XYQ1;A8K2U0;A8K979;…
meninges_cancer	21	24	32	45	0.5844	O43474;O43795;P13639;P14616;P16144;P21860;P51532;Q14839;Q14839-2;Q15375;Q2QGD7;Q6K0P9;Q8IYT8;Q8WYK1;Q8WZ42;Q96RR4;Q99661;Q99661-2;Q9GZV9;Q9H4M9;Q9Y2K1;	A6NI15;O15083;P08F94;P35240;P41229;P46531;Q13009;Q13516;Q14202;Q4KWH8;Q5JSH3;Q7Z407;Q86VF2;Q86YN6;Q8N2S1;Q8NF91;Q99835;Q9HCD6;Q9NR09;Q9NR99;
prostate_cancer	2924	4918	5582	7842	0.5842	A0AV96;A0PK00;A1KZ92;A1L190;A2RRP1;A2VDJ0;A4D126;A5YKK6;A6NKL6;A7KAX9;A8MV65;C9JLW8;C9JN71;E9PAV3;O00154;O00154-2;O00154-3;O00154-4;O00154-5;O00154-6;O00159;O00238;O00257;O00303;O00399;O00401;O00408;O00443;O00483;O00534;O00541;O00566;O00567;O00571;O00712;O00750;O00757;O14511;O14578;O14607;O14617;O14646;O14668;O14717;O14776;O14787;O14795;O14874;O14924;O14950;O14976;O14983;O15020;O15047;O15055;O150…	A0MZ66;A0PK05;A1A519;A1A5D9;A1L170;A1L390;A1L4H1;A1L4K1;A1YPR0;A2AJT9;A2RU30;A2RUB6;A2RUR9;A4D1E1;A4D2B0;A4D2P6;A4FU01;A4FU28;A4GXA9;A4UGR9;A5PLL1;A6H8Y1;A6ND36;A6NDN3;A6NDY0;A6NE01;A6NE52;A6NER3;A6NFK2;A6NFX1;A6NGB9;A6NGG8;A6NHN6;A6NI47;A6NI56;A6NI73;A6NJ46;A6NJL1;A6NKC9;A6NKG5;A6NM11;A6NM62;A6NMS7;A6NNT2;A6PVY3;A6QL63;A6QL64;A6XGL0;A7E2Y1;A7XYQ1;A8K2U0;A8K979;A8MQT2;A8MT70;A8MTA8;A8MTL3;A8MUX0;…
pancreas_cancer	2675	4532	5137	7207	0.5838	A0AV96;A0FGR8;A0PK00;A1KZ92;A1L190;A2RRP1;A2VDJ0;A4D126;A4IF30;A5YKK6;A6NKT7;A6NML5;A7KAX9;A9UHW6;B2CW77;B2RD01;C9J442;C9JN71;E9PAV3;O00159;O00238;O00327;O00444;O00469;O00566;O00571;O00623;O14511;O14513;O14523;O14578;O14607;O14617;O14734;O14795;O14874;O14964;O15020;O15027;O15047;O15143;O15146;O15169;O15371;O15381;O15439;O15479;O15480;O15527;O15535;O15541;O15550;O43156;O43175;O43252;O43283;O43309;…	A0A183;A0MZ66;A0PK05;A1A4G5;A1L4H1;A2RRL7;A2RUB1;A2RUB6;A3KN83;A4D1E1;A4D2P6;A4FU01;A4FU49;A4UGR9;A5A3E0;A5PLL1;A6NC98;A6ND36;A6NDB9;A6NDY0;A6NE01;A6NFE2;A6NGB9;A6NGG8;A6NHN0;A6NI56;A6NIJ5;A6NIR3;A6NJL1;A6NKB5;A6NKG5;A6NKU9;A6NLU5;A6NM11;A6NM62;A6NMS7;A6NNE9;A6NNP5;A6QL63;A6QL64;A7MCY6;A8K0R7;A8K2U0;A8K979;A8MQB3;A8MT70;A8MTA8;A8MUX0;A8MVS5;A8MVX0;A8MW92;B1AJZ9;B1AL88;B2RTY4;B2RU33;B2RXF0;B2RXH4;…
liver_cancer	13779	21624	25549	35403	0.5808	A0AV96;A0AVK6;A0FGR8;A0PJW6;A0PK00;A1KZ92;A1L020;A1L190;A1X283;A2A288;A2A2Z9;A2A3K4;A2RRP1;A2VDJ0;A4D126;A4D1E9;A4IF30;A5YKK6;A6NDG6;A6NEL2;A6NFT4;A6NGC4;A6NHJ4;A6NHR9;A6NIK2;A6NJB7;A6NKL6;A6NKT7;A6NML5;A7KAX9;A8CG34;A8K855;A8MV65;A8MZ59;B2CW77;B2RD01;C9JLW8;C9JN71;E9PAV3;O00139;O00151;O00154;O00154-2;O00154-3;O00154-4;O00154-5;O00154-6;O00159;O00203;O00221;O00233;O00233-2;O00238;O00257;O00303;O0…	A0AUZ9;A0JLT2;A0MZ66;A0PJX4;A0PJY2;A0PK05;A1A519;A1A5C7;A1A5D9;A1L168;A1L170;A1L390;A1L4H1;A1L4K1;A1YPR0;A2A2V5;A2A3L6;A2AJT9;A2IDD5;A2RRL7;A2RU30;A2RU54;A2RU67;A2RUB1;A2RUB6;A2RUR9;A3KN83;A4D1E1;A4D1S0;A4D2B0;A4D2P6;A4FU01;A4FU28;A4FU49;A4GXA9;A4QMS7;A4UGR9;A5A3E0;A5PKW4;A5PLN7;A6H8Y1;A6NC98;A6NCI8;A6NCQ9;A6NCS4;A6ND36;A6NDB9;A6NDY0;A6NDZ8;A6NE01;A6NE52;A6NF83;A6NFE2;A6NFK2;A6NFN3;A6NFQ7;A6NFX1;…
lung_cancer	10519	17995	21004	28514	0.5758	A0AV96;A0AVK6;A0FGR8;A0PJW6;A0PK00;A1KZ92;A1L020;A1X283;A2A288;A2RRP1;A2VDJ0;A4D126;A4D1E9;A4IF30;A5YKK6;A6NHJ4;A6NKL6;A6NKT7;A6NML5;A7KAX9;A8CG34;A8MV65;B2CW77;C9JN71;E9PAV3;O00154;O00154-2;O00154-3;O00154-4;O00154-5;O00154-6;O00165;O00203;O00238;O00257;O00264;O00443;O00444;O00469;O00541;O00566;O00567;O00571;O00623;O00629;O00712;O00750;O14511;O14513;O14578;O14607;O14617;O14638;O14646;O14744;O147…	A0A183;A0AUZ9;A0JLT2;A0MZ66;A0PJY2;A1A519;A1A5C7;A1L168;A1L170;A1L390;A1YPR0;A2A3L6;A2RU30;A2RUB1;A2RUB6;A2RUR9;A3KN83;A4D1E1;A4D1S0;A4D2P6;A4FU01;A4GXA9;A4UGR9;A5A3E0;A5PKW4;A5PLL1;A6H8Y1;A6NC98;A6NCI8;A6NDN3;A6NE01;A6NEV1;A6NFE2;A6NFK2;A6NFX1;A6NGB9;A6NHN6;A6NI47;A6NI73;A6NIR3;A6NJL1;A6NJZ7;A6NKB5;A6NKF2;A6NKU9;A6NLW8;A6NM62;A6NNE9;A6QL63;A6QL64;A7E2U8;A7E2Y1;A7XYQ1;A8K0R7;A8K2U0;A8K979;A8MQT2;…
Primary_open_angle_glaucoma	19	8	20	27	0.5745	Q8NI36;	Q14767;Q96CV9;Q9BWT7;
Joubert_syndrome	21	196	161	217	0.5741	Q4AC94;Q9NRR6;	O15078;O75665;Q3SXY8;Q8IY33;Q8IYI6;Q8N157;Q9BVV6;Q9BYV8;Q9H799;Q9P2K1;
Inborn_genetic_diseases	45	58	77	103	0.5722	O14936;O43497;P02545;P03950;P04156;P11532;P28482;P37287;P41227;P41250;P46100;P51610;P60709;P98161;Q00577;Q13315;Q13547;Q14204;Q14683;Q15796;Q2M389;Q3ZCQ8;Q7Z6Z7;Q86WG5;Q8TD16;Q8WZ42;Q96NI6;Q96QK1;Q9BZ23;Q9H4Z2;Q9NP73;Q9NQT5;Q9UKX2;Q9ULD0;Q9UQE7;Q9Y4W2;	B1AK53;O14497;O15054;O43526;O75665;O76039;O95947;P02751;P08123;P08572;P08779;P10515;P12036;P14138;P20929;P21817;P34130;P55316;Q01433;Q12756;Q12955;Q13574;Q13936;Q14003;Q14938;Q14999;Q15413;Q15468;Q15878;Q5JU85;Q7Z494;Q7Z7G8;Q8N2C7;Q8NI60;Q8TE85;Q92793;Q93074;Q96MS0;Q96RK0;Q99250;Q99592;Q9HC78;Q9UBP0;Q9UHF7;Q9ULL8;Q9UQD0;Q9Y6C2;Q9Y6K1;
Spastic_Paraplegia_Dominant	14	6	15	20	0.5714	P10809;Q12768;Q12840;	O75298;Q9UBP0;
Muscular_hypotonia	4	8	9	12	0.5714	P51816;Q14204;Q7L2E3;Q8NHM5;	Q03111;Q16720;Q5T036;Q765P7;Q8NFW5;Q92622;Q9H4W6;
Robinow_syndrome	13	0	10	13	0.5652	Q01974;
Charcot-Marie-Tooth_disease_type_IV	19	38	44	57	0.5644	Q86WG5;	Q13614;Q9BXM0;
NS_cancer	3035	5505	6686	8540	0.5609	A0AV96;A0PK00;A1KZ92;A4D126;A5YKK6;A6NHJ4;A6NJB7;A6NKL6;A6NKT7;A7KAX9;A8CG34;A8MV65;C9JN71;E9PAV3;O00168;O00238;O00257;O00311;O00327;O00444;O00534;O00541;O00566;O00571;O00584;O00767;O14511;O14513;O14578;O14607;O14617;O14638;O14669;O14717;O14732;O14746;O14776;O14795;O14874;O14924;O14936;O14964;O14965;O14976;O14983;O15020;O15055;O15056;O15063;O15146;O15205;O15226;O15234;O15264;O15357;O15372;O15381;…	A0MZ66;A0PJX4;A1A519;A1A5C7;A1L168;A1L170;A1L390;A1L443;A1L4K1;A1YPR0;A2RRL7;A2RU30;A2RUB1;A2RUB6;A2RUR9;A4D1E1;A4FU28;A4UGR9;A5A3E0;A5PLL1;A5PLN7;A6H8Y1;A6NC98;A6NCI8;A6ND36;A6NED2;A6NEV1;A6NFQ7;A6NFX1;A6NGB9;A6NGG8;A6NHN0;A6NI15;A6NI47;A6NI56;A6NI73;A6NIH7;A6NJL1;A6NK53;A6NKB5;A6NKG5;A6NKU9;A6NLW8;A6NM62;A6QL63;A7XYQ1;A8K2U0;A8K979;A8MT70;A8MW92;A8MZ36;A8MZG2;B1AJZ9;B1AL88;B2RTY4;B2RU33;B2RXF5;…
skin_cancer	16983	31964	38922	48947	0.5570	A0AV96;A0AVK6;A0FGR8;A0PJW6;A0PK00;A1KZ92;A1L020;A1X283;A2A288;A2A3K4;A2RRP1;A2VDJ0;A4D126;A4D1E9;A4IF30;A5YKK6;A6NEL2;A6NHJ4;A6NJB7;A6NKL6;A6NKT7;A6NML5;A6NNA5;A7KAX9;A8CG34;A8K855;A8MV65;B2RD01;C9JLW8;C9JN71;E9PAV3;O00139;O00151;O00154;O00154-2;O00154-3;O00154-4;O00154-5;O00154-6;O00159;O00165;O00203;O00221;O00238;O00257;O00264;O00311;O00327;O00408;O00443;O00444;O00469;O00505;O00534;O00541;O005…	A0A183;A0JLT2;A0MZ66;A0PJX4;A0PK05;A1A519;A1A5C7;A1A5D9;A1E959;A1L168;A1L170;A1L390;A1L443;A1L4H1;A1L4K1;A1YPR0;A2A2V5;A2A3L6;A2AJT9;A2IDD5;A2RRL7;A2RU30;A2RU67;A2RUB1;A2RUB6;A2RUR9;A3KN83;A4D1E1;A4D2P6;A4FU01;A4FU28;A4FU49;A4UGR9;A5A3E0;A5PKW4;A5PLL1;A5PLN7;A6H8Y1;A6NC98;A6NCI8;A6ND36;A6NDB9;A6NDD5;A6NDY0;A6NE01;A6NER3;A6NEV1;A6NFE2;A6NFK2;A6NFQ7;A6NFX1;A6NGB9;A6NGG8;A6NGK3;A6NGS2;A6NHN0;A6NHN6;…
central_nervous_system_cancer	2236	3551	4616	5787	0.5563	A0AV96;A0AVK6;A0PK00;A2A2Z9;A2RRP1;A2VDJ0;A4IF30;A5YKK6;A6NHJ4;A6NKT7;C9JN71;E9PAV3;O00203;O00221;O00327;O00408;O00443;O00483;O00567;O00571;O00712;O00750;O00757;O14513;O14523;O14607;O14617;O14646;O14746;O14787;O14795;O14874;O15020;O15047;O15055;O15056;O15063;O15084;O15143;O15146;O15169;O15213;O15264;O15371;O15372;O15381;O15439;O15479;O15527;O15541;O15550;O43166;O43175;O43283;O43290;O43298;O43318;…	A0MZ66;A1A519;A1L390;A2AJT9;A2RU30;A2RU67;A2RUB6;A3KN83;A4D1E1;A4D2P6;A4FU01;A4UGR9;A5A3E0;A5PKW4;A5PLL1;A6H8Y1;A6NDN3;A6NE01;A6NE82;A6NGG8;A6NGK3;A6NGY1;A6NHN0;A6NI47;A6NI73;A6NI87;A6NIH7;A6NIR3;A6NJL1;A6NLW8;A6NMN3;A6PVL3;A6QL63;A6QL64;A8K2U0;A8MT70;A8MVX0;A8MW92;A9YTQ3;B1AJZ9;B1AKI9;B2RTY4;B2RU33;F8WBI6;O00213;O00268;O00409;O00459;O00468;O00482;O00499;O00555;O00634;O14490;O14594;O14627;O14640;…
pituitary_cancer	31	48	63	79	0.5563	O43520;O94915;O95466;P11532;P12883;P18583;P35222;P42858;P48736;P49748;P51532;P63244;Q01780;Q10567;Q15120;Q16630;Q1MSJ5;Q5T4S7;Q5VUJ6;Q5VZF2;Q86TB9;Q8IXT5;Q8IY47;Q96KG9;Q96KP1;Q9BXW9;Q9H2X6;Q9H8H2;Q9HD67;Q9Y490;	A0MZ66;O75167;O95180;O95260;P02671;P08F94;P22681;P23471;P31629;P35663;P40818;P43354;P49815;P51587;P55196;Q13615;Q5VST9;Q6Q788;Q7Z7B0;Q86V59;Q86WV1;Q8IZD9;Q8N3K9;Q8NEY1;Q8NF91;Q8TDR0;Q96B18;Q96JN8;Q99728;Q9BSQ5;Q9BX84;Q9BY07;Q9H1H9;Q9H2K8;Q9NYI0;Q9NZ71;Q9P218;Q9ULE0;Q9UPY3;Q9Y5I1;
Monogenic_diabetes	10	38	39	48	0.5517	P06213;P20823;Q09428;Q16836;	O14901;O43316;O60240;P52945;Q13562;Q16821;Q7RTS3;Q8HWS3;Q8NEA6;Q92908;Q9BZS1;Q9NZJ5;
Loeys-Dietz_syndrome	58	2	50	60	0.5455	P36897;P42166;P84022;	P05997;Q15746;
thymus_cancer	18	38	47	56	0.5437	O43933;P04637;P11474;Q12906;Q13315;Q14839;Q14839-2;Q8IWS0;Q92530;Q96HA1;Q96JM2;Q9H9Q4;Q9UM73;Q9Y4I1;	A2RUB6;O75122;O75445;O95490;P07197;P43628;P55196;Q01955;Q05DH4;Q0VAK6;Q15058;Q6KC79;Q6N021;Q6Q788;Q7Z7G8;Q86UU0;Q86VQ3;Q8N612;Q8N961;Q8NAX2;Q8WXH0;Q8WXH2;Q96AA8;Q96QB1;Q96QF7;Q9BXY4;Q9GZR1;Q9HAK2;Q9HAW4;Q9P2Y4;Q9UGM3;Q9ULE0;Q9Y6B2;Q9Y6V0;
Spinal_muscular_atrophy	31	2	28	33	0.5410	O95292;Q14204;Q16637;Q8TD16;	P25686;Q8WYQ3;
Meier-Gorlin_syndrome	18	2	17	20	0.5405	O43929;Q9Y5N6;	O75496;Q9H211;
Frontotemporal_dementia	13	1	12	14	0.5385	P10636;Q13148;Q5S007;Q9UHD2;	Q8WYQ3;
Global_developmental_delay	23	21	38	44	0.5366	P46100;P49961;P57678;P57740;Q00577;Q09472;Q14204;Q14683;Q15029;Q4G176;Q7L2E3;Q7L4I2;Q8NHM5;Q8WW01;Q9BZG8-3;Q9H3S7;Q9Y243;Q9Y3E5;Q9Y4I1;	O00555;O95613;P33176;P49848;Q01433;Q03111;Q16720;Q5T011;Q6KC79;Q765P7;Q7Z6J9;Q7Z6L0;Q8N157;Q8N2C7;Q8NFW5;Q92622;Q96PV0;Q9H4W6;Q9UBL3;Q9UQD0;
Atrial_fibrillation	11	12	20	23	0.5349	O75694;Q14524;	P01160;P22460;P51787;
Congenital_ichthyosiform_erythroderma	39	12	45	51	0.5312	O75342;Q86UK0;	Q8N8W4;
peritoneum_cancer	23	55	69	78	0.5306	O14513;O14787;O60287;O75747;P00533;P04637;P09497;P54274;Q03001;Q14247;Q14957;Q5TBA9;Q86XI2;Q86XI2-2;Q8WZ42;Q9GZL7;Q9H171;Q9NQT8;Q9UJX2;Q9Y223;Q9Y4A5;	A6NFX1;A8MYP8;O14770;O75023;O75970;P11137;P23490;P40337;P45378;P51587;P55318;P78563;Q00975;Q01955;Q02388;Q15878;Q17R89;Q2KJY2;Q2VIQ3;Q4V9L6;Q5VWP3;Q6AWC2;Q6ZMN7;Q6ZT07;Q709C8;Q7L2Z9;Q8IZ69;Q8IZD9;Q8IZY2;Q8N3K9;Q8NE31;Q8NEL9;Q8NF91;Q8TDW7;Q8TER0;Q8TF21;Q92622;Q96LX7;Q96N16;Q9H5P4;Q9H930;Q9HC84;Q9NQ66;Q9NR09;Q9P212;Q9P218;Q9P2E7;Q9UHF7;Q9Y5N1;Q9Y6X6;
Leber_congenital_amaurosis	18	69	78	87	0.5273	O43933;Q9HAN9;	O00294;O15078;O43186;O75161;O75445;Q6KF10;Q7Z494;Q86VQ0;Q96KN7;
Hermansky-Pudlak_syndrome	18	34	47	52	0.5253	O00203;Q96EV8;	Q6QNY0;Q86YV9;Q9NQG7;
Familial_hemophagocytic_lymphohistiocytosis	20	0	19	20	0.5128	Q70J99;
Nonsyndromic_Hearing_Loss_Mixed	22	0	22	22	0.5000	O60610;Q12951;
Cytochrome-c_oxidase_deficiency	21	0	21	21	0.5000	O43819;O75880;Q12887;Q9H9J2;
Ventricular_tachycardia	6	6	12	12	0.5000	P15924;Q14524;Q5T481;Q99959;Q99996;	Q12809;Q13061;Q13936;Q92736;
Variant_of_unknown_significance	4	8	12	12	0.5000	P31327;Q01804;Q13813;Q13813-2;Q13813-3;Q96EB6;	P16220;Q03933;Q05707;Q9H4A3;Q9NYQ7;Q9UK17;Q9ULV3;
Uterine_cervical_neoplasms	7	0	7	7	0.5000	P04637;P42345;Q16236;Q969H0;
Strabismus	3	3	6	6	0.5000	P21359;Q7L2E3;Q7L4I2;	Q2M1P5;Q8NFW5;Q9H334;
Cirrhosis_noncryptogenic_susceptibility_to	1	0	1	1	0.5000	P05787;
Autistic_behavior	1	0	1	1	0.5000	Q7L4I2;
Abnormality_of_the_macula	1	0	1	1	0.5000	P21359;
Abnormal_electroretinogram	1	0	1	1	0.5000	P21359;
Leigh_syndrome	49	0	51	49	0.4900	O75251;O75489;O75880;P31040;P42704;P82930;Q12887;Q16795;
Noonan_syndrome	52	15	72	67	0.4820	P21359;P62140;Q06124;Q09013;	P15056;P22681;
Rasopathy	17	21	44	38	0.4634	Q06124;	P15056;P22681;
Malignant_tumor_of_prostate	14	22	42	36	0.4615	O00203;P17029;P50539;P52737;P53779;P60484;Q13509;Q14146;Q6K0P9;Q8IWB6;Q96HQ0;Q9HCF6;Q9NTK5;	O00548;O43186;O43525;O75170;P08151;P13611;P26436;P28908;P55107;Q6AI39;Q86UX2;Q8NE31;Q8WZA9;Q92932;Q96JN0;Q96RT1;Q9NS56;Q9UBF9;Q9UM47;Q9UNL4;Q9Y6J0;
Charcot-Marie-Tooth_Intermediate	11	0	13	11	0.4583	P54577;Q15046;
Nonsyndromic_Hearing_Loss_Dominant	53	74	154	127	0.4520	P35579;Q15475;Q9UDY2;Q9UM54;	O95677;P13942;Q15319;Q7Z406;
Carcinoma_of_colon	7	7	17	14	0.4516	P17948;P25054;P28340;Q15198;	O60673;P23508;P43146;Q05209;Q12913;Q96QB1;
Leukoencephalopathy_with_vanishing_white_matter	25	0	31	25	0.4464	P49770;Q14232;Q9UI10;
Cryptophthalmos_syndrome	9	55	83	64	0.4354	Q9Y3R0;	Q5SZK8;
Peripheral_neuropathy	2	4	8	6	0.4286	P07196;Q8IY17;	O75953;Q7Z406;Q9BXM0;
Levy-Hollister_syndrome	3	0	4	3	0.4286	O15520;
Intellectual_Disability_Recessive	7	10	24	17	0.4146	Q08J23;	Q9UKM7;
Dystonia	20	20	57	40	0.4124	O75569;P11166;P21675;Q14203;Q9NVV9;Q9Y4I1;	Q00975;Q7Z6L0;Q8N5Z5;Q9ULV3;Q9UMN6;
Maturity-onset_diabetes_of_the_young	88	40	188	128	0.4051	P20823;P41235;Q12851;	O14901;O43316;P52945;Q13562;Q9UKG1;
Feeding_difficulties	2	0	3	2	0.4000	Q09472;Q13627;
Charcot-Marie-Tooth_Type_1	2	3	8	5	0.3846	P07196;	P11161;
Hereditary_Paraganglioma-Pheochromocytoma_Syndromes	12	9	34	21	0.3818	Q9NX18;	P61244;
Hypoplasia_of_the_corpus_callosum	1	2	5	3	0.3750	P10070;	O14647;P33176;
Dilated_cardiomyopathy_1A	19	0	32	19	0.3725	P02545;
Primary_hyperoxaluria_type_II	10	0	18	10	0.3571	Q9UBQ7;
Retinitis_Pigmentosa_Recessive	16	115	239	131	0.3541	P16499;	A6NGG8;O00294;O75445;P18545;P20794;Q00LT1;Q14028;Q3B820;Q96NL8;Q9BZV3;Q9Y5X4;
Fanconi_anemia	96	179	504	275	0.3530	O15287;Q06609;Q9BXW9;Q9NPD8;Q9NVI1;Q9UI95;	P38398;P51587;P54098;Q86YC2;Q8IY92;Q8IYD8;Q9HB96;
Retinal_dystrophy	7	23	58	30	0.3409	O75643;P16499;Q02962;Q6P2Q9;Q8WWY3;	O15078;O43186;O43822;O75445;P32243;P56715;Q14028;Q92834;Q9BXJ0;Q9P202;Q9Y5X4;
Myelodysplastic_syndrome	1	0	2	1	0.3333	Q13435;
Wilms_tumor_1	9	0	19	9	0.3214	P19544;
Hirschsprung_disease_1	3	5	17	8	0.3200	P52948;Q09666;	O15173;O60462;Q8IVL1;Q8TDW7;Q92793;
Nonsyndromic_Hearing_Loss_Recessive	29	88	279	117	0.2955	P35241;Q8IVV2;Q9UM54;	Q8N4S9;Q8NEW7;Q9HC10;Q9P202;Q9UKN7;
Congenital_Myasthenic_Syndrome_Recessive	12	2	35	14	0.2857	O15146;Q06210;	Q9Y215;
Neuronal_ceroid_lipofuscinosis	6	4	25	10	0.2857	Q9NWW5;	Q13286;
Congenital_anomalies_of_kidney_and_urinary_tract	3	1	10	4	0.2857	P18075;Q99459;	Q9NPC8;
Growth_delay	1	1	5	2	0.2857	P10070;	O14647;
Retinitis_pigmentosa	25	110	338	135	0.2854	O14832;O43172;O43395;O75643;O94906;P16499;Q6P2Q9;Q8WWY3;Q9BZ23;	A6NGG8;O00294;O43186;O43822;O75445;P20794;P54845;P56715;Q00LT1;Q13286;Q14028;Q495M9;Q6ZSZ5;Q8N157;Q8N8E2;Q8NDL9;Q8TA86;Q92834;Q96NL8;Q9H9D4;Q9P202;Q9Y5X4;
Gastrointestinal_stromal_tumor	71	0	185	71	0.2773	P10721;
Tumoral_calcinosis_familial_hyperphosphatemic	8	0	21	8	0.2759	Q9GZV9;
Nonsyndromic_hearing_loss_and_deafness	2	13	40	15	0.2727	P35579;Q9UM54;	P49335;P56696;Q7RTU9;Q8NEW7;Q9HC10;Q9UKN7;
Congenital_disorder_of_glycosylation	54	8	171	62	0.2661	O60762;O75352;P39656;P46977;Q13454;Q9BT22;Q9UP83;Q9UPQ8;	Q13724;
Pheochromocytoma	40	22	174	62	0.2627	O60333;P31040;Q9NX18;	P40337;P61244;
Primary_ciliary_dyskinesia	16	138	487	154	0.2402	Q86Y56;	D6RGH6;Q5TD94;Q86X45;Q8N9W5;Q8NEP3;Q8WYR4;Q92834;Q96M63;Q9NVR5;
Polydactyly	14	15	92	29	0.2397	P10071;	Q96PY6;
Muscular_dystrophy	15	2	55	17	0.2361	A4D126;P02545;P11532;Q15650;Q7Z4I7;	P21817;Q14118;

## Sheet: Legend
Columns (Sheet 1 , DPR mutations):
Entry: UniProt ID of the protein
Entry name: UniProt name of the protein
Protein name: protein name in UniProt
Nmut: disease-associated missense mutations (in total)
f(m,dpr): fraction of mutations located in droplet-promoting regions, as defined by the FuzDrop method {Hardenberg, 2020 #4904} f(m,dpr)=N(m,dpr)/N(m,tot)
Associated diseases: in HuVarBase
Columns (Sheet 2, HuVarBase):
Nmut(MLO): Number of disease-associated mutations in proteins reported as components of membraneless-organelles
Nmut(PC): Number of disease-associated mutations in proteins predicted to form condensates by FuzDrop{Hardenberg, 2020 #4904}
Nmut(ND): Number of disease-associated mutations in proteins not known to form condensates
Nmut(D)/Nmut(tot): Fraction of disease-associated mutations in proteins associated with condensates (either as components of membraneless organelles or predicted to drive phase separation) versus the total number of disease-associated mutations. The fraction Nmut(D)/Nmut(tot) was used as a basis of primary ranking and the Nmut(MLO) as a basis of secondary ranking.
Proteins(MLO): Proteins in membraneless organelles with disease-associated missense mutations
Proteins(PC): Proteins predicted to drive droplet-formation with disease-associated missense mutations
