# Supplementary material for: Protein condensation diseases: therapeutic opportunities
Source: Nat Commun. 2022 Sep 22;13:5550. doi: 10.1038/s41467-022-32940-7 (PMC9500012; doi:10.1038/s41467-022-32940-7)
Supplement: Supplementary file 6 — Supplementary data 4 [file 41467_2022_32940_MOESM6_ESM.xlsx]

## Sheet: Legends
Columns MLO (Sheet 1-4, MLO membraneless organelles)
term ID: pathway identifier
term description: pathway description in the GO database
observed gene count: number of disease-associated genes, encoding MLO proteins belonging to the pathway
background gene count: number of genes, encoding MLO proteins associated with the pathway in the human proteome
strength: confidence of the association of the given genes, encoding MLO proteins with the pathway
false discovery rates: p-values of the association of the genes, encoding MLO proteins with the pathway
matching proteins (IDs): Ensemble IDs of the disease-associated genes encoding MLO proteins
matching proteins (labels): UniProt identifiers of the disease-associated disease-associated genes encoding MLO proteins
Columns pred.cond. (Sheet 5-8, pre.cond., predicted condensates)
term ID: pathway identifier
term description: pathway description in the GO database
observed gene count: number of disease-associated genes, encoding predicted condensate-forming proteins belonging to the pathway
background gene count: number of the genes encoding predicted condensate-forming proteins associated with the pathway in the human proteome
strength: confidence of the association of the genes encoding predicted condensate-forming proteins with the pathway
false discovery rates: p-values of the association of the genes encoding predicted condensate-forming proteins with the pathway
matching proteins (IDs): Ensemble IDs of the disease-associated with genes encoding predicted condensate-forming proteins
matching proteins (labels): UniProt identifiers of the disease-associated with genes encoding predicted condensate-forming proteins

## Sheet: GO process MLO
#term ID	term description	observed gene count	background gene count	strength	false discovery rate	matching proteins (IDs)	matching proteins (labels)
GO:0009987	Cellular process	1861	15024	0.08	3.52e-77	9606.ENSP00000003302,9606.ENSP00000005587,9606.ENSP00000044462,9606.ENSP00000070846,9606.ENSP00000075503,9606.ENSP00000160382,9606.ENSP00000168216,9606.ENSP00000171111,9606.ENSP00000173229,9606.ENSP00000176763,9606.ENSP00000177742,9606.ENSP00000178640,9606.ENSP00000181839,9606.ENSP00000194530,9606.ENSP00000199389,9606.ENSP00000199447,9606.ENSP00000199448,9606.ENSP00000200181,9606.ENSP00000206542,…
GO:0065007	Biological regulation	1569	12171	0.1	9.84e-49	9606.ENSP00000003302,9606.ENSP00000005587,9606.ENSP00000044462,9606.ENSP00000054650,9606.ENSP00000064778,9606.ENSP00000070846,9606.ENSP00000158762,9606.ENSP00000160382,9606.ENSP00000171111,9606.ENSP00000173229,9606.ENSP00000176763,9606.ENSP00000178640,9606.ENSP00000181839,9606.ENSP00000194530,9606.ENSP00000199389,9606.ENSP00000199447,9606.ENSP00000200181,9606.ENSP00000203630,9606.ENSP00000207549,…
GO:0050789	Regulation of biological process	1510	11475	0.11	8.93e-50	9606.ENSP00000003302,9606.ENSP00000005587,9606.ENSP00000044462,9606.ENSP00000054650,9606.ENSP00000064778,9606.ENSP00000070846,9606.ENSP00000160382,9606.ENSP00000171111,9606.ENSP00000173229,9606.ENSP00000176763,9606.ENSP00000178640,9606.ENSP00000181839,9606.ENSP00000194530,9606.ENSP00000199389,9606.ENSP00000199447,9606.ENSP00000200181,9606.ENSP00000203630,9606.ENSP00000207549,9606.ENSP00000209873,…	USP28,SKAP2,PSMA4,THAP3,FAM168A,PKP2,ACTL6B,KEAP1,NTN1,STK10,MAP2K5,CDK13,STRADB,EIF2AK1,NME8,ITGB4,MLF2,UNC13D,AAAS,CBX5,MAPK13,SIRT1,MIF,MAPK1,HMOX1,TAB1,MYH9,SUPT16H,ATP6V1D,EIF5,VRK1,APEX1,PABPN1,AURKA,EEF1A2,CHMP4B,RNF125,TBL1X,ABCD1,PQBP1,TIMP1,ORC6,SMPD3,MGA,VPS18,AGO2,SFRP1,EIF3E,EXOSC5,HNRNPL,DBP,PON1,HOXA13,PDAP1,WASL,RBM28,CHMP5,RPL19,TAX1BP3,P2RX1,RPS6KB1,PFN1,C1QBP,DDX5,COL1A1,DUSP3,…
GO:0050794	Regulation of cellular process	1435	10932	0.11	1.09e-42	9606.ENSP00000003302,9606.ENSP00000005587,9606.ENSP00000044462,9606.ENSP00000054650,9606.ENSP00000064778,9606.ENSP00000070846,9606.ENSP00000160382,9606.ENSP00000171111,9606.ENSP00000173229,9606.ENSP00000176763,9606.ENSP00000178640,9606.ENSP00000181839,9606.ENSP00000194530,9606.ENSP00000199389,9606.ENSP00000199447,9606.ENSP00000200181,9606.ENSP00000203630,9606.ENSP00000207549,9606.ENSP00000209873,…	USP28,SKAP2,PSMA4,THAP3,FAM168A,PKP2,ACTL6B,KEAP1,NTN1,STK10,MAP2K5,CDK13,STRADB,EIF2AK1,NME8,ITGB4,MLF2,UNC13D,AAAS,CBX5,MAPK13,SIRT1,MIF,MAPK1,HMOX1,TAB1,MYH9,SUPT16H,ATP6V1D,EIF5,VRK1,APEX1,PABPN1,AURKA,EEF1A2,CHMP4B,RNF125,TBL1X,ABCD1,PQBP1,TIMP1,ORC6,SMPD3,MGA,VPS18,AGO2,SFRP1,EIF3E,EXOSC5,HNRNPL,DBP,HOXA13,PDAP1,WASL,RBM28,CHMP5,TAX1BP3,P2RX1,RPS6KB1,PFN1,C1QBP,DDX5,COL1A1,DUSP3,TNFAIP1,PRP…
GO:0008152	Metabolic process	1309	8298	0.19	2.50e-84	9606.ENSP00000003302,9606.ENSP00000044462,9606.ENSP00000075503,9606.ENSP00000160382,9606.ENSP00000168216,9606.ENSP00000171111,9606.ENSP00000176763,9606.ENSP00000177742,9606.ENSP00000178640,9606.ENSP00000181839,9606.ENSP00000194530,9606.ENSP00000199389,9606.ENSP00000200181,9606.ENSP00000206542,9606.ENSP00000207870,9606.ENSP00000209873,9606.ENSP00000211287,9606.ENSP00000212015,9606.ENSP00000215567,…	USP28,PSMA4,STYK1,ACTL6B,HSD17B10,KEAP1,STK10,MRPS34,MAP2K5,CDK13,STRADB,EIF2AK1,ITGB4,OSGEP,XYLB,AAAS,MAPK13,SIRT1,TECR,SNAP29,MIF,SF3A1,SNRPD3,MAPK1,SLC25A1,HMOX1,MCM5,TAB1,PNPLA3,MYH9,SUPT16H,PYGL,EIF5,MTHFD1,VRK1,APEX1,PABPN1,CINP,AURKA,PYGB,EEF1A2,MACROD2,CHMP4B,RNF125,TBL1X,PGRMC1,ABCD1,PQBP1,TIMP1,ORC6,SMPD3,VPS18,AGO2,SFRP1,EIF3E,EXOSC5,HNRNPL,CKM,FBL,PON1,PON2,RBM28,RPL19,P2RX1,RPS6KB1,S…
GO:0071704	Organic substance metabolic process	1260	7755	0.2	1.19e-86	9606.ENSP00000003302,9606.ENSP00000044462,9606.ENSP00000075503,9606.ENSP00000160382,9606.ENSP00000168216,9606.ENSP00000171111,9606.ENSP00000176763,9606.ENSP00000177742,9606.ENSP00000178640,9606.ENSP00000181839,9606.ENSP00000194530,9606.ENSP00000199389,9606.ENSP00000206542,9606.ENSP00000207870,9606.ENSP00000209873,9606.ENSP00000211287,9606.ENSP00000212015,9606.ENSP00000215567,9606.ENSP00000215754,…	USP28,PSMA4,STYK1,ACTL6B,HSD17B10,KEAP1,STK10,MRPS34,MAP2K5,CDK13,STRADB,EIF2AK1,OSGEP,XYLB,AAAS,MAPK13,SIRT1,TECR,MIF,SF3A1,SNRPD3,MAPK1,SLC25A1,HMOX1,MCM5,TAB1,PNPLA3,MYH9,SUPT16H,PYGL,EIF5,MTHFD1,VRK1,APEX1,PABPN1,CINP,AURKA,PYGB,EEF1A2,MACROD2,CHMP4B,RNF125,TBL1X,PGRMC1,ABCD1,PQBP1,TIMP1,ORC6,SMPD3,AGO2,SFRP1,EIF3E,EXOSC5,HNRNPL,CKM,FBL,PON1,PON2,RBM28,RPL19,P2RX1,RPS6KB1,SLC25A11,C1QBP,DDX5,…
GO:0044237	Cellular metabolic process	1250	7513	0.21	6.83e-92	9606.ENSP00000003302,9606.ENSP00000044462,9606.ENSP00000075503,9606.ENSP00000160382,9606.ENSP00000168216,9606.ENSP00000171111,9606.ENSP00000176763,9606.ENSP00000177742,9606.ENSP00000178640,9606.ENSP00000181839,9606.ENSP00000194530,9606.ENSP00000199389,9606.ENSP00000200181,9606.ENSP00000206542,9606.ENSP00000207870,9606.ENSP00000209873,9606.ENSP00000211287,9606.ENSP00000212015,9606.ENSP00000215567,…	USP28,PSMA4,STYK1,ACTL6B,HSD17B10,KEAP1,STK10,MRPS34,MAP2K5,CDK13,STRADB,EIF2AK1,ITGB4,OSGEP,XYLB,AAAS,MAPK13,SIRT1,TECR,SNAP29,MIF,SF3A1,SNRPD3,MAPK1,SLC25A1,HMOX1,MCM5,TAB1,PNPLA3,SUPT16H,PYGL,EIF5,MTHFD1,VRK1,APEX1,PABPN1,CINP,AURKA,PYGB,EEF1A2,MACROD2,CHMP4B,RNF125,TBL1X,PGRMC1,ABCD1,PQBP1,TIMP1,ORC6,SMPD3,VPS18,AGO2,EIF3E,EXOSC5,HNRNPL,CKM,FBL,PON1,PON2,RBM28,RPL19,P2RX1,RPS6KB1,C1QBP,DDX5,D…
GO:0044238	Primary metabolic process	1220	7332	0.21	5.32e-88	9606.ENSP00000003302,9606.ENSP00000044462,9606.ENSP00000075503,9606.ENSP00000160382,9606.ENSP00000168216,9606.ENSP00000171111,9606.ENSP00000176763,9606.ENSP00000177742,9606.ENSP00000178640,9606.ENSP00000181839,9606.ENSP00000194530,9606.ENSP00000199389,9606.ENSP00000206542,9606.ENSP00000207870,9606.ENSP00000209873,9606.ENSP00000211287,9606.ENSP00000212015,9606.ENSP00000215567,9606.ENSP00000215754,…	USP28,PSMA4,STYK1,ACTL6B,HSD17B10,KEAP1,STK10,MRPS34,MAP2K5,CDK13,STRADB,EIF2AK1,OSGEP,XYLB,AAAS,MAPK13,SIRT1,TECR,MIF,SF3A1,SNRPD3,MAPK1,SLC25A1,MCM5,TAB1,PNPLA3,MYH9,SUPT16H,PYGL,EIF5,MTHFD1,VRK1,APEX1,PABPN1,CINP,AURKA,PYGB,EEF1A2,MACROD2,CHMP4B,RNF125,TBL1X,ABCD1,PQBP1,TIMP1,ORC6,SMPD3,AGO2,SFRP1,EIF3E,EXOSC5,HNRNPL,FBL,PON1,PON2,RBM28,RPL19,P2RX1,RPS6KB1,SLC25A11,C1QBP,DDX5,DUSP3,TNFAIP1,GAR…
GO:0006807	Nitrogen compound metabolic process	1166	6852	0.22	3.05e-87	9606.ENSP00000003302,9606.ENSP00000044462,9606.ENSP00000075503,9606.ENSP00000160382,9606.ENSP00000168216,9606.ENSP00000171111,9606.ENSP00000176763,9606.ENSP00000177742,9606.ENSP00000178640,9606.ENSP00000181839,9606.ENSP00000194530,9606.ENSP00000199389,9606.ENSP00000206542,9606.ENSP00000209873,9606.ENSP00000211287,9606.ENSP00000212015,9606.ENSP00000215567,9606.ENSP00000215793,9606.ENSP00000215829,…	USP28,PSMA4,STYK1,ACTL6B,HSD17B10,KEAP1,STK10,MRPS34,MAP2K5,CDK13,STRADB,EIF2AK1,OSGEP,AAAS,MAPK13,SIRT1,TECR,SF3A1,SNRPD3,MAPK1,SLC25A1,HMOX1,MCM5,TAB1,MYH9,SUPT16H,EIF5,MTHFD1,VRK1,APEX1,PABPN1,CINP,AURKA,EEF1A2,MACROD2,CHMP4B,RNF125,TBL1X,PGRMC1,ABCD1,PQBP1,TIMP1,ORC6,SMPD3,AGO2,SFRP1,EIF3E,EXOSC5,HNRNPL,CKM,FBL,PON1,RBM28,RPL19,P2RX1,RPS6KB1,C1QBP,DDX5,DUSP3,TNFAIP1,GAR1,FRG1,PRPF19,APOC3,SAR…
GO:0019222	Regulation of metabolic process	1120	6948	0.2	8.58e-68	9606.ENSP00000044462,9606.ENSP00000054650,9606.ENSP00000064778,9606.ENSP00000160382,9606.ENSP00000171111,9606.ENSP00000176763,9606.ENSP00000178640,9606.ENSP00000181839,9606.ENSP00000194530,9606.ENSP00000199389,9606.ENSP00000203630,9606.ENSP00000209873,9606.ENSP00000209875,9606.ENSP00000211287,9606.ENSP00000212015,9606.ENSP00000215754,9606.ENSP00000215832,9606.ENSP00000216117,9606.ENSP00000216160,…	PSMA4,THAP3,FAM168A,ACTL6B,KEAP1,STK10,MAP2K5,CDK13,STRADB,EIF2AK1,MLF2,AAAS,CBX5,MAPK13,SIRT1,MIF,MAPK1,HMOX1,TAB1,MYH9,SUPT16H,ATP6V1D,EIF5,APEX1,PABPN1,AURKA,EEF1A2,CHMP4B,RNF125,TBL1X,ABCD1,PQBP1,TIMP1,SMPD3,MGA,AGO2,SFRP1,EIF3E,EXOSC5,HNRNPL,DBP,HOXA13,WASL,RBM28,CHMP5,RPL19,P2RX1,RPS6KB1,PFN1,C1QBP,DDX5,COL1A1,DUSP3,TNFAIP1,PRPF19,APOC3,SART3,NUP107,GAPDH,USP5,SRSF9,GCLC,ADTRP,STK38,NUP155,…
GO:0050896	Response to stimulus	1096	8046	0.13	4.32e-30	9606.ENSP00000003302,9606.ENSP00000005587,9606.ENSP00000044462,9606.ENSP00000171111,9606.ENSP00000173229,9606.ENSP00000176763,9606.ENSP00000178640,9606.ENSP00000181839,9606.ENSP00000194530,9606.ENSP00000199389,9606.ENSP00000199447,9606.ENSP00000200181,9606.ENSP00000207549,9606.ENSP00000209875,9606.ENSP00000211287,9606.ENSP00000212015,9606.ENSP00000215730,9606.ENSP00000215754,9606.ENSP00000215832,…	USP28,SKAP2,PSMA4,KEAP1,NTN1,STK10,MAP2K5,CDK13,STRADB,EIF2AK1,NME8,ITGB4,UNC13D,CBX5,MAPK13,SIRT1,SNAP29,MIF,MAPK1,HMOX1,MCM5,TAB1,MYH9,SUPT16H,PYGL,ATP6V1D,VRK1,APEX1,PABPN1,CINP,AURKA,PYGB,EEF1A2,MACROD2,RNF125,PGRMC1,PQBP1,TIMP1,SMPD3,AGO2,SFRP1,EXOSC5,HNRNPL,PON1,PON2,PDAP1,WASL,CHMP5,TAX1BP3,P2RX1,RPS6KB1,PFN1,C1QBP,DDX5,COL1A1,DUSP3,TNFAIP1,PRPF19,APOC3,GAPDH,SRSF9,GCLC,ADTRP,STK38,NR3C1,E…
GO:0043170	Macromolecule metabolic process	1083	6137	0.24	4.86e-86	9606.ENSP00000003302,9606.ENSP00000044462,9606.ENSP00000075503,9606.ENSP00000160382,9606.ENSP00000168216,9606.ENSP00000171111,9606.ENSP00000176763,9606.ENSP00000177742,9606.ENSP00000178640,9606.ENSP00000181839,9606.ENSP00000194530,9606.ENSP00000199389,9606.ENSP00000206542,9606.ENSP00000209873,9606.ENSP00000211287,9606.ENSP00000212015,9606.ENSP00000215793,9606.ENSP00000215829,9606.ENSP00000215832,…	USP28,PSMA4,STYK1,ACTL6B,HSD17B10,KEAP1,STK10,MRPS34,MAP2K5,CDK13,STRADB,EIF2AK1,OSGEP,AAAS,MAPK13,SIRT1,SF3A1,SNRPD3,MAPK1,MCM5,TAB1,MYH9,SUPT16H,PYGL,EIF5,VRK1,APEX1,PABPN1,CINP,AURKA,PYGB,EEF1A2,MACROD2,CHMP4B,RNF125,TBL1X,PQBP1,TIMP1,ORC6,SMPD3,AGO2,SFRP1,EIF3E,EXOSC5,HNRNPL,FBL,RBM28,RPL19,RPS6KB1,C1QBP,DDX5,DUSP3,TNFAIP1,GAR1,FRG1,PRPF19,APOC3,SART3,NUP107,GAPDH,USP5,SRSF9,STK38,NUP155,NR3C…
GO:0060255	Regulation of macromolecule metabolic process	1060	6407	0.21	1.27e-67	9606.ENSP00000044462,9606.ENSP00000054650,9606.ENSP00000064778,9606.ENSP00000160382,9606.ENSP00000171111,9606.ENSP00000176763,9606.ENSP00000178640,9606.ENSP00000181839,9606.ENSP00000194530,9606.ENSP00000199389,9606.ENSP00000203630,9606.ENSP00000209873,9606.ENSP00000209875,9606.ENSP00000211287,9606.ENSP00000212015,9606.ENSP00000215754,9606.ENSP00000215832,9606.ENSP00000216117,9606.ENSP00000216160,…	PSMA4,THAP3,FAM168A,ACTL6B,KEAP1,STK10,MAP2K5,CDK13,STRADB,EIF2AK1,MLF2,AAAS,CBX5,MAPK13,SIRT1,MIF,MAPK1,HMOX1,TAB1,MYH9,SUPT16H,EIF5,APEX1,PABPN1,AURKA,EEF1A2,RNF125,TBL1X,ABCD1,PQBP1,TIMP1,SMPD3,MGA,AGO2,SFRP1,EIF3E,EXOSC5,HNRNPL,DBP,HOXA13,WASL,RBM28,CHMP5,RPL19,P2RX1,RPS6KB1,PFN1,C1QBP,DDX5,COL1A1,DUSP3,TNFAIP1,PRPF19,SART3,NUP107,GAPDH,USP5,SRSF9,GCLC,ADTRP,STK38,NUP155,NR3C1,EIF2AK2,DAZAP1,…
GO:0031323	Regulation of cellular metabolic process	1009	6239	0.2	1.29e-57	9606.ENSP00000044462,9606.ENSP00000054650,9606.ENSP00000064778,9606.ENSP00000160382,9606.ENSP00000171111,9606.ENSP00000176763,9606.ENSP00000178640,9606.ENSP00000181839,9606.ENSP00000194530,9606.ENSP00000199389,9606.ENSP00000203630,9606.ENSP00000209873,9606.ENSP00000209875,9606.ENSP00000212015,9606.ENSP00000215754,9606.ENSP00000215832,9606.ENSP00000216117,9606.ENSP00000216160,9606.ENSP00000216181,…	PSMA4,THAP3,FAM168A,ACTL6B,KEAP1,STK10,MAP2K5,CDK13,STRADB,EIF2AK1,MLF2,AAAS,CBX5,SIRT1,MIF,MAPK1,HMOX1,TAB1,MYH9,SUPT16H,ATP6V1D,EIF5,APEX1,PABPN1,AURKA,EEF1A2,CHMP4B,TBL1X,ABCD1,PQBP1,TIMP1,SMPD3,MGA,AGO2,SFRP1,EIF3E,EXOSC5,HNRNPL,DBP,HOXA13,WASL,RBM28,CHMP5,P2RX1,RPS6KB1,PFN1,C1QBP,DDX5,COL1A1,DUSP3,TNFAIP1,PRPF19,APOC3,SART3,NUP107,GAPDH,USP5,SRSF9,GCLC,ADTRP,STK38,NUP155,NR3C1,PFKFB4,EIF2AK2…
GO:0080090	Regulation of primary metabolic process	978	6032	0.2	2.47e-55	9606.ENSP00000044462,9606.ENSP00000054650,9606.ENSP00000064778,9606.ENSP00000160382,9606.ENSP00000171111,9606.ENSP00000176763,9606.ENSP00000178640,9606.ENSP00000181839,9606.ENSP00000194530,9606.ENSP00000199389,9606.ENSP00000203630,9606.ENSP00000209873,9606.ENSP00000209875,9606.ENSP00000212015,9606.ENSP00000215754,9606.ENSP00000215832,9606.ENSP00000216117,9606.ENSP00000216160,9606.ENSP00000216181,…	PSMA4,THAP3,FAM168A,ACTL6B,KEAP1,STK10,MAP2K5,CDK13,STRADB,EIF2AK1,MLF2,AAAS,CBX5,SIRT1,MIF,MAPK1,HMOX1,TAB1,MYH9,SUPT16H,EIF5,APEX1,PABPN1,AURKA,EEF1A2,TBL1X,ABCD1,PQBP1,TIMP1,SMPD3,MGA,AGO2,SFRP1,EIF3E,EXOSC5,HNRNPL,DBP,HOXA13,WASL,RBM28,P2RX1,RPS6KB1,PFN1,C1QBP,DDX5,COL1A1,DUSP3,PRPF19,APOC3,SART3,NUP107,GAPDH,USP5,SRSF9,GCLC,ADTRP,STK38,NUP155,NR3C1,PFKFB4,EIF2AK2,DAZAP1,MSH2,PPP3R1,PLEK,MSH6…
GO:0071840	Cellular component organization or biogenesis	965	5633	0.23	3.21e-65	9606.ENSP00000005587,9606.ENSP00000070846,9606.ENSP00000160382,9606.ENSP00000168216,9606.ENSP00000173229,9606.ENSP00000177742,9606.ENSP00000199447,9606.ENSP00000200181,9606.ENSP00000209873,9606.ENSP00000212015,9606.ENSP00000215730,9606.ENSP00000215754,9606.ENSP00000215793,9606.ENSP00000215829,9606.ENSP00000215832,9606.ENSP00000216122,9606.ENSP00000216180,9606.ENSP00000216181,9606.ENSP00000216297,…	SKAP2,PKP2,ACTL6B,HSD17B10,NTN1,MRPS34,NME8,ITGB4,AAAS,SIRT1,SNAP29,MIF,SF3A1,SNRPD3,MAPK1,MCM5,PNPLA3,MYH9,SUPT16H,ATP6V1D,EIF5,VRK1,APEX1,AURKA,CHMP4B,TBL1X,ABCD1,PQBP1,TIMP1,SMPD3,VPS18,AGO2,EIF3E,EXOSC5,FBL,LIM2,WASL,CHMP5,PFN1,C1QBP,COL1A1,TNFAIP1,GAR1,FRG1,PRPF19,APOC3,SART3,NUP107,GAPDH,SRSF9,GCLC,NUP155,NR3C1,RRP9,MSH2,NDUFS7,DOK1,PPP3R1,PLEK,WDR77,MAD2L2,MFN2,APOA1,TNNT2,CAMSAP2,CRIPT,TA…
GO:0048518	Positive regulation of biological process	963	6112	0.19	1.92e-48	9606.ENSP00000044462,9606.ENSP00000064778,9606.ENSP00000070846,9606.ENSP00000160382,9606.ENSP00000171111,9606.ENSP00000173229,9606.ENSP00000176763,9606.ENSP00000178640,9606.ENSP00000181839,9606.ENSP00000194530,9606.ENSP00000207549,9606.ENSP00000211287,9606.ENSP00000212015,9606.ENSP00000215754,9606.ENSP00000215832,9606.ENSP00000216117,9606.ENSP00000216160,9606.ENSP00000216181,9606.ENSP00000216297,…	PSMA4,FAM168A,PKP2,ACTL6B,KEAP1,NTN1,STK10,MAP2K5,CDK13,STRADB,UNC13D,MAPK13,SIRT1,MIF,MAPK1,HMOX1,TAB1,MYH9,SUPT16H,APEX1,AURKA,EEF1A2,CHMP4B,TBL1X,ABCD1,PQBP1,TIMP1,SMPD3,MGA,AGO2,SFRP1,EIF3E,HNRNPL,DBP,PON1,WASL,P2RX1,RPS6KB1,PFN1,C1QBP,DDX5,COL1A1,DUSP3,TNFAIP1,PRPF19,SART3,GAPDH,USP5,GCLC,ADTRP,NR3C1,PFKFB4,EIF2AK2,DAZAP1,MSH2,SLC30A3,DOK1,PPP3R1,PLEK,WDR77,MAD2L2,MFN2,RGS2,LEPRE1,APOA1,FGF2…
GO:0051171	Regulation of nitrogen compound metabolic process	954	5836	0.2	8.39e-55	9606.ENSP00000044462,9606.ENSP00000054650,9606.ENSP00000064778,9606.ENSP00000160382,9606.ENSP00000171111,9606.ENSP00000176763,9606.ENSP00000178640,9606.ENSP00000181839,9606.ENSP00000194530,9606.ENSP00000199389,9606.ENSP00000203630,9606.ENSP00000209873,9606.ENSP00000209875,9606.ENSP00000212015,9606.ENSP00000215754,9606.ENSP00000215832,9606.ENSP00000216117,9606.ENSP00000216160,9606.ENSP00000216181,…	PSMA4,THAP3,FAM168A,ACTL6B,KEAP1,STK10,MAP2K5,CDK13,STRADB,EIF2AK1,MLF2,AAAS,CBX5,SIRT1,MIF,MAPK1,HMOX1,TAB1,MYH9,SUPT16H,EIF5,APEX1,PABPN1,AURKA,EEF1A2,TBL1X,PQBP1,TIMP1,SMPD3,MGA,AGO2,SFRP1,EIF3E,EXOSC5,HNRNPL,DBP,HOXA13,WASL,RBM28,P2RX1,RPS6KB1,PFN1,C1QBP,DDX5,COL1A1,DUSP3,PRPF19,SART3,NUP107,GAPDH,USP5,SRSF9,GCLC,ADTRP,STK38,NUP155,NR3C1,PFKFB4,EIF2AK2,DAZAP1,MSH2,PPP3R1,MSH6,WDR77,MAD2L2,RGS…
GO:0032501	Multicellular organismal process	933	6933	0.12	3.39e-21	9606.ENSP00000070846,9606.ENSP00000160382,9606.ENSP00000171111,9606.ENSP00000173229,9606.ENSP00000178640,9606.ENSP00000181839,9606.ENSP00000199389,9606.ENSP00000199447,9606.ENSP00000200181,9606.ENSP00000209873,9606.ENSP00000209875,9606.ENSP00000212015,9606.ENSP00000215832,9606.ENSP00000216117,9606.ENSP00000216160,9606.ENSP00000216181,9606.ENSP00000216200,9606.ENSP00000216605,9606.ENSP00000216727,…	PKP2,ACTL6B,KEAP1,NTN1,MAP2K5,CDK13,EIF2AK1,NME8,ITGB4,AAAS,CBX5,SIRT1,MAPK1,HMOX1,TAB1,MYH9,PVALB,MTHFD1,PABPN1,AURKA,MACROD2,CHMP4B,TBL1X,ABCD1,PQBP1,TIMP1,SMPD3,AGO2,SFRP1,FBL,LIM2,DBP,HOXA13,WASL,P2RX1,PFN1,C1QBP,DDX5,COL1A1,FRG1,PRPF19,APOC3,SART3,NUP107,GCLC,ADTRP,NUP155,DAZAP1,MSH2,DOK1,GGCX,PLEK,MSH6,WDR77,MFN2,RGS2,LEPRE1,APOA1,TNNT2,CAMSAP2,HOXB5,DUSP1,PRRX1,TEX14,NCAPH,KALRN,GSTM2,FLT3…
GO:0048519	Negative regulation of biological process	915	5389	0.22	1.89e-58	9606.ENSP00000003302,9606.ENSP00000005587,9606.ENSP00000044462,9606.ENSP00000070846,9606.ENSP00000171111,9606.ENSP00000173229,9606.ENSP00000178640,9606.ENSP00000181839,9606.ENSP00000194530,9606.ENSP00000199389,9606.ENSP00000209875,9606.ENSP00000212015,9606.ENSP00000215754,9606.ENSP00000215832,9606.ENSP00000216117,9606.ENSP00000216181,9606.ENSP00000216714,9606.ENSP00000216911,9606.ENSP00000217402,…	USP28,SKAP2,PSMA4,PKP2,KEAP1,NTN1,MAP2K5,CDK13,STRADB,EIF2AK1,CBX5,SIRT1,MIF,MAPK1,HMOX1,MYH9,APEX1,AURKA,CHMP4B,RNF125,TBL1X,ABCD1,TIMP1,ORC6,SMPD3,MGA,AGO2,SFRP1,EIF3E,EXOSC5,HNRNPL,WASL,RPL19,TAX1BP3,RPS6KB1,PFN1,C1QBP,DDX5,COL1A1,DUSP3,TNFAIP1,PRPF19,APOC3,GAPDH,SRSF9,GCLC,ADTRP,STK38,NR3C1,EIF2AK2,MSH2,PLEK,MSH6,WDR77,MAD2L2,MFN2,RGS2,LEPRE1,APOA1,CAMSAP2,FGF23,FKBP15,DUSP1,PRRX1,TARDBP,TEX1…
GO:0044260	Cellular macromolecule metabolic process	913	4976	0.25	1.26e-73	9606.ENSP00000003302,9606.ENSP00000044462,9606.ENSP00000075503,9606.ENSP00000160382,9606.ENSP00000168216,9606.ENSP00000171111,9606.ENSP00000176763,9606.ENSP00000177742,9606.ENSP00000178640,9606.ENSP00000181839,9606.ENSP00000194530,9606.ENSP00000199389,9606.ENSP00000209873,9606.ENSP00000211287,9606.ENSP00000212015,9606.ENSP00000215829,9606.ENSP00000215832,9606.ENSP00000216122,9606.ENSP00000216160,…	USP28,PSMA4,STYK1,ACTL6B,HSD17B10,KEAP1,STK10,MRPS34,MAP2K5,CDK13,STRADB,EIF2AK1,AAAS,MAPK13,SIRT1,SNRPD3,MAPK1,MCM5,TAB1,SUPT16H,PYGL,EIF5,VRK1,APEX1,PABPN1,CINP,AURKA,PYGB,EEF1A2,MACROD2,CHMP4B,RNF125,TBL1X,TIMP1,ORC6,SMPD3,AGO2,EIF3E,EXOSC5,FBL,RPL19,RPS6KB1,DDX5,DUSP3,TNFAIP1,GAR1,PRPF19,NUP107,GAPDH,USP5,STK38,NUP155,NR3C1,RARS,EIF2AK2,MSH2,NRBP1,GGCX,PPP3R1,MSH6,MAD2L2,LEPRE1,APOA1,RPN2,FGF…
GO:0016043	Cellular component organization	912	5447	0.22	1.52e-55	9606.ENSP00000005587,9606.ENSP00000070846,9606.ENSP00000160382,9606.ENSP00000168216,9606.ENSP00000173229,9606.ENSP00000177742,9606.ENSP00000199447,9606.ENSP00000200181,9606.ENSP00000209873,9606.ENSP00000212015,9606.ENSP00000215730,9606.ENSP00000215754,9606.ENSP00000215793,9606.ENSP00000215829,9606.ENSP00000215832,9606.ENSP00000216122,9606.ENSP00000216180,9606.ENSP00000216181,9606.ENSP00000216297,…	SKAP2,PKP2,ACTL6B,HSD17B10,NTN1,MRPS34,NME8,ITGB4,AAAS,SIRT1,SNAP29,MIF,SF3A1,SNRPD3,MAPK1,MCM5,PNPLA3,MYH9,SUPT16H,ATP6V1D,EIF5,VRK1,APEX1,AURKA,CHMP4B,TBL1X,ABCD1,PQBP1,TIMP1,SMPD3,VPS18,AGO2,EIF3E,FBL,LIM2,WASL,CHMP5,PFN1,C1QBP,COL1A1,TNFAIP1,GAR1,PRPF19,APOC3,SART3,NUP107,GAPDH,SRSF9,GCLC,NUP155,NR3C1,MSH2,NDUFS7,DOK1,PPP3R1,PLEK,WDR77,MAD2L2,MFN2,APOA1,TNNT2,CAMSAP2,CRIPT,TARDBP,TEX14,NCAPH,…
GO:0051716	Cellular response to stimulus	908	6489	0.14	1.68e-25	9606.ENSP00000003302,9606.ENSP00000005587,9606.ENSP00000044462,9606.ENSP00000171111,9606.ENSP00000173229,9606.ENSP00000176763,9606.ENSP00000178640,9606.ENSP00000194530,9606.ENSP00000199389,9606.ENSP00000199447,9606.ENSP00000200181,9606.ENSP00000209875,9606.ENSP00000211287,9606.ENSP00000212015,9606.ENSP00000215754,9606.ENSP00000215832,9606.ENSP00000216117,9606.ENSP00000216122,9606.ENSP00000216160,…	USP28,SKAP2,PSMA4,KEAP1,NTN1,STK10,MAP2K5,STRADB,EIF2AK1,NME8,ITGB4,CBX5,MAPK13,SIRT1,MIF,MAPK1,HMOX1,MCM5,TAB1,MYH9,SUPT16H,ATP6V1D,VRK1,APEX1,PABPN1,CINP,AURKA,MACROD2,PQBP1,TIMP1,SMPD3,AGO2,SFRP1,HNRNPL,PDAP1,WASL,CHMP5,TAX1BP3,P2RX1,RPS6KB1,PFN1,C1QBP,DDX5,COL1A1,DUSP3,PRPF19,APOC3,GAPDH,GCLC,ADTRP,STK38,NR3C1,EIF2AK2,MSH2,NRBP1,DOK1,PPP3R1,PLEK,MSH6,MAD2L2,MFN2,RGS2,APOA1,FGF23,DUSP1,TARDBP,…
GO:0048522	Positive regulation of cellular process	898	5579	0.2	3.54e-47	9606.ENSP00000044462,9606.ENSP00000064778,9606.ENSP00000160382,9606.ENSP00000171111,9606.ENSP00000173229,9606.ENSP00000176763,9606.ENSP00000178640,9606.ENSP00000181839,9606.ENSP00000194530,9606.ENSP00000207549,9606.ENSP00000212015,9606.ENSP00000215754,9606.ENSP00000215832,9606.ENSP00000216117,9606.ENSP00000216160,9606.ENSP00000216181,9606.ENSP00000216297,9606.ENSP00000216714,9606.ENSP00000216911,…	PSMA4,FAM168A,ACTL6B,KEAP1,NTN1,STK10,MAP2K5,CDK13,STRADB,UNC13D,SIRT1,MIF,MAPK1,HMOX1,TAB1,MYH9,SUPT16H,APEX1,AURKA,EEF1A2,TBL1X,ABCD1,PQBP1,TIMP1,SMPD3,MGA,AGO2,SFRP1,EIF3E,HNRNPL,DBP,WASL,P2RX1,RPS6KB1,PFN1,C1QBP,DDX5,COL1A1,DUSP3,TNFAIP1,PRPF19,SART3,GAPDH,USP5,GCLC,ADTRP,NR3C1,PFKFB4,EIF2AK2,DAZAP1,MSH2,DOK1,PPP3R1,PLEK,WDR77,MAD2L2,MFN2,RGS2,LEPRE1,APOA1,FGF23,HOXB5,DUSP1,PRRX1,TARDBP,KALRN…
GO:0032502	Developmental process	886	5841	0.17	1.84e-36	9606.ENSP00000070846,9606.ENSP00000160382,9606.ENSP00000171111,9606.ENSP00000173229,9606.ENSP00000178640,9606.ENSP00000181839,9606.ENSP00000194530,9606.ENSP00000199389,9606.ENSP00000199447,9606.ENSP00000200181,9606.ENSP00000207549,9606.ENSP00000212015,9606.ENSP00000215754,9606.ENSP00000215832,9606.ENSP00000216117,9606.ENSP00000216160,9606.ENSP00000216181,9606.ENSP00000216200,9606.ENSP00000216605,…	PKP2,ACTL6B,KEAP1,NTN1,MAP2K5,CDK13,STRADB,EIF2AK1,NME8,ITGB4,UNC13D,SIRT1,MIF,MAPK1,HMOX1,TAB1,MYH9,PVALB,MTHFD1,APEX1,AURKA,MACROD2,ABCD1,PQBP1,TIMP1,SMPD3,MGA,AGO2,SFRP1,FBL,LIM2,DBP,HOXA13,WASL,PFN1,DDX5,COL1A1,FRG1,PRPF19,SART3,NUP107,GCLC,ADTRP,DAZAP1,MSH2,DOK1,PLEK,MSH6,WDR77,MFN2,RGS2,LEPRE1,APOA1,TNNT2,CAMSAP2,RPN2,FGF23,HOXB5,DUSP1,PRRX1,KALRN,FLT3,SNAI1,ATXN1,GOT2,SPHK2,SOX9,NUP85,THOC…
GO:0010468	Regulation of gene expression	851	4813	0.24	1.31e-59	9606.ENSP00000044462,9606.ENSP00000054650,9606.ENSP00000160382,9606.ENSP00000171111,9606.ENSP00000178640,9606.ENSP00000181839,9606.ENSP00000199389,9606.ENSP00000203630,9606.ENSP00000209873,9606.ENSP00000209875,9606.ENSP00000211287,9606.ENSP00000212015,9606.ENSP00000215754,9606.ENSP00000215832,9606.ENSP00000216117,9606.ENSP00000216160,9606.ENSP00000216181,9606.ENSP00000216297,9606.ENSP00000216554,…	PSMA4,THAP3,ACTL6B,KEAP1,MAP2K5,CDK13,EIF2AK1,MLF2,AAAS,CBX5,MAPK13,SIRT1,MIF,MAPK1,HMOX1,TAB1,MYH9,SUPT16H,EIF5,APEX1,PABPN1,AURKA,EEF1A2,RNF125,TBL1X,ABCD1,PQBP1,MGA,AGO2,SFRP1,EIF3E,EXOSC5,HNRNPL,DBP,HOXA13,WASL,RPL19,RPS6KB1,PFN1,C1QBP,DDX5,COL1A1,PRPF19,SART3,NUP107,GAPDH,SRSF9,GCLC,ADTRP,NUP155,NR3C1,EIF2AK2,DAZAP1,PPP3R1,WDR77,MAD2L2,RGS2,APOA1,FGF23,HOXB5,PRRX1,TARDBP,SRSF6,SNAI1,HIST1H4F…
GO:1901564	Organonitrogen compound metabolic process	829	5244	0.19	3.57e-39	9606.ENSP00000003302,9606.ENSP00000044462,9606.ENSP00000075503,9606.ENSP00000160382,9606.ENSP00000168216,9606.ENSP00000171111,9606.ENSP00000176763,9606.ENSP00000177742,9606.ENSP00000178640,9606.ENSP00000181839,9606.ENSP00000194530,9606.ENSP00000199389,9606.ENSP00000209873,9606.ENSP00000211287,9606.ENSP00000212015,9606.ENSP00000215567,9606.ENSP00000215829,9606.ENSP00000215832,9606.ENSP00000215882,…	USP28,PSMA4,STYK1,ACTL6B,HSD17B10,KEAP1,STK10,MRPS34,MAP2K5,CDK13,STRADB,EIF2AK1,AAAS,MAPK13,SIRT1,TECR,SNRPD3,MAPK1,SLC25A1,HMOX1,TAB1,MYH9,EIF5,MTHFD1,VRK1,PABPN1,AURKA,EEF1A2,MACROD2,CHMP4B,RNF125,TBL1X,PGRMC1,ABCD1,TIMP1,SMPD3,AGO2,SFRP1,EIF3E,CKM,FBL,PON1,RPL19,P2RX1,RPS6KB1,C1QBP,DUSP3,TNFAIP1,PRPF19,APOC3,NUP107,GAPDH,USP5,GCLC,STK38,NUP155,RARS,EIF2AK2,NRBP1,GGCX,PPP3R1,LEPRE1,APOA1,RPN2,…
GO:0048856	Anatomical structure development	818	5402	0.17	4.04e-32	9606.ENSP00000070846,9606.ENSP00000160382,9606.ENSP00000171111,9606.ENSP00000173229,9606.ENSP00000178640,9606.ENSP00000181839,9606.ENSP00000194530,9606.ENSP00000199389,9606.ENSP00000199447,9606.ENSP00000200181,9606.ENSP00000207549,9606.ENSP00000212015,9606.ENSP00000215832,9606.ENSP00000216117,9606.ENSP00000216160,9606.ENSP00000216181,9606.ENSP00000216200,9606.ENSP00000216605,9606.ENSP00000216911,…	PKP2,ACTL6B,KEAP1,NTN1,MAP2K5,CDK13,STRADB,EIF2AK1,NME8,ITGB4,UNC13D,SIRT1,MAPK1,HMOX1,TAB1,MYH9,PVALB,MTHFD1,AURKA,MACROD2,ABCD1,PQBP1,TIMP1,SMPD3,AGO2,SFRP1,LIM2,DBP,HOXA13,WASL,PFN1,DDX5,COL1A1,FRG1,PRPF19,SART3,NUP107,ADTRP,DAZAP1,MSH2,DOK1,PLEK,MSH6,WDR77,MFN2,RGS2,LEPRE1,APOA1,TNNT2,CAMSAP2,HOXB5,DUSP1,PRRX1,KALRN,FLT3,SNAI1,ATXN1,GOT2,SPHK2,SOX9,NUP85,THOC2,VASP,CDC25B,SBDS,WNK4,SIX1,PIN1,…
GO:0048523	Negative regulation of cellular process	806	4874	0.21	2.02e-44	9606.ENSP00000003302,9606.ENSP00000005587,9606.ENSP00000044462,9606.ENSP00000070846,9606.ENSP00000173229,9606.ENSP00000178640,9606.ENSP00000181839,9606.ENSP00000194530,9606.ENSP00000199389,9606.ENSP00000209875,9606.ENSP00000212015,9606.ENSP00000215754,9606.ENSP00000215832,9606.ENSP00000216117,9606.ENSP00000216181,9606.ENSP00000216714,9606.ENSP00000216911,9606.ENSP00000217402,9606.ENSP00000217740,…	USP28,SKAP2,PSMA4,PKP2,NTN1,MAP2K5,CDK13,STRADB,EIF2AK1,CBX5,SIRT1,MIF,MAPK1,HMOX1,MYH9,APEX1,AURKA,CHMP4B,RNF125,TBL1X,ABCD1,TIMP1,ORC6,SMPD3,MGA,AGO2,SFRP1,EIF3E,HNRNPL,WASL,TAX1BP3,RPS6KB1,PFN1,C1QBP,DDX5,COL1A1,DUSP3,TNFAIP1,PRPF19,APOC3,GAPDH,SRSF9,GCLC,ADTRP,STK38,NR3C1,EIF2AK2,MSH2,PLEK,MSH6,WDR77,MAD2L2,MFN2,RGS2,LEPRE1,APOA1,CAMSAP2,FGF23,FKBP15,DUSP1,PRRX1,TARDBP,TEX14,KALRN,GSTM2,SRSF6…
GO:0051179	Localization	805	5591	0.15	9.93e-25	9606.ENSP00000044462,9606.ENSP00000070846,9606.ENSP00000158762,9606.ENSP00000171111,9606.ENSP00000173229,9606.ENSP00000176763,9606.ENSP00000181839,9606.ENSP00000194530,9606.ENSP00000199389,9606.ENSP00000199447,9606.ENSP00000200181,9606.ENSP00000207549,9606.ENSP00000209873,9606.ENSP00000215730,9606.ENSP00000215754,9606.ENSP00000215829,9606.ENSP00000215832,9606.ENSP00000215882,9606.ENSP00000216181,…	PSMA4,PKP2,ACAP1,KEAP1,NTN1,STK10,CDK13,STRADB,EIF2AK1,NME8,ITGB4,UNC13D,AAAS,SNAP29,MIF,SNRPD3,MAPK1,SLC25A1,MYH9,PYGL,ATP6V1D,PABPN1,AURKA,PYGB,CHMP4B,PGRMC1,ABCD1,TIMP1,SMPD3,VPS18,FBL,PDAP1,WASL,CHMP5,RPL19,P2RX1,RPS6KB1,SLC25A11,COL1A1,TNFAIP1,PRPF19,APOC3,SLC25A3,NUP107,SRSF9,GCLC,ADTRP,NUP155,MSH2,SLC30A3,NRBP1,NDUFS7,PPP3R1,PLEK,MFN2,APOA1,CPSF3,FKBP15,CRIPT,KALRN,PEX16,SRSF6,SNAI1,ATXN1,…
GO:0007275	Multicellular organism development	771	5023	0.18	2.83e-31	9606.ENSP00000070846,9606.ENSP00000160382,9606.ENSP00000171111,9606.ENSP00000173229,9606.ENSP00000178640,9606.ENSP00000181839,9606.ENSP00000199389,9606.ENSP00000199447,9606.ENSP00000200181,9606.ENSP00000212015,9606.ENSP00000215832,9606.ENSP00000216117,9606.ENSP00000216160,9606.ENSP00000216181,9606.ENSP00000216200,9606.ENSP00000216605,9606.ENSP00000216911,9606.ENSP00000217246,9606.ENSP00000218104,…	PKP2,ACTL6B,KEAP1,NTN1,MAP2K5,CDK13,EIF2AK1,NME8,ITGB4,SIRT1,MAPK1,HMOX1,TAB1,MYH9,PVALB,MTHFD1,AURKA,MACROD2,ABCD1,PQBP1,TIMP1,SMPD3,AGO2,SFRP1,LIM2,DBP,HOXA13,WASL,PFN1,DDX5,COL1A1,FRG1,PRPF19,SART3,NUP107,ADTRP,DAZAP1,MSH2,DOK1,PLEK,MSH6,WDR77,MFN2,RGS2,LEPRE1,APOA1,TNNT2,CAMSAP2,HOXB5,DUSP1,PRRX1,KALRN,FLT3,SNAI1,ATXN1,GOT2,SPHK2,SOX9,NUP85,THOC2,VASP,SBDS,WNK4,SIX1,PIN1,YWHAH,APOL2,LIF,SIRT2…
GO:0019538	Protein metabolic process	719	4251	0.22	5.30e-41	9606.ENSP00000003302,9606.ENSP00000044462,9606.ENSP00000075503,9606.ENSP00000160382,9606.ENSP00000171111,9606.ENSP00000176763,9606.ENSP00000177742,9606.ENSP00000178640,9606.ENSP00000181839,9606.ENSP00000194530,9606.ENSP00000199389,9606.ENSP00000209873,9606.ENSP00000211287,9606.ENSP00000212015,9606.ENSP00000215829,9606.ENSP00000215832,9606.ENSP00000216160,9606.ENSP00000216181,9606.ENSP00000216554,…	USP28,PSMA4,STYK1,ACTL6B,KEAP1,STK10,MRPS34,MAP2K5,CDK13,STRADB,EIF2AK1,AAAS,MAPK13,SIRT1,SNRPD3,MAPK1,TAB1,MYH9,EIF5,VRK1,PABPN1,AURKA,EEF1A2,MACROD2,CHMP4B,RNF125,TBL1X,TIMP1,AGO2,SFRP1,EIF3E,FBL,RPL19,RPS6KB1,C1QBP,DUSP3,TNFAIP1,PRPF19,APOC3,NUP107,GAPDH,USP5,STK38,NUP155,RARS,EIF2AK2,NRBP1,GGCX,PPP3R1,LEPRE1,APOA1,RPN2,FGF23,FKBP15,PPP1R3C,DUSP1,TEX14,KALRN,FLT3,PEPD,HIST1H4F,SPHK2,SOX9,MRPS7…
GO:0009889	Regulation of biosynthetic process	713	4210	0.22	9.89e-41	9606.ENSP00000044462,9606.ENSP00000054650,9606.ENSP00000160382,9606.ENSP00000171111,9606.ENSP00000178640,9606.ENSP00000181839,9606.ENSP00000199389,9606.ENSP00000203630,9606.ENSP00000209875,9606.ENSP00000212015,9606.ENSP00000215832,9606.ENSP00000216117,9606.ENSP00000216160,9606.ENSP00000216297,9606.ENSP00000216554,9606.ENSP00000216714,9606.ENSP00000217182,9606.ENSP00000217964,9606.ENSP00000218104,…	PSMA4,THAP3,ACTL6B,KEAP1,MAP2K5,CDK13,EIF2AK1,MLF2,CBX5,SIRT1,MAPK1,HMOX1,TAB1,SUPT16H,EIF5,APEX1,EEF1A2,TBL1X,ABCD1,PQBP1,SMPD3,MGA,AGO2,SFRP1,EIF3E,HNRNPL,DBP,HOXA13,WASL,RPS6KB1,PFN1,C1QBP,DDX5,COL1A1,TNFAIP1,APOC3,NUP107,GAPDH,GCLC,NR3C1,EIF2AK2,PPP3R1,PLEK,WDR77,MAD2L2,RGS2,APOA1,FGF23,PPP1R3C,HOXB5,DUSP1,PRRX1,TARDBP,SNAI1,HIST1H4F,ATXN1,SPHK2,SOX9,NUP85,RALY,GLTSCR2,TRAP1,SIX1,DLGAP5,PYCAR…
GO:0065009	Regulation of molecular function	713	4913	0.15	1.05e-21	9606.ENSP00000054650,9606.ENSP00000070846,9606.ENSP00000158762,9606.ENSP00000160382,9606.ENSP00000171111,9606.ENSP00000176763,9606.ENSP00000178640,9606.ENSP00000194530,9606.ENSP00000212015,9606.ENSP00000215754,9606.ENSP00000215832,9606.ENSP00000216068,9606.ENSP00000216117,9606.ENSP00000216160,9606.ENSP00000216554,9606.ENSP00000216714,9606.ENSP00000216727,9606.ENSP00000216911,9606.ENSP00000217182,…	THAP3,PKP2,ACAP1,ACTL6B,KEAP1,STK10,MAP2K5,STRADB,SIRT1,MIF,MAPK1,DNAL4,HMOX1,TAB1,EIF5,APEX1,PABPN1,AURKA,EEF1A2,TBL1X,PQBP1,TIMP1,MGA,SFRP1,EIF3E,HNRNPL,DBP,PON1,HOXA13,WASL,TAX1BP3,P2RX1,PFN1,C1QBP,DUSP3,APOC3,GAPDH,STK38,NR3C1,EIF2AK2,MSH2,PLEK,MSH6,WDR77,MAD2L2,RGS2,APOA1,TNNT2,FGF23,FKBP15,HOXB5,DUSP1,PRRX1,TARDBP,TEX14,NCAPH,KALRN,GSTM2,FLT3,SNAI1,SPHK2,SOX9,CDC25B,RALY,ARL2,WNK4,SIX1,PYCA…
GO:0031326	Regulation of cellular biosynthetic process	703	4125	0.22	8.34e-41	9606.ENSP00000044462,9606.ENSP00000054650,9606.ENSP00000160382,9606.ENSP00000171111,9606.ENSP00000178640,9606.ENSP00000181839,9606.ENSP00000199389,9606.ENSP00000203630,9606.ENSP00000209875,9606.ENSP00000212015,9606.ENSP00000215832,9606.ENSP00000216117,9606.ENSP00000216160,9606.ENSP00000216297,9606.ENSP00000216554,9606.ENSP00000216714,9606.ENSP00000217182,9606.ENSP00000217964,9606.ENSP00000218104,…	PSMA4,THAP3,ACTL6B,KEAP1,MAP2K5,CDK13,EIF2AK1,MLF2,CBX5,SIRT1,MAPK1,HMOX1,TAB1,SUPT16H,EIF5,APEX1,EEF1A2,TBL1X,ABCD1,PQBP1,SMPD3,MGA,AGO2,SFRP1,EIF3E,HNRNPL,DBP,HOXA13,WASL,RPS6KB1,PFN1,C1QBP,DDX5,COL1A1,TNFAIP1,APOC3,NUP107,GAPDH,GCLC,NR3C1,EIF2AK2,PPP3R1,PLEK,WDR77,MAD2L2,RGS2,APOA1,FGF23,PPP1R3C,HOXB5,DUSP1,PRRX1,TARDBP,SNAI1,HIST1H4F,ATXN1,SPHK2,SOX9,NUP85,RALY,GLTSCR2,TRAP1,SIX1,DLGAP5,PYCAR…
GO:0007154	Cell communication	702	5320	0.11	3.24e-12	9606.ENSP00000003302,9606.ENSP00000005587,9606.ENSP00000044462,9606.ENSP00000070846,9606.ENSP00000173229,9606.ENSP00000176763,9606.ENSP00000178640,9606.ENSP00000194530,9606.ENSP00000200181,9606.ENSP00000211287,9606.ENSP00000212015,9606.ENSP00000215730,9606.ENSP00000215754,9606.ENSP00000215832,9606.ENSP00000216117,9606.ENSP00000216160,9606.ENSP00000216181,9606.ENSP00000216442,9606.ENSP00000216639,…	USP28,SKAP2,PSMA4,PKP2,NTN1,STK10,MAP2K5,STRADB,ITGB4,MAPK13,SIRT1,SNAP29,MIF,MAPK1,HMOX1,TAB1,MYH9,ATP6V1D,VRK1,PABPN1,AURKA,TIMP1,SMPD3,AGO2,SFRP1,HNRNPL,PDAP1,WASL,TAX1BP3,P2RX1,RPS6KB1,PFN1,C1QBP,DDX5,COL1A1,PRPF19,APOC3,ADTRP,STK38,NUP155,NR3C1,EIF2AK2,MSH2,NRBP1,DOK1,PPP3R1,PLEK,MSH6,MAD2L2,RGS2,APOA1,FGF23,DUSP1,KALRN,DEPDC7,GSTM2,FLT3,SNAI1,SPHK2,SOX9,MYH2,WNK4,DLGAP5,PYCARD,TICAM1,HSPB1,…
GO:0048731	System development	700	4426	0.19	6.22e-31	9606.ENSP00000070846,9606.ENSP00000160382,9606.ENSP00000173229,9606.ENSP00000178640,9606.ENSP00000181839,9606.ENSP00000199389,9606.ENSP00000200181,9606.ENSP00000212015,9606.ENSP00000215832,9606.ENSP00000216117,9606.ENSP00000216160,9606.ENSP00000216181,9606.ENSP00000216200,9606.ENSP00000216605,9606.ENSP00000216911,9606.ENSP00000217246,9606.ENSP00000218104,9606.ENSP00000218224,9606.ENSP00000218388,…	PKP2,ACTL6B,NTN1,MAP2K5,CDK13,EIF2AK1,ITGB4,SIRT1,MAPK1,HMOX1,TAB1,MYH9,PVALB,MTHFD1,AURKA,MACROD2,ABCD1,PQBP1,TIMP1,SMPD3,SFRP1,LIM2,DBP,HOXA13,WASL,PFN1,DDX5,COL1A1,FRG1,PRPF19,SART3,NUP107,ADTRP,DAZAP1,MSH2,DOK1,PLEK,MSH6,WDR77,MFN2,RGS2,LEPRE1,APOA1,TNNT2,CAMSAP2,HOXB5,PRRX1,KALRN,FLT3,SNAI1,ATXN1,GOT2,SPHK2,SOX9,NUP85,THOC2,VASP,SBDS,WNK4,SIX1,PIN1,YWHAH,LIF,SIRT2,HOXD9,FOXA1,SALL1,DOCK7,MAS…
GO:0019219	Regulation of nucleobase-containing compound metabolic process	697	3982	0.23	6.03e-44	9606.ENSP00000044462,9606.ENSP00000054650,9606.ENSP00000064778,9606.ENSP00000160382,9606.ENSP00000171111,9606.ENSP00000178640,9606.ENSP00000181839,9606.ENSP00000203630,9606.ENSP00000209873,9606.ENSP00000209875,9606.ENSP00000212015,9606.ENSP00000215832,9606.ENSP00000216117,9606.ENSP00000216160,9606.ENSP00000216297,9606.ENSP00000216714,9606.ENSP00000216727,9606.ENSP00000217964,9606.ENSP00000218224,…	PSMA4,THAP3,FAM168A,ACTL6B,KEAP1,MAP2K5,CDK13,MLF2,AAAS,CBX5,SIRT1,MAPK1,HMOX1,TAB1,SUPT16H,APEX1,PABPN1,TBL1X,PQBP1,MGA,AGO2,SFRP1,EXOSC5,HNRNPL,DBP,HOXA13,WASL,RBM28,PFN1,C1QBP,DDX5,COL1A1,PRPF19,SART3,NUP107,SRSF9,GCLC,NUP155,NR3C1,PFKFB4,EIF2AK2,DAZAP1,MSH2,PPP3R1,MSH6,WDR77,MAD2L2,FGF23,HOXB5,DUSP1,PRRX1,TARDBP,SRSF6,SNAI1,HIST1H4F,ATXN1,SPHK2,SOX9,NUP85,RALY,GLTSCR2,SIX1,DLGAP5,PYCARD,PIN1,…
GO:0009893	Positive regulation of metabolic process	692	3893	0.24	1.24e-45	9606.ENSP00000064778,9606.ENSP00000160382,9606.ENSP00000171111,9606.ENSP00000176763,9606.ENSP00000178640,9606.ENSP00000181839,9606.ENSP00000194530,9606.ENSP00000211287,9606.ENSP00000212015,9606.ENSP00000215754,9606.ENSP00000215832,9606.ENSP00000216117,9606.ENSP00000216160,9606.ENSP00000216181,9606.ENSP00000216297,9606.ENSP00000216714,9606.ENSP00000216911,9606.ENSP00000217182,9606.ENSP00000217964,…	FAM168A,ACTL6B,KEAP1,STK10,MAP2K5,CDK13,STRADB,MAPK13,SIRT1,MIF,MAPK1,HMOX1,TAB1,MYH9,SUPT16H,APEX1,AURKA,EEF1A2,TBL1X,ABCD1,PQBP1,SMPD3,MGA,AGO2,SFRP1,EIF3E,HNRNPL,DBP,WASL,P2RX1,RPS6KB1,C1QBP,DDX5,COL1A1,TNFAIP1,PRPF19,SART3,GAPDH,USP5,GCLC,ADTRP,NR3C1,PFKFB4,EIF2AK2,DAZAP1,MSH2,PPP3R1,PLEK,WDR77,MAD2L2,MFN2,APOA1,FGF23,HOXB5,PRRX1,TARDBP,FLT3,SNAI1,SPHK2,SOX9,NUP85,CDC25B,GLTSCR2,SIX1,DLGAP5,P…
GO:0010556	Regulation of macromolecule biosynthetic process	691	3976	0.23	1.72e-42	9606.ENSP00000044462,9606.ENSP00000054650,9606.ENSP00000160382,9606.ENSP00000171111,9606.ENSP00000178640,9606.ENSP00000181839,9606.ENSP00000199389,9606.ENSP00000203630,9606.ENSP00000209875,9606.ENSP00000212015,9606.ENSP00000215832,9606.ENSP00000216117,9606.ENSP00000216160,9606.ENSP00000216297,9606.ENSP00000216554,9606.ENSP00000216714,9606.ENSP00000217182,9606.ENSP00000217964,9606.ENSP00000218224,…	PSMA4,THAP3,ACTL6B,KEAP1,MAP2K5,CDK13,EIF2AK1,MLF2,CBX5,SIRT1,MAPK1,HMOX1,TAB1,SUPT16H,EIF5,APEX1,EEF1A2,TBL1X,PQBP1,SMPD3,MGA,AGO2,SFRP1,EIF3E,HNRNPL,DBP,HOXA13,WASL,RPS6KB1,PFN1,C1QBP,DDX5,COL1A1,TNFAIP1,NUP107,GAPDH,GCLC,NR3C1,EIF2AK2,PPP3R1,WDR77,MAD2L2,RGS2,FGF23,PPP1R3C,HOXB5,DUSP1,PRRX1,TARDBP,SNAI1,HIST1H4F,ATXN1,SPHK2,SOX9,NUP85,RALY,GLTSCR2,TRAP1,SIX1,DLGAP5,PYCARD,PIN1,TICAM1,HSPB1,YWH…
GO:0023052	Signaling	687	5239	0.11	2.36e-11	9606.ENSP00000003302,9606.ENSP00000005587,9606.ENSP00000044462,9606.ENSP00000070846,9606.ENSP00000173229,9606.ENSP00000176763,9606.ENSP00000178640,9606.ENSP00000194530,9606.ENSP00000200181,9606.ENSP00000211287,9606.ENSP00000212015,9606.ENSP00000215730,9606.ENSP00000215754,9606.ENSP00000215832,9606.ENSP00000216117,9606.ENSP00000216160,9606.ENSP00000216181,9606.ENSP00000216442,9606.ENSP00000216639,…	USP28,SKAP2,PSMA4,PKP2,NTN1,STK10,MAP2K5,STRADB,ITGB4,MAPK13,SIRT1,SNAP29,MIF,MAPK1,HMOX1,TAB1,MYH9,ATP6V1D,VRK1,PABPN1,AURKA,TIMP1,SMPD3,AGO2,SFRP1,PDAP1,WASL,TAX1BP3,P2RX1,RPS6KB1,PFN1,C1QBP,DDX5,COL1A1,PRPF19,APOC3,ADTRP,STK38,NUP155,NR3C1,EIF2AK2,MSH2,NRBP1,DOK1,PPP3R1,PLEK,MSH6,MAD2L2,RGS2,APOA1,FGF23,DUSP1,KALRN,DEPDC7,GSTM2,FLT3,SNAI1,SPHK2,SOX9,MYH2,WNK4,DLGAP5,PYCARD,TICAM1,HSPB1,YWHAH,L…
GO:0044267	Cellular protein metabolic process	677	3696	0.25	2.11e-48	9606.ENSP00000003302,9606.ENSP00000044462,9606.ENSP00000075503,9606.ENSP00000160382,9606.ENSP00000171111,9606.ENSP00000176763,9606.ENSP00000177742,9606.ENSP00000178640,9606.ENSP00000181839,9606.ENSP00000194530,9606.ENSP00000199389,9606.ENSP00000209873,9606.ENSP00000211287,9606.ENSP00000212015,9606.ENSP00000215829,9606.ENSP00000215832,9606.ENSP00000216160,9606.ENSP00000216554,9606.ENSP00000216639,…	USP28,PSMA4,STYK1,ACTL6B,KEAP1,STK10,MRPS34,MAP2K5,CDK13,STRADB,EIF2AK1,AAAS,MAPK13,SIRT1,SNRPD3,MAPK1,TAB1,EIF5,VRK1,PABPN1,AURKA,EEF1A2,MACROD2,CHMP4B,RNF125,TBL1X,TIMP1,AGO2,EIF3E,FBL,RPL19,RPS6KB1,DUSP3,TNFAIP1,PRPF19,NUP107,GAPDH,USP5,STK38,NUP155,RARS,EIF2AK2,NRBP1,GGCX,PPP3R1,LEPRE1,APOA1,RPN2,FGF23,FKBP15,PPP1R3C,DUSP1,TEX14,KALRN,FLT3,HIST1H4F,SPHK2,SOX9,MRPS7,NUP85,CLPP,CDC25B,WNK4,PIN1…
GO:2000112	Regulation of cellular macromolecule biosynthetic process	669	3878	0.23	9.25e-40	9606.ENSP00000044462,9606.ENSP00000054650,9606.ENSP00000160382,9606.ENSP00000171111,9606.ENSP00000178640,9606.ENSP00000181839,9606.ENSP00000199389,9606.ENSP00000203630,9606.ENSP00000209875,9606.ENSP00000212015,9606.ENSP00000215832,9606.ENSP00000216117,9606.ENSP00000216160,9606.ENSP00000216297,9606.ENSP00000216554,9606.ENSP00000217182,9606.ENSP00000217964,9606.ENSP00000218224,9606.ENSP00000219905,…	PSMA4,THAP3,ACTL6B,KEAP1,MAP2K5,CDK13,EIF2AK1,MLF2,CBX5,SIRT1,MAPK1,HMOX1,TAB1,SUPT16H,EIF5,EEF1A2,TBL1X,PQBP1,MGA,AGO2,SFRP1,EIF3E,HNRNPL,DBP,HOXA13,WASL,RPS6KB1,PFN1,C1QBP,DDX5,COL1A1,TNFAIP1,NUP107,GAPDH,GCLC,NR3C1,EIF2AK2,PPP3R1,WDR77,MAD2L2,RGS2,FGF23,PPP1R3C,HOXB5,DUSP1,PRRX1,TARDBP,SNAI1,HIST1H4F,ATXN1,SOX9,NUP85,GLTSCR2,TRAP1,SIX1,DLGAP5,PYCARD,PIN1,TICAM1,HSPB1,YWHAH,LIF,SIRT2,HOXD9,PIAS…
GO:0006996	Organelle organization	659	3450	0.27	1.65e-52	9606.ENSP00000070846,9606.ENSP00000160382,9606.ENSP00000168216,9606.ENSP00000199447,9606.ENSP00000209873,9606.ENSP00000212015,9606.ENSP00000215730,9606.ENSP00000216122,9606.ENSP00000216180,9606.ENSP00000216181,9606.ENSP00000216297,9606.ENSP00000216442,9606.ENSP00000216639,9606.ENSP00000216714,9606.ENSP00000216911,9606.ENSP00000217402,9606.ENSP00000217964,9606.ENSP00000218104,9606.ENSP00000219334,…	PKP2,ACTL6B,HSD17B10,NME8,AAAS,SIRT1,SNAP29,MCM5,PNPLA3,MYH9,SUPT16H,ATP6V1D,VRK1,APEX1,AURKA,CHMP4B,TBL1X,ABCD1,SMPD3,VPS18,FBL,WASL,CHMP5,PFN1,C1QBP,TNFAIP1,GAR1,SART3,NUP107,GAPDH,GCLC,NUP155,NR3C1,MSH2,NDUFS7,PPP3R1,PLEK,MAD2L2,MFN2,TNNT2,CAMSAP2,CRIPT,TARDBP,TEX14,NCAPH,PEX16,SNAI1,HIST1H4F,SPHK2,SOX9,MRPS7,VASP,CDC25B,DSTN,ARL2,GLTSCR2,SBDS,DLGAP5,TUBA4A,PEX1,TUBGCP6,YWHAH,SIRT2,KNSTRN,CLN6…
GO:0048583	Regulation of response to stimulus	659	4114	0.2	5.42e-30	9606.ENSP00000044462,9606.ENSP00000064778,9606.ENSP00000173229,9606.ENSP00000178640,9606.ENSP00000194530,9606.ENSP00000199389,9606.ENSP00000207549,9606.ENSP00000209873,9606.ENSP00000211287,9606.ENSP00000212015,9606.ENSP00000215754,9606.ENSP00000215832,9606.ENSP00000216117,9606.ENSP00000216160,9606.ENSP00000216181,9606.ENSP00000216297,9606.ENSP00000216911,9606.ENSP00000217740,9606.ENSP00000217964,…	PSMA4,FAM168A,NTN1,MAP2K5,STRADB,EIF2AK1,UNC13D,AAAS,MAPK13,SIRT1,MIF,MAPK1,HMOX1,TAB1,MYH9,SUPT16H,AURKA,RNF125,TBL1X,ABCD1,PQBP1,TIMP1,SFRP1,WASL,TAX1BP3,RPS6KB1,C1QBP,DDX5,COL1A1,DUSP3,TNFAIP1,APOC3,NUP107,GCLC,ADTRP,STK38,NUP155,EIF2AK2,MSH2,DOK1,PPP3R1,PLEK,MAD2L2,MFN2,RGS2,APOA1,FGF23,DUSP1,PRRX1,KALRN,DEPDC7,GSTM2,FLT3,SRSF6,SNAI1,SPHK2,SOX9,MYH2,NUP85,GLTSCR2,TRAP1,PYCARD,PIN1,TICAM1,HSPB…
GO:0051234	Establishment of localization	654	4479	0.16	6.43e-20	9606.ENSP00000044462,9606.ENSP00000158762,9606.ENSP00000173229,9606.ENSP00000176763,9606.ENSP00000181839,9606.ENSP00000194530,9606.ENSP00000199389,9606.ENSP00000207549,9606.ENSP00000209873,9606.ENSP00000215730,9606.ENSP00000215754,9606.ENSP00000215829,9606.ENSP00000215832,9606.ENSP00000215882,9606.ENSP00000216181,9606.ENSP00000216392,9606.ENSP00000216442,9606.ENSP00000216727,9606.ENSP00000216962,…	PSMA4,ACAP1,NTN1,STK10,CDK13,STRADB,EIF2AK1,UNC13D,AAAS,SNAP29,MIF,SNRPD3,MAPK1,SLC25A1,MYH9,PYGL,ATP6V1D,PABPN1,PYGB,CHMP4B,PGRMC1,ABCD1,TIMP1,SMPD3,VPS18,PDAP1,WASL,CHMP5,RPL19,P2RX1,RPS6KB1,SLC25A11,COL1A1,APOC3,SLC25A3,NUP107,SRSF9,GCLC,NUP155,SLC30A3,NRBP1,NDUFS7,PPP3R1,PLEK,MFN2,APOA1,CPSF3,FKBP15,CRIPT,KALRN,PEX16,SRSF6,ATXN1,GOT2,SPHK2,MYH2,NUP85,THOC2,WNK4,DLGAP5,PYCARD,TUBA4A,HSPB1,PEX1…
GO:0034641	Cellular nitrogen compound metabolic process	653	3282	0.29	1.29e-57	9606.ENSP00000003302,9606.ENSP00000168216,9606.ENSP00000177742,9606.ENSP00000181839,9606.ENSP00000206542,9606.ENSP00000212015,9606.ENSP00000215567,9606.ENSP00000215793,9606.ENSP00000215829,9606.ENSP00000215832,9606.ENSP00000215882,9606.ENSP00000216117,9606.ENSP00000216122,9606.ENSP00000216297,9606.ENSP00000216554,9606.ENSP00000216605,9606.ENSP00000216714,9606.ENSP00000216727,9606.ENSP00000216756,…	USP28,HSD17B10,MRPS34,CDK13,OSGEP,SIRT1,TECR,SF3A1,SNRPD3,MAPK1,SLC25A1,HMOX1,MCM5,SUPT16H,EIF5,MTHFD1,APEX1,PABPN1,CINP,EEF1A2,MACROD2,PGRMC1,ABCD1,PQBP1,ORC6,SMPD3,AGO2,EIF3E,EXOSC5,HNRNPL,FBL,RBM28,RPL19,P2RX1,C1QBP,DDX5,GAR1,FRG1,PRPF19,SART3,GAPDH,SRSF9,GCLC,NR3C1,RARS,RRP9,EIF2AK2,MSH2,NRBP1,MSH6,WDR77,MAD2L2,CPSF3,TARDBP,GSTM2,SRSF6,MCEE,SNRNP27,HIST1H4F,ATXN1,SPHK2,SOX9,MRPS7,THOC2,SNRPB2…
GO:0007165	Signal transduction	651	4876	0.12	6.16e-12	9606.ENSP00000003302,9606.ENSP00000005587,9606.ENSP00000044462,9606.ENSP00000173229,9606.ENSP00000176763,9606.ENSP00000178640,9606.ENSP00000194530,9606.ENSP00000200181,9606.ENSP00000211287,9606.ENSP00000212015,9606.ENSP00000215754,9606.ENSP00000215832,9606.ENSP00000216117,9606.ENSP00000216160,9606.ENSP00000216181,9606.ENSP00000216442,9606.ENSP00000216639,9606.ENSP00000216727,9606.ENSP00000216911,…	USP28,SKAP2,PSMA4,NTN1,STK10,MAP2K5,STRADB,ITGB4,MAPK13,SIRT1,MIF,MAPK1,HMOX1,TAB1,MYH9,ATP6V1D,VRK1,PABPN1,AURKA,TIMP1,SMPD3,AGO2,SFRP1,PDAP1,WASL,TAX1BP3,P2RX1,RPS6KB1,PFN1,C1QBP,DDX5,COL1A1,PRPF19,APOC3,ADTRP,STK38,NR3C1,EIF2AK2,MSH2,NRBP1,DOK1,PPP3R1,PLEK,MSH6,MAD2L2,RGS2,APOA1,FGF23,DUSP1,KALRN,DEPDC7,GSTM2,FLT3,SNAI1,SPHK2,SOX9,MYH2,WNK4,DLGAP5,PYCARD,TICAM1,HSPB1,YWHAH,LIF,SIRT2,PIAS1,TXND…
GO:0010604	Positive regulation of macromolecule metabolic process	650	3600	0.25	4.48e-44	9606.ENSP00000064778,9606.ENSP00000160382,9606.ENSP00000171111,9606.ENSP00000176763,9606.ENSP00000178640,9606.ENSP00000181839,9606.ENSP00000194530,9606.ENSP00000211287,9606.ENSP00000212015,9606.ENSP00000215754,9606.ENSP00000215832,9606.ENSP00000216117,9606.ENSP00000216160,9606.ENSP00000216181,9606.ENSP00000216297,9606.ENSP00000216714,9606.ENSP00000216911,9606.ENSP00000217964,9606.ENSP00000218224,…	FAM168A,ACTL6B,KEAP1,STK10,MAP2K5,CDK13,STRADB,MAPK13,SIRT1,MIF,MAPK1,HMOX1,TAB1,MYH9,SUPT16H,APEX1,AURKA,TBL1X,PQBP1,MGA,AGO2,SFRP1,EIF3E,HNRNPL,DBP,WASL,P2RX1,RPS6KB1,C1QBP,DDX5,COL1A1,TNFAIP1,PRPF19,SART3,GAPDH,USP5,GCLC,ADTRP,NR3C1,EIF2AK2,DAZAP1,MSH2,PPP3R1,WDR77,MAD2L2,FGF23,HOXB5,PRRX1,TARDBP,FLT3,SNAI1,SPHK2,SOX9,NUP85,CDC25B,GLTSCR2,SIX1,DLGAP5,PYCARD,PIN1,TICAM1,HSPB1,YWHAH,LIF,SIRT2,HO…
GO:0042221	Response to chemical	645	4333	0.16	2.01e-21	9606.ENSP00000044462,9606.ENSP00000171111,9606.ENSP00000173229,9606.ENSP00000178640,9606.ENSP00000199447,9606.ENSP00000211287,9606.ENSP00000212015,9606.ENSP00000215754,9606.ENSP00000215832,9606.ENSP00000216117,9606.ENSP00000216160,9606.ENSP00000216442,9606.ENSP00000216714,9606.ENSP00000216727,9606.ENSP00000217182,9606.ENSP00000218224,9606.ENSP00000218388,9606.ENSP00000219334,9606.ENSP00000220772,…	PSMA4,KEAP1,NTN1,MAP2K5,NME8,MAPK13,SIRT1,MIF,MAPK1,HMOX1,TAB1,ATP6V1D,APEX1,PABPN1,EEF1A2,PQBP1,TIMP1,SMPD3,SFRP1,HNRNPL,PON1,PON2,CHMP5,P2RX1,RPS6KB1,DDX5,COL1A1,DUSP3,GAPDH,SRSF9,GCLC,ADTRP,NR3C1,EIF2AK2,SLC30A3,DOK1,MFN2,RGS2,APOA1,TNNT2,RPN2,FGF23,DUSP1,TEX14,GSTM2,FLT3,SRSF6,GOT2,SPHK2,SOX9,NUP85,VASP,GLTSCR2,SBDS,SIX1,PYCARD,TICAM1,HSPB1,YWHAH,LIF,SIRT2,PIAS1,TXNDC17,FOXA1,APOE,ACTN4,PXDN,…
GO:0051252	Regulation of rna metabolic process	644	3722	0.23	3.51e-38	9606.ENSP00000044462,9606.ENSP00000054650,9606.ENSP00000160382,9606.ENSP00000171111,9606.ENSP00000178640,9606.ENSP00000181839,9606.ENSP00000203630,9606.ENSP00000209875,9606.ENSP00000212015,9606.ENSP00000215832,9606.ENSP00000216117,9606.ENSP00000216160,9606.ENSP00000216297,9606.ENSP00000216714,9606.ENSP00000216727,9606.ENSP00000217964,9606.ENSP00000218224,9606.ENSP00000219905,9606.ENSP00000220592,…	PSMA4,THAP3,ACTL6B,KEAP1,MAP2K5,CDK13,MLF2,CBX5,SIRT1,MAPK1,HMOX1,TAB1,SUPT16H,APEX1,PABPN1,TBL1X,PQBP1,MGA,AGO2,SFRP1,EXOSC5,HNRNPL,DBP,HOXA13,WASL,RBM28,PFN1,C1QBP,DDX5,COL1A1,PRPF19,SART3,NUP107,SRSF9,GCLC,NR3C1,EIF2AK2,DAZAP1,PPP3R1,WDR77,MAD2L2,FGF23,HOXB5,PRRX1,TARDBP,SRSF6,SNAI1,HIST1H4F,ATXN1,SOX9,NUP85,RALY,GLTSCR2,SIX1,DLGAP5,PYCARD,PIN1,TICAM1,HSPB1,YWHAH,LIF,SIRT2,HOXD9,PIAS1,FOXA1,SA…
GO:0031325	Positive regulation of cellular metabolic process	630	3413	0.26	3.92e-45	9606.ENSP00000064778,9606.ENSP00000160382,9606.ENSP00000171111,9606.ENSP00000176763,9606.ENSP00000178640,9606.ENSP00000181839,9606.ENSP00000194530,9606.ENSP00000212015,9606.ENSP00000215754,9606.ENSP00000215832,9606.ENSP00000216117,9606.ENSP00000216160,9606.ENSP00000216181,9606.ENSP00000216297,9606.ENSP00000216714,9606.ENSP00000216911,9606.ENSP00000217182,9606.ENSP00000217964,9606.ENSP00000218104,…	FAM168A,ACTL6B,KEAP1,STK10,MAP2K5,CDK13,STRADB,SIRT1,MIF,MAPK1,HMOX1,TAB1,MYH9,SUPT16H,APEX1,AURKA,EEF1A2,TBL1X,ABCD1,PQBP1,SMPD3,MGA,AGO2,SFRP1,EIF3E,HNRNPL,DBP,WASL,P2RX1,RPS6KB1,C1QBP,DDX5,COL1A1,TNFAIP1,PRPF19,SART3,USP5,GCLC,ADTRP,NR3C1,PFKFB4,EIF2AK2,DAZAP1,MSH2,PPP3R1,PLEK,WDR77,MAD2L2,MFN2,APOA1,FGF23,HOXB5,PRRX1,TARDBP,FLT3,SNAI1,SPHK2,SOX9,NUP85,CDC25B,GLTSCR2,SIX1,DLGAP5,PYCARD,PIN1,TI…
GO:0065008	Regulation of biological quality	629	4042	0.18	4.07e-25	9606.ENSP00000003302,9606.ENSP00000044462,9606.ENSP00000070846,9606.ENSP00000171111,9606.ENSP00000173229,9606.ENSP00000199389,9606.ENSP00000199447,9606.ENSP00000209875,9606.ENSP00000212015,9606.ENSP00000215730,9606.ENSP00000215754,9606.ENSP00000215832,9606.ENSP00000216117,9606.ENSP00000216180,9606.ENSP00000216181,9606.ENSP00000216392,9606.ENSP00000216442,9606.ENSP00000216714,9606.ENSP00000216911,…	USP28,PSMA4,PKP2,KEAP1,NTN1,EIF2AK1,NME8,CBX5,SIRT1,SNAP29,MIF,MAPK1,HMOX1,PNPLA3,MYH9,PYGL,ATP6V1D,APEX1,AURKA,CHMP4B,TBL1X,ABCD1,SMPD3,VPS18,SFRP1,EXOSC5,WASL,P2RX1,PFN1,C1QBP,COL1A1,GAR1,APOC3,SART3,GAPDH,GCLC,ADTRP,NUP155,SLC30A3,GGCX,PPP3R1,PLEK,MFN2,RGS2,LEPRE1,APOA1,FGF23,CRIPT,TARDBP,KALRN,GSTM2,FLT3,HIST1H4F,GOT2,SOX9,VASP,DSTN,RALY,ARL2,GLTSCR2,WNK4,SIX1,PYCARD,PIN1,HSPB1,YWHAH,LIF,CLN6…
GO:1901360	Organic cyclic compound metabolic process	628	3118	0.3	1.61e-56	9606.ENSP00000003302,9606.ENSP00000168216,9606.ENSP00000181839,9606.ENSP00000199389,9606.ENSP00000206542,9606.ENSP00000212015,9606.ENSP00000215567,9606.ENSP00000215793,9606.ENSP00000215829,9606.ENSP00000215832,9606.ENSP00000215882,9606.ENSP00000216117,9606.ENSP00000216122,9606.ENSP00000216297,9606.ENSP00000216605,9606.ENSP00000216714,9606.ENSP00000216727,9606.ENSP00000216756,9606.ENSP00000217246,…	USP28,HSD17B10,CDK13,EIF2AK1,OSGEP,SIRT1,TECR,SF3A1,SNRPD3,MAPK1,SLC25A1,HMOX1,MCM5,SUPT16H,MTHFD1,APEX1,PABPN1,CINP,MACROD2,PGRMC1,ABCD1,PQBP1,ORC6,SMPD3,AGO2,EIF3E,EXOSC5,HNRNPL,FBL,PON1,RBM28,RPL19,C1QBP,DDX5,GAR1,FRG1,PRPF19,SART3,GAPDH,SRSF9,NR3C1,RARS,RRP9,MSH2,NRBP1,MSH6,WDR77,MAD2L2,APOA1,FGF23,CPSF3,TARDBP,GSTM2,SRSF6,MCEE,SNRNP27,HIST1H4F,ATXN1,GOT2,SOX9,THOC2,SNRPB2,RALY,GLTSCR2,SBDS,Y…
GO:0006810	Transport	628	4353	0.15	9.04e-18	9606.ENSP00000044462,9606.ENSP00000158762,9606.ENSP00000173229,9606.ENSP00000176763,9606.ENSP00000181839,9606.ENSP00000194530,9606.ENSP00000199389,9606.ENSP00000207549,9606.ENSP00000209873,9606.ENSP00000215730,9606.ENSP00000215754,9606.ENSP00000215829,9606.ENSP00000215832,9606.ENSP00000215882,9606.ENSP00000216181,9606.ENSP00000216392,9606.ENSP00000216442,9606.ENSP00000216727,9606.ENSP00000216962,…	PSMA4,ACAP1,NTN1,STK10,CDK13,STRADB,EIF2AK1,UNC13D,AAAS,SNAP29,MIF,SNRPD3,MAPK1,SLC25A1,MYH9,PYGL,ATP6V1D,PABPN1,PYGB,CHMP4B,PGRMC1,ABCD1,TIMP1,SMPD3,VPS18,PDAP1,WASL,CHMP5,RPL19,P2RX1,RPS6KB1,SLC25A11,COL1A1,APOC3,SLC25A3,NUP107,SRSF9,GCLC,NUP155,SLC30A3,NRBP1,NDUFS7,PPP3R1,PLEK,MFN2,APOA1,CPSF3,FKBP15,KALRN,PEX16,SRSF6,ATXN1,GOT2,SPHK2,MYH2,NUP85,THOC2,WNK4,PYCARD,TUBA4A,HSPB1,PEX1,YWHAH,APOL2,…
GO:0006725	Cellular aromatic compound metabolic process	605	2882	0.31	2.09e-59	9606.ENSP00000003302,9606.ENSP00000168216,9606.ENSP00000181839,9606.ENSP00000199389,9606.ENSP00000206542,9606.ENSP00000212015,9606.ENSP00000215567,9606.ENSP00000215793,9606.ENSP00000215829,9606.ENSP00000215832,9606.ENSP00000215882,9606.ENSP00000216117,9606.ENSP00000216122,9606.ENSP00000216297,9606.ENSP00000216605,9606.ENSP00000216714,9606.ENSP00000216727,9606.ENSP00000216756,9606.ENSP00000217246,…	USP28,HSD17B10,CDK13,EIF2AK1,OSGEP,SIRT1,TECR,SF3A1,SNRPD3,MAPK1,SLC25A1,HMOX1,MCM5,SUPT16H,MTHFD1,APEX1,PABPN1,CINP,MACROD2,PGRMC1,ABCD1,PQBP1,ORC6,SMPD3,AGO2,EIF3E,EXOSC5,HNRNPL,FBL,PON1,PON2,RBM28,RPL19,C1QBP,DDX5,GAR1,FRG1,PRPF19,SART3,GAPDH,SRSF9,NR3C1,RARS,RRP9,MSH2,NRBP1,MSH6,WDR77,MAD2L2,CPSF3,TARDBP,GSTM2,SRSF6,MCEE,SNRNP27,HIST1H4F,ATXN1,GOT2,SOX9,THOC2,SNRPB2,RALY,GLTSCR2,SBDS,HOXD9,PA…
GO:0006950	Response to stress	601	3485	0.23	1.46e-34	9606.ENSP00000003302,9606.ENSP00000044462,9606.ENSP00000171111,9606.ENSP00000176763,9606.ENSP00000178640,9606.ENSP00000194530,9606.ENSP00000199389,9606.ENSP00000199447,9606.ENSP00000200181,9606.ENSP00000207549,9606.ENSP00000209875,9606.ENSP00000211287,9606.ENSP00000212015,9606.ENSP00000215754,9606.ENSP00000215832,9606.ENSP00000216117,9606.ENSP00000216122,9606.ENSP00000216160,9606.ENSP00000216181,…	USP28,PSMA4,KEAP1,STK10,MAP2K5,STRADB,EIF2AK1,NME8,ITGB4,UNC13D,CBX5,MAPK13,SIRT1,MIF,MAPK1,HMOX1,MCM5,TAB1,MYH9,SUPT16H,APEX1,CINP,AURKA,MACROD2,PQBP1,TIMP1,SMPD3,SFRP1,EXOSC5,HNRNPL,PON2,P2RX1,C1QBP,COL1A1,PRPF19,GAPDH,GCLC,EIF2AK2,MSH2,GGCX,PLEK,MSH6,MAD2L2,MFN2,APOA1,DUSP1,TARDBP,GSTM2,HIST1H4F,GLTSCR2,PYCARD,PIN1,TICAM1,HSPB1,APOL2,SIRT2,PARP2,APOE,ACTN4,PXDN,TRIM28,LGALS3,DNAJB1,PER2,RPA1,A…
GO:0046483	Heterocycle metabolic process	597	2840	0.31	1.26e-58	9606.ENSP00000003302,9606.ENSP00000168216,9606.ENSP00000181839,9606.ENSP00000199389,9606.ENSP00000206542,9606.ENSP00000212015,9606.ENSP00000215567,9606.ENSP00000215793,9606.ENSP00000215829,9606.ENSP00000215832,9606.ENSP00000215882,9606.ENSP00000216117,9606.ENSP00000216122,9606.ENSP00000216297,9606.ENSP00000216605,9606.ENSP00000216714,9606.ENSP00000216727,9606.ENSP00000216756,9606.ENSP00000217246,…	USP28,HSD17B10,CDK13,EIF2AK1,OSGEP,SIRT1,TECR,SF3A1,SNRPD3,MAPK1,SLC25A1,HMOX1,MCM5,SUPT16H,MTHFD1,APEX1,PABPN1,CINP,MACROD2,PGRMC1,ABCD1,PQBP1,ORC6,SMPD3,AGO2,EIF3E,EXOSC5,HNRNPL,FBL,RBM28,RPL19,C1QBP,DDX5,GAR1,FRG1,PRPF19,SART3,GAPDH,SRSF9,NR3C1,RARS,RRP9,MSH2,NRBP1,MSH6,WDR77,MAD2L2,CPSF3,TARDBP,SRSF6,MCEE,SNRNP27,HIST1H4F,ATXN1,SOX9,THOC2,SNRPB2,RALY,GLTSCR2,SBDS,HOXD9,PARP2,DGCR14,TRIM28,FUS…
GO:0009892	Negative regulation of metabolic process	596	3124	0.27	4.60e-46	9606.ENSP00000178640,9606.ENSP00000199389,9606.ENSP00000209875,9606.ENSP00000212015,9606.ENSP00000215754,9606.ENSP00000216117,9606.ENSP00000216714,9606.ENSP00000216911,9606.ENSP00000217402,9606.ENSP00000217740,9606.ENSP00000217964,9606.ENSP00000218104,9606.ENSP00000218388,9606.ENSP00000219334,9606.ENSP00000219905,9606.ENSP00000220592,9606.ENSP00000220772,9606.ENSP00000220849,9606.ENSP00000221233,…	MAP2K5,EIF2AK1,CBX5,SIRT1,MIF,HMOX1,APEX1,AURKA,CHMP4B,RNF125,TBL1X,ABCD1,TIMP1,SMPD3,MGA,AGO2,SFRP1,EIF3E,EXOSC5,HNRNPL,RPL19,C1QBP,DDX5,DUSP3,APOC3,GAPDH,SRSF9,GCLC,STK38,NR3C1,EIF2AK2,MSH2,PLEK,MSH6,MAD2L2,RGS2,LEPRE1,APOA1,FKBP15,DUSP1,PRRX1,TARDBP,SRSF6,SNAI1,HIST1H4F,ATXN1,SPHK2,SOX9,GLTSCR2,TRAP1,SIX1,PYCARD,PIN1,HSPB1,LIF,SIRT2,HOXD9,PIAS1,FOXA1,SALL1,ZC3H14,DOCK7,SCML2,APOE,TRIM28,FUS,TH…
GO:0051173	Positive regulation of nitrogen compound metabolic process	594	3239	0.25	3.76e-41	9606.ENSP00000064778,9606.ENSP00000160382,9606.ENSP00000171111,9606.ENSP00000176763,9606.ENSP00000178640,9606.ENSP00000181839,9606.ENSP00000194530,9606.ENSP00000212015,9606.ENSP00000215754,9606.ENSP00000215832,9606.ENSP00000216160,9606.ENSP00000216181,9606.ENSP00000216297,9606.ENSP00000216714,9606.ENSP00000216911,9606.ENSP00000217964,9606.ENSP00000218224,9606.ENSP00000219334,9606.ENSP00000219905,…	FAM168A,ACTL6B,KEAP1,STK10,MAP2K5,CDK13,STRADB,SIRT1,MIF,MAPK1,TAB1,MYH9,SUPT16H,APEX1,AURKA,TBL1X,PQBP1,SMPD3,MGA,AGO2,SFRP1,EIF3E,HNRNPL,DBP,WASL,P2RX1,RPS6KB1,C1QBP,DDX5,COL1A1,PRPF19,SART3,USP5,GCLC,ADTRP,NR3C1,PFKFB4,EIF2AK2,DAZAP1,MSH2,PPP3R1,WDR77,MAD2L2,FGF23,HOXB5,PRRX1,TARDBP,FLT3,SNAI1,SPHK2,SOX9,NUP85,CDC25B,GLTSCR2,SIX1,DLGAP5,PYCARD,PIN1,TICAM1,YWHAH,LIF,SIRT2,HOXD9,PIAS1,CLN6,FOXA1…
GO:0043412	Macromolecule modification	588	3277	0.25	4.34e-38	9606.ENSP00000003302,9606.ENSP00000044462,9606.ENSP00000075503,9606.ENSP00000160382,9606.ENSP00000168216,9606.ENSP00000171111,9606.ENSP00000176763,9606.ENSP00000178640,9606.ENSP00000181839,9606.ENSP00000194530,9606.ENSP00000199389,9606.ENSP00000206542,9606.ENSP00000209873,9606.ENSP00000211287,9606.ENSP00000212015,9606.ENSP00000215829,9606.ENSP00000215832,9606.ENSP00000216160,9606.ENSP00000216639,…	USP28,PSMA4,STYK1,ACTL6B,HSD17B10,KEAP1,STK10,MAP2K5,CDK13,STRADB,EIF2AK1,OSGEP,AAAS,MAPK13,SIRT1,SNRPD3,MAPK1,TAB1,VRK1,APEX1,PABPN1,AURKA,MACROD2,RNF125,TBL1X,TIMP1,EXOSC5,FBL,RPS6KB1,DUSP3,TNFAIP1,GAR1,PRPF19,NUP107,GAPDH,USP5,STK38,NUP155,EIF2AK2,NRBP1,GGCX,PPP3R1,LEPRE1,APOA1,RPN2,FGF23,FKBP15,PPP1R3C,DUSP1,TEX14,KALRN,FLT3,SPHK2,SOX9,NUP85,CDC25B,WNK4,PIN1,LIF,SIRT2,PIAS1,MPDU1,PARP2,MAST1,…
GO:0048869	Cellular developmental process	580	3757	0.18	6.44e-22	9606.ENSP00000070846,9606.ENSP00000160382,9606.ENSP00000173229,9606.ENSP00000199389,9606.ENSP00000199447,9606.ENSP00000200181,9606.ENSP00000212015,9606.ENSP00000215754,9606.ENSP00000215832,9606.ENSP00000216181,9606.ENSP00000216911,9606.ENSP00000218224,9606.ENSP00000219334,9606.ENSP00000219905,9606.ENSP00000220772,9606.ENSP00000221801,9606.ENSP00000223023,9606.ENSP00000225792,9606.ENSP00000225964,…	PKP2,ACTL6B,NTN1,EIF2AK1,NME8,ITGB4,SIRT1,MIF,MAPK1,MYH9,AURKA,PQBP1,SMPD3,MGA,SFRP1,FBL,WASL,DDX5,COL1A1,PRPF19,DAZAP1,MSH2,DOK1,PLEK,WDR77,RGS2,LEPRE1,APOA1,TNNT2,CAMSAP2,FGF23,HOXB5,PRRX1,KALRN,FLT3,SNAI1,SOX9,THOC2,VASP,CDC25B,SBDS,SIX1,PIN1,YWHAH,LIF,SIRT2,HOXD9,PIAS1,FOXA1,SALL1,DOCK7,KRT5,PVRL2,APOE,MNX1,TRIM28,LGALS3,PER2,CCNB1,GSTM3,DSG1,DSC1,APC,MDM2,DOCK10,TMOD1,DNAJC13,RAB21,NUP133,MI…
GO:0006139	Nucleobase-containing compound metabolic process	579	2659	0.33	5.62e-61	9606.ENSP00000003302,9606.ENSP00000168216,9606.ENSP00000181839,9606.ENSP00000206542,9606.ENSP00000212015,9606.ENSP00000215567,9606.ENSP00000215793,9606.ENSP00000215829,9606.ENSP00000215832,9606.ENSP00000215882,9606.ENSP00000216122,9606.ENSP00000216297,9606.ENSP00000216605,9606.ENSP00000216714,9606.ENSP00000216727,9606.ENSP00000216756,9606.ENSP00000217246,9606.ENSP00000218104,9606.ENSP00000218224,…	USP28,HSD17B10,CDK13,OSGEP,SIRT1,TECR,SF3A1,SNRPD3,MAPK1,SLC25A1,MCM5,SUPT16H,MTHFD1,APEX1,PABPN1,CINP,MACROD2,ABCD1,PQBP1,ORC6,SMPD3,AGO2,EIF3E,EXOSC5,HNRNPL,FBL,RBM28,RPL19,C1QBP,DDX5,GAR1,FRG1,PRPF19,SART3,GAPDH,SRSF9,NR3C1,RARS,RRP9,MSH2,NRBP1,MSH6,WDR77,MAD2L2,CPSF3,TARDBP,SRSF6,MCEE,SNRNP27,HIST1H4F,ATXN1,SOX9,THOC2,SNRPB2,RALY,GLTSCR2,SBDS,HOXD9,PARP2,DGCR14,TRIM28,FUS,THAP1,LGALS3,RPA1,CC…
GO:0030154	Cell differentiation	566	3702	0.18	2.05e-20	9606.ENSP00000070846,9606.ENSP00000160382,9606.ENSP00000173229,9606.ENSP00000199389,9606.ENSP00000199447,9606.ENSP00000200181,9606.ENSP00000212015,9606.ENSP00000215832,9606.ENSP00000216181,9606.ENSP00000216911,9606.ENSP00000218224,9606.ENSP00000219334,9606.ENSP00000219905,9606.ENSP00000220772,9606.ENSP00000221801,9606.ENSP00000223023,9606.ENSP00000225792,9606.ENSP00000225964,9606.ENSP00000227524,…	PKP2,ACTL6B,NTN1,EIF2AK1,NME8,ITGB4,SIRT1,MAPK1,MYH9,AURKA,PQBP1,SMPD3,MGA,SFRP1,FBL,WASL,DDX5,COL1A1,PRPF19,DAZAP1,MSH2,DOK1,PLEK,WDR77,RGS2,LEPRE1,APOA1,TNNT2,CAMSAP2,FGF23,HOXB5,PRRX1,KALRN,FLT3,SNAI1,SOX9,THOC2,VASP,CDC25B,SBDS,SIX1,PIN1,YWHAH,LIF,SIRT2,HOXD9,PIAS1,FOXA1,SALL1,DOCK7,KRT5,PVRL2,APOE,MNX1,TRIM28,LGALS3,PER2,CCNB1,GSTM3,DSG1,DSC1,APC,MDM2,DOCK10,TMOD1,DNAJC13,RAB21,NUP133,MIB1,S…
GO:0023051	Regulation of signaling	565	3553	0.19	6.71e-24	9606.ENSP00000044462,9606.ENSP00000173229,9606.ENSP00000178640,9606.ENSP00000194530,9606.ENSP00000212015,9606.ENSP00000215754,9606.ENSP00000215832,9606.ENSP00000216117,9606.ENSP00000216160,9606.ENSP00000216297,9606.ENSP00000216911,9606.ENSP00000217740,9606.ENSP00000217964,9606.ENSP00000218388,9606.ENSP00000220509,9606.ENSP00000220772,9606.ENSP00000223500,9606.ENSP00000225525,9606.ENSP00000225538,…	PSMA4,NTN1,MAP2K5,STRADB,SIRT1,MIF,MAPK1,HMOX1,TAB1,SUPT16H,AURKA,RNF125,TBL1X,TIMP1,VPS18,SFRP1,CHMP5,TAX1BP3,P2RX1,RPS6KB1,C1QBP,DDX5,COL1A1,DUSP3,TNFAIP1,APOC3,GAPDH,GCLC,STK38,EIF2AK2,DOK1,PPP3R1,PLEK,MAD2L2,MFN2,RGS2,APOA1,FGF23,DUSP1,PRRX1,TARDBP,KALRN,DEPDC7,GSTM2,FLT3,SNAI1,SPHK2,SOX9,ARL2,GLTSCR2,TRAP1,PYCARD,PIN1,TICAM1,HSPB1,YWHAH,LIF,PIAS1,FOXA1,SALL1,PVRL2,APOE,ACTN4,PXDN,LGALS3,PER2…
GO:0010605	Negative regulation of macromolecule metabolic process	562	2875	0.28	1.13e-45	9606.ENSP00000178640,9606.ENSP00000199389,9606.ENSP00000209875,9606.ENSP00000212015,9606.ENSP00000215754,9606.ENSP00000216117,9606.ENSP00000216714,9606.ENSP00000216911,9606.ENSP00000217740,9606.ENSP00000217964,9606.ENSP00000218104,9606.ENSP00000218388,9606.ENSP00000219334,9606.ENSP00000219905,9606.ENSP00000220592,9606.ENSP00000220772,9606.ENSP00000220849,9606.ENSP00000221233,9606.ENSP00000221419,…	MAP2K5,EIF2AK1,CBX5,SIRT1,MIF,HMOX1,APEX1,AURKA,RNF125,TBL1X,ABCD1,TIMP1,SMPD3,MGA,AGO2,SFRP1,EIF3E,EXOSC5,HNRNPL,RPL19,C1QBP,DDX5,DUSP3,GAPDH,SRSF9,GCLC,STK38,NR3C1,EIF2AK2,MSH2,MSH6,MAD2L2,RGS2,LEPRE1,APOA1,DUSP1,PRRX1,TARDBP,SRSF6,SNAI1,HIST1H4F,ATXN1,SPHK2,SOX9,GLTSCR2,SIX1,PYCARD,PIN1,HSPB1,LIF,SIRT2,HOXD9,PIAS1,FOXA1,SALL1,ZC3H14,SCML2,APOE,TRIM28,FUS,THAP1,LGALS3,DNAJB1,SMARCC1,PER2,SCO1,E…
GO:0010646	Regulation of cell communication	561	3514	0.19	4.70e-24	9606.ENSP00000044462,9606.ENSP00000173229,9606.ENSP00000178640,9606.ENSP00000194530,9606.ENSP00000212015,9606.ENSP00000215754,9606.ENSP00000215832,9606.ENSP00000216117,9606.ENSP00000216160,9606.ENSP00000216297,9606.ENSP00000216911,9606.ENSP00000217740,9606.ENSP00000217964,9606.ENSP00000218388,9606.ENSP00000220509,9606.ENSP00000220772,9606.ENSP00000225525,9606.ENSP00000225538,9606.ENSP00000225577,…	PSMA4,NTN1,MAP2K5,STRADB,SIRT1,MIF,MAPK1,HMOX1,TAB1,SUPT16H,AURKA,RNF125,TBL1X,TIMP1,VPS18,SFRP1,TAX1BP3,P2RX1,RPS6KB1,C1QBP,DDX5,COL1A1,DUSP3,TNFAIP1,APOC3,GAPDH,GCLC,STK38,EIF2AK2,DOK1,PPP3R1,PLEK,MAD2L2,MFN2,RGS2,APOA1,FGF23,DUSP1,PRRX1,TARDBP,KALRN,DEPDC7,GSTM2,FLT3,SNAI1,SPHK2,SOX9,ARL2,GLTSCR2,TRAP1,PYCARD,PIN1,TICAM1,HSPB1,YWHAH,LIF,PIAS1,FOXA1,SALL1,PVRL2,APOE,ACTN4,PXDN,LGALS3,PER2,RPA1,…
GO:2001141	Regulation of rna biosynthetic process	552	3452	0.2	1.01e-23	9606.ENSP00000044462,9606.ENSP00000054650,9606.ENSP00000160382,9606.ENSP00000171111,9606.ENSP00000178640,9606.ENSP00000181839,9606.ENSP00000203630,9606.ENSP00000209875,9606.ENSP00000212015,9606.ENSP00000215832,9606.ENSP00000216117,9606.ENSP00000216160,9606.ENSP00000216297,9606.ENSP00000216714,9606.ENSP00000217964,9606.ENSP00000218224,9606.ENSP00000219905,9606.ENSP00000220592,9606.ENSP00000220772,…	PSMA4,THAP3,ACTL6B,KEAP1,MAP2K5,CDK13,MLF2,CBX5,SIRT1,MAPK1,HMOX1,TAB1,SUPT16H,APEX1,TBL1X,PQBP1,MGA,AGO2,SFRP1,DBP,HOXA13,WASL,PFN1,C1QBP,DDX5,COL1A1,NUP107,GCLC,NR3C1,EIF2AK2,PPP3R1,WDR77,MAD2L2,FGF23,HOXB5,PRRX1,TARDBP,SNAI1,HIST1H4F,ATXN1,SOX9,NUP85,RALY,GLTSCR2,SIX1,DLGAP5,PYCARD,PIN1,TICAM1,YWHAH,LIF,SIRT2,HOXD9,PIAS1,FOXA1,SALL1,SCML2,APOE,ACTN4,MNX1,TRIM28,FUS,THAP1,DNAJB1,SMARCC1,PER2,HN…
GO:1903506	Regulation of nucleic acid-templated transcription	551	3447	0.2	1.22e-23	9606.ENSP00000044462,9606.ENSP00000054650,9606.ENSP00000160382,9606.ENSP00000171111,9606.ENSP00000178640,9606.ENSP00000181839,9606.ENSP00000203630,9606.ENSP00000209875,9606.ENSP00000212015,9606.ENSP00000215832,9606.ENSP00000216117,9606.ENSP00000216160,9606.ENSP00000216297,9606.ENSP00000216714,9606.ENSP00000217964,9606.ENSP00000218224,9606.ENSP00000219905,9606.ENSP00000220592,9606.ENSP00000220772,…	PSMA4,THAP3,ACTL6B,KEAP1,MAP2K5,CDK13,MLF2,CBX5,SIRT1,MAPK1,HMOX1,TAB1,SUPT16H,APEX1,TBL1X,PQBP1,MGA,AGO2,SFRP1,DBP,HOXA13,WASL,PFN1,C1QBP,DDX5,COL1A1,NUP107,GCLC,NR3C1,EIF2AK2,PPP3R1,WDR77,MAD2L2,FGF23,HOXB5,PRRX1,TARDBP,SNAI1,HIST1H4F,ATXN1,SOX9,NUP85,RALY,GLTSCR2,SIX1,DLGAP5,PYCARD,PIN1,TICAM1,YWHAH,LIF,SIRT2,HOXD9,PIAS1,FOXA1,SALL1,SCML2,APOE,ACTN4,MNX1,TRIM28,FUS,THAP1,DNAJB1,SMARCC1,PER2,HN…
GO:0006464	Cellular protein modification process	548	3063	0.24	1.46e-34	9606.ENSP00000003302,9606.ENSP00000044462,9606.ENSP00000075503,9606.ENSP00000160382,9606.ENSP00000171111,9606.ENSP00000176763,9606.ENSP00000178640,9606.ENSP00000181839,9606.ENSP00000194530,9606.ENSP00000199389,9606.ENSP00000209873,9606.ENSP00000211287,9606.ENSP00000212015,9606.ENSP00000215829,9606.ENSP00000215832,9606.ENSP00000216160,9606.ENSP00000216639,9606.ENSP00000216727,9606.ENSP00000216911,…	USP28,PSMA4,STYK1,ACTL6B,KEAP1,STK10,MAP2K5,CDK13,STRADB,EIF2AK1,AAAS,MAPK13,SIRT1,SNRPD3,MAPK1,TAB1,VRK1,PABPN1,AURKA,MACROD2,RNF125,TBL1X,TIMP1,FBL,RPS6KB1,DUSP3,TNFAIP1,PRPF19,NUP107,GAPDH,USP5,STK38,NUP155,EIF2AK2,NRBP1,GGCX,PPP3R1,LEPRE1,APOA1,RPN2,FGF23,FKBP15,PPP1R3C,DUSP1,TEX14,KALRN,FLT3,SPHK2,SOX9,NUP85,CDC25B,WNK4,PIN1,LIF,SIRT2,PIAS1,MPDU1,PARP2,MAST1,APOE,TRIM28,PER2,EIF2S1,CCNB1,APC…
GO:0051641	Cellular localization	541	2967	0.25	5.22e-36	9606.ENSP00000070846,9606.ENSP00000173229,9606.ENSP00000176763,9606.ENSP00000181839,9606.ENSP00000194530,9606.ENSP00000207549,9606.ENSP00000209873,9606.ENSP00000215730,9606.ENSP00000215754,9606.ENSP00000215829,9606.ENSP00000215832,9606.ENSP00000216181,9606.ENSP00000216392,9606.ENSP00000216442,9606.ENSP00000216727,9606.ENSP00000216911,9606.ENSP00000216962,9606.ENSP00000217402,9606.ENSP00000217971,…	PKP2,NTN1,STK10,CDK13,STRADB,UNC13D,AAAS,SNAP29,MIF,SNRPD3,MAPK1,MYH9,PYGL,ATP6V1D,PABPN1,AURKA,PYGB,CHMP4B,PGRMC1,ABCD1,TIMP1,VPS18,PDAP1,WASL,CHMP5,RPL19,P2RX1,COL1A1,PRPF19,NUP107,SRSF9,NUP155,MSH2,NRBP1,PLEK,MFN2,APOA1,CPSF3,CRIPT,PEX16,SRSF6,ATXN1,SOX9,NUP85,THOC2,ARL2,GLTSCR2,SIX1,DLGAP5,PYCARD,TUBA4A,HSPB1,PEX1,YWHAH,DOCK7,PVRL2,APOE,XPO7,ACTN4,EXOC4,LGALS3,RPA1,AP3B1,CCNB1,DSG1,DSC1,MDM2,…
GO:0006355	Regulation of transcription, dna-templated	535	3388	0.19	9.26e-22	9606.ENSP00000044462,9606.ENSP00000054650,9606.ENSP00000160382,9606.ENSP00000171111,9606.ENSP00000178640,9606.ENSP00000181839,9606.ENSP00000203630,9606.ENSP00000209875,9606.ENSP00000212015,9606.ENSP00000215832,9606.ENSP00000216117,9606.ENSP00000216160,9606.ENSP00000216297,9606.ENSP00000217964,9606.ENSP00000218224,9606.ENSP00000219905,9606.ENSP00000220592,9606.ENSP00000220772,9606.ENSP00000222122,…	PSMA4,THAP3,ACTL6B,KEAP1,MAP2K5,CDK13,MLF2,CBX5,SIRT1,MAPK1,HMOX1,TAB1,SUPT16H,TBL1X,PQBP1,MGA,AGO2,SFRP1,DBP,HOXA13,WASL,PFN1,C1QBP,DDX5,COL1A1,NUP107,GCLC,NR3C1,EIF2AK2,PPP3R1,WDR77,MAD2L2,FGF23,HOXB5,PRRX1,TARDBP,SNAI1,HIST1H4F,ATXN1,SOX9,NUP85,GLTSCR2,SIX1,DLGAP5,PYCARD,PIN1,TICAM1,YWHAH,LIF,SIRT2,HOXD9,PIAS1,FOXA1,SALL1,SCML2,APOE,MNX1,TRIM28,FUS,THAP1,DNAJB1,SMARCC1,PER2,HNF1A,MDM2,MED4,PSM…
GO:0044085	Cellular component biogenesis	523	2583	0.3	1.08e-45	9606.ENSP00000005587,9606.ENSP00000070846,9606.ENSP00000168216,9606.ENSP00000173229,9606.ENSP00000199447,9606.ENSP00000200181,9606.ENSP00000209873,9606.ENSP00000212015,9606.ENSP00000215730,9606.ENSP00000215754,9606.ENSP00000215793,9606.ENSP00000215829,9606.ENSP00000216122,9606.ENSP00000216442,9606.ENSP00000216554,9606.ENSP00000216911,9606.ENSP00000217402,9606.ENSP00000219334,9606.ENSP00000220592,…	SKAP2,PKP2,HSD17B10,NTN1,NME8,ITGB4,AAAS,SIRT1,SNAP29,MIF,SF3A1,SNRPD3,MCM5,ATP6V1D,EIF5,AURKA,CHMP4B,SMPD3,AGO2,EIF3E,EXOSC5,FBL,LIM2,WASL,CHMP5,C1QBP,TNFAIP1,GAR1,FRG1,PRPF19,APOC3,SART3,NUP107,SRSF9,RRP9,NDUFS7,WDR77,MFN2,APOA1,TNNT2,PEX16,SRSF6,HIST1H4F,SOX9,MRPS7,NUP85,VASP,ARL2,GLTSCR2,SBDS,PYCARD,TUBA4A,TUBGCP6,SIRT2,PIAS1,KRT5,PVRL2,APOE,ACTN4,PXDN,EIF2S3,PPAN,EIF3G,GRWD1,FUS,RPA1,ERAL1,N…
GO:0051246	Regulation of protein metabolic process	515	2828	0.25	8.65e-34	9606.ENSP00000171111,9606.ENSP00000176763,9606.ENSP00000178640,9606.ENSP00000194530,9606.ENSP00000199389,9606.ENSP00000212015,9606.ENSP00000215754,9606.ENSP00000215832,9606.ENSP00000216160,9606.ENSP00000216181,9606.ENSP00000216554,9606.ENSP00000216911,9606.ENSP00000217182,9606.ENSP00000218388,9606.ENSP00000219334,9606.ENSP00000220592,9606.ENSP00000220772,9606.ENSP00000220849,9606.ENSP00000221419,…	KEAP1,STK10,MAP2K5,STRADB,EIF2AK1,SIRT1,MIF,MAPK1,TAB1,MYH9,EIF5,AURKA,EEF1A2,TIMP1,SMPD3,AGO2,SFRP1,EIF3E,HNRNPL,P2RX1,RPS6KB1,C1QBP,DUSP3,SART3,GAPDH,USP5,GCLC,ADTRP,STK38,EIF2AK2,MAD2L2,RGS2,LEPRE1,APOA1,FGF23,DUSP1,TARDBP,FLT3,SPHK2,SOX9,CDC25B,GLTSCR2,TRAP1,DLGAP5,PYCARD,PIN1,TICAM1,HSPB1,LIF,SIRT2,PIAS1,CLN6,DOCK7,APOE,EIF2S3,EIF3G,LGALS3,SMARCC1,PER2,SCO1,EIF2S1,CCNB1,APC,CDK4,PPP1R1A,MDM2…
GO:0009966	Regulation of signal transduction	515	3107	0.21	6.93e-25	9606.ENSP00000044462,9606.ENSP00000173229,9606.ENSP00000178640,9606.ENSP00000194530,9606.ENSP00000212015,9606.ENSP00000215754,9606.ENSP00000215832,9606.ENSP00000216117,9606.ENSP00000216160,9606.ENSP00000216297,9606.ENSP00000216911,9606.ENSP00000217740,9606.ENSP00000217964,9606.ENSP00000218388,9606.ENSP00000220772,9606.ENSP00000225525,9606.ENSP00000225577,9606.ENSP00000225698,9606.ENSP00000225792,…	PSMA4,NTN1,MAP2K5,STRADB,SIRT1,MIF,MAPK1,HMOX1,TAB1,SUPT16H,AURKA,RNF125,TBL1X,TIMP1,SFRP1,TAX1BP3,RPS6KB1,C1QBP,DDX5,COL1A1,DUSP3,TNFAIP1,APOC3,GCLC,STK38,EIF2AK2,DOK1,PPP3R1,PLEK,MAD2L2,MFN2,RGS2,APOA1,FGF23,DUSP1,PRRX1,KALRN,DEPDC7,GSTM2,FLT3,SNAI1,SPHK2,SOX9,GLTSCR2,TRAP1,PYCARD,PIN1,TICAM1,HSPB1,YWHAH,LIF,PIAS1,FOXA1,SALL1,PVRL2,APOE,ACTN4,PXDN,LGALS3,RPA1,PDE6A,APC,CDK4,MDM2,PSMB7,TOPBP1,NU…
GO:0090304	Nucleic acid metabolic process	510	2178	0.36	8.35e-61	9606.ENSP00000003302,9606.ENSP00000168216,9606.ENSP00000181839,9606.ENSP00000206542,9606.ENSP00000212015,9606.ENSP00000215793,9606.ENSP00000215829,9606.ENSP00000216122,9606.ENSP00000216297,9606.ENSP00000216714,9606.ENSP00000216727,9606.ENSP00000216756,9606.ENSP00000218224,9606.ENSP00000219097,9606.ENSP00000219334,9606.ENSP00000220592,9606.ENSP00000220849,9606.ENSP00000221233,9606.ENSP00000221419,…	USP28,HSD17B10,CDK13,OSGEP,SIRT1,SF3A1,SNRPD3,MCM5,SUPT16H,APEX1,PABPN1,CINP,PQBP1,ORC6,SMPD3,AGO2,EIF3E,EXOSC5,HNRNPL,FBL,RBM28,RPL19,C1QBP,DDX5,GAR1,FRG1,PRPF19,SART3,SRSF9,NR3C1,RARS,RRP9,MSH2,NRBP1,MSH6,WDR77,MAD2L2,CPSF3,TARDBP,SRSF6,SNRNP27,HIST1H4F,ATXN1,SOX9,THOC2,SNRPB2,RALY,GLTSCR2,SBDS,HOXD9,PARP2,DGCR14,TRIM28,FUS,THAP1,LGALS3,RPA1,CCNB1,CDK4,MRPL44,MED4,SRSF1,RPL35,ENPP2,DBR1,TOPBP1,…
GO:0010033	Response to organic substance	510	3011	0.22	1.66e-26	9606.ENSP00000044462,9606.ENSP00000171111,9606.ENSP00000178640,9606.ENSP00000211287,9606.ENSP00000212015,9606.ENSP00000215754,9606.ENSP00000215832,9606.ENSP00000216117,9606.ENSP00000216160,9606.ENSP00000216442,9606.ENSP00000216714,9606.ENSP00000216727,9606.ENSP00000218224,9606.ENSP00000218388,9606.ENSP00000219334,9606.ENSP00000220772,9606.ENSP00000221419,9606.ENSP00000222381,9606.ENSP00000223500,…	PSMA4,KEAP1,MAP2K5,MAPK13,SIRT1,MIF,MAPK1,HMOX1,TAB1,ATP6V1D,APEX1,PABPN1,PQBP1,TIMP1,SMPD3,SFRP1,HNRNPL,PON1,CHMP5,P2RX1,RPS6KB1,DDX5,COL1A1,DUSP3,GAPDH,SRSF9,GCLC,ADTRP,NR3C1,EIF2AK2,DOK1,MFN2,RGS2,APOA1,FGF23,DUSP1,TEX14,GSTM2,FLT3,SRSF6,GOT2,SPHK2,SOX9,SIX1,PYCARD,TICAM1,HSPB1,YWHAH,LIF,SIRT2,PIAS1,TXNDC17,FOXA1,ACTN4,DNAJB1,SMARCC1,EIF2S1,CCNB1,GSTM3,DSG1,APC,OASL,CDK4,MDM2,CIB2,PSMB7,LMNB1,…
GO:0048513	Animal organ development	510	3197	0.19	2.32e-21	9606.ENSP00000070846,9606.ENSP00000160382,9606.ENSP00000173229,9606.ENSP00000178640,9606.ENSP00000181839,9606.ENSP00000199389,9606.ENSP00000200181,9606.ENSP00000212015,9606.ENSP00000215832,9606.ENSP00000216117,9606.ENSP00000216160,9606.ENSP00000216181,9606.ENSP00000216200,9606.ENSP00000216605,9606.ENSP00000216911,9606.ENSP00000217246,9606.ENSP00000218388,9606.ENSP00000219334,9606.ENSP00000220772,…	PKP2,ACTL6B,NTN1,MAP2K5,CDK13,EIF2AK1,ITGB4,SIRT1,MAPK1,HMOX1,TAB1,MYH9,PVALB,MTHFD1,AURKA,MACROD2,TIMP1,SMPD3,SFRP1,LIM2,DBP,DDX5,COL1A1,FRG1,SART3,NUP107,DAZAP1,MSH2,PLEK,WDR77,MFN2,RGS2,LEPRE1,APOA1,TNNT2,HOXB5,PRRX1,KALRN,FLT3,SNAI1,ATXN1,GOT2,SPHK2,SOX9,NUP85,SBDS,WNK4,SIX1,YWHAH,LIF,SIRT2,HOXD9,FOXA1,SALL1,DOCK7,MAST1,KRT5,MNX1,TRIM28,PDLIM4,EXOC4,DNAJB1,SMARCC1,AP3B1,PDE6A,CCNB1,DSG1,DSC1,…
GO:0051239	Regulation of multicellular organismal process	506	3227	0.19	9.05e-20	9606.ENSP00000044462,9606.ENSP00000070846,9606.ENSP00000171111,9606.ENSP00000173229,9606.ENSP00000178640,9606.ENSP00000211287,9606.ENSP00000212015,9606.ENSP00000215754,9606.ENSP00000215832,9606.ENSP00000216117,9606.ENSP00000216911,9606.ENSP00000217740,9606.ENSP00000218104,9606.ENSP00000218224,9606.ENSP00000218388,9606.ENSP00000219334,9606.ENSP00000220592,9606.ENSP00000220772,9606.ENSP00000225538,…	PSMA4,PKP2,KEAP1,NTN1,MAP2K5,MAPK13,SIRT1,MIF,MAPK1,HMOX1,AURKA,RNF125,ABCD1,PQBP1,TIMP1,SMPD3,AGO2,SFRP1,P2RX1,PFN1,C1QBP,DDX5,COL1A1,PRPF19,APOC3,GAPDH,ADTRP,NUP155,EIF2AK2,MSH2,PLEK,WDR77,MAD2L2,MFN2,RGS2,LEPRE1,APOA1,TNNT2,CAMSAP2,FGF23,PRRX1,KALRN,GSTM2,SRSF6,SNAI1,HIST1H4F,SOX9,THOC2,GLTSCR2,WNK4,SIX1,PYCARD,PIN1,TICAM1,HSPB1,YWHAH,LIF,SIRT2,PARP2,FOXA1,DOCK7,APOE,LGALS3,PER2,RIN2,AP3B1,CCN…
GO:0032268	Regulation of cellular protein metabolic process	499	2693	0.26	3.29e-34	9606.ENSP00000171111,9606.ENSP00000176763,9606.ENSP00000178640,9606.ENSP00000194530,9606.ENSP00000199389,9606.ENSP00000212015,9606.ENSP00000215754,9606.ENSP00000215832,9606.ENSP00000216160,9606.ENSP00000216181,9606.ENSP00000216554,9606.ENSP00000216911,9606.ENSP00000217182,9606.ENSP00000218388,9606.ENSP00000219334,9606.ENSP00000220592,9606.ENSP00000220772,9606.ENSP00000220849,9606.ENSP00000221419,…	KEAP1,STK10,MAP2K5,STRADB,EIF2AK1,SIRT1,MIF,MAPK1,TAB1,MYH9,EIF5,AURKA,EEF1A2,TIMP1,SMPD3,AGO2,SFRP1,EIF3E,HNRNPL,P2RX1,RPS6KB1,C1QBP,DUSP3,SART3,GAPDH,USP5,GCLC,ADTRP,STK38,EIF2AK2,MAD2L2,RGS2,LEPRE1,APOA1,FGF23,DUSP1,TARDBP,FLT3,SPHK2,SOX9,CDC25B,GLTSCR2,TRAP1,DLGAP5,PYCARD,PIN1,TICAM1,HSPB1,LIF,SIRT2,PIAS1,CLN6,DOCK7,APOE,EIF2S3,EIF3G,LGALS3,SMARCC1,PER2,SCO1,EIF2S1,CCNB1,APC,CDK4,PPP1R1A,MDM2…
GO:0070887	Cellular response to chemical stimulus	494	2919	0.22	1.95e-25	9606.ENSP00000044462,9606.ENSP00000171111,9606.ENSP00000173229,9606.ENSP00000178640,9606.ENSP00000199447,9606.ENSP00000211287,9606.ENSP00000212015,9606.ENSP00000215754,9606.ENSP00000215832,9606.ENSP00000216117,9606.ENSP00000216160,9606.ENSP00000216442,9606.ENSP00000216714,9606.ENSP00000216727,9606.ENSP00000218224,9606.ENSP00000218388,9606.ENSP00000219334,9606.ENSP00000220772,9606.ENSP00000223500,…	PSMA4,KEAP1,NTN1,MAP2K5,NME8,MAPK13,SIRT1,MIF,MAPK1,HMOX1,TAB1,ATP6V1D,APEX1,PABPN1,PQBP1,TIMP1,SMPD3,SFRP1,CHMP5,RPS6KB1,DDX5,COL1A1,DUSP3,GAPDH,GCLC,ADTRP,NR3C1,EIF2AK2,DOK1,FGF23,DUSP1,TEX14,GSTM2,FLT3,SPHK2,SOX9,NUP85,GLTSCR2,SBDS,SIX1,PYCARD,TICAM1,HSPB1,YWHAH,LIF,SIRT2,PIAS1,TXNDC17,APOE,ACTN4,PXDN,FUS,LGALS3,SMARCC1,EIF2S1,CCNB1,GSTM3,APC,OASL,CDK4,MDM2,CIB2,PSMB7,LMNB1,PSMA6,CYBA,TRIP4,MA…
GO:0031324	Negative regulation of cellular metabolic process	479	2630	0.25	5.58e-31	9606.ENSP00000178640,9606.ENSP00000199389,9606.ENSP00000209875,9606.ENSP00000212015,9606.ENSP00000215754,9606.ENSP00000216117,9606.ENSP00000216714,9606.ENSP00000217402,9606.ENSP00000217964,9606.ENSP00000218104,9606.ENSP00000218388,9606.ENSP00000219334,9606.ENSP00000219905,9606.ENSP00000220592,9606.ENSP00000220772,9606.ENSP00000220849,9606.ENSP00000221419,9606.ENSP00000225698,9606.ENSP00000225792,…	MAP2K5,EIF2AK1,CBX5,SIRT1,MIF,HMOX1,APEX1,CHMP4B,TBL1X,ABCD1,TIMP1,SMPD3,MGA,AGO2,SFRP1,EIF3E,HNRNPL,C1QBP,DDX5,DUSP3,APOC3,GAPDH,SRSF9,GCLC,STK38,NR3C1,EIF2AK2,MSH2,PLEK,MSH6,MAD2L2,RGS2,LEPRE1,FKBP15,DUSP1,PRRX1,TARDBP,SRSF6,SNAI1,HIST1H4F,ATXN1,SPHK2,SOX9,GLTSCR2,TRAP1,SIX1,PYCARD,PIN1,HSPB1,LIF,SIRT2,HOXD9,PIAS1,FOXA1,SALL1,ZC3H14,SCML2,APOE,TRIM28,FUS,THAP1,LGALS3,DNAJB1,SMARCC1,PER2,SCO1,EI…
GO:0009058	Biosynthetic process	478	2788	0.23	1.53e-25	9606.ENSP00000177742,9606.ENSP00000181839,9606.ENSP00000207870,9606.ENSP00000212015,9606.ENSP00000215567,9606.ENSP00000215754,9606.ENSP00000215829,9606.ENSP00000215832,9606.ENSP00000215882,9606.ENSP00000216122,9606.ENSP00000216180,9606.ENSP00000216297,9606.ENSP00000216392,9606.ENSP00000216554,9606.ENSP00000216605,9606.ENSP00000216727,9606.ENSP00000216756,9606.ENSP00000217182,9606.ENSP00000217971,…	MRPS34,CDK13,XYLB,SIRT1,TECR,MIF,SNRPD3,MAPK1,SLC25A1,MCM5,PNPLA3,SUPT16H,PYGL,EIF5,MTHFD1,PABPN1,CINP,EEF1A2,PGRMC1,ABCD1,ORC6,SMPD3,AGO2,EIF3E,CKM,RPL19,P2RX1,SLC25A11,DDX5,COL1A1,TNFAIP1,GAR1,PRPF19,GAPDH,GCLC,NR3C1,RARS,EIF2AK2,NRBP1,MAD2L2,APOA1,RPN2,CPSF3,PPP1R3C,TARDBP,GSTM2,HIST1H4F,GOT2,SPHK2,SOX9,MRPS7,HOXD9,MPDU1,APOE,TRIM28,EIF2S3,EIF3G,GRWD1,THAP1,PER2,RPA1,ERAL1,PI4KA,EIF2S1,CCNB1,G…
GO:1901576	Organic substance biosynthetic process	472	2734	0.23	9.73e-26	9606.ENSP00000177742,9606.ENSP00000181839,9606.ENSP00000207870,9606.ENSP00000212015,9606.ENSP00000215567,9606.ENSP00000215754,9606.ENSP00000215829,9606.ENSP00000215832,9606.ENSP00000215882,9606.ENSP00000216122,9606.ENSP00000216180,9606.ENSP00000216297,9606.ENSP00000216392,9606.ENSP00000216554,9606.ENSP00000216605,9606.ENSP00000216727,9606.ENSP00000216756,9606.ENSP00000217182,9606.ENSP00000217971,…	MRPS34,CDK13,XYLB,SIRT1,TECR,MIF,SNRPD3,MAPK1,SLC25A1,MCM5,PNPLA3,SUPT16H,PYGL,EIF5,MTHFD1,PABPN1,CINP,EEF1A2,PGRMC1,ABCD1,ORC6,SMPD3,AGO2,EIF3E,CKM,RPL19,P2RX1,SLC25A11,DDX5,TNFAIP1,GAR1,PRPF19,GAPDH,GCLC,NR3C1,RARS,EIF2AK2,NRBP1,MAD2L2,APOA1,RPN2,CPSF3,PPP1R3C,TARDBP,GSTM2,HIST1H4F,GOT2,SPHK2,SOX9,MRPS7,HOXD9,MPDU1,APOE,TRIM28,EIF2S3,EIF3G,GRWD1,THAP1,PER2,RPA1,ERAL1,PI4KA,EIF2S1,CCNB1,GSTM3,CD…
GO:0022607	Cellular component assembly	457	2359	0.28	8.28e-35	9606.ENSP00000005587,9606.ENSP00000070846,9606.ENSP00000168216,9606.ENSP00000173229,9606.ENSP00000199447,9606.ENSP00000200181,9606.ENSP00000209873,9606.ENSP00000212015,9606.ENSP00000215730,9606.ENSP00000215754,9606.ENSP00000215793,9606.ENSP00000215829,9606.ENSP00000216122,9606.ENSP00000216442,9606.ENSP00000216554,9606.ENSP00000216911,9606.ENSP00000217402,9606.ENSP00000219334,9606.ENSP00000220592,…	SKAP2,PKP2,HSD17B10,NTN1,NME8,ITGB4,AAAS,SIRT1,SNAP29,MIF,SF3A1,SNRPD3,MCM5,ATP6V1D,EIF5,AURKA,CHMP4B,SMPD3,AGO2,EIF3E,LIM2,WASL,CHMP5,C1QBP,TNFAIP1,PRPF19,APOC3,SART3,NUP107,SRSF9,NDUFS7,WDR77,MFN2,APOA1,TNNT2,SRSF6,HIST1H4F,SOX9,MRPS7,NUP85,VASP,ARL2,GLTSCR2,SBDS,PYCARD,TUBA4A,TUBGCP6,SIRT2,PIAS1,KRT5,PVRL2,APOE,ACTN4,PXDN,EIF2S3,PPAN,EIF3G,GRWD1,FUS,RPA1,ERAL1,NIP7,SCO1,EIF2S1,CCNB1,DSG1,APC,M…
GO:0051128	Regulation of cellular component organization	457	2402	0.27	3.60e-33	9606.ENSP00000173229,9606.ENSP00000178640,9606.ENSP00000181839,9606.ENSP00000212015,9606.ENSP00000215832,9606.ENSP00000216181,9606.ENSP00000216911,9606.ENSP00000217402,9606.ENSP00000218224,9606.ENSP00000219334,9606.ENSP00000220509,9606.ENSP00000220772,9606.ENSP00000223023,9606.ENSP00000223500,9606.ENSP00000225655,9606.ENSP00000226004,9606.ENSP00000227667,9606.ENSP00000228284,9606.ENSP00000229416,…	NTN1,MAP2K5,CDK13,SIRT1,MAPK1,MYH9,AURKA,CHMP4B,PQBP1,SMPD3,VPS18,SFRP1,WASL,CHMP5,PFN1,DUSP3,APOC3,SART3,GCLC,ADTRP,EIF2AK2,PPP3R1,PLEK,MAD2L2,MFN2,RGS2,LEPRE1,APOA1,CAMSAP2,CRIPT,DUSP1,PRRX1,TEX14,KALRN,SNAI1,SPHK2,SOX9,THOC2,VASP,DSTN,ARL2,GLTSCR2,SIX1,DLGAP5,PYCARD,PIN1,TICAM1,YWHAH,LIF,SIRT2,PARP2,APOE,ACTN4,TRIM28,LGALS3,DNAJB1,RPA1,CCNB1,APC,CCT7,MDM2,TMOD1,ENPP2,KIF11,RAB21,MIB1,CYBA,YY1,…
GO:0006793	Phosphorus metabolic process	452	2134	0.32	8.38e-43	9606.ENSP00000044462,9606.ENSP00000075503,9606.ENSP00000176763,9606.ENSP00000178640,9606.ENSP00000181839,9606.ENSP00000194530,9606.ENSP00000199389,9606.ENSP00000207870,9606.ENSP00000211287,9606.ENSP00000215567,9606.ENSP00000215832,9606.ENSP00000215882,9606.ENSP00000216160,9606.ENSP00000216180,9606.ENSP00000216392,9606.ENSP00000216605,9606.ENSP00000216639,9606.ENSP00000216714,9606.ENSP00000216727,…	PSMA4,STYK1,STK10,MAP2K5,CDK13,STRADB,EIF2AK1,XYLB,MAPK13,TECR,MAPK1,SLC25A1,TAB1,PNPLA3,PYGL,MTHFD1,VRK1,APEX1,PABPN1,AURKA,ABCD1,SMPD3,CKM,PON1,RPS6KB1,DUSP3,GAPDH,STK38,PFKFB4,EIF2AK2,MSH2,NRBP1,NDUFS7,PPP3R1,PLEK,APOA1,FGF23,PPP1R3C,DUSP1,TEX14,KALRN,FLT3,MCEE,SPHK2,SOX9,CDC25B,WNK4,LIF,MAST1,PGLS,TRIM28,PI4KA,EIF2S1,CCNB1,CDK4,PSMB7,ENPP2,GDE1,NUAK1,N4BP2,PSMA6,COX10,DAPK2,ATP5B,SMAD2,PSMB1,…
GO:0006796	Phosphate-containing compound metabolic process	449	2107	0.32	4.66e-43	9606.ENSP00000044462,9606.ENSP00000075503,9606.ENSP00000176763,9606.ENSP00000178640,9606.ENSP00000181839,9606.ENSP00000194530,9606.ENSP00000199389,9606.ENSP00000207870,9606.ENSP00000211287,9606.ENSP00000215567,9606.ENSP00000215832,9606.ENSP00000215882,9606.ENSP00000216160,9606.ENSP00000216180,9606.ENSP00000216392,9606.ENSP00000216605,9606.ENSP00000216639,9606.ENSP00000216714,9606.ENSP00000216727,…	PSMA4,STYK1,STK10,MAP2K5,CDK13,STRADB,EIF2AK1,XYLB,MAPK13,TECR,MAPK1,SLC25A1,TAB1,PNPLA3,PYGL,MTHFD1,VRK1,APEX1,PABPN1,AURKA,ABCD1,SMPD3,CKM,PON1,RPS6KB1,DUSP3,GAPDH,STK38,PFKFB4,EIF2AK2,MSH2,NRBP1,NDUFS7,PPP3R1,PLEK,APOA1,FGF23,PPP1R3C,DUSP1,TEX14,KALRN,FLT3,MCEE,SPHK2,SOX9,CDC25B,WNK4,LIF,MAST1,PGLS,TRIM28,PI4KA,EIF2S1,CCNB1,CDK4,PSMB7,ENPP2,GDE1,NUAK1,N4BP2,PSMA6,COX10,DAPK2,ATP5B,SMAD2,PSMB1,…
GO:0010628	Positive regulation of gene expression	449	2337	0.27	2.34e-33	9606.ENSP00000178640,9606.ENSP00000181839,9606.ENSP00000211287,9606.ENSP00000212015,9606.ENSP00000215754,9606.ENSP00000215832,9606.ENSP00000216117,9606.ENSP00000216181,9606.ENSP00000216297,9606.ENSP00000217964,9606.ENSP00000218224,9606.ENSP00000219905,9606.ENSP00000220592,9606.ENSP00000220772,9606.ENSP00000220849,9606.ENSP00000221419,9606.ENSP00000222122,9606.ENSP00000223023,9606.ENSP00000225577,…	MAP2K5,CDK13,MAPK13,SIRT1,MIF,MAPK1,HMOX1,MYH9,SUPT16H,TBL1X,PQBP1,MGA,AGO2,SFRP1,EIF3E,HNRNPL,DBP,WASL,RPS6KB1,C1QBP,DDX5,COL1A1,PRPF19,GAPDH,ADTRP,NR3C1,EIF2AK2,DAZAP1,PPP3R1,MAD2L2,FGF23,HOXB5,PRRX1,TARDBP,SNAI1,SPHK2,SOX9,NUP85,SIX1,DLGAP5,PYCARD,PIN1,TICAM1,HSPB1,YWHAH,LIF,SIRT2,HOXD9,PIAS1,FOXA1,SALL1,APOE,TRIM28,EIF2S3,FUS,SMARCC1,CCNB1,HNF1A,CDK4,MDM2,MED4,CYBA,ERP29,TRIP4,MARS,MEOX2,SMAD…
GO:0051172	Negative regulation of nitrogen compound metabolic process	448	2429	0.26	1.05e-29	9606.ENSP00000178640,9606.ENSP00000199389,9606.ENSP00000209875,9606.ENSP00000212015,9606.ENSP00000215754,9606.ENSP00000216714,9606.ENSP00000217964,9606.ENSP00000218388,9606.ENSP00000219334,9606.ENSP00000219905,9606.ENSP00000220592,9606.ENSP00000220772,9606.ENSP00000220849,9606.ENSP00000221419,9606.ENSP00000225698,9606.ENSP00000225792,9606.ENSP00000226004,9606.ENSP00000229239,9606.ENSP00000229390,…	MAP2K5,EIF2AK1,CBX5,SIRT1,MIF,APEX1,TBL1X,TIMP1,SMPD3,MGA,AGO2,SFRP1,EIF3E,HNRNPL,C1QBP,DDX5,DUSP3,GAPDH,SRSF9,GCLC,STK38,NR3C1,EIF2AK2,MSH2,MSH6,MAD2L2,RGS2,LEPRE1,DUSP1,PRRX1,TARDBP,SRSF6,SNAI1,HIST1H4F,ATXN1,SPHK2,SOX9,GLTSCR2,SIX1,PYCARD,PIN1,HSPB1,LIF,SIRT2,HOXD9,PIAS1,FOXA1,SALL1,ZC3H14,SCML2,APOE,TRIM28,FUS,THAP1,LGALS3,DNAJB1,SMARCC1,PER2,SCO1,EIF2S1,CCNB1,APC,PPP1R1A,MDM2,IGF2BP3,LRPPRC,…
GO:0010467	Gene expression	447	2056	0.33	9.00e-45	9606.ENSP00000168216,9606.ENSP00000177742,9606.ENSP00000181839,9606.ENSP00000206542,9606.ENSP00000209873,9606.ENSP00000212015,9606.ENSP00000215793,9606.ENSP00000215829,9606.ENSP00000216297,9606.ENSP00000216554,9606.ENSP00000216727,9606.ENSP00000217182,9606.ENSP00000218224,9606.ENSP00000220592,9606.ENSP00000220849,9606.ENSP00000221233,9606.ENSP00000221419,9606.ENSP00000221801,9606.ENSP00000223073,…	HSD17B10,MRPS34,CDK13,OSGEP,AAAS,SIRT1,SF3A1,SNRPD3,SUPT16H,EIF5,PABPN1,EEF1A2,PQBP1,AGO2,EIF3E,EXOSC5,HNRNPL,FBL,RBM28,RPL19,C1QBP,DDX5,GAR1,FRG1,PRPF19,SART3,NUP107,SRSF9,NUP155,NR3C1,RARS,RRP9,EIF2AK2,NRBP1,WDR77,CPSF3,TARDBP,SRSF6,SNRNP27,HIST1H4F,ATXN1,SPHK2,SOX9,MRPS7,NUP85,THOC2,SNRPB2,RALY,GLTSCR2,SBDS,PYCARD,HOXD9,DGCR14,APOE,TRIM28,EIF2S3,EIF3G,FUS,THAP1,LGALS3,ERAL1,EIF2S1,CCNB1,CDK4,M…
GO:0044249	Cellular biosynthetic process	447	2611	0.22	1.67e-23	9606.ENSP00000177742,9606.ENSP00000181839,9606.ENSP00000212015,9606.ENSP00000215567,9606.ENSP00000215754,9606.ENSP00000215829,9606.ENSP00000215832,9606.ENSP00000215882,9606.ENSP00000216122,9606.ENSP00000216180,9606.ENSP00000216297,9606.ENSP00000216554,9606.ENSP00000216605,9606.ENSP00000216727,9606.ENSP00000216756,9606.ENSP00000217182,9606.ENSP00000217971,9606.ENSP00000218104,9606.ENSP00000219097,…	MRPS34,CDK13,SIRT1,TECR,MIF,SNRPD3,MAPK1,SLC25A1,MCM5,PNPLA3,SUPT16H,EIF5,MTHFD1,PABPN1,CINP,EEF1A2,PGRMC1,ABCD1,ORC6,SMPD3,AGO2,EIF3E,RPL19,P2RX1,DDX5,TNFAIP1,GAR1,GCLC,NR3C1,RARS,EIF2AK2,NRBP1,MAD2L2,APOA1,RPN2,CPSF3,PPP1R3C,TARDBP,GSTM2,HIST1H4F,GOT2,SPHK2,SOX9,MRPS7,HOXD9,MPDU1,APOE,TRIM28,EIF2S3,EIF3G,GRWD1,THAP1,PER2,RPA1,ERAL1,PI4KA,EIF2S1,CCNB1,GSTM3,CDK4,MRPL44,MED4,COG3,IGF2BP3,GALNT5,R…
GO:0050793	Regulation of developmental process	447	2648	0.22	2.00e-22	9606.ENSP00000044462,9606.ENSP00000070846,9606.ENSP00000171111,9606.ENSP00000173229,9606.ENSP00000178640,9606.ENSP00000181839,9606.ENSP00000207549,9606.ENSP00000212015,9606.ENSP00000215754,9606.ENSP00000215832,9606.ENSP00000216117,9606.ENSP00000216181,9606.ENSP00000216911,9606.ENSP00000218224,9606.ENSP00000218388,9606.ENSP00000219334,9606.ENSP00000220592,9606.ENSP00000220772,9606.ENSP00000223023,…	PSMA4,PKP2,KEAP1,NTN1,MAP2K5,CDK13,UNC13D,SIRT1,MIF,MAPK1,HMOX1,MYH9,AURKA,PQBP1,TIMP1,SMPD3,AGO2,SFRP1,WASL,PFN1,C1QBP,DDX5,COL1A1,PRPF19,EIF2AK2,MSH2,WDR77,MAD2L2,RGS2,LEPRE1,APOA1,CAMSAP2,FGF23,PRRX1,KALRN,SRSF6,SNAI1,HIST1H4F,SOX9,THOC2,SIX1,PIN1,HSPB1,YWHAH,LIF,SIRT2,PIAS1,PARP2,FOXA1,DOCK7,APOE,ACTN4,LGALS3,PER2,RIN2,AP3B1,CCNB1,APC,CDK4,MDM2,PSMB7,ENPP2,RAB21,NUAK1,PSMA6,MIB1,TRIP4,MEOX2,S…
GO:0051649	Establishment of localization in cell	440	2375	0.26	1.85e-29	9606.ENSP00000173229,9606.ENSP00000176763,9606.ENSP00000181839,9606.ENSP00000194530,9606.ENSP00000207549,9606.ENSP00000209873,9606.ENSP00000215730,9606.ENSP00000215754,9606.ENSP00000215829,9606.ENSP00000215832,9606.ENSP00000216181,9606.ENSP00000216392,9606.ENSP00000216442,9606.ENSP00000216727,9606.ENSP00000216962,9606.ENSP00000217402,9606.ENSP00000217971,9606.ENSP00000218104,9606.ENSP00000218388,…	NTN1,STK10,CDK13,STRADB,UNC13D,AAAS,SNAP29,MIF,SNRPD3,MAPK1,MYH9,PYGL,ATP6V1D,PABPN1,PYGB,CHMP4B,PGRMC1,ABCD1,TIMP1,VPS18,PDAP1,WASL,CHMP5,RPL19,P2RX1,NUP107,SRSF9,NUP155,NRBP1,PLEK,MFN2,APOA1,CPSF3,PEX16,SRSF6,ATXN1,NUP85,THOC2,DLGAP5,PYCARD,TUBA4A,HSPB1,PEX1,YWHAH,DOCK7,APOE,XPO7,ACTN4,EXOC4,LGALS3,AP3B1,CCNB1,DSG1,DSC1,COG3,SRSF1,STX17,PSMB7,RPL35,KIF23,LRPPRC,DNAJC13,RAB21,LYZ,NUP133,TBC1D1,C…
GO:0010629	Negative regulation of gene expression	436	2014	0.33	4.24e-43	9606.ENSP00000178640,9606.ENSP00000199389,9606.ENSP00000209875,9606.ENSP00000212015,9606.ENSP00000215754,9606.ENSP00000216117,9606.ENSP00000216911,9606.ENSP00000217740,9606.ENSP00000217964,9606.ENSP00000218104,9606.ENSP00000219905,9606.ENSP00000220592,9606.ENSP00000220772,9606.ENSP00000220849,9606.ENSP00000221233,9606.ENSP00000221419,9606.ENSP00000225430,9606.ENSP00000225698,9606.ENSP00000225792,…	MAP2K5,EIF2AK1,CBX5,SIRT1,MIF,HMOX1,AURKA,RNF125,TBL1X,ABCD1,MGA,AGO2,SFRP1,EIF3E,EXOSC5,HNRNPL,RPL19,C1QBP,DDX5,GAPDH,SRSF9,GCLC,NR3C1,EIF2AK2,MAD2L2,RGS2,APOA1,PRRX1,TARDBP,SRSF6,SNAI1,HIST1H4F,ATXN1,SOX9,GLTSCR2,SIX1,PYCARD,PIN1,SIRT2,HOXD9,PIAS1,FOXA1,SALL1,ZC3H14,SCML2,APOE,TRIM28,THAP1,DNAJB1,PER2,EIF2S1,CCNB1,MDM2,MRPL44,IGF2BP3,RPL35,ERP29,RBL2,SMAD2,YY1,CHCHD3,ACIN1,AJUBA,UFD1L,DGCR8,PPM…
GO:0033036	Macromolecule localization	432	2473	0.23	4.13e-24	9606.ENSP00000070846,9606.ENSP00000158762,9606.ENSP00000171111,9606.ENSP00000194530,9606.ENSP00000209873,9606.ENSP00000215730,9606.ENSP00000216181,9606.ENSP00000216442,9606.ENSP00000216727,9606.ENSP00000216911,9606.ENSP00000217402,9606.ENSP00000218104,9606.ENSP00000219334,9606.ENSP00000220509,9606.ENSP00000221801,9606.ENSP00000223023,9606.ENSP00000223500,9606.ENSP00000225430,9606.ENSP00000225577,…	PKP2,ACAP1,KEAP1,STRADB,AAAS,SNAP29,MYH9,ATP6V1D,PABPN1,AURKA,CHMP4B,ABCD1,SMPD3,VPS18,FBL,WASL,CHMP5,RPL19,RPS6KB1,COL1A1,PRPF19,APOC3,NUP107,SRSF9,NUP155,MSH2,PLEK,MFN2,APOA1,CPSF3,CRIPT,PEX16,SRSF6,GOT2,SPHK2,SOX9,NUP85,THOC2,ARL2,GLTSCR2,WNK4,SIX1,HSPB1,PEX1,YWHAH,APOL2,APOE,XPO7,ACTN4,EXOC4,RPA1,AP3B1,HNF1A,MDM2,COG3,IGF2BP3,SRSF1,STX17,RPL35,LRPPRC,DNAJC13,RAB21,NUP133,TBC1D1,KPNA3,ERP29,SM…
GO:0032879	Regulation of localization	411	2740	0.17	8.77e-13	9606.ENSP00000070846,9606.ENSP00000173229,9606.ENSP00000176763,9606.ENSP00000178640,9606.ENSP00000207549,9606.ENSP00000209873,9606.ENSP00000212015,9606.ENSP00000215754,9606.ENSP00000215832,9606.ENSP00000216117,9606.ENSP00000216714,9606.ENSP00000218388,9606.ENSP00000219334,9606.ENSP00000220509,9606.ENSP00000220592,9606.ENSP00000220772,9606.ENSP00000222381,9606.ENSP00000223023,9606.ENSP00000225525,…	PKP2,NTN1,STK10,MAP2K5,UNC13D,AAAS,SIRT1,MIF,MAPK1,HMOX1,APEX1,TIMP1,SMPD3,VPS18,AGO2,SFRP1,PON1,WASL,TAX1BP3,P2RX1,PFN1,C1QBP,COL1A1,DUSP3,APOC3,GAPDH,GCLC,ADTRP,SLC30A3,PPP3R1,RGS2,LEPRE1,APOA1,FGF23,CRIPT,DUSP1,TARDBP,KALRN,GSTM2,SNAI1,SPHK2,SOX9,THOC2,ARL2,WNK4,SIX1,PYCARD,PIN1,HSPB1,YWHAH,LIF,DOCK7,APOE,ACTN4,TRIM28,LGALS3,PER2,RIN2,APC,CCT7,MDM2,DOCK10,ENPP2,DNAJC13,COX17,RAB21,TBC1D1,MIB1,…
GO:0071310	Cellular response to organic substance	405	2369	0.22	6.87e-21	9606.ENSP00000044462,9606.ENSP00000171111,9606.ENSP00000178640,9606.ENSP00000211287,9606.ENSP00000212015,9606.ENSP00000215754,9606.ENSP00000215832,9606.ENSP00000216117,9606.ENSP00000216160,9606.ENSP00000216442,9606.ENSP00000216714,9606.ENSP00000216727,9606.ENSP00000218224,9606.ENSP00000218388,9606.ENSP00000219334,9606.ENSP00000220772,9606.ENSP00000223500,9606.ENSP00000225577,9606.ENSP00000225792,…	PSMA4,KEAP1,MAP2K5,MAPK13,SIRT1,MIF,MAPK1,HMOX1,TAB1,ATP6V1D,APEX1,PABPN1,PQBP1,TIMP1,SMPD3,SFRP1,CHMP5,RPS6KB1,DDX5,COL1A1,DUSP3,GAPDH,GCLC,ADTRP,NR3C1,EIF2AK2,DOK1,FGF23,DUSP1,TEX14,GSTM2,FLT3,SPHK2,SOX9,SIX1,PYCARD,TICAM1,HSPB1,YWHAH,LIF,SIRT2,PIAS1,TXNDC17,ACTN4,SMARCC1,EIF2S1,CCNB1,APC,OASL,CDK4,MDM2,CIB2,PSMB7,LMNB1,PSMA6,CYBA,TRIP4,MARS,ATP5B,SMAD2,PSMB1,YY1,SAMHD1,GAB1,MAPK3,CAPZA1,KIF18A…
GO:0050790	Regulation of catalytic activity	403	2386	0.22	6.04e-20	9606.ENSP00000158762,9606.ENSP00000176763,9606.ENSP00000178640,9606.ENSP00000194530,9606.ENSP00000212015,9606.ENSP00000215754,9606.ENSP00000215832,9606.ENSP00000216068,9606.ENSP00000216160,9606.ENSP00000216554,9606.ENSP00000216727,9606.ENSP00000217182,9606.ENSP00000218388,9606.ENSP00000220772,9606.ENSP00000223023,9606.ENSP00000225525,9606.ENSP00000225538,9606.ENSP00000225655,9606.ENSP00000226004,…	ACAP1,STK10,MAP2K5,STRADB,SIRT1,MIF,MAPK1,DNAL4,TAB1,EIF5,PABPN1,EEF1A2,TIMP1,SFRP1,WASL,TAX1BP3,P2RX1,PFN1,DUSP3,APOC3,GAPDH,STK38,EIF2AK2,MSH2,PLEK,MSH6,MAD2L2,RGS2,APOA1,TNNT2,FGF23,FKBP15,DUSP1,NCAPH,KALRN,FLT3,SPHK2,CDC25B,ARL2,PYCARD,PIN1,HSPB1,DOCK7,APOE,LGALS3,DNAJB1,RIN2,SBF2,CCNB1,APC,OASL,CDK4,PPP1R1A,MDM2,DOCK10,COX17,NUAK1,TBC1D1,CYBA,ERP29,RBL2,PKMYT1,PKD1,TELO2,AXIN1,AJUBA,XRCC1,MA…
GO:0007399	Nervous system development	395	2371	0.21	1.44e-18	9606.ENSP00000160382,9606.ENSP00000173229,9606.ENSP00000215832,9606.ENSP00000216605,9606.ENSP00000216911,9606.ENSP00000217246,9606.ENSP00000218104,9606.ENSP00000218224,9606.ENSP00000220772,9606.ENSP00000223023,9606.ENSP00000225655,9606.ENSP00000227524,9606.ENSP00000233668,9606.ENSP00000235382,9606.ENSP00000236040,9606.ENSP00000236850,9606.ENSP00000236925,9606.ENSP00000239461,9606.ENSP00000240874,…	ACTL6B,NTN1,MAPK1,MTHFD1,AURKA,MACROD2,ABCD1,PQBP1,SFRP1,WASL,PFN1,PRPF19,DOK1,RGS2,LEPRE1,APOA1,CAMSAP2,PRRX1,KALRN,ATXN1,SPHK2,SOX9,THOC2,VASP,SIX1,PIN1,YWHAH,LIF,SIRT2,HOXD9,FOXA1,SALL1,DOCK7,MAST1,DGCR14,APOE,MNX1,DNAJB1,SMARCC1,PER2,SBF2,GSTM3,MSI1,MDM2,DOCK10,IGF2BP3,COX17,RAB21,NUP133,MIB1,AARS,SPG11,RHEB,PKD1,CHD5,CSNK2A2,RPS6KA6,XRCC1,MARK4,GAB1,MAPK3,SMARCB1,EP300,SPTBN4,NDUFS3,LTK,ARCN…
GO:0009891	Positive regulation of biosynthetic process	393	2040	0.28	8.14e-29	9606.ENSP00000160382,9606.ENSP00000178640,9606.ENSP00000181839,9606.ENSP00000212015,9606.ENSP00000215832,9606.ENSP00000216297,9606.ENSP00000216714,9606.ENSP00000217964,9606.ENSP00000218104,9606.ENSP00000218224,9606.ENSP00000219334,9606.ENSP00000219905,9606.ENSP00000220592,9606.ENSP00000220772,9606.ENSP00000220849,9606.ENSP00000221419,9606.ENSP00000222122,9606.ENSP00000223023,9606.ENSP00000225577,…	ACTL6B,MAP2K5,CDK13,SIRT1,MAPK1,SUPT16H,APEX1,TBL1X,ABCD1,PQBP1,SMPD3,MGA,AGO2,SFRP1,EIF3E,HNRNPL,DBP,WASL,RPS6KB1,C1QBP,COL1A1,TNFAIP1,NR3C1,PPP3R1,WDR77,MAD2L2,APOA1,FGF23,HOXB5,PRRX1,SNAI1,SPHK2,SOX9,NUP85,SIX1,DLGAP5,PIN1,TICAM1,YWHAH,LIF,SIRT2,HOXD9,PIAS1,FOXA1,SALL1,APOE,ACTN4,TRIM28,EIF2S3,FUS,SMARCC1,PER2,HNF1A,CDK4,CCT7,MED4,CYBA,TRIP4,MARS,MEOX2,SMAD2,YY1,PKD1,AXIN1,AJUBA,MAPK3,SMARCB1,…
GO:0002376	Immune system process	392	2481	0.19	4.27e-15	9606.ENSP00000005587,9606.ENSP00000044462,9606.ENSP00000176763,9606.ENSP00000181839,9606.ENSP00000199389,9606.ENSP00000207549,9606.ENSP00000212015,9606.ENSP00000215730,9606.ENSP00000215754,9606.ENSP00000215832,9606.ENSP00000216117,9606.ENSP00000216160,9606.ENSP00000216181,9606.ENSP00000216392,9606.ENSP00000216442,9606.ENSP00000216962,9606.ENSP00000217740,9606.ENSP00000217971,9606.ENSP00000218224,…	SKAP2,PSMA4,STK10,CDK13,EIF2AK1,UNC13D,SIRT1,SNAP29,MIF,MAPK1,HMOX1,TAB1,MYH9,PYGL,ATP6V1D,PYGB,RNF125,PGRMC1,PQBP1,SMPD3,SFRP1,EXOSC5,PDAP1,WASL,P2RX1,C1QBP,COL1A1,TNFAIP1,SART3,GAPDH,EIF2AK2,MSH2,PLEK,MSH6,FLT3,SPHK2,MYH2,NUP85,SBDS,SIX1,PYCARD,TICAM1,LIF,SIRT2,PXDN,MNX1,TRIM28,SLC7A10,LGALS3,AP3B1,DSG1,DSC1,OASL,DOCK10,PSMB7,ENPP2,KIF23,KIF11,DNAJC13,LYZ,PSMA6,CYBA,PSMB1,CRISPLD2,ERP44,ACIN1,P…
GO:0031328	Positive regulation of cellular biosynthetic process	389	2005	0.28	5.11e-29	9606.ENSP00000160382,9606.ENSP00000178640,9606.ENSP00000181839,9606.ENSP00000212015,9606.ENSP00000215832,9606.ENSP00000216297,9606.ENSP00000216714,9606.ENSP00000217964,9606.ENSP00000218104,9606.ENSP00000218224,9606.ENSP00000219334,9606.ENSP00000219905,9606.ENSP00000220592,9606.ENSP00000220772,9606.ENSP00000220849,9606.ENSP00000221419,9606.ENSP00000222122,9606.ENSP00000223023,9606.ENSP00000225577,…	ACTL6B,MAP2K5,CDK13,SIRT1,MAPK1,SUPT16H,APEX1,TBL1X,ABCD1,PQBP1,SMPD3,MGA,AGO2,SFRP1,EIF3E,HNRNPL,DBP,WASL,RPS6KB1,C1QBP,COL1A1,TNFAIP1,NR3C1,PPP3R1,WDR77,MAD2L2,APOA1,FGF23,HOXB5,PRRX1,SNAI1,SPHK2,SOX9,NUP85,SIX1,DLGAP5,PIN1,TICAM1,YWHAH,LIF,SIRT2,HOXD9,PIAS1,FOXA1,SALL1,APOE,ACTN4,TRIM28,EIF2S3,FUS,SMARCC1,PER2,HNF1A,CDK4,CCT7,MED4,TRIP4,MARS,MEOX2,SMAD2,YY1,PKD1,AXIN1,AJUBA,MAPK3,SMARCB1,EP300…
GO:0008104	Protein localization	387	2139	0.25	1.10e-23	9606.ENSP00000070846,9606.ENSP00000158762,9606.ENSP00000171111,9606.ENSP00000194530,9606.ENSP00000209873,9606.ENSP00000215730,9606.ENSP00000216181,9606.ENSP00000216442,9606.ENSP00000216727,9606.ENSP00000216911,9606.ENSP00000217402,9606.ENSP00000220509,9606.ENSP00000223023,9606.ENSP00000223500,9606.ENSP00000225430,9606.ENSP00000225964,9606.ENSP00000227524,9606.ENSP00000229179,9606.ENSP00000229390,…	PKP2,ACAP1,KEAP1,STRADB,AAAS,SNAP29,MYH9,ATP6V1D,PABPN1,AURKA,CHMP4B,VPS18,WASL,CHMP5,RPL19,COL1A1,PRPF19,NUP107,SRSF9,NUP155,MSH2,PLEK,MFN2,CPSF3,CRIPT,PEX16,SRSF6,SPHK2,SOX9,NUP85,THOC2,ARL2,GLTSCR2,WNK4,SIX1,HSPB1,PEX1,YWHAH,APOE,XPO7,ACTN4,EXOC4,RPA1,AP3B1,HNF1A,MDM2,COG3,SRSF1,STX17,RPL35,DNAJC13,RAB21,NUP133,TBC1D1,KPNA3,ERP29,SMAD2,PKD1,AJUBA,CSE1L,PHYH,KIF18A,UFD1L,AP2S1,SPTBN4,WDR11,KIF1…
GO:0045935	Positive regulation of nucleobase-containing compound metabolic process	386	1927	0.29	3.20e-31	9606.ENSP00000064778,9606.ENSP00000160382,9606.ENSP00000178640,9606.ENSP00000181839,9606.ENSP00000212015,9606.ENSP00000215832,9606.ENSP00000216297,9606.ENSP00000216714,9606.ENSP00000217964,9606.ENSP00000218224,9606.ENSP00000219905,9606.ENSP00000220592,9606.ENSP00000220772,9606.ENSP00000222122,9606.ENSP00000223023,9606.ENSP00000225792,9606.ENSP00000225964,9606.ENSP00000227524,9606.ENSP00000231509,…	FAM168A,ACTL6B,MAP2K5,CDK13,SIRT1,MAPK1,SUPT16H,APEX1,TBL1X,PQBP1,MGA,AGO2,SFRP1,DBP,WASL,DDX5,COL1A1,PRPF19,NR3C1,PFKFB4,DAZAP1,MSH2,PPP3R1,WDR77,MAD2L2,FGF23,HOXB5,PRRX1,TARDBP,SNAI1,SOX9,NUP85,SIX1,DLGAP5,PIN1,YWHAH,LIF,SIRT2,HOXD9,PIAS1,FOXA1,SALL1,APOE,ACTN4,TRIM28,FUS,SMARCC1,PER2,CCNB1,HNF1A,CCT7,MED4,TRIP4,MARS,MEOX2,SMAD2,YY1,PKD1,AXIN1,XRCC1,MAPK3,SMARCB1,EP300,NOX4,BRD4,ACVR1,CTCF,THRA…
GO:0016070	RNA metabolic process	383	1584	0.37	1.45e-46	9606.ENSP00000168216,9606.ENSP00000181839,9606.ENSP00000206542,9606.ENSP00000215793,9606.ENSP00000215829,9606.ENSP00000216297,9606.ENSP00000216714,9606.ENSP00000216727,9606.ENSP00000218224,9606.ENSP00000220592,9606.ENSP00000220849,9606.ENSP00000221233,9606.ENSP00000221419,9606.ENSP00000221801,9606.ENSP00000223073,9606.ENSP00000225430,9606.ENSP00000225698,9606.ENSP00000225792,9606.ENSP00000226796,…	HSD17B10,CDK13,OSGEP,SF3A1,SNRPD3,SUPT16H,APEX1,PABPN1,PQBP1,AGO2,EIF3E,EXOSC5,HNRNPL,FBL,RBM28,RPL19,C1QBP,DDX5,GAR1,FRG1,PRPF19,SART3,SRSF9,NR3C1,RARS,RRP9,NRBP1,WDR77,CPSF3,TARDBP,SRSF6,SNRNP27,HIST1H4F,ATXN1,SOX9,THOC2,SNRPB2,RALY,GLTSCR2,SBDS,HOXD9,DGCR14,TRIM28,FUS,THAP1,LGALS3,CCNB1,CDK4,MRPL44,MED4,SRSF1,RPL35,DBR1,METTL5,WDR12,TRMT5,UTP20,AARS,MARS,SMAD2,ACIN1,SAMHD1,MAPK3,SMARCB1,DGCR8,…
GO:0010557	Positive regulation of macromolecule biosynthetic process	381	1906	0.29	1.33e-30	9606.ENSP00000160382,9606.ENSP00000178640,9606.ENSP00000181839,9606.ENSP00000212015,9606.ENSP00000215832,9606.ENSP00000216297,9606.ENSP00000216714,9606.ENSP00000217964,9606.ENSP00000218224,9606.ENSP00000219905,9606.ENSP00000220592,9606.ENSP00000220772,9606.ENSP00000220849,9606.ENSP00000221419,9606.ENSP00000222122,9606.ENSP00000223023,9606.ENSP00000225577,9606.ENSP00000225698,9606.ENSP00000225964,…	ACTL6B,MAP2K5,CDK13,SIRT1,MAPK1,SUPT16H,APEX1,TBL1X,PQBP1,MGA,AGO2,SFRP1,EIF3E,HNRNPL,DBP,WASL,RPS6KB1,C1QBP,COL1A1,TNFAIP1,NR3C1,PPP3R1,WDR77,MAD2L2,FGF23,HOXB5,PRRX1,SNAI1,SOX9,NUP85,SIX1,DLGAP5,PIN1,YWHAH,LIF,SIRT2,HOXD9,PIAS1,FOXA1,SALL1,APOE,ACTN4,TRIM28,EIF2S3,FUS,SMARCC1,PER2,HNF1A,CDK4,CCT7,MED4,TRIP4,MARS,MEOX2,SMAD2,YY1,PKD1,AXIN1,MAPK3,SMARCB1,EP300,NOX4,BRD4,ACVR1,CTCF,THRA,STAT3,FGF1…
GO:0044419	Interspecies interaction between organisms	379	1899	0.29	2.64e-30	9606.ENSP00000044462,9606.ENSP00000171111,9606.ENSP00000181839,9606.ENSP00000207549,9606.ENSP00000209873,9606.ENSP00000209875,9606.ENSP00000212015,9606.ENSP00000215754,9606.ENSP00000215832,9606.ENSP00000216297,9606.ENSP00000216392,9606.ENSP00000216727,9606.ENSP00000217246,9606.ENSP00000217402,9606.ENSP00000218224,9606.ENSP00000220509,9606.ENSP00000221233,9606.ENSP00000223023,9606.ENSP00000223500,…	PSMA4,KEAP1,CDK13,UNC13D,AAAS,CBX5,SIRT1,MIF,MAPK1,SUPT16H,PYGL,PABPN1,MACROD2,CHMP4B,PQBP1,VPS18,EXOSC5,WASL,CHMP5,RPL19,C1QBP,CCDC86,NUP107,GAPDH,NUP155,EIF2AK2,MSH6,TARDBP,FLT3,NUP85,THOC2,GLTSCR2,PYCARD,TICAM1,HSPB1,SIRT2,PVRL2,APOE,TRIM28,EIF3G,LGALS3,PI4KA,OASL,CDK4,MDM2,PSMB7,RPL35,LYZ,NUP133,CYBA,KPNA3,PSMB1,PRDX1,SAMHD1,MAPK3,SMARCB1,CAPZA1,EP300,AP2S1,BRD4,IFIH1,YWHAE,STAT3,FGF10,FBXW11…
GO:0048584	Positive regulation of response to stimulus	377	2257	0.21	9.04e-18	9606.ENSP00000044462,9606.ENSP00000064778,9606.ENSP00000178640,9606.ENSP00000211287,9606.ENSP00000212015,9606.ENSP00000215754,9606.ENSP00000215832,9606.ENSP00000216117,9606.ENSP00000216160,9606.ENSP00000217964,9606.ENSP00000218224,9606.ENSP00000220772,9606.ENSP00000223023,9606.ENSP00000225698,9606.ENSP00000225792,9606.ENSP00000225964,9606.ENSP00000233057,9606.ENSP00000233146,9606.ENSP00000233668,…	PSMA4,FAM168A,MAP2K5,MAPK13,SIRT1,MIF,MAPK1,HMOX1,TAB1,TBL1X,PQBP1,SFRP1,WASL,C1QBP,DDX5,COL1A1,EIF2AK2,MSH2,DOK1,PPP3R1,PLEK,MAD2L2,APOA1,FGF23,PRRX1,GSTM2,FLT3,SPHK2,SOX9,MYH2,PYCARD,PIN1,TICAM1,HSPB1,YWHAH,LIF,FOXA1,SALL1,PVRL2,APOE,ACTN4,TRIM28,FUS,PSMB7,PSMA6,CYBA,ERP29,DAPK2,SMAD2,RHEB,PSMB1,TELO2,AXIN1,CHD5,AJUBA,XRCC1,GAB1,MAPK3,SMARCB1,PPM1F,EP300,NOX4,BRD4,ACVR1,IFIH1,USP13,YWHAE,PSMD3,…
GO:0006357	Regulation of transcription by rna polymerase ii	376	2172	0.23	5.23e-20	9606.ENSP00000044462,9606.ENSP00000054650,9606.ENSP00000160382,9606.ENSP00000178640,9606.ENSP00000181839,9606.ENSP00000209875,9606.ENSP00000212015,9606.ENSP00000216117,9606.ENSP00000216297,9606.ENSP00000217964,9606.ENSP00000219905,9606.ENSP00000220592,9606.ENSP00000222122,9606.ENSP00000222753,9606.ENSP00000223023,9606.ENSP00000225655,9606.ENSP00000225698,9606.ENSP00000225792,9606.ENSP00000231509,…	PSMA4,THAP3,ACTL6B,MAP2K5,CDK13,CBX5,SIRT1,HMOX1,SUPT16H,TBL1X,MGA,AGO2,DBP,HOXA13,WASL,PFN1,C1QBP,DDX5,NR3C1,PPP3R1,WDR77,MAD2L2,HOXB5,PRRX1,SNAI1,ATXN1,SOX9,GLTSCR2,SIX1,DLGAP5,PIN1,LIF,SIRT2,HOXD9,PIAS1,FOXA1,SALL1,APOE,MNX1,TRIM28,FUS,THAP1,DNAJB1,SMARCC1,PER2,HNF1A,MDM2,MED4,PSMB7,PSMA6,MEOX2,RBL2,SMAD2,PSMB1,YY1,PKD1,CHD5,CHCHD3,AJUBA,MAPK3,SMARCB1,EP300,BRD4,ACVR1,CTCF,THRA,PSMD3,STAT3,FGF…
GO:0033554	Cellular response to stress	375	1725	0.33	1.28e-36	9606.ENSP00000003302,9606.ENSP00000044462,9606.ENSP00000171111,9606.ENSP00000176763,9606.ENSP00000178640,9606.ENSP00000194530,9606.ENSP00000199389,9606.ENSP00000199447,9606.ENSP00000209875,9606.ENSP00000211287,9606.ENSP00000212015,9606.ENSP00000215754,9606.ENSP00000215832,9606.ENSP00000216117,9606.ENSP00000216122,9606.ENSP00000216160,9606.ENSP00000216297,9606.ENSP00000216714,9606.ENSP00000216756,…	USP28,PSMA4,KEAP1,STK10,MAP2K5,STRADB,EIF2AK1,NME8,CBX5,MAPK13,SIRT1,MIF,MAPK1,HMOX1,MCM5,TAB1,SUPT16H,APEX1,CINP,AURKA,MACROD2,SMPD3,SFRP1,HNRNPL,PRPF19,EIF2AK2,MSH2,MSH6,MAD2L2,MFN2,APOA1,TARDBP,GSTM2,HIST1H4F,GLTSCR2,PYCARD,SIRT2,PARP2,TRIM28,DNAJB1,RPA1,EIF2S1,CCNB1,GSTM3,APC,MDM2,PSMB7,TOPBP1,NUAK1,PSMA6,CYBA,MARS,MCM4,RBL2,PSMB1,YY1,ERP44,PRDX1,RPS6KA6,SAMHD1,XRCC1,MAPK3,SMARCB1,UFD1L,EP300…
GO:0009653	Anatomical structure morphogenesis	365	2165	0.22	1.06e-17	9606.ENSP00000070846,9606.ENSP00000173229,9606.ENSP00000194530,9606.ENSP00000200181,9606.ENSP00000207549,9606.ENSP00000212015,9606.ENSP00000215832,9606.ENSP00000216117,9606.ENSP00000216160,9606.ENSP00000216181,9606.ENSP00000216605,9606.ENSP00000216911,9606.ENSP00000219334,9606.ENSP00000220772,9606.ENSP00000223023,9606.ENSP00000225655,9606.ENSP00000225964,9606.ENSP00000228284,9606.ENSP00000229583,…	PKP2,NTN1,STRADB,ITGB4,UNC13D,SIRT1,MAPK1,HMOX1,TAB1,MYH9,MTHFD1,AURKA,SMPD3,SFRP1,WASL,PFN1,COL1A1,SART3,ADTRP,DOK1,MFN2,TNNT2,HOXB5,DUSP1,PRRX1,SNAI1,SOX9,THOC2,VASP,WNK4,SIX1,LIF,HOXD9,FOXA1,SALL1,DOCK7,SCML2,PVRL2,APOE,MNX1,TRIM28,EXOC4,SMARCC1,AP3B1,MDM2,DOCK10,IGF2BP3,TMOD1,MIB1,SPG11,ATP5B,MEOX2,SMAD2,YY1,PKD1,CRISPLD2,AJUBA,XRCC1,GAB1,MAPK3,EP300,NOX4,SPTBN4,ACVR1,GPC1,THRA,STAT3,FGF10,AD…
GO:2000026	Regulation of multicellular organismal development	356	2096	0.22	1.18e-17	9606.ENSP00000044462,9606.ENSP00000171111,9606.ENSP00000173229,9606.ENSP00000178640,9606.ENSP00000212015,9606.ENSP00000215832,9606.ENSP00000216117,9606.ENSP00000218224,9606.ENSP00000218388,9606.ENSP00000219334,9606.ENSP00000220592,9606.ENSP00000220772,9606.ENSP00000225655,9606.ENSP00000225698,9606.ENSP00000225792,9606.ENSP00000225964,9606.ENSP00000227524,9606.ENSP00000233057,9606.ENSP00000233146,…	PSMA4,KEAP1,NTN1,MAP2K5,SIRT1,MAPK1,HMOX1,PQBP1,TIMP1,SMPD3,AGO2,SFRP1,PFN1,C1QBP,DDX5,COL1A1,PRPF19,EIF2AK2,MSH2,WDR77,MAD2L2,RGS2,LEPRE1,APOA1,CAMSAP2,FGF23,PRRX1,KALRN,SRSF6,SNAI1,HIST1H4F,SOX9,THOC2,SIX1,PIN1,HSPB1,YWHAH,LIF,SIRT2,PARP2,FOXA1,DOCK7,APOE,LGALS3,PER2,RIN2,AP3B1,CCNB1,MDM2,PSMB7,ENPP2,RAB21,PSMA6,MIB1,MEOX2,SMAD2,RHEB,PSMB1,YY1,SETD1A,ACIN1,RPS6KA6,GAB1,EP300,AP2S1,ACVR1,LTK,AKT…
GO:0031399	Regulation of protein modification process	344	1870	0.26	8.24e-22	9606.ENSP00000176763,9606.ENSP00000178640,9606.ENSP00000194530,9606.ENSP00000199389,9606.ENSP00000212015,9606.ENSP00000215754,9606.ENSP00000215832,9606.ENSP00000216160,9606.ENSP00000219334,9606.ENSP00000220772,9606.ENSP00000226004,9606.ENSP00000228284,9606.ENSP00000229416,9606.ENSP00000229583,9606.ENSP00000229812,9606.ENSP00000233057,9606.ENSP00000235310,9606.ENSP00000235382,9606.ENSP00000236040,…	STK10,MAP2K5,STRADB,EIF2AK1,SIRT1,MIF,MAPK1,TAB1,SMPD3,SFRP1,DUSP3,SART3,GCLC,ADTRP,STK38,EIF2AK2,MAD2L2,RGS2,LEPRE1,APOA1,FGF23,DUSP1,TARDBP,FLT3,SPHK2,SOX9,CDC25B,GLTSCR2,PYCARD,PIN1,TICAM1,HSPB1,LIF,SIRT2,PIAS1,DOCK7,APOE,LGALS3,PER2,CCNB1,APC,CDK4,PPP1R1A,ENPP2,NUAK1,ERP29,PKMYT1,PKD1,TELO2,AXIN1,AJUBA,PRDX1,RPS6KA6,XRCC1,MAPK3,SMARCB1,PPM1F,EP300,NOX4,SPTBN4,BRD4,ACVR1,CTCF,DNAJC10,YWHAE,STA…
GO:0007166	Cell surface receptor signaling pathway	344	2325	0.16	7.79e-10	9606.ENSP00000044462,9606.ENSP00000200181,9606.ENSP00000212015,9606.ENSP00000215754,9606.ENSP00000215832,9606.ENSP00000216117,9606.ENSP00000216160,9606.ENSP00000216181,9606.ENSP00000216442,9606.ENSP00000216639,9606.ENSP00000218388,9606.ENSP00000219334,9606.ENSP00000220592,9606.ENSP00000220772,9606.ENSP00000223023,9606.ENSP00000225525,9606.ENSP00000225538,9606.ENSP00000225655,9606.ENSP00000225792,…	PSMA4,ITGB4,SIRT1,MIF,MAPK1,HMOX1,TAB1,MYH9,ATP6V1D,VRK1,TIMP1,SMPD3,AGO2,SFRP1,WASL,TAX1BP3,P2RX1,PFN1,DDX5,COL1A1,DOK1,PPP3R1,PLEK,APOA1,FGF23,KALRN,FLT3,SNAI1,SOX9,MYH2,DLGAP5,PYCARD,TICAM1,HSPB1,LIF,SIRT2,PIAS1,TXNDC17,PARP2,FOXA1,ACTN4,SMARCC1,PDE6A,APC,OASL,PSMB7,WDR12,LMNB1,PSMA6,MIB1,CYBA,SMAD2,PSMB1,PKD1,AXIN1,CSNK2A2,SAMHD1,GAB1,MAPK3,CAPZA1,EP300,AP2S1,ACVR1,LTK,PSMD3,STAT3,FGF10,PDCD6…
GO:0044093	Positive regulation of molecular function	343	1842	0.26	1.67e-22	9606.ENSP00000158762,9606.ENSP00000176763,9606.ENSP00000178640,9606.ENSP00000194530,9606.ENSP00000212015,9606.ENSP00000215754,9606.ENSP00000215832,9606.ENSP00000216068,9606.ENSP00000216160,9606.ENSP00000216554,9606.ENSP00000216727,9606.ENSP00000217182,9606.ENSP00000220772,9606.ENSP00000220849,9606.ENSP00000221419,9606.ENSP00000222381,9606.ENSP00000225525,9606.ENSP00000225538,9606.ENSP00000225655,…	ACAP1,STK10,MAP2K5,STRADB,SIRT1,MIF,MAPK1,DNAL4,TAB1,EIF5,PABPN1,EEF1A2,SFRP1,EIF3E,HNRNPL,PON1,TAX1BP3,P2RX1,PFN1,EIF2AK2,MSH2,PLEK,MSH6,RGS2,APOA1,TNNT2,FGF23,NCAPH,KALRN,GSTM2,FLT3,CDC25B,WNK4,PYCARD,PIN1,TICAM1,SIRT2,FOXA1,DOCK7,APOE,ACTN4,TRIM28,DNAJB1,RIN2,EIF2S1,CCNB1,DOCK10,COX17,TBC1D1,PSMA6,CYBA,ERP29,PKD1,TELO2,AXIN1,AJUBA,XRCC1,MAPK3,SMARCB1,PPM1F,EP300,NOX4,LTK,DNAJC10,FAM13A,STAT3,F…
GO:0051254	Positive regulation of rna metabolic process	342	1759	0.28	3.27e-25	9606.ENSP00000160382,9606.ENSP00000178640,9606.ENSP00000181839,9606.ENSP00000212015,9606.ENSP00000215832,9606.ENSP00000216297,9606.ENSP00000216714,9606.ENSP00000217964,9606.ENSP00000218224,9606.ENSP00000219905,9606.ENSP00000220592,9606.ENSP00000220772,9606.ENSP00000222122,9606.ENSP00000223023,9606.ENSP00000225792,9606.ENSP00000225964,9606.ENSP00000227524,9606.ENSP00000231509,9606.ENSP00000233078,…	ACTL6B,MAP2K5,CDK13,SIRT1,MAPK1,SUPT16H,APEX1,TBL1X,PQBP1,MGA,AGO2,SFRP1,DBP,WASL,DDX5,COL1A1,PRPF19,NR3C1,DAZAP1,PPP3R1,WDR77,MAD2L2,FGF23,HOXB5,PRRX1,TARDBP,SNAI1,SOX9,NUP85,SIX1,DLGAP5,PIN1,YWHAH,LIF,SIRT2,HOXD9,PIAS1,FOXA1,SALL1,APOE,ACTN4,TRIM28,FUS,SMARCC1,PER2,CCNB1,HNF1A,MED4,TRIP4,MARS,MEOX2,SMAD2,YY1,PKD1,AXIN1,MAPK3,SMARCB1,EP300,BRD4,ACVR1,CTCF,THRA,STAT3,FGF10,FOSL2,FBXW11,PITX1,GAL,…
GO:1902531	Regulation of intracellular signal transduction	341	1807	0.27	3.34e-23	9606.ENSP00000178640,9606.ENSP00000212015,9606.ENSP00000215754,9606.ENSP00000215832,9606.ENSP00000216117,9606.ENSP00000216160,9606.ENSP00000216297,9606.ENSP00000216911,9606.ENSP00000217740,9606.ENSP00000220772,9606.ENSP00000225698,9606.ENSP00000225792,9606.ENSP00000226004,9606.ENSP00000226225,9606.ENSP00000227667,9606.ENSP00000229812,9606.ENSP00000233057,9606.ENSP00000234313,9606.ENSP00000235329,…	MAP2K5,SIRT1,MIF,MAPK1,HMOX1,TAB1,SUPT16H,AURKA,RNF125,SFRP1,C1QBP,DDX5,DUSP3,TNFAIP1,APOC3,STK38,EIF2AK2,PLEK,MFN2,RGS2,APOA1,FGF23,DUSP1,KALRN,DEPDC7,GSTM2,FLT3,SNAI1,SPHK2,SOX9,GLTSCR2,TRAP1,PYCARD,PIN1,TICAM1,HSPB1,LIF,APOE,ACTN4,RPA1,MDM2,TOPBP1,NUAK1,ERP29,DAPK2,RHEB,TELO2,AXIN1,CHD5,CSNK2A2,AJUBA,PRDX1,RPS6KA6,GAB1,MAPK3,UFD1L,EP300,NOX4,BRD4,NDUFS3,FAM13A,FGF10,PDCD6,ZAP70,MAP3K13,FBXW11,…
GO:0019220	Regulation of phosphate metabolic process	337	1816	0.26	7.43e-22	9606.ENSP00000176763,9606.ENSP00000178640,9606.ENSP00000194530,9606.ENSP00000199389,9606.ENSP00000209873,9606.ENSP00000212015,9606.ENSP00000215754,9606.ENSP00000215832,9606.ENSP00000216160,9606.ENSP00000217182,9606.ENSP00000218104,9606.ENSP00000219334,9606.ENSP00000220772,9606.ENSP00000226004,9606.ENSP00000229179,9606.ENSP00000229583,9606.ENSP00000229812,9606.ENSP00000231498,9606.ENSP00000232375,…	STK10,MAP2K5,STRADB,EIF2AK1,AAAS,SIRT1,MIF,MAPK1,TAB1,EEF1A2,ABCD1,SMPD3,SFRP1,DUSP3,NUP107,ADTRP,STK38,NUP155,PFKFB4,EIF2AK2,PLEK,MAD2L2,RGS2,APOA1,FGF23,FKBP15,DUSP1,TARDBP,FLT3,SPHK2,SOX9,NUP85,CDC25B,GLTSCR2,PYCARD,PIN1,HSPB1,LIF,SIRT2,DOCK7,APOE,LGALS3,CCNB1,APC,CDK4,PPP1R1A,ENPP2,NUP133,NUAK1,ERP29,RBL2,PKMYT1,PKD1,TELO2,AXIN1,AJUBA,PRDX1,RPS6KA6,MAPK3,PPM1F,EP300,NOX4,SPTBN4,BRD4,ACVR1,LTK…
GO:0071702	Organic substance transport	334	2173	0.18	2.86e-11	9606.ENSP00000158762,9606.ENSP00000194530,9606.ENSP00000209873,9606.ENSP00000215730,9606.ENSP00000215882,9606.ENSP00000216181,9606.ENSP00000216442,9606.ENSP00000216727,9606.ENSP00000217402,9606.ENSP00000218104,9606.ENSP00000219334,9606.ENSP00000220509,9606.ENSP00000223500,9606.ENSP00000225430,9606.ENSP00000225538,9606.ENSP00000225577,9606.ENSP00000225665,9606.ENSP00000225964,9606.ENSP00000227667,…	ACAP1,STRADB,AAAS,SNAP29,SLC25A1,MYH9,ATP6V1D,PABPN1,CHMP4B,ABCD1,SMPD3,VPS18,CHMP5,RPL19,P2RX1,RPS6KB1,SLC25A11,COL1A1,APOC3,NUP107,SRSF9,NUP155,PLEK,MFN2,APOA1,CPSF3,PEX16,SRSF6,GOT2,SPHK2,NUP85,THOC2,HSPB1,PEX1,YWHAH,APOL2,APOE,XPO7,ACTN4,SLC7A10,EXOC4,AP3B1,HNF1A,COG3,IGF2BP3,SRSF1,STX17,RPL35,LRPPRC,DNAJC13,RAB21,NUP133,TBC1D1,KPNA3,ERP29,SMAD2,PKD1,CSE1L,PHYH,KIF18A,UFD1L,AP2S1,WDR11,ARCN1,…
GO:0009056	Catabolic process	331	2042	0.2	8.62e-14	9606.ENSP00000003302,9606.ENSP00000044462,9606.ENSP00000168216,9606.ENSP00000171111,9606.ENSP00000200181,9606.ENSP00000207870,9606.ENSP00000212015,9606.ENSP00000215730,9606.ENSP00000216117,9606.ENSP00000216180,9606.ENSP00000216392,9606.ENSP00000216911,9606.ENSP00000216962,9606.ENSP00000217402,9606.ENSP00000217740,9606.ENSP00000217964,9606.ENSP00000218104,9606.ENSP00000219334,9606.ENSP00000220509,…	USP28,PSMA4,HSD17B10,KEAP1,ITGB4,XYLB,SIRT1,SNAP29,HMOX1,PNPLA3,PYGL,AURKA,PYGB,CHMP4B,RNF125,TBL1X,ABCD1,SMPD3,VPS18,EIF3E,EXOSC5,PON1,PON2,RPL19,DDX5,TNFAIP1,PRPF19,APOC3,GAPDH,USP5,ADTRP,MFN2,FGF23,GSTM2,PEPD,MCEE,GOT2,CLPP,YWHAH,SIRT2,CLN6,APOE,PXDN,SBF2,CCNB1,GSTM3,MDM2,STX17,PSMB7,RPL35,ENPP2,RNF144B,GDE1,PSMA6,MIB1,PSMB1,CSNK2A2,PRDX1,SAMHD1,PHYH,UFD1L,AP2S1,USP13,GPC1,DNAJC10,PSMD3,FBXW11…
GO:0009605	Response to external stimulus	329	2310	0.14	8.95e-08	9606.ENSP00000173229,9606.ENSP00000199389,9606.ENSP00000207549,9606.ENSP00000212015,9606.ENSP00000215754,9606.ENSP00000215832,9606.ENSP00000216117,9606.ENSP00000216392,9606.ENSP00000216727,9606.ENSP00000217246,9606.ENSP00000218224,9606.ENSP00000220772,9606.ENSP00000221233,9606.ENSP00000221419,9606.ENSP00000222381,9606.ENSP00000223023,9606.ENSP00000223500,9606.ENSP00000225577,9606.ENSP00000225698,…	NTN1,EIF2AK1,UNC13D,SIRT1,MIF,MAPK1,HMOX1,PYGL,PABPN1,MACROD2,PQBP1,SFRP1,EXOSC5,HNRNPL,PON1,WASL,CHMP5,RPS6KB1,C1QBP,COL1A1,GAPDH,GCLC,EIF2AK2,DOK1,APOA1,FGF23,SOX9,NUP85,VASP,SBDS,PYCARD,TICAM1,HSPB1,SIRT2,APOE,TRIM28,LGALS3,PER2,PDE6A,EIF2S1,CCNB1,OASL,CDK4,MDM2,ENPP2,LYZ,CYBA,MARS,PKD1,PRDX1,SAMHD1,GAB1,MAPK3,CAPZA1,EP300,SPTBN4,IFIH1,GPC1,FGF10,CAD,SLC1A3,TNC,ARNTL2,FGF7,PML,TP53,AKAP8,SFRP2…
GO:0016310	Phosphorylation	324	1275	0.4	1.95e-42	9606.ENSP00000044462,9606.ENSP00000075503,9606.ENSP00000176763,9606.ENSP00000178640,9606.ENSP00000181839,9606.ENSP00000194530,9606.ENSP00000199389,9606.ENSP00000207870,9606.ENSP00000211287,9606.ENSP00000215832,9606.ENSP00000216160,9606.ENSP00000216639,9606.ENSP00000216727,9606.ENSP00000216911,9606.ENSP00000221476,9606.ENSP00000225577,9606.ENSP00000229239,9606.ENSP00000229812,9606.ENSP00000232375,…	PSMA4,STYK1,STK10,MAP2K5,CDK13,STRADB,EIF2AK1,XYLB,MAPK13,MAPK1,TAB1,VRK1,PABPN1,AURKA,CKM,RPS6KB1,GAPDH,STK38,PFKFB4,EIF2AK2,MSH2,NRBP1,NDUFS7,FGF23,TEX14,KALRN,FLT3,SPHK2,SOX9,CDC25B,WNK4,LIF,MAST1,TRIM28,PI4KA,EIF2S1,CCNB1,CDK4,PSMB7,NUAK1,N4BP2,PSMA6,COX10,DAPK2,ATP5B,SMAD2,PSMB1,PKMYT1,PKD1,CSNK2A2,RPS6KA6,MARK4,MAPK3,SPTBN4,BRD4,ACVR1,NDUFS3,LTK,AKT3,DGUOK,YWHAE,PSMD3,STAT3,FGF10,CAD,SDHA,Z…
GO:0045595	Regulation of cell differentiation	323	1874	0.23	1.21e-16	9606.ENSP00000044462,9606.ENSP00000070846,9606.ENSP00000171111,9606.ENSP00000173229,9606.ENSP00000181839,9606.ENSP00000207549,9606.ENSP00000212015,9606.ENSP00000215832,9606.ENSP00000216911,9606.ENSP00000218224,9606.ENSP00000220772,9606.ENSP00000225698,9606.ENSP00000225792,9606.ENSP00000225964,9606.ENSP00000227524,9606.ENSP00000233057,9606.ENSP00000235310,9606.ENSP00000235382,9606.ENSP00000236040,…	PSMA4,PKP2,KEAP1,NTN1,CDK13,UNC13D,SIRT1,MAPK1,AURKA,PQBP1,SFRP1,C1QBP,DDX5,COL1A1,PRPF19,EIF2AK2,MAD2L2,RGS2,LEPRE1,APOA1,CAMSAP2,FGF23,PRRX1,KALRN,SRSF6,SNAI1,HIST1H4F,SOX9,THOC2,SIX1,PIN1,YWHAH,LIF,SIRT2,PIAS1,PARP2,FOXA1,DOCK7,APOE,ACTN4,LGALS3,PER2,RIN2,AP3B1,APC,MDM2,PSMB7,RAB21,PSMA6,MIB1,TRIP4,SMAD2,RHEB,PSMB1,YY1,SETD1A,ACIN1,EP300,ACVR1,LTK,GPC1,DGUOK,PSMD3,STAT3,FGF10,NSUN2,ADD1,ZAP70,…
GO:0070727	Cellular macromolecule localization	321	1616	0.29	7.49e-25	9606.ENSP00000070846,9606.ENSP00000194530,9606.ENSP00000209873,9606.ENSP00000216442,9606.ENSP00000216727,9606.ENSP00000216911,9606.ENSP00000217402,9606.ENSP00000220509,9606.ENSP00000223023,9606.ENSP00000225430,9606.ENSP00000225964,9606.ENSP00000227524,9606.ENSP00000229179,9606.ENSP00000229390,9606.ENSP00000231498,9606.ENSP00000233146,9606.ENSP00000235329,9606.ENSP00000238112,9606.ENSP00000238892,…	PKP2,STRADB,AAAS,ATP6V1D,PABPN1,AURKA,CHMP4B,VPS18,WASL,RPL19,COL1A1,PRPF19,NUP107,SRSF9,NUP155,MSH2,MFN2,CPSF3,CRIPT,PEX16,SRSF6,SOX9,NUP85,THOC2,ARL2,GLTSCR2,SIX1,HSPB1,PEX1,YWHAH,APOE,XPO7,EXOC4,RPA1,AP3B1,MDM2,COG3,SRSF1,STX17,RPL35,RAB21,NUP133,TBC1D1,KPNA3,ERP29,PKD1,AJUBA,CSE1L,PHYH,UFD1L,AP2S1,SPTBN4,WDR11,KIF1B,CTCF,ARCN1,YWHAE,STAT3,FGF10,SEPT11,PDCD6,XPO5,TNPO3,ANLN,TRIP11,FGF7,PML,DHX…
GO:0009059	Macromolecule biosynthetic process	320	1643	0.28	1.52e-23	9606.ENSP00000177742,9606.ENSP00000181839,9606.ENSP00000212015,9606.ENSP00000215829,9606.ENSP00000216122,9606.ENSP00000216297,9606.ENSP00000216554,9606.ENSP00000216727,9606.ENSP00000216756,9606.ENSP00000217182,9606.ENSP00000219097,9606.ENSP00000219334,9606.ENSP00000220592,9606.ENSP00000220849,9606.ENSP00000225430,9606.ENSP00000225792,9606.ENSP00000226225,9606.ENSP00000226796,9606.ENSP00000231509,…	MRPS34,CDK13,SIRT1,SNRPD3,MCM5,SUPT16H,EIF5,PABPN1,CINP,EEF1A2,ORC6,SMPD3,AGO2,EIF3E,RPL19,DDX5,TNFAIP1,GAR1,NR3C1,RARS,EIF2AK2,NRBP1,MAD2L2,APOA1,RPN2,CPSF3,PPP1R3C,TARDBP,HIST1H4F,SOX9,MRPS7,HOXD9,MPDU1,APOE,TRIM28,EIF2S3,EIF3G,GRWD1,THAP1,PER2,RPA1,ERAL1,EIF2S1,CCNB1,CDK4,MRPL44,MED4,COG3,IGF2BP3,GALNT5,RPL35,MRPS18B,TOPBP1,AARS,MARS,MCM4,TELO2,ALG1,SAMHD1,MAPK3,SMARCB1,UFD1L,POLR1A,GPC1,MCM6,…
GO:0034613	Cellular protein localization	319	1610	0.29	1.59e-24	9606.ENSP00000070846,9606.ENSP00000194530,9606.ENSP00000209873,9606.ENSP00000216442,9606.ENSP00000216727,9606.ENSP00000216911,9606.ENSP00000217402,9606.ENSP00000220509,9606.ENSP00000223023,9606.ENSP00000225430,9606.ENSP00000225964,9606.ENSP00000227524,9606.ENSP00000229179,9606.ENSP00000229390,9606.ENSP00000231498,9606.ENSP00000233146,9606.ENSP00000235329,9606.ENSP00000238112,9606.ENSP00000238892,…	PKP2,STRADB,AAAS,ATP6V1D,PABPN1,AURKA,CHMP4B,VPS18,WASL,RPL19,COL1A1,PRPF19,NUP107,SRSF9,NUP155,MSH2,MFN2,CPSF3,CRIPT,PEX16,SRSF6,SOX9,NUP85,THOC2,ARL2,GLTSCR2,SIX1,HSPB1,PEX1,YWHAH,APOE,XPO7,EXOC4,RPA1,AP3B1,MDM2,COG3,SRSF1,STX17,RPL35,RAB21,NUP133,TBC1D1,KPNA3,ERP29,PKD1,AJUBA,CSE1L,PHYH,UFD1L,AP2S1,SPTBN4,WDR11,KIF1B,CTCF,ARCN1,YWHAE,STAT3,FGF10,SEPT11,PDCD6,XPO5,TNPO3,ANLN,TRIP11,FGF7,PML,DHX…
GO:0010941	Regulation of cell death	318	1696	0.26	4.01e-21	9606.ENSP00000178640,9606.ENSP00000194530,9606.ENSP00000212015,9606.ENSP00000215754,9606.ENSP00000216117,9606.ENSP00000216714,9606.ENSP00000216911,9606.ENSP00000217182,9606.ENSP00000217402,9606.ENSP00000218388,9606.ENSP00000220772,9606.ENSP00000225538,9606.ENSP00000225577,9606.ENSP00000225698,9606.ENSP00000229239,9606.ENSP00000229416,9606.ENSP00000233057,9606.ENSP00000233146,9606.ENSP00000234310,…	MAP2K5,STRADB,SIRT1,MIF,HMOX1,APEX1,AURKA,EEF1A2,CHMP4B,TIMP1,SFRP1,P2RX1,RPS6KB1,C1QBP,GAPDH,GCLC,EIF2AK2,MSH2,PPP3R1,MFN2,DUSP1,TARDBP,KALRN,FLT3,SRSF6,SNAI1,SPHK2,SOX9,GLTSCR2,TRAP1,SIX1,PYCARD,PIN1,HSPB1,YWHAH,SIRT2,PIAS1,PARP2,FOXA1,APOE,ACTN4,LGALS3,EIF2S1,APC,CDK4,MDM2,RNF144B,ERP29,AARS,DAPK2,CSNK2A2,ACIN1,MARK4,PPM1F,NOX4,ACVR1,NDUFS3,LTK,YWHAE,THRA,STAT3,FGF10,PDCD6,GAL,CCAR1,PHLDA1,ERB…
GO:0035556	Intracellular signal transduction	318	1712	0.26	1.44e-20	9606.ENSP00000003302,9606.ENSP00000044462,9606.ENSP00000173229,9606.ENSP00000176763,9606.ENSP00000178640,9606.ENSP00000194530,9606.ENSP00000211287,9606.ENSP00000212015,9606.ENSP00000215754,9606.ENSP00000215832,9606.ENSP00000216117,9606.ENSP00000216160,9606.ENSP00000216727,9606.ENSP00000216911,9606.ENSP00000219334,9606.ENSP00000225525,9606.ENSP00000225577,9606.ENSP00000225698,9606.ENSP00000225792,…	USP28,PSMA4,NTN1,STK10,MAP2K5,STRADB,MAPK13,SIRT1,MIF,MAPK1,HMOX1,TAB1,PABPN1,AURKA,SMPD3,TAX1BP3,RPS6KB1,C1QBP,DDX5,PRPF19,ADTRP,STK38,MSH2,NRBP1,DOK1,PPP3R1,PLEK,MSH6,MAD2L2,FGF23,DUSP1,KALRN,DEPDC7,GSTM2,FLT3,SOX9,WNK4,PYCARD,TICAM1,HSPB1,SIRT2,DOCK7,MAST1,APOE,TRIM28,RIN2,PI4KA,CCNB1,PPP1R1A,MDM2,DOCK10,PSMB7,RAB21,NUAK1,PSMA6,DAPK2,RBL2,SMAD2,RHEB,PSMB1,RPS6KA6,MARK4,MAPK3,PPM1F,EP300,SPTBN4…
GO:0043933	Protein-containing complex subunit organization	317	1539	0.31	8.64e-27	9606.ENSP00000005587,9606.ENSP00000168216,9606.ENSP00000177742,9606.ENSP00000215730,9606.ENSP00000215754,9606.ENSP00000215793,9606.ENSP00000215829,9606.ENSP00000216122,9606.ENSP00000216297,9606.ENSP00000216554,9606.ENSP00000217402,9606.ENSP00000220592,9606.ENSP00000220849,9606.ENSP00000223023,9606.ENSP00000223500,9606.ENSP00000226225,9606.ENSP00000227524,9606.ENSP00000227667,9606.ENSP00000228284,…	SKAP2,HSD17B10,MRPS34,SNAP29,MIF,SF3A1,SNRPD3,MCM5,SUPT16H,EIF5,CHMP4B,AGO2,EIF3E,WASL,CHMP5,TNFAIP1,PRPF19,APOC3,SART3,NUP107,SRSF9,NDUFS7,WDR77,APOA1,SRSF6,HIST1H4F,SOX9,MRPS7,VASP,DSTN,ARL2,GLTSCR2,PYCARD,TUBGCP6,PIAS1,APOE,EIF2S3,PPAN,EIF3G,GRWD1,FUS,SMARCC1,RPA1,ERAL1,SCO1,CCNB1,APC,MDM2,MRPL44,SRSF1,STX17,MRPS18B,TUBGCP4,COX17,NUP133,CYBA,COX10,KPNA3,TUBGCP3,MCM4,SMAD2,PKD1,AXIN1,CHD5,SAMHD…
GO:0034645	Cellular macromolecule biosynthetic process	317	1592	0.29	1.15e-24	9606.ENSP00000177742,9606.ENSP00000181839,9606.ENSP00000212015,9606.ENSP00000215829,9606.ENSP00000216122,9606.ENSP00000216297,9606.ENSP00000216554,9606.ENSP00000216727,9606.ENSP00000216756,9606.ENSP00000217182,9606.ENSP00000219097,9606.ENSP00000219334,9606.ENSP00000220592,9606.ENSP00000220849,9606.ENSP00000225430,9606.ENSP00000225792,9606.ENSP00000226225,9606.ENSP00000226796,9606.ENSP00000231509,…	MRPS34,CDK13,SIRT1,SNRPD3,MCM5,SUPT16H,EIF5,PABPN1,CINP,EEF1A2,ORC6,SMPD3,AGO2,EIF3E,RPL19,DDX5,TNFAIP1,GAR1,NR3C1,RARS,EIF2AK2,NRBP1,MAD2L2,APOA1,RPN2,CPSF3,PPP1R3C,TARDBP,HIST1H4F,SOX9,MRPS7,HOXD9,MPDU1,APOE,TRIM28,EIF2S3,EIF3G,GRWD1,THAP1,PER2,RPA1,ERAL1,EIF2S1,CCNB1,CDK4,MRPL44,MED4,COG3,IGF2BP3,GALNT5,RPL35,MRPS18B,TOPBP1,AARS,MARS,MCM4,TELO2,ALG1,SAMHD1,MAPK3,SMARCB1,UFD1L,POLR1A,MCM6,DARS,…
GO:0051247	Positive regulation of protein metabolic process	317	1715	0.26	3.24e-20	9606.ENSP00000171111,9606.ENSP00000176763,9606.ENSP00000178640,9606.ENSP00000194530,9606.ENSP00000212015,9606.ENSP00000215754,9606.ENSP00000215832,9606.ENSP00000216160,9606.ENSP00000216181,9606.ENSP00000216911,9606.ENSP00000220849,9606.ENSP00000221419,9606.ENSP00000225538,9606.ENSP00000225577,9606.ENSP00000225698,9606.ENSP00000228284,9606.ENSP00000229268,9606.ENSP00000229416,9606.ENSP00000229583,…	KEAP1,STK10,MAP2K5,STRADB,SIRT1,MIF,MAPK1,TAB1,MYH9,AURKA,EIF3E,HNRNPL,P2RX1,RPS6KB1,C1QBP,SART3,USP5,GCLC,ADTRP,EIF2AK2,MAD2L2,FGF23,FLT3,SPHK2,SOX9,CDC25B,GLTSCR2,DLGAP5,PYCARD,PIN1,TICAM1,LIF,SIRT2,PIAS1,CLN6,DOCK7,APOE,EIF2S3,CCNB1,APC,CDK4,MDM2,ENPP2,RNF144B,ERP29,PKD1,TELO2,AXIN1,AJUBA,MAPK3,SMARCB1,PPM1F,NOX4,BRD4,ACVR1,USP13,STAT3,FGF10,PDCD6,MAP3K13,FBXW11,CENPE,NBN,ERBB3,FGF7,PML,TP53,E…
GO:0009890	Negative regulation of biosynthetic process	316	1624	0.28	3.61e-23	9606.ENSP00000178640,9606.ENSP00000199389,9606.ENSP00000209875,9606.ENSP00000212015,9606.ENSP00000216714,9606.ENSP00000217964,9606.ENSP00000218104,9606.ENSP00000219334,9606.ENSP00000219905,9606.ENSP00000220592,9606.ENSP00000220772,9606.ENSP00000220849,9606.ENSP00000225698,9606.ENSP00000225792,9606.ENSP00000227667,9606.ENSP00000229239,9606.ENSP00000229416,9606.ENSP00000231509,9606.ENSP00000233057,…	MAP2K5,EIF2AK1,CBX5,SIRT1,APEX1,TBL1X,ABCD1,SMPD3,MGA,AGO2,SFRP1,EIF3E,C1QBP,DDX5,APOC3,GAPDH,GCLC,NR3C1,EIF2AK2,PLEK,MAD2L2,RGS2,DUSP1,PRRX1,TARDBP,SNAI1,HIST1H4F,ATXN1,SOX9,GLTSCR2,TRAP1,SIX1,SIRT2,HOXD9,PIAS1,FOXA1,SALL1,SCML2,APOE,TRIM28,THAP1,DNAJB1,PER2,EIF2S1,MDM2,IGF2BP3,SMAD2,YY1,CHCHD3,AJUBA,PPM1F,EP300,CTCF,THRA,STAT3,PRDM5,FBXW11,PITX1,SMARCA2,CCAR1,CDK2,SMARCC2,PML,TP53,EIF4A3,SOD1,R…
GO:0044271	Cellular nitrogen compound biosynthetic process	313	1522	0.3	2.56e-26	9606.ENSP00000177742,9606.ENSP00000181839,9606.ENSP00000212015,9606.ENSP00000215567,9606.ENSP00000215829,9606.ENSP00000215832,9606.ENSP00000215882,9606.ENSP00000216297,9606.ENSP00000216554,9606.ENSP00000216605,9606.ENSP00000216727,9606.ENSP00000217182,9606.ENSP00000217971,9606.ENSP00000218104,9606.ENSP00000219334,9606.ENSP00000220592,9606.ENSP00000220849,9606.ENSP00000225430,9606.ENSP00000225538,…	MRPS34,CDK13,SIRT1,TECR,SNRPD3,MAPK1,SLC25A1,SUPT16H,EIF5,MTHFD1,PABPN1,EEF1A2,PGRMC1,ABCD1,SMPD3,AGO2,EIF3E,RPL19,P2RX1,DDX5,GAR1,GCLC,NR3C1,RARS,EIF2AK2,NRBP1,MAD2L2,CPSF3,TARDBP,HIST1H4F,SPHK2,SOX9,MRPS7,HOXD9,TRIM28,EIF2S3,EIF3G,THAP1,RPA1,ERAL1,EIF2S1,CCNB1,CDK4,MRPL44,MED4,IGF2BP3,RPL35,MRPS18B,COX10,AARS,MARS,ATP5B,TELO2,SAMHD1,MAPK3,SMARCB1,UFD1L,POLR1A,DGUOK,DARS,CPOX,THRA,STAT3,CAD,AFF4…
GO:1903508	Positive regulation of nucleic acid-templated transcription	313	1670	0.26	9.92e-21	9606.ENSP00000160382,9606.ENSP00000178640,9606.ENSP00000181839,9606.ENSP00000212015,9606.ENSP00000215832,9606.ENSP00000216297,9606.ENSP00000216714,9606.ENSP00000217964,9606.ENSP00000218224,9606.ENSP00000219905,9606.ENSP00000220592,9606.ENSP00000220772,9606.ENSP00000222122,9606.ENSP00000223023,9606.ENSP00000225964,9606.ENSP00000231509,9606.ENSP00000234310,9606.ENSP00000235090,9606.ENSP00000235310,…	ACTL6B,MAP2K5,CDK13,SIRT1,MAPK1,SUPT16H,APEX1,TBL1X,PQBP1,MGA,AGO2,SFRP1,DBP,WASL,COL1A1,NR3C1,PPP3R1,WDR77,MAD2L2,FGF23,HOXB5,PRRX1,SNAI1,SOX9,NUP85,SIX1,DLGAP5,PIN1,YWHAH,LIF,SIRT2,HOXD9,PIAS1,FOXA1,SALL1,APOE,ACTN4,TRIM28,FUS,SMARCC1,PER2,HNF1A,MED4,TRIP4,MARS,MEOX2,SMAD2,YY1,PKD1,AXIN1,MAPK3,SMARCB1,EP300,BRD4,ACVR1,CTCF,THRA,STAT3,FGF10,FOSL2,FBXW11,PITX1,GAL,SMARCA2,CCAR1,PRPF6,ARNTL2,CDK2,…
GO:0007049	Cell cycle	310	1313	0.36	3.46e-35	9606.ENSP00000176763,9606.ENSP00000194530,9606.ENSP00000209873,9606.ENSP00000211287,9606.ENSP00000215832,9606.ENSP00000216122,9606.ENSP00000216181,9606.ENSP00000216639,9606.ENSP00000216756,9606.ENSP00000216911,9606.ENSP00000217402,9606.ENSP00000219097,9606.ENSP00000219334,9606.ENSP00000223023,9606.ENSP00000223500,9606.ENSP00000225577,9606.ENSP00000231509,9606.ENSP00000233146,9606.ENSP00000234420,…	STK10,STRADB,AAAS,MAPK13,MAPK1,MCM5,MYH9,VRK1,CINP,AURKA,CHMP4B,ORC6,SMPD3,WASL,CHMP5,RPS6KB1,NR3C1,MSH2,MSH6,MAD2L2,RGS2,DUSP1,TEX14,NCAPH,CDC25B,ARL2,GLTSCR2,SBDS,DLGAP5,PIN1,TUBA4A,TUBGCP6,SIRT2,PIAS1,KNSTRN,NCAPG,THAP1,RPA1,CCNB1,APC,CDK4,MDM2,KIF23,TUBGCP4,KIF11,TOPBP1,TUBGCP3,MCM4,RBL2,RHEB,PKMYT1,PKD1,CSNK2A2,AJUBA,MARK4,MAPK3,SMARCB1,KIF18A,EP300,BRD4,ACVR1,MCM6,YWHAE,FGF10,NSUN2,PRDM5,SE…
GO:0031327	Negative regulation of cellular biosynthetic process	309	1592	0.28	1.82e-22	9606.ENSP00000178640,9606.ENSP00000199389,9606.ENSP00000209875,9606.ENSP00000212015,9606.ENSP00000216714,9606.ENSP00000217964,9606.ENSP00000219334,9606.ENSP00000219905,9606.ENSP00000220592,9606.ENSP00000220772,9606.ENSP00000220849,9606.ENSP00000225698,9606.ENSP00000225792,9606.ENSP00000227667,9606.ENSP00000229239,9606.ENSP00000229416,9606.ENSP00000231509,9606.ENSP00000233057,9606.ENSP00000234313,…	MAP2K5,EIF2AK1,CBX5,SIRT1,APEX1,TBL1X,SMPD3,MGA,AGO2,SFRP1,EIF3E,C1QBP,DDX5,APOC3,GAPDH,GCLC,NR3C1,EIF2AK2,PLEK,MAD2L2,RGS2,DUSP1,PRRX1,TARDBP,SNAI1,HIST1H4F,ATXN1,SOX9,GLTSCR2,SIX1,SIRT2,HOXD9,PIAS1,FOXA1,SALL1,SCML2,TRIM28,THAP1,DNAJB1,PER2,EIF2S1,MDM2,IGF2BP3,SMAD2,YY1,CHCHD3,AJUBA,PPM1F,EP300,CTCF,THRA,STAT3,PRDM5,FBXW11,PITX1,SMARCA2,CCAR1,CDK2,SMARCC2,PML,TP53,EIF4A3,RPS27A,SFRP2,NONO,RPS3,…
GO:0042325	Regulation of phosphorylation	309	1626	0.27	3.07e-21	9606.ENSP00000176763,9606.ENSP00000178640,9606.ENSP00000194530,9606.ENSP00000199389,9606.ENSP00000209873,9606.ENSP00000212015,9606.ENSP00000215754,9606.ENSP00000215832,9606.ENSP00000216160,9606.ENSP00000217182,9606.ENSP00000218104,9606.ENSP00000219334,9606.ENSP00000220772,9606.ENSP00000226004,9606.ENSP00000229179,9606.ENSP00000229583,9606.ENSP00000229812,9606.ENSP00000231498,9606.ENSP00000232375,…	STK10,MAP2K5,STRADB,EIF2AK1,AAAS,SIRT1,MIF,MAPK1,TAB1,EEF1A2,ABCD1,SMPD3,SFRP1,DUSP3,NUP107,ADTRP,STK38,NUP155,PFKFB4,EIF2AK2,MAD2L2,RGS2,APOA1,FGF23,DUSP1,TARDBP,FLT3,SOX9,NUP85,CDC25B,GLTSCR2,PYCARD,PIN1,HSPB1,LIF,SIRT2,DOCK7,APOE,CCNB1,APC,CDK4,ENPP2,NUP133,ERP29,RBL2,PKMYT1,PKD1,TELO2,AXIN1,AJUBA,PRDX1,RPS6KA6,MAPK3,PPM1F,EP300,NOX4,SPTBN4,BRD4,ACVR1,LTK,DNAJC10,STAT3,FGF10,MAP3K13,CENPE,NBN,…
GO:0071705	Nitrogen compound transport	308	1823	0.22	8.98e-15	9606.ENSP00000158762,9606.ENSP00000194530,9606.ENSP00000209873,9606.ENSP00000215730,9606.ENSP00000215882,9606.ENSP00000216181,9606.ENSP00000216442,9606.ENSP00000216727,9606.ENSP00000217402,9606.ENSP00000218104,9606.ENSP00000219334,9606.ENSP00000220509,9606.ENSP00000223500,9606.ENSP00000225430,9606.ENSP00000225538,9606.ENSP00000225964,9606.ENSP00000229179,9606.ENSP00000229390,9606.ENSP00000231498,…	ACAP1,STRADB,AAAS,SNAP29,SLC25A1,MYH9,ATP6V1D,PABPN1,CHMP4B,ABCD1,SMPD3,VPS18,CHMP5,RPL19,P2RX1,COL1A1,NUP107,SRSF9,NUP155,PLEK,MFN2,CPSF3,PEX16,SRSF6,SPHK2,NUP85,THOC2,HSPB1,PEX1,YWHAH,APOE,XPO7,ACTN4,SLC7A10,EXOC4,AP3B1,HNF1A,COG3,IGF2BP3,SRSF1,STX17,RPL35,LRPPRC,DNAJC13,RAB21,NUP133,TBC1D1,KPNA3,ERP29,SMAD2,PKD1,CSE1L,PHYH,KIF18A,UFD1L,AP2S1,WDR11,ARCN1,YWHAE,STAT3,PDCD6,SLC1A3,XPO5,TNPO3,GAL,…
GO:0032270	Positive regulation of cellular protein metabolic process	307	1635	0.26	2.09e-20	9606.ENSP00000171111,9606.ENSP00000176763,9606.ENSP00000178640,9606.ENSP00000194530,9606.ENSP00000212015,9606.ENSP00000215754,9606.ENSP00000215832,9606.ENSP00000216160,9606.ENSP00000216181,9606.ENSP00000216911,9606.ENSP00000220849,9606.ENSP00000221419,9606.ENSP00000225538,9606.ENSP00000225577,9606.ENSP00000225698,9606.ENSP00000228284,9606.ENSP00000229268,9606.ENSP00000229416,9606.ENSP00000229583,…	KEAP1,STK10,MAP2K5,STRADB,SIRT1,MIF,MAPK1,TAB1,MYH9,AURKA,EIF3E,HNRNPL,P2RX1,RPS6KB1,C1QBP,SART3,USP5,GCLC,ADTRP,EIF2AK2,MAD2L2,FGF23,FLT3,SPHK2,SOX9,CDC25B,GLTSCR2,DLGAP5,PYCARD,PIN1,TICAM1,LIF,SIRT2,PIAS1,CLN6,DOCK7,APOE,EIF2S3,CCNB1,CDK4,MDM2,ENPP2,RNF144B,ERP29,PKD1,TELO2,AXIN1,AJUBA,MAPK3,SMARCB1,PPM1F,NOX4,BRD4,ACVR1,USP13,STAT3,FGF10,PDCD6,MAP3K13,FBXW11,CENPE,NBN,ERBB3,FGF7,PML,TP53,EIF4A…
GO:0043067	Regulation of programmed cell death	306	1569	0.28	1.67e-22	9606.ENSP00000178640,9606.ENSP00000194530,9606.ENSP00000212015,9606.ENSP00000215754,9606.ENSP00000216117,9606.ENSP00000216714,9606.ENSP00000216911,9606.ENSP00000217182,9606.ENSP00000218388,9606.ENSP00000220772,9606.ENSP00000225538,9606.ENSP00000225577,9606.ENSP00000225698,9606.ENSP00000229239,9606.ENSP00000229416,9606.ENSP00000233057,9606.ENSP00000233146,9606.ENSP00000234310,9606.ENSP00000235329,…	MAP2K5,STRADB,SIRT1,MIF,HMOX1,APEX1,AURKA,EEF1A2,TIMP1,SFRP1,P2RX1,RPS6KB1,C1QBP,GAPDH,GCLC,EIF2AK2,MSH2,PPP3R1,MFN2,DUSP1,TARDBP,KALRN,FLT3,SRSF6,SNAI1,SPHK2,SOX9,GLTSCR2,TRAP1,SIX1,PYCARD,PIN1,HSPB1,YWHAH,SIRT2,PIAS1,FOXA1,APOE,ACTN4,LGALS3,EIF2S1,APC,CDK4,MDM2,RNF144B,ERP29,AARS,DAPK2,CSNK2A2,ACIN1,MARK4,PPM1F,NOX4,ACVR1,NDUFS3,LTK,YWHAE,THRA,FGF10,PDCD6,GAL,CCAR1,PHLDA1,ERBB3,PML,TP53,SOD1,RP…
GO:0023056	Positive regulation of signaling	304	1831	0.21	1.04e-13	9606.ENSP00000044462,9606.ENSP00000178640,9606.ENSP00000212015,9606.ENSP00000215754,9606.ENSP00000215832,9606.ENSP00000216117,9606.ENSP00000216160,9606.ENSP00000217964,9606.ENSP00000220772,9606.ENSP00000225698,9606.ENSP00000225792,9606.ENSP00000225964,9606.ENSP00000229239,9606.ENSP00000233057,9606.ENSP00000233668,9606.ENSP00000234310,9606.ENSP00000236850,9606.ENSP00000237837,9606.ENSP00000239461,…	PSMA4,MAP2K5,SIRT1,MIF,MAPK1,HMOX1,TAB1,TBL1X,SFRP1,C1QBP,DDX5,COL1A1,GAPDH,EIF2AK2,DOK1,PPP3R1,APOA1,FGF23,PRRX1,TARDBP,GSTM2,FLT3,SPHK2,SOX9,PYCARD,PIN1,TICAM1,YWHAH,LIF,FOXA1,SALL1,PVRL2,APOE,ACTN4,PSMB7,PSMA6,CYBA,ERP29,SMAD2,RHEB,PSMB1,TELO2,AXIN1,CHD5,AJUBA,GAB1,MAPK3,SMARCB1,EP300,NOX4,BRD4,ACVR1,YWHAE,PSMD3,STAT3,FGF10,ZAP70,MAP3K13,SLC1A3,GAL,SRI,ERBB3,GPR65,FGF7,PML,TP53,SOD1,RPS27A,SFR…
GO:0046907	Intracellular transport	302	1520	0.29	2.93e-23	9606.ENSP00000173229,9606.ENSP00000194530,9606.ENSP00000209873,9606.ENSP00000215829,9606.ENSP00000216727,9606.ENSP00000217402,9606.ENSP00000218104,9606.ENSP00000220509,9606.ENSP00000223023,9606.ENSP00000223500,9606.ENSP00000225430,9606.ENSP00000229179,9606.ENSP00000229390,9606.ENSP00000231498,9606.ENSP00000233557,9606.ENSP00000235329,9606.ENSP00000238112,9606.ENSP00000241041,9606.ENSP00000244020,…	NTN1,STRADB,AAAS,SNRPD3,PABPN1,CHMP4B,ABCD1,VPS18,WASL,CHMP5,RPL19,NUP107,SRSF9,NUP155,NRBP1,MFN2,CPSF3,PEX16,SRSF6,ATXN1,NUP85,THOC2,HSPB1,PEX1,YWHAH,DOCK7,APOE,XPO7,ACTN4,EXOC4,AP3B1,COG3,SRSF1,STX17,RPL35,KIF23,LRPPRC,RAB21,NUP133,TBC1D1,KPNA3,ERP29,SPG11,ATP5B,PKD1,CSE1L,PHYH,CAPZA1,UFD1L,AP2S1,SPTBN4,WDR11,KIF1B,ARCN1,YWHAE,STAT3,PDCD6,XPO5,TNPO3,TRIP11,PML,DHX38,TP53,EIF4A3,SOD1,RPS27A,SNRP…
GO:0010647	Positive regulation of cell communication	302	1823	0.21	1.67e-13	9606.ENSP00000044462,9606.ENSP00000178640,9606.ENSP00000212015,9606.ENSP00000215754,9606.ENSP00000215832,9606.ENSP00000216117,9606.ENSP00000216160,9606.ENSP00000217964,9606.ENSP00000220772,9606.ENSP00000225698,9606.ENSP00000225792,9606.ENSP00000225964,9606.ENSP00000229239,9606.ENSP00000233057,9606.ENSP00000233668,9606.ENSP00000234310,9606.ENSP00000236850,9606.ENSP00000237837,9606.ENSP00000239461,…	PSMA4,MAP2K5,SIRT1,MIF,MAPK1,HMOX1,TAB1,TBL1X,SFRP1,C1QBP,DDX5,COL1A1,GAPDH,EIF2AK2,DOK1,PPP3R1,APOA1,FGF23,PRRX1,TARDBP,GSTM2,FLT3,SPHK2,SOX9,PYCARD,PIN1,TICAM1,YWHAH,LIF,FOXA1,SALL1,PVRL2,APOE,ACTN4,PSMB7,PSMA6,CYBA,ERP29,SMAD2,RHEB,PSMB1,TELO2,AXIN1,CHD5,AJUBA,GAB1,MAPK3,SMARCB1,EP300,NOX4,BRD4,ACVR1,YWHAE,PSMD3,STAT3,FGF10,ZAP70,MAP3K13,SLC1A3,GAL,SRI,ERBB3,GPR65,FGF7,PML,TP53,SOD1,RPS27A,SFR…
GO:0044248	Cellular catabolic process	301	1758	0.22	4.53e-15	9606.ENSP00000003302,9606.ENSP00000044462,9606.ENSP00000168216,9606.ENSP00000171111,9606.ENSP00000200181,9606.ENSP00000207870,9606.ENSP00000212015,9606.ENSP00000215730,9606.ENSP00000216117,9606.ENSP00000216180,9606.ENSP00000216392,9606.ENSP00000216911,9606.ENSP00000216962,9606.ENSP00000217402,9606.ENSP00000217740,9606.ENSP00000217964,9606.ENSP00000218104,9606.ENSP00000219334,9606.ENSP00000220509,…	USP28,PSMA4,HSD17B10,KEAP1,ITGB4,XYLB,SIRT1,SNAP29,HMOX1,PNPLA3,PYGL,AURKA,PYGB,CHMP4B,RNF125,TBL1X,ABCD1,SMPD3,VPS18,EIF3E,EXOSC5,PON1,PON2,RPL19,DDX5,TNFAIP1,PRPF19,APOC3,USP5,ADTRP,MFN2,FGF23,GSTM2,MCEE,GOT2,CLPP,SIRT2,CLN6,PXDN,SBF2,CCNB1,GSTM3,MDM2,STX17,PSMB7,RPL35,ENPP2,RNF144B,GDE1,PSMA6,MIB1,PSMB1,CSNK2A2,PRDX1,SAMHD1,PHYH,UFD1L,AP2S1,USP13,GPC1,DNAJC10,PSMD3,FBXW11,VDAC1,CDK2,PML,TP53,E…
GO:0042981	Regulation of apoptotic process	300	1550	0.28	1.32e-21	9606.ENSP00000178640,9606.ENSP00000194530,9606.ENSP00000212015,9606.ENSP00000215754,9606.ENSP00000216117,9606.ENSP00000216714,9606.ENSP00000216911,9606.ENSP00000217182,9606.ENSP00000218388,9606.ENSP00000220772,9606.ENSP00000225538,9606.ENSP00000225577,9606.ENSP00000225698,9606.ENSP00000229239,9606.ENSP00000229416,9606.ENSP00000233057,9606.ENSP00000233146,9606.ENSP00000234310,9606.ENSP00000235329,…	MAP2K5,STRADB,SIRT1,MIF,HMOX1,APEX1,AURKA,EEF1A2,TIMP1,SFRP1,P2RX1,RPS6KB1,C1QBP,GAPDH,GCLC,EIF2AK2,MSH2,PPP3R1,MFN2,DUSP1,TARDBP,KALRN,FLT3,SRSF6,SNAI1,SPHK2,SOX9,GLTSCR2,TRAP1,SIX1,PYCARD,PIN1,HSPB1,YWHAH,SIRT2,PIAS1,FOXA1,APOE,ACTN4,LGALS3,EIF2S1,APC,CDK4,MDM2,RNF144B,ERP29,AARS,DAPK2,CSNK2A2,ACIN1,PPM1F,NOX4,ACVR1,NDUFS3,LTK,YWHAE,THRA,FGF10,PDCD6,GAL,CCAR1,PHLDA1,ERBB3,PML,TP53,SOD1,RPS27A,S…
GO:0010558	Negative regulation of macromolecule biosynthetic process	299	1534	0.28	6.55e-22	9606.ENSP00000178640,9606.ENSP00000199389,9606.ENSP00000209875,9606.ENSP00000212015,9606.ENSP00000216714,9606.ENSP00000217964,9606.ENSP00000219334,9606.ENSP00000219905,9606.ENSP00000220592,9606.ENSP00000220772,9606.ENSP00000220849,9606.ENSP00000225698,9606.ENSP00000225792,9606.ENSP00000229239,9606.ENSP00000229416,9606.ENSP00000231509,9606.ENSP00000233057,9606.ENSP00000235310,9606.ENSP00000235382,…	MAP2K5,EIF2AK1,CBX5,SIRT1,APEX1,TBL1X,SMPD3,MGA,AGO2,SFRP1,EIF3E,C1QBP,DDX5,GAPDH,GCLC,NR3C1,EIF2AK2,MAD2L2,RGS2,DUSP1,PRRX1,TARDBP,SNAI1,HIST1H4F,ATXN1,SOX9,GLTSCR2,SIX1,SIRT2,HOXD9,PIAS1,FOXA1,SALL1,SCML2,TRIM28,THAP1,DNAJB1,PER2,EIF2S1,MDM2,IGF2BP3,SMAD2,YY1,CHCHD3,AJUBA,PPM1F,EP300,CTCF,THRA,STAT3,PRDM5,FBXW11,PITX1,SMARCA2,CCAR1,CDK2,SMARCC2,PML,TP53,EIF4A3,RPS27A,SFRP2,NONO,RPS3,SMARCA5,HNR…
GO:0045934	Negative regulation of nucleobase-containing compound metabolic process	298	1528	0.28	7.27e-22	9606.ENSP00000178640,9606.ENSP00000209875,9606.ENSP00000212015,9606.ENSP00000216714,9606.ENSP00000217964,9606.ENSP00000219905,9606.ENSP00000220772,9606.ENSP00000221419,9606.ENSP00000225698,9606.ENSP00000225792,9606.ENSP00000229390,9606.ENSP00000229416,9606.ENSP00000231509,9606.ENSP00000233146,9606.ENSP00000234420,9606.ENSP00000235310,9606.ENSP00000239223,9606.ENSP00000239461,9606.ENSP00000240185,…	MAP2K5,CBX5,SIRT1,APEX1,TBL1X,MGA,SFRP1,HNRNPL,C1QBP,DDX5,SRSF9,GCLC,NR3C1,MSH2,MSH6,MAD2L2,DUSP1,PRRX1,TARDBP,SRSF6,SNAI1,HIST1H4F,ATXN1,SOX9,GLTSCR2,SIX1,SIRT2,HOXD9,PIAS1,FOXA1,SALL1,ZC3H14,SCML2,TRIM28,FUS,THAP1,DNAJB1,PER2,MDM2,LRPPRC,SMAD2,YY1,CHCHD3,ACIN1,AJUBA,XRCC1,PPM1F,EP300,PKP1,CTCF,THRA,STAT3,NSUN2,PRDM5,FBXW11,PITX1,NBN,SMARCA2,CCAR1,CDK2,SMARCC2,PML,TP53,RPS27A,SFRP2,NONO,RPS3,ATM…
GO:0080134	Regulation of response to stress	296	1437	0.31	7.24e-25	9606.ENSP00000044462,9606.ENSP00000064778,9606.ENSP00000199389,9606.ENSP00000209873,9606.ENSP00000211287,9606.ENSP00000212015,9606.ENSP00000215754,9606.ENSP00000215832,9606.ENSP00000216160,9606.ENSP00000216181,9606.ENSP00000217740,9606.ENSP00000218104,9606.ENSP00000218224,9606.ENSP00000220772,9606.ENSP00000225698,9606.ENSP00000225792,9606.ENSP00000226004,9606.ENSP00000229179,9606.ENSP00000229583,…	PSMA4,FAM168A,EIF2AK1,AAAS,MAPK13,SIRT1,MIF,MAPK1,TAB1,MYH9,RNF125,ABCD1,PQBP1,SFRP1,C1QBP,DDX5,DUSP3,NUP107,ADTRP,NUP155,EIF2AK2,PLEK,MAD2L2,APOA1,DUSP1,PRRX1,SRSF6,SNAI1,NUP85,GLTSCR2,TRAP1,PYCARD,TICAM1,HSPB1,SIRT2,PIAS1,PVRL2,APOE,TRIM28,FUS,DNAJB1,RPA1,MDM2,PSMB7,NUP133,NUAK1,PSMA6,CYBA,ERP29,PSMB1,AXIN1,AJUBA,PRDX1,SAMHD1,XRCC1,MAPK3,UFD1L,EP300,BRD4,WDR76,AKT3,USP13,EFHD1,YWHAE,PSMD3,STAT3…
GO:0045893	Positive regulation of transcription, dna-templated	293	1587	0.26	1.79e-18	9606.ENSP00000178640,9606.ENSP00000181839,9606.ENSP00000212015,9606.ENSP00000215832,9606.ENSP00000216297,9606.ENSP00000217964,9606.ENSP00000219905,9606.ENSP00000220592,9606.ENSP00000220772,9606.ENSP00000222122,9606.ENSP00000223023,9606.ENSP00000225964,9606.ENSP00000231509,9606.ENSP00000234310,9606.ENSP00000235310,9606.ENSP00000237837,9606.ENSP00000239151,9606.ENSP00000239461,9606.ENSP00000244050,…	MAP2K5,CDK13,SIRT1,MAPK1,SUPT16H,TBL1X,MGA,AGO2,SFRP1,DBP,WASL,COL1A1,NR3C1,PPP3R1,MAD2L2,FGF23,HOXB5,PRRX1,SNAI1,SOX9,NUP85,SIX1,DLGAP5,PIN1,YWHAH,LIF,SIRT2,HOXD9,PIAS1,FOXA1,SALL1,APOE,TRIM28,SMARCC1,HNF1A,MED4,TRIP4,MARS,MEOX2,SMAD2,YY1,PKD1,AXIN1,MAPK3,SMARCB1,EP300,BRD4,ACVR1,CTCF,THRA,STAT3,FGF10,FOSL2,FBXW11,PITX1,GAL,SMARCA2,PRPF6,ARNTL2,CDK2,SMARCC2,FGF7,PML,TAF4B,TP53,RPS27A,EAF2,SFRP2,…
GO:1901575	Organic substance catabolic process	293	1750	0.22	1.45e-13	9606.ENSP00000003302,9606.ENSP00000044462,9606.ENSP00000168216,9606.ENSP00000171111,9606.ENSP00000207870,9606.ENSP00000212015,9606.ENSP00000216117,9606.ENSP00000216180,9606.ENSP00000216392,9606.ENSP00000216911,9606.ENSP00000216962,9606.ENSP00000217402,9606.ENSP00000217740,9606.ENSP00000217964,9606.ENSP00000218104,9606.ENSP00000219334,9606.ENSP00000220849,9606.ENSP00000221233,9606.ENSP00000222381,…	USP28,PSMA4,HSD17B10,KEAP1,XYLB,SIRT1,HMOX1,PNPLA3,PYGL,AURKA,PYGB,CHMP4B,RNF125,TBL1X,ABCD1,SMPD3,EIF3E,EXOSC5,PON1,RPL19,DDX5,TNFAIP1,PRPF19,APOC3,GAPDH,USP5,ADTRP,FGF23,MCEE,GOT2,CLPP,YWHAH,SIRT2,CLN6,APOE,CCNB1,MDM2,PSMB7,RPL35,ENPP2,RNF144B,GDE1,PSMA6,MIB1,PSMB1,SAMHD1,PHYH,UFD1L,AP2S1,USP13,GPC1,DNAJC10,PSMD3,FBXW11,CDK2,PML,IMPA2,EIF4A3,PFKL,RPS27A,UPF3B,RPS3,ATM,NBAS,FBXW7,UCHL1,ACAA2,KPN…
GO:0022008	Neurogenesis	289	1657	0.23	2.59e-15	9606.ENSP00000160382,9606.ENSP00000173229,9606.ENSP00000215832,9606.ENSP00000216911,9606.ENSP00000218224,9606.ENSP00000220772,9606.ENSP00000223023,9606.ENSP00000227524,9606.ENSP00000233668,9606.ENSP00000235382,9606.ENSP00000236040,9606.ENSP00000236850,9606.ENSP00000236925,9606.ENSP00000239461,9606.ENSP00000240874,9606.ENSP00000245479,9606.ENSP00000245838,9606.ENSP00000245932,9606.ENSP00000247182,…	ACTL6B,NTN1,MAPK1,AURKA,PQBP1,SFRP1,WASL,PRPF19,DOK1,RGS2,LEPRE1,APOA1,CAMSAP2,PRRX1,KALRN,SOX9,THOC2,VASP,SIX1,PIN1,YWHAH,LIF,SIRT2,HOXD9,FOXA1,SALL1,DOCK7,APOE,MNX1,PER2,MDM2,DOCK10,RAB21,NUP133,MIB1,SPG11,RHEB,CHD5,GAB1,MAPK3,EP300,SPTBN4,LTK,GPC1,EFHD1,DGUOK,YWHAE,STAT3,FGF10,PRDM5,MAP3K13,SLC1A3,TNC,EIF2B2,ERBB3,TRIP11,TP53,SOD1,SCYL1,SFRP2,PLK2,ABT1,EGFR,LRP12,PIGT,UCHL1,AIFM1,KIT,PIK3CB,DB…
GO:0042127	Regulation of cell population proliferation	288	1642	0.24	1.57e-15	9606.ENSP00000005587,9606.ENSP00000173229,9606.ENSP00000178640,9606.ENSP00000181839,9606.ENSP00000199389,9606.ENSP00000212015,9606.ENSP00000215754,9606.ENSP00000215832,9606.ENSP00000216117,9606.ENSP00000218388,9606.ENSP00000219334,9606.ENSP00000220772,9606.ENSP00000225525,9606.ENSP00000233057,9606.ENSP00000235090,9606.ENSP00000235329,9606.ENSP00000236040,9606.ENSP00000239223,9606.ENSP00000239461,…	SKAP2,NTN1,MAP2K5,CDK13,EIF2AK1,SIRT1,MIF,MAPK1,HMOX1,TIMP1,SMPD3,SFRP1,TAX1BP3,EIF2AK2,WDR77,MFN2,LEPRE1,DUSP1,PRRX1,FLT3,SRSF6,SPHK2,SOX9,CDC25B,SIX1,PYCARD,TICAM1,LIF,SIRT2,PIAS1,APOE,LGALS3,PER2,CCNB1,APC,CDK4,MDM2,COX17,NUAK1,CYBA,UTP20,SMAD2,CHD5,MAPK3,NOX4,LTK,AKT3,CTCF,STAT3,FGF10,FOSL2,PDCD6,ZAP70,TNC,GAL,SMARCA2,CCAR1,CDK2,ERBB3,FGF7,PML,TP53,EAF2,SFRP2,OSMR,EGFR,RPS3,ATM,SLC7A11,FBXW7,…
GO:0051240	Positive regulation of multicellular organismal process	288	1770	0.2	5.12e-12	9606.ENSP00000173229,9606.ENSP00000211287,9606.ENSP00000212015,9606.ENSP00000215754,9606.ENSP00000215832,9606.ENSP00000216117,9606.ENSP00000216911,9606.ENSP00000218224,9606.ENSP00000220592,9606.ENSP00000225655,9606.ENSP00000225698,9606.ENSP00000225964,9606.ENSP00000227524,9606.ENSP00000229239,9606.ENSP00000233057,9606.ENSP00000233146,9606.ENSP00000234313,9606.ENSP00000235310,9606.ENSP00000235329,…	NTN1,MAPK13,SIRT1,MIF,MAPK1,HMOX1,AURKA,PQBP1,AGO2,PFN1,C1QBP,COL1A1,PRPF19,GAPDH,EIF2AK2,MSH2,PLEK,MAD2L2,MFN2,RGS2,LEPRE1,KALRN,SRSF6,SNAI1,SOX9,SIX1,PYCARD,PIN1,TICAM1,HSPB1,LIF,SIRT2,PARP2,FOXA1,APOE,PER2,RIN2,AP3B1,CCNB1,APC,ENPP2,RAB21,CYBA,ATP5B,SMAD2,RHEB,ACIN1,GAB1,MAPK3,PPM1F,EP300,SPTBN4,ACVR1,IFIH1,LTK,AKT3,GPC1,THRA,STAT3,FGF10,PDCD6,ZAP70,MAP3K13,GAL,ERBB3,FGF7,PML,SOD1,SFRP2,PLK2,E…
GO:0045184	Establishment of protein localization	287	1564	0.25	9.47e-18	9606.ENSP00000158762,9606.ENSP00000194530,9606.ENSP00000209873,9606.ENSP00000215730,9606.ENSP00000216181,9606.ENSP00000216442,9606.ENSP00000216727,9606.ENSP00000217402,9606.ENSP00000220509,9606.ENSP00000223500,9606.ENSP00000225430,9606.ENSP00000225964,9606.ENSP00000229179,9606.ENSP00000229390,9606.ENSP00000231498,9606.ENSP00000234313,9606.ENSP00000235329,9606.ENSP00000238112,9606.ENSP00000238892,…	ACAP1,STRADB,AAAS,SNAP29,MYH9,ATP6V1D,PABPN1,CHMP4B,VPS18,CHMP5,RPL19,COL1A1,NUP107,SRSF9,NUP155,PLEK,MFN2,CPSF3,CRIPT,PEX16,SRSF6,SPHK2,NUP85,THOC2,HSPB1,PEX1,YWHAH,APOE,XPO7,ACTN4,EXOC4,AP3B1,HNF1A,MDM2,COG3,SRSF1,STX17,RPL35,DNAJC13,RAB21,NUP133,TBC1D1,KPNA3,ERP29,SMAD2,PKD1,CSE1L,PHYH,KIF18A,UFD1L,AP2S1,WDR11,ARCN1,YWHAE,STAT3,PDCD6,XPO5,TNPO3,GAL,TRIP11,PML,DHX38,TP53,EIF4A3,AKAP8,RPS27A,EXO…
GO:0009967	Positive regulation of signal transduction	286	1654	0.23	9.92e-15	9606.ENSP00000044462,9606.ENSP00000178640,9606.ENSP00000212015,9606.ENSP00000215754,9606.ENSP00000215832,9606.ENSP00000216117,9606.ENSP00000216160,9606.ENSP00000217964,9606.ENSP00000220772,9606.ENSP00000225698,9606.ENSP00000225792,9606.ENSP00000225964,9606.ENSP00000233057,9606.ENSP00000233668,9606.ENSP00000234310,9606.ENSP00000236850,9606.ENSP00000237837,9606.ENSP00000239461,9606.ENSP00000241337,…	PSMA4,MAP2K5,SIRT1,MIF,MAPK1,HMOX1,TAB1,TBL1X,SFRP1,C1QBP,DDX5,COL1A1,EIF2AK2,DOK1,PPP3R1,APOA1,FGF23,PRRX1,GSTM2,FLT3,SPHK2,SOX9,PYCARD,PIN1,TICAM1,YWHAH,LIF,FOXA1,SALL1,PVRL2,APOE,ACTN4,PSMB7,PSMA6,CYBA,ERP29,SMAD2,RHEB,PSMB1,TELO2,AXIN1,CHD5,AJUBA,GAB1,MAPK3,SMARCB1,EP300,NOX4,BRD4,ACVR1,YWHAE,PSMD3,STAT3,FGF10,ZAP70,MAP3K13,ERBB3,GPR65,FGF7,PML,TP53,SOD1,RPS27A,SFRP2,PLK2,EGFR,RPS3,ATM,DUSP6,…
GO:0051726	Regulation of cell cycle	284	1230	0.35	1.33e-30	9606.ENSP00000003302,9606.ENSP00000044462,9606.ENSP00000176763,9606.ENSP00000178640,9606.ENSP00000181839,9606.ENSP00000194530,9606.ENSP00000209875,9606.ENSP00000212015,9606.ENSP00000215754,9606.ENSP00000216714,9606.ENSP00000216911,9606.ENSP00000217402,9606.ENSP00000219334,9606.ENSP00000219905,9606.ENSP00000220772,9606.ENSP00000223500,9606.ENSP00000225577,9606.ENSP00000226004,9606.ENSP00000227524,…	USP28,PSMA4,STK10,MAP2K5,CDK13,STRADB,CBX5,SIRT1,MIF,APEX1,AURKA,CHMP4B,SMPD3,MGA,SFRP1,CHMP5,RPS6KB1,DUSP3,PRPF19,MSH2,MAD2L2,DUSP1,TARDBP,TEX14,SOX9,CDC25B,GLTSCR2,DLGAP5,PIN1,TUBA4A,LIF,SIRT2,KNSTRN,FOXA1,THAP1,PER2,CCNB1,APC,CDK4,MDM2,PSMB7,KIF23,KIF11,TOPBP1,WDR12,PSMA6,RBL2,RHEB,PSMB1,CSPP1,PKMYT1,PKD1,CSNK2A2,MARK4,EP300,BRD4,WDR76,CTCF,YWHAE,PSMD3,STAT3,FGF10,NSUN2,CENPE,NBN,ANLN,CDK2,PML…
GO:2000113	Negative regulation of cellular macromolecule biosynthetic process	284	1470	0.28	2.92e-20	9606.ENSP00000178640,9606.ENSP00000199389,9606.ENSP00000209875,9606.ENSP00000212015,9606.ENSP00000217964,9606.ENSP00000219905,9606.ENSP00000220592,9606.ENSP00000220772,9606.ENSP00000220849,9606.ENSP00000225698,9606.ENSP00000225792,9606.ENSP00000229239,9606.ENSP00000229416,9606.ENSP00000231509,9606.ENSP00000233057,9606.ENSP00000235310,9606.ENSP00000235382,9606.ENSP00000239223,9606.ENSP00000239461,…	MAP2K5,EIF2AK1,CBX5,SIRT1,TBL1X,MGA,AGO2,SFRP1,EIF3E,C1QBP,DDX5,GAPDH,GCLC,NR3C1,EIF2AK2,MAD2L2,RGS2,DUSP1,PRRX1,TARDBP,SNAI1,HIST1H4F,ATXN1,SOX9,GLTSCR2,SIX1,SIRT2,HOXD9,PIAS1,FOXA1,SALL1,SCML2,TRIM28,THAP1,DNAJB1,PER2,EIF2S1,MDM2,IGF2BP3,SMAD2,YY1,CHCHD3,AJUBA,PPM1F,EP300,CTCF,THRA,STAT3,PRDM5,FBXW11,PITX1,SMARCA2,CDK2,SMARCC2,PML,TP53,EIF4A3,RPS27A,SFRP2,NONO,RPS3,SMARCA5,HNRNPU,JAZF1,OTUD6B,I…
GO:0051253	Negative regulation of rna metabolic process	281	1422	0.29	3.07e-21	9606.ENSP00000178640,9606.ENSP00000209875,9606.ENSP00000212015,9606.ENSP00000216714,9606.ENSP00000217964,9606.ENSP00000219905,9606.ENSP00000220772,9606.ENSP00000221419,9606.ENSP00000225698,9606.ENSP00000225792,9606.ENSP00000229390,9606.ENSP00000229416,9606.ENSP00000231509,9606.ENSP00000235310,9606.ENSP00000239461,9606.ENSP00000240185,9606.ENSP00000244020,9606.ENSP00000244050,9606.ENSP00000244537,…	MAP2K5,CBX5,SIRT1,APEX1,TBL1X,MGA,SFRP1,HNRNPL,C1QBP,DDX5,SRSF9,GCLC,NR3C1,MAD2L2,PRRX1,TARDBP,SRSF6,SNAI1,HIST1H4F,ATXN1,SOX9,GLTSCR2,SIX1,SIRT2,HOXD9,PIAS1,FOXA1,SALL1,ZC3H14,SCML2,TRIM28,FUS,THAP1,DNAJB1,PER2,MDM2,LRPPRC,SMAD2,YY1,CHCHD3,ACIN1,AJUBA,PPM1F,EP300,PKP1,CTCF,THRA,STAT3,NSUN2,PRDM5,FBXW11,PITX1,SMARCA2,CCAR1,CDK2,SMARCC2,PML,TP53,RPS27A,SFRP2,NONO,NBAS,SMARCA5,HNRNPU,JAZF1,IGF2BP1,…
GO:0042886	Amide transport	280	1553	0.25	2.09e-16	9606.ENSP00000158762,9606.ENSP00000194530,9606.ENSP00000209873,9606.ENSP00000215730,9606.ENSP00000216181,9606.ENSP00000216442,9606.ENSP00000216727,9606.ENSP00000217402,9606.ENSP00000218104,9606.ENSP00000219334,9606.ENSP00000220509,9606.ENSP00000223500,9606.ENSP00000225430,9606.ENSP00000225964,9606.ENSP00000229179,9606.ENSP00000229390,9606.ENSP00000231498,9606.ENSP00000234313,9606.ENSP00000235329,…	ACAP1,STRADB,AAAS,SNAP29,MYH9,ATP6V1D,PABPN1,CHMP4B,ABCD1,SMPD3,VPS18,CHMP5,RPL19,COL1A1,NUP107,SRSF9,NUP155,PLEK,MFN2,CPSF3,PEX16,SRSF6,SPHK2,NUP85,THOC2,HSPB1,PEX1,YWHAH,APOE,XPO7,ACTN4,EXOC4,AP3B1,HNF1A,COG3,SRSF1,STX17,RPL35,DNAJC13,RAB21,NUP133,TBC1D1,KPNA3,ERP29,SMAD2,PKD1,CSE1L,PHYH,KIF18A,UFD1L,AP2S1,WDR11,ARCN1,YWHAE,STAT3,PDCD6,XPO5,TNPO3,GAL,TRIP11,PML,DHX38,TP53,EIF4A3,AKAP8,RPS27A,EX…
GO:0065003	Protein-containing complex assembly	278	1293	0.32	1.22e-25	9606.ENSP00000005587,9606.ENSP00000168216,9606.ENSP00000215730,9606.ENSP00000215754,9606.ENSP00000215793,9606.ENSP00000215829,9606.ENSP00000216122,9606.ENSP00000216554,9606.ENSP00000217402,9606.ENSP00000220592,9606.ENSP00000220849,9606.ENSP00000223023,9606.ENSP00000226225,9606.ENSP00000227524,9606.ENSP00000227667,9606.ENSP00000228284,9606.ENSP00000229179,9606.ENSP00000229390,9606.ENSP00000233627,…	SKAP2,HSD17B10,SNAP29,MIF,SF3A1,SNRPD3,MCM5,EIF5,CHMP4B,AGO2,EIF3E,WASL,TNFAIP1,PRPF19,APOC3,SART3,NUP107,SRSF9,NDUFS7,WDR77,APOA1,SRSF6,HIST1H4F,SOX9,MRPS7,VASP,ARL2,GLTSCR2,PYCARD,TUBGCP6,PIAS1,APOE,EIF2S3,PPAN,EIF3G,GRWD1,FUS,RPA1,ERAL1,SCO1,CCNB1,APC,MDM2,SRSF1,TUBGCP4,COX17,CYBA,COX10,KPNA3,TUBGCP3,MCM4,SMAD2,PKD1,AXIN1,SAMHD1,MAPK3,SMARCB1,CAPZA1,EP300,AP2S1,ASF1B,NDUFS3,MCM6,DARS,PDCD6,MCM…
GO:0016192	Vesicle-mediated transport	278	1805	0.18	2.50e-09	9606.ENSP00000176763,9606.ENSP00000181839,9606.ENSP00000199389,9606.ENSP00000207549,9606.ENSP00000215730,9606.ENSP00000215754,9606.ENSP00000215832,9606.ENSP00000216181,9606.ENSP00000216392,9606.ENSP00000216442,9606.ENSP00000216962,9606.ENSP00000217402,9606.ENSP00000217971,9606.ENSP00000218388,9606.ENSP00000220509,9606.ENSP00000222968,9606.ENSP00000223023,9606.ENSP00000223500,9606.ENSP00000225538,…	STK10,CDK13,EIF2AK1,UNC13D,SNAP29,MIF,MAPK1,MYH9,PYGL,ATP6V1D,PYGB,CHMP4B,PGRMC1,TIMP1,VPS18,PDAP1,WASL,CHMP5,P2RX1,NRBP1,PLEK,APOA1,FKBP15,KALRN,MYH2,PYCARD,TUBA4A,APOE,ACTN4,EXOC4,LGALS3,RIN2,AP3B1,DSG1,DSC1,COG3,STX17,PSMB7,ENPP2,KIF23,KIF11,DNAJC13,LYZ,MIB1,CYBA,SPG11,PSMB1,CRISPLD2,ERP44,MAPK3,CAPZA1,KIF18A,AP2S1,SPTBN4,WDR11,KIF1B,PKP1,ARCN1,PSMD3,PDCD6,CENPE,TRIP11,PFKL,SOD1,SCYL1,RPS27A,E…
GO:0015833	Peptide transport	277	1518	0.25	8.32e-17	9606.ENSP00000158762,9606.ENSP00000194530,9606.ENSP00000209873,9606.ENSP00000215730,9606.ENSP00000216181,9606.ENSP00000216442,9606.ENSP00000216727,9606.ENSP00000217402,9606.ENSP00000219334,9606.ENSP00000220509,9606.ENSP00000223500,9606.ENSP00000225430,9606.ENSP00000225964,9606.ENSP00000229179,9606.ENSP00000229390,9606.ENSP00000231498,9606.ENSP00000234313,9606.ENSP00000235329,9606.ENSP00000238112,…	ACAP1,STRADB,AAAS,SNAP29,MYH9,ATP6V1D,PABPN1,CHMP4B,SMPD3,VPS18,CHMP5,RPL19,COL1A1,NUP107,SRSF9,NUP155,PLEK,MFN2,CPSF3,PEX16,SRSF6,SPHK2,NUP85,THOC2,HSPB1,PEX1,YWHAH,APOE,XPO7,ACTN4,EXOC4,AP3B1,HNF1A,COG3,SRSF1,STX17,RPL35,DNAJC13,RAB21,NUP133,TBC1D1,KPNA3,ERP29,SMAD2,PKD1,CSE1L,PHYH,KIF18A,UFD1L,AP2S1,WDR11,ARCN1,YWHAE,STAT3,PDCD6,XPO5,TNPO3,GAL,TRIP11,PML,DHX38,TP53,EIF4A3,AKAP8,RPS27A,EXOC6B,R…
GO:1901700	Response to oxygen-containing compound	277	1567	0.24	2.91e-15	9606.ENSP00000199447,9606.ENSP00000211287,9606.ENSP00000212015,9606.ENSP00000215832,9606.ENSP00000216117,9606.ENSP00000216442,9606.ENSP00000216714,9606.ENSP00000216727,9606.ENSP00000218388,9606.ENSP00000219334,9606.ENSP00000220772,9606.ENSP00000221419,9606.ENSP00000222381,9606.ENSP00000223500,9606.ENSP00000225538,9606.ENSP00000225577,9606.ENSP00000225964,9606.ENSP00000229416,9606.ENSP00000231509,…	NME8,MAPK13,SIRT1,MAPK1,HMOX1,ATP6V1D,APEX1,PABPN1,TIMP1,SMPD3,SFRP1,HNRNPL,PON1,CHMP5,P2RX1,RPS6KB1,COL1A1,GCLC,NR3C1,RGS2,FGF23,DUSP1,SRSF6,GOT2,SPHK2,SOX9,SIX1,PYCARD,TICAM1,SIRT2,FOXA1,APOE,SMARCC1,CCNB1,DSG1,APC,CDK4,MDM2,CIB2,CYBA,MARS,SMAD2,YY1,PRDX1,XRCC1,GAB1,MAPK3,KIF18A,DDX18,NOX4,LTK,KIF1B,CRYGD,STAT3,FGF10,CAD,TNC,GAL,EIF2B2,NDUFA9,CDK2,TP53,AKAP8,PFKL,SOD1,DGKQ,EGFR,SIGMAR1,RPS3,ATM…
GO:0043085	Positive regulation of catalytic activity	275	1489	0.26	2.87e-17	9606.ENSP00000158762,9606.ENSP00000176763,9606.ENSP00000178640,9606.ENSP00000194530,9606.ENSP00000212015,9606.ENSP00000215754,9606.ENSP00000215832,9606.ENSP00000216068,9606.ENSP00000216160,9606.ENSP00000216554,9606.ENSP00000216727,9606.ENSP00000217182,9606.ENSP00000220772,9606.ENSP00000225525,9606.ENSP00000225538,9606.ENSP00000225655,9606.ENSP00000233057,9606.ENSP00000233146,9606.ENSP00000234313,…	ACAP1,STK10,MAP2K5,STRADB,SIRT1,MIF,MAPK1,DNAL4,TAB1,EIF5,PABPN1,EEF1A2,SFRP1,TAX1BP3,P2RX1,PFN1,EIF2AK2,MSH2,PLEK,MSH6,RGS2,APOA1,TNNT2,FGF23,NCAPH,KALRN,FLT3,CDC25B,PYCARD,PIN1,DOCK7,APOE,DNAJB1,RIN2,CCNB1,DOCK10,COX17,TBC1D1,CYBA,ERP29,PKD1,TELO2,AXIN1,AJUBA,XRCC1,MAPK3,PPM1F,NOX4,LTK,DNAJC10,FAM13A,STAT3,FGF10,PDCD6,MAP3K13,CENPE,NBN,B3GAT3,ERBB3,GPR65,PML,SOD1,RPS27A,DGKQ,TBCK,SFRP2,EGFR,RPS…
GO:0048468	Cell development	275	1629	0.22	4.91e-13	9606.ENSP00000160382,9606.ENSP00000173229,9606.ENSP00000215832,9606.ENSP00000216181,9606.ENSP00000216911,9606.ENSP00000218224,9606.ENSP00000219334,9606.ENSP00000223023,9606.ENSP00000233146,9606.ENSP00000233668,9606.ENSP00000235090,9606.ENSP00000236850,9606.ENSP00000236918,9606.ENSP00000236925,9606.ENSP00000245479,9606.ENSP00000245838,9606.ENSP00000245932,9606.ENSP00000245960,9606.ENSP00000247182,…	ACTL6B,NTN1,MAPK1,MYH9,AURKA,PQBP1,SMPD3,WASL,MSH2,DOK1,WDR77,APOA1,TNNT2,CAMSAP2,SOX9,THOC2,VASP,CDC25B,SIX1,LIF,SIRT2,HOXD9,FOXA1,DOCK7,PVRL2,APOE,MNX1,CCNB1,GSTM3,DOCK10,TMOD1,SPG11,CHD5,GAB1,MAPK3,EP300,SPTBN4,ACVR1,GPC1,EFHD1,NSUN2,FOSL2,PDCD6,SLC1A3,TNC,AFF4,SMARCA2,EIF2B2,TRIP11,TAF4B,SOD1,SCYL1,SFRP2,EGFR,LRP12,ATM,HNRNPU,UCHL1,KIT,MYO1E,PIK3CB,ACTC1,DBN1,EN1,PRKCI,SYN1,HMGB2,MAP1B,EN2,LR…
GO:0033043	Regulation of organelle organization	273	1306	0.31	1.36e-23	9606.ENSP00000181839,9606.ENSP00000212015,9606.ENSP00000215832,9606.ENSP00000216911,9606.ENSP00000217402,9606.ENSP00000219334,9606.ENSP00000220509,9606.ENSP00000220772,9606.ENSP00000223023,9606.ENSP00000223500,9606.ENSP00000225655,9606.ENSP00000228284,9606.ENSP00000229416,9606.ENSP00000234310,9606.ENSP00000234313,9606.ENSP00000235310,9606.ENSP00000235329,9606.ENSP00000236850,9606.ENSP00000236925,…	CDK13,SIRT1,MAPK1,AURKA,CHMP4B,SMPD3,VPS18,SFRP1,WASL,CHMP5,PFN1,SART3,GCLC,PPP3R1,PLEK,MAD2L2,MFN2,APOA1,CAMSAP2,CRIPT,DUSP1,TEX14,SPHK2,VASP,DSTN,ARL2,DLGAP5,PYCARD,PIN1,YWHAH,LIF,SIRT2,TRIM28,CCNB1,APC,CCT7,TMOD1,KIF11,PKMYT1,PKD1,CSNK2A2,SETD1A,XRCC1,MARK4,MAPK3,SMARCB1,CAPZA1,KIF18A,PPM1F,EP300,NOX4,SPTBN4,BRD4,CTCF,YWHAE,ADD1,MCM2,CENPE,VDAC1,NBN,ANLN,GPR65,PML,TP53,AKAP8,PLK4,PLK2,RPS3,ATM…
GO:0015031	Protein transport	273	1486	0.26	7.10e-17	9606.ENSP00000158762,9606.ENSP00000194530,9606.ENSP00000209873,9606.ENSP00000215730,9606.ENSP00000216181,9606.ENSP00000216442,9606.ENSP00000216727,9606.ENSP00000217402,9606.ENSP00000220509,9606.ENSP00000223500,9606.ENSP00000225430,9606.ENSP00000225964,9606.ENSP00000229179,9606.ENSP00000229390,9606.ENSP00000231498,9606.ENSP00000234313,9606.ENSP00000235329,9606.ENSP00000238112,9606.ENSP00000241041,…	ACAP1,STRADB,AAAS,SNAP29,MYH9,ATP6V1D,PABPN1,CHMP4B,VPS18,CHMP5,RPL19,COL1A1,NUP107,SRSF9,NUP155,PLEK,MFN2,CPSF3,PEX16,SRSF6,SPHK2,NUP85,THOC2,HSPB1,PEX1,YWHAH,APOE,XPO7,ACTN4,EXOC4,AP3B1,HNF1A,COG3,SRSF1,STX17,RPL35,DNAJC13,RAB21,NUP133,TBC1D1,KPNA3,ERP29,SMAD2,PKD1,CSE1L,PHYH,KIF18A,UFD1L,AP2S1,WDR11,ARCN1,YWHAE,STAT3,PDCD6,XPO5,TNPO3,GAL,TRIP11,PML,DHX38,TP53,EIF4A3,AKAP8,RPS27A,EXOC6B,RABL3,T…
GO:0009888	Tissue development	273	1760	0.18	2.00e-09	9606.ENSP00000070846,9606.ENSP00000173229,9606.ENSP00000200181,9606.ENSP00000215832,9606.ENSP00000216605,9606.ENSP00000218388,9606.ENSP00000219334,9606.ENSP00000220772,9606.ENSP00000225655,9606.ENSP00000225792,9606.ENSP00000225964,9606.ENSP00000235090,9606.ENSP00000236918,9606.ENSP00000239151,9606.ENSP00000239223,9606.ENSP00000239461,9606.ENSP00000244050,9606.ENSP00000245479,9606.ENSP00000245932,…	PKP2,NTN1,ITGB4,MAPK1,MTHFD1,TIMP1,SMPD3,SFRP1,PFN1,DDX5,COL1A1,WDR77,TNNT2,HOXB5,DUSP1,PRRX1,SNAI1,SOX9,VASP,SBDS,WNK4,SIX1,LIF,HOXD9,FOXA1,SALL1,KRT5,TRIM28,EXOC4,LGALS3,AP3B1,CCNB1,GSTM3,DSG1,DSC1,CDK4,MDM2,TMOD1,NUP133,MIB1,MEOX2,SMAD2,PKD1,AJUBA,MAPK3,EP300,NOX4,ACVR1,PKP1,CRYGD,THRA,FGF10,NSUN2,FOSL2,PDCD6,TNC,VDAC1,PITX1,ERBB3,TRIP11,FGF7,PML,TP53,SOD1,PLK4,ABCA12,SFRP2,EGFR,NOM1,ATM,SLC7A…
GO:0006468	Protein phosphorylation	271	952	0.45	3.13e-42	9606.ENSP00000044462,9606.ENSP00000075503,9606.ENSP00000176763,9606.ENSP00000178640,9606.ENSP00000181839,9606.ENSP00000194530,9606.ENSP00000199389,9606.ENSP00000211287,9606.ENSP00000215832,9606.ENSP00000216160,9606.ENSP00000216639,9606.ENSP00000216727,9606.ENSP00000216911,9606.ENSP00000225577,9606.ENSP00000229812,9606.ENSP00000233057,9606.ENSP00000233557,9606.ENSP00000237837,9606.ENSP00000240361,…	PSMA4,STYK1,STK10,MAP2K5,CDK13,STRADB,EIF2AK1,MAPK13,MAPK1,TAB1,VRK1,PABPN1,AURKA,RPS6KB1,STK38,EIF2AK2,NRBP1,FGF23,TEX14,KALRN,FLT3,SOX9,CDC25B,WNK4,LIF,MAST1,TRIM28,EIF2S1,CCNB1,CDK4,PSMB7,NUAK1,PSMA6,DAPK2,SMAD2,PSMB1,PKMYT1,PKD1,CSNK2A2,RPS6KA6,MARK4,MAPK3,SPTBN4,BRD4,ACVR1,LTK,AKT3,DGUOK,YWHAE,PSMD3,FGF10,CAD,ZAP70,MAP3K13,FBXW11,CDK2,ERBB3,FGF7,PML,SCYL1,PLK4,RPS27A,DGKQ,TBCK,PLK2,MYLK4,EGF…
GO:0048699	Generation of neurons	270	1551	0.23	3.75e-14	9606.ENSP00000160382,9606.ENSP00000173229,9606.ENSP00000215832,9606.ENSP00000216911,9606.ENSP00000218224,9606.ENSP00000220772,9606.ENSP00000223023,9606.ENSP00000227524,9606.ENSP00000233668,9606.ENSP00000235382,9606.ENSP00000236040,9606.ENSP00000236850,9606.ENSP00000236925,9606.ENSP00000239461,9606.ENSP00000240874,9606.ENSP00000245479,9606.ENSP00000245838,9606.ENSP00000245932,9606.ENSP00000247182,…	ACTL6B,NTN1,MAPK1,AURKA,PQBP1,SFRP1,WASL,PRPF19,DOK1,RGS2,LEPRE1,APOA1,CAMSAP2,PRRX1,KALRN,SOX9,THOC2,VASP,SIX1,PIN1,YWHAH,LIF,SIRT2,HOXD9,FOXA1,SALL1,DOCK7,APOE,MNX1,PER2,MDM2,DOCK10,RAB21,MIB1,SPG11,RHEB,CHD5,GAB1,MAPK3,EP300,SPTBN4,LTK,GPC1,EFHD1,DGUOK,YWHAE,STAT3,MAP3K13,SLC1A3,TNC,TRIP11,TP53,SOD1,SCYL1,SFRP2,PLK2,ABT1,EGFR,LRP12,PIGT,UCHL1,AIFM1,KIT,PIK3CB,DBN1,PEX13,EN1,PRKCI,SYN1,HMGB2,MA…
GO:0044403	Symbiotic process	268	865	0.48	3.33e-47	9606.ENSP00000044462,9606.ENSP00000171111,9606.ENSP00000181839,9606.ENSP00000209873,9606.ENSP00000209875,9606.ENSP00000212015,9606.ENSP00000215832,9606.ENSP00000216297,9606.ENSP00000216727,9606.ENSP00000217402,9606.ENSP00000220509,9606.ENSP00000223500,9606.ENSP00000225430,9606.ENSP00000225698,9606.ENSP00000227520,9606.ENSP00000229179,9606.ENSP00000229239,9606.ENSP00000231498,9606.ENSP00000233057,…	PSMA4,KEAP1,CDK13,AAAS,CBX5,SIRT1,MAPK1,SUPT16H,PABPN1,CHMP4B,VPS18,CHMP5,RPL19,C1QBP,CCDC86,NUP107,GAPDH,NUP155,EIF2AK2,MSH6,TARDBP,FLT3,NUP85,THOC2,GLTSCR2,TICAM1,HSPB1,PVRL2,APOE,TRIM28,EIF3G,PI4KA,MDM2,PSMB7,RPL35,NUP133,KPNA3,PSMB1,SAMHD1,MAPK3,SMARCB1,EP300,AP2S1,BRD4,IFIH1,YWHAE,STAT3,FBXW11,VDAC1,XPO5,NBN,PML,TP53,RPS27A,EGFR,RPS3,CENPU,FBXW7,HNRNPU,RANBP2,SERPINB3,NUP205,KPNB1,PSMB4,PSME…
GO:0001932	Regulation of protein phosphorylation	267	1459	0.25	2.73e-16	9606.ENSP00000176763,9606.ENSP00000178640,9606.ENSP00000194530,9606.ENSP00000199389,9606.ENSP00000212015,9606.ENSP00000215754,9606.ENSP00000215832,9606.ENSP00000216160,9606.ENSP00000219334,9606.ENSP00000220772,9606.ENSP00000226004,9606.ENSP00000229583,9606.ENSP00000229812,9606.ENSP00000233057,9606.ENSP00000235310,9606.ENSP00000235382,9606.ENSP00000236850,9606.ENSP00000237837,9606.ENSP00000239223,…	STK10,MAP2K5,STRADB,EIF2AK1,SIRT1,MIF,MAPK1,TAB1,SMPD3,SFRP1,DUSP3,ADTRP,STK38,EIF2AK2,MAD2L2,RGS2,APOA1,FGF23,DUSP1,TARDBP,FLT3,SOX9,CDC25B,GLTSCR2,PYCARD,PIN1,HSPB1,LIF,SIRT2,DOCK7,APOE,CCNB1,APC,CDK4,ENPP2,ERP29,PKMYT1,PKD1,TELO2,AXIN1,AJUBA,PRDX1,RPS6KA6,MAPK3,PPM1F,NOX4,SPTBN4,BRD4,ACVR1,DNAJC10,STAT3,FGF10,MAP3K13,CENPE,NBN,ERBB3,FGF7,PML,TP53,AKAP8,SOD1,RPS27A,DGKQ,SFRP2,EGFR,RPS3,ATM,DUSP…
GO:0042592	Homeostatic process	264	1676	0.19	1.10e-09	9606.ENSP00000199389,9606.ENSP00000199447,9606.ENSP00000212015,9606.ENSP00000215832,9606.ENSP00000216117,9606.ENSP00000216180,9606.ENSP00000216392,9606.ENSP00000216442,9606.ENSP00000216714,9606.ENSP00000217402,9606.ENSP00000218104,9606.ENSP00000225538,9606.ENSP00000226796,9606.ENSP00000227667,9606.ENSP00000228284,9606.ENSP00000229416,9606.ENSP00000233535,9606.ENSP00000236850,9606.ENSP00000237837,…	EIF2AK1,NME8,SIRT1,MAPK1,HMOX1,PNPLA3,PYGL,ATP6V1D,APEX1,CHMP4B,ABCD1,P2RX1,GAR1,APOC3,SART3,GCLC,SLC30A3,APOA1,FGF23,GSTM2,FLT3,HIST1H4F,SOX9,RALY,WNK4,HSPB1,CLN6,FOXA1,APOE,RPA1,PDE6A,SCO1,HNF1A,DOCK10,CIB2,LYZ,CYBA,ATP5B,PKD1,TELO2,ERP44,ACIN1,PRDX1,XRCC1,MAPK3,NOX4,DNAJC10,YWHAE,THRA,STAT3,ADD1,NBN,SRI,GPR65,PML,SOD1,ABCA12,NHP2,EGFR,ATM,SLC7A11,FBXW7,NSMCE2,KIT,HK2,PIP,PTGIR,AZGP1,FGFR4,GRIN…
GO:0051276	Chromosome organization	262	1066	0.38	1.15e-31	9606.ENSP00000160382,9606.ENSP00000212015,9606.ENSP00000216122,9606.ENSP00000216297,9606.ENSP00000216639,9606.ENSP00000216714,9606.ENSP00000216911,9606.ENSP00000217402,9606.ENSP00000217964,9606.ENSP00000221801,9606.ENSP00000223500,9606.ENSP00000226796,9606.ENSP00000228284,9606.ENSP00000229179,9606.ENSP00000231498,9606.ENSP00000231509,9606.ENSP00000233146,9606.ENSP00000240361,9606.ENSP00000240423,…	ACTL6B,SIRT1,MCM5,SUPT16H,VRK1,APEX1,AURKA,CHMP4B,TBL1X,FBL,CHMP5,GAR1,SART3,NUP107,NUP155,NR3C1,MSH2,TEX14,NCAPH,SNAI1,HIST1H4F,SPHK2,SOX9,DLGAP5,SIRT2,KNSTRN,FOXA1,NCAPG,TRIM28,GRWD1,SMARCC1,PER2,RPA1,CCNB1,KIF23,NUP133,MCM4,RBL2,YY1,TELO2,CHD5,SETD1A,ACIN1,XRCC1,SMARCB1,KIF18A,PPM1F,EP300,BRD4,ASF1B,CTCF,MCM6,PRDM5,MCM2,CENPE,NBN,SMARCA2,CDK2,SMARCC2,TP53,AKAP8,RPS27A,NHP2,ZNF462,ATM,CENPU,FBX…
GO:0048585	Negative regulation of response to stimulus	261	1636	0.19	4.72e-10	9606.ENSP00000044462,9606.ENSP00000173229,9606.ENSP00000178640,9606.ENSP00000194530,9606.ENSP00000212015,9606.ENSP00000215754,9606.ENSP00000216117,9606.ENSP00000217740,9606.ENSP00000218104,9606.ENSP00000220772,9606.ENSP00000225525,9606.ENSP00000225577,9606.ENSP00000225698,9606.ENSP00000226004,9606.ENSP00000226225,9606.ENSP00000229416,9606.ENSP00000229583,9606.ENSP00000229812,9606.ENSP00000234313,…	PSMA4,NTN1,MAP2K5,STRADB,SIRT1,MIF,HMOX1,RNF125,ABCD1,SFRP1,TAX1BP3,RPS6KB1,C1QBP,DUSP3,TNFAIP1,GCLC,ADTRP,STK38,PLEK,MAD2L2,MFN2,RGS2,APOA1,DUSP1,GSTM2,SNAI1,SOX9,GLTSCR2,TRAP1,PYCARD,PIN1,TICAM1,HSPB1,LIF,SIRT2,APOE,PXDN,LGALS3,APC,MDM2,PSMB7,PSMA6,SMAD2,PSMB1,AXIN1,CSNK2A2,AJUBA,RPS6KA6,SAMHD1,XRCC1,UFD1L,BRD4,ACVR1,NDUFS3,AKT3,GPC1,PSMD3,FGF10,PDCD6,FBXW11,SRI,ERBB3,TP53,EIF4A3,SOD1,RPS27A,SF…
GO:0009719	Response to endogenous stimulus	259	1447	0.24	9.19e-15	9606.ENSP00000211287,9606.ENSP00000212015,9606.ENSP00000215832,9606.ENSP00000216117,9606.ENSP00000216160,9606.ENSP00000216442,9606.ENSP00000216714,9606.ENSP00000218388,9606.ENSP00000219334,9606.ENSP00000220772,9606.ENSP00000223500,9606.ENSP00000225577,9606.ENSP00000225792,9606.ENSP00000225964,9606.ENSP00000226004,9606.ENSP00000229416,9606.ENSP00000229583,9606.ENSP00000231509,9606.ENSP00000236850,…	MAPK13,SIRT1,MAPK1,HMOX1,TAB1,ATP6V1D,APEX1,TIMP1,SMPD3,SFRP1,CHMP5,RPS6KB1,DDX5,COL1A1,DUSP3,GCLC,ADTRP,NR3C1,APOA1,FGF23,DUSP1,GSTM2,FLT3,SRSF6,GOT2,SOX9,SIX1,TICAM1,YWHAH,SIRT2,PIAS1,SMARCC1,GSTM3,DSG1,APC,CDK4,MDM2,CIB2,CYBA,TRIP4,MARS,SMAD2,YY1,GAB1,MAPK3,EP300,NOX4,ACVR1,KIF1B,THRA,STAT3,FGF10,CAD,TNC,GAL,EIF2B2,FGF7,PML,TP53,EIF4A3,AKAP8,SOD1,RPS27A,EGFR,PDE3B,HNRNPU,AIFM1,SST,KIT,SMAD6,FG…
GO:0051049	Regulation of transport	255	1776	0.15	3.13e-06	9606.ENSP00000070846,9606.ENSP00000207549,9606.ENSP00000209873,9606.ENSP00000212015,9606.ENSP00000215754,9606.ENSP00000215832,9606.ENSP00000216117,9606.ENSP00000219334,9606.ENSP00000220509,9606.ENSP00000220772,9606.ENSP00000222381,9606.ENSP00000223023,9606.ENSP00000225538,9606.ENSP00000227667,9606.ENSP00000229239,9606.ENSP00000229416,9606.ENSP00000229583,9606.ENSP00000233535,9606.ENSP00000234310,…	PKP2,UNC13D,AAAS,SIRT1,MIF,MAPK1,HMOX1,SMPD3,VPS18,SFRP1,PON1,WASL,P2RX1,APOC3,GAPDH,GCLC,ADTRP,SLC30A3,PPP3R1,RGS2,LEPRE1,APOA1,FGF23,TARDBP,KALRN,GSTM2,SPHK2,THOC2,ARL2,WNK4,PYCARD,YWHAH,LIF,APOE,ACTN4,TRIM28,LGALS3,PER2,MDM2,DNAJC13,COX17,RAB21,MIB1,CYBA,ERP29,CSNK2A2,MAPK3,PPM1F,AP2S1,SPTBN4,YWHAE,FGF10,NSUN2,XPO5,B3GAT3,GAL,SRI,ERBB3,PML,TP53,PFKL,SOD1,CTTNBP2NL,ABCA12,DGKQ,EGFR,SLC7A11,FBXW…
GO:0016032	Viral process	252	776	0.5	3.51e-47	9606.ENSP00000044462,9606.ENSP00000171111,9606.ENSP00000181839,9606.ENSP00000209873,9606.ENSP00000209875,9606.ENSP00000212015,9606.ENSP00000215832,9606.ENSP00000216297,9606.ENSP00000216727,9606.ENSP00000217402,9606.ENSP00000220509,9606.ENSP00000223500,9606.ENSP00000225430,9606.ENSP00000225698,9606.ENSP00000227520,9606.ENSP00000229179,9606.ENSP00000231498,9606.ENSP00000233057,9606.ENSP00000234420,…	PSMA4,KEAP1,CDK13,AAAS,CBX5,SIRT1,MAPK1,SUPT16H,PABPN1,CHMP4B,VPS18,CHMP5,RPL19,C1QBP,CCDC86,NUP107,NUP155,EIF2AK2,MSH6,FLT3,NUP85,GLTSCR2,TICAM1,HSPB1,PVRL2,APOE,TRIM28,EIF3G,PI4KA,MDM2,PSMB7,RPL35,NUP133,KPNA3,PSMB1,SAMHD1,MAPK3,SMARCB1,EP300,AP2S1,BRD4,IFIH1,YWHAE,STAT3,FBXW11,VDAC1,XPO5,NBN,PML,TP53,RPS27A,EGFR,RPS3,CENPU,FBXW7,HNRNPU,RANBP2,SERPINB3,NUP205,KPNB1,PSMB4,PSME3,EIF4A1,UBXN1,DTX3…
GO:0051094	Positive regulation of developmental process	248	1389	0.24	5.43e-14	9606.ENSP00000173229,9606.ENSP00000207549,9606.ENSP00000212015,9606.ENSP00000215832,9606.ENSP00000216117,9606.ENSP00000216911,9606.ENSP00000220592,9606.ENSP00000220772,9606.ENSP00000225698,9606.ENSP00000225964,9606.ENSP00000227524,9606.ENSP00000233146,9606.ENSP00000235310,9606.ENSP00000235382,9606.ENSP00000236040,9606.ENSP00000236850,9606.ENSP00000240874,9606.ENSP00000244020,9606.ENSP00000244050,…	NTN1,UNC13D,SIRT1,MAPK1,HMOX1,AURKA,AGO2,SFRP1,C1QBP,COL1A1,PRPF19,MSH2,MAD2L2,RGS2,LEPRE1,APOA1,KALRN,SRSF6,SNAI1,SOX9,SIX1,PIN1,HSPB1,LIF,SIRT2,PIAS1,PARP2,FOXA1,APOE,RIN2,AP3B1,CCNB1,MDM2,ENPP2,RAB21,SMAD2,RHEB,ACIN1,GAB1,EP300,SPTBN4,ACVR1,LTK,AKT3,GPC1,STAT3,FGF10,ADD1,PDCD6,ZAP70,MAP3K13,GAL,ERBB3,FGF7,PML,TP53,SFRP2,PLK2,DOCK1,FLT1,HNRNPU,SERPINB3,KIT,HK2,DBN1,ARPC2,PRKCI,HMGB2,MAP1B,STOX1…
GO:0006928	Movement of cell or subcellular component	247	1501	0.21	1.22e-10	9606.ENSP00000070846,9606.ENSP00000173229,9606.ENSP00000199447,9606.ENSP00000200181,9606.ENSP00000215754,9606.ENSP00000215832,9606.ENSP00000216068,9606.ENSP00000216181,9606.ENSP00000223023,9606.ENSP00000225964,9606.ENSP00000226225,9606.ENSP00000229583,9606.ENSP00000231498,9606.ENSP00000233668,9606.ENSP00000236850,9606.ENSP00000236918,9606.ENSP00000244050,9606.ENSP00000245503,9606.ENSP00000245544,…	PKP2,NTN1,NME8,ITGB4,MIF,MAPK1,DNAL4,MYH9,WASL,COL1A1,TNFAIP1,ADTRP,NUP155,DOK1,APOA1,TNNT2,SNAI1,MYH2,NUP85,VASP,DSTN,SBDS,SIX1,DLGAP5,HSPB1,ACTN4,SLC7A10,LGALS3,AP3B1,APC,TMOD1,ENPP2,KIF23,LRPPRC,KIF11,RAB21,SPG11,ATP5B,DNAH9,AJUBA,GAB1,MAPK3,KIF18A,SPTBN4,ACVR1,KIF1B,GPC1,YWHAE,ZAP70,CENPE,ANLN,TRIP11,PML,SOD1,EGFR,LRP12,DOCK1,SLC7A11,FLT1,HNRNPU,UCHL1,KIT,MYO1E,PIK3CB,KPNB1,ELMO2,ACTC1,FGFR4,…
GO:1903507	Negative regulation of nucleic acid-templated transcription	246	1324	0.26	1.37e-15	9606.ENSP00000178640,9606.ENSP00000209875,9606.ENSP00000212015,9606.ENSP00000216714,9606.ENSP00000217964,9606.ENSP00000219905,9606.ENSP00000220772,9606.ENSP00000225698,9606.ENSP00000225792,9606.ENSP00000229416,9606.ENSP00000231509,9606.ENSP00000235310,9606.ENSP00000239461,9606.ENSP00000244050,9606.ENSP00000244537,9606.ENSP00000244769,9606.ENSP00000245479,9606.ENSP00000246802,9606.ENSP00000247182,…	MAP2K5,CBX5,SIRT1,APEX1,TBL1X,MGA,SFRP1,C1QBP,DDX5,GCLC,NR3C1,MAD2L2,PRRX1,SNAI1,HIST1H4F,ATXN1,SOX9,GLTSCR2,SIX1,SIRT2,HOXD9,PIAS1,FOXA1,SALL1,SCML2,TRIM28,THAP1,DNAJB1,PER2,MDM2,SMAD2,YY1,CHCHD3,AJUBA,PPM1F,EP300,CTCF,THRA,STAT3,PRDM5,FBXW11,PITX1,SMARCA2,CCAR1,CDK2,SMARCC2,PML,TP53,RPS27A,SFRP2,NONO,SMARCA5,HNRNPU,JAZF1,NACC1,EN1,HMGB2,SAP30L,PLK1,NAB2,MED1,KMT2D,PA2G4,HIST1H2AE,PPID,ATOH8,UBB…
GO:0007010	Cytoskeleton organization	245	1126	0.33	5.06e-23	9606.ENSP00000070846,9606.ENSP00000160382,9606.ENSP00000209873,9606.ENSP00000216181,9606.ENSP00000216911,9606.ENSP00000223023,9606.ENSP00000225655,9606.ENSP00000226225,9606.ENSP00000229239,9606.ENSP00000234313,9606.ENSP00000235310,9606.ENSP00000236918,9606.ENSP00000236925,9606.ENSP00000238892,9606.ENSP00000245479,9606.ENSP00000245932,9606.ENSP00000246069,9606.ENSP00000246747,9606.ENSP00000246868,…	PKP2,ACTL6B,AAAS,MYH9,AURKA,WASL,PFN1,TNFAIP1,GAPDH,PLEK,MAD2L2,TNNT2,CAMSAP2,CRIPT,SOX9,VASP,DSTN,ARL2,SBDS,TUBA4A,TUBGCP6,KNSTRN,DOCK7,MAST1,KRT5,PVRL2,APOE,ACTN4,PDLIM4,CCNB1,TMOD1,KIF23,TUBGCP4,KIF11,TUBGCP3,AJUBA,MARK4,GAB1,CAPZA1,KIF18A,SPTBN4,PKP1,FGF10,ADD1,CENPE,ANLN,CDK2,GPR65,FGF7,SOD1,PLK4,TBCK,PLK2,RPS3,CENPH,KIT,MYO1E,KPNB1,ELMO2,ACTC1,DBN1,ARPC2,PRKCI,MAP1B,NPM1,HEATR2,INPPL1,PLK1,…
GO:0022414	Reproductive process	244	1400	0.23	9.40e-13	9606.ENSP00000199447,9606.ENSP00000209873,9606.ENSP00000212015,9606.ENSP00000215832,9606.ENSP00000216181,9606.ENSP00000216911,9606.ENSP00000220772,9606.ENSP00000225538,9606.ENSP00000229179,9606.ENSP00000233078,9606.ENSP00000233146,9606.ENSP00000234420,9606.ENSP00000235090,9606.ENSP00000235382,9606.ENSP00000240361,9606.ENSP00000240423,9606.ENSP00000240874,9606.ENSP00000244050,9606.ENSP00000245206,…	NME8,AAAS,SIRT1,MAPK1,MYH9,AURKA,SFRP1,P2RX1,NUP107,DAZAP1,MSH2,MSH6,WDR77,RGS2,TEX14,NCAPH,KALRN,SNAI1,GOT2,SPHK2,SOX9,CDC25B,TUBGCP6,APOL2,LIF,SIRT2,HOXD9,PIAS1,FOXA1,SALL1,PVRL2,TRIM28,SMARCC1,RPA1,CCNB1,DSG1,CCT7,TUBGCP4,TUBGCP3,YY1,PKD1,CHD5,CSNK2A2,MAPK3,KIF18A,SPTBN4,ASF1B,ACVR1,THRA,STAT3,FGF10,NSUN2,CAD,TNC,AFF4,NBN,SMARCA2,EIF2B2,CDK2,TAF4B,SOD1,PLK4,SPATA5,SFRP2,EGFR,ATM,CCT5,SMC2,FANC…
GO:0009894	Regulation of catabolic process	242	1038	0.36	3.06e-26	9606.ENSP00000044462,9606.ENSP00000171111,9606.ENSP00000209873,9606.ENSP00000212015,9606.ENSP00000216117,9606.ENSP00000216442,9606.ENSP00000216714,9606.ENSP00000216911,9606.ENSP00000217182,9606.ENSP00000217402,9606.ENSP00000218104,9606.ENSP00000218388,9606.ENSP00000220592,9606.ENSP00000221233,9606.ENSP00000227667,9606.ENSP00000229179,9606.ENSP00000229239,9606.ENSP00000229268,9606.ENSP00000229416,…	PSMA4,KEAP1,AAAS,SIRT1,HMOX1,ATP6V1D,APEX1,AURKA,EEF1A2,CHMP4B,ABCD1,TIMP1,AGO2,EXOSC5,APOC3,NUP107,GAPDH,USP5,GCLC,NUP155,PFKFB4,MAD2L2,MFN2,APOA1,TARDBP,SOX9,NUP85,GLTSCR2,DLGAP5,PYCARD,PIN1,TICAM1,HSPB1,SIRT2,PIAS1,ZC3H14,APOE,EXOC4,FUS,SMARCC1,SCO1,APC,CDK4,MDM2,IGF2BP3,PSMB7,RNF144B,LRPPRC,NUP133,PSMA6,DAPK2,RHEB,PSMB1,PKD1,AXIN1,CSNK2A2,MAPK3,EP300,PKP1,USP13,THRA,PSMD3,STAT3,NSUN2,VDAC1,PM…
GO:0051130	Positive regulation of cellular component organization	241	1209	0.29	2.04e-18	9606.ENSP00000173229,9606.ENSP00000212015,9606.ENSP00000215832,9606.ENSP00000216911,9606.ENSP00000219334,9606.ENSP00000220772,9606.ENSP00000223023,9606.ENSP00000225655,9606.ENSP00000228284,9606.ENSP00000234310,9606.ENSP00000234313,9606.ENSP00000235329,9606.ENSP00000235382,9606.ENSP00000236040,9606.ENSP00000236850,9606.ENSP00000240874,9606.ENSP00000245222,9606.ENSP00000245479,9606.ENSP00000245932,…	NTN1,SIRT1,MAPK1,AURKA,SMPD3,SFRP1,WASL,PFN1,SART3,PPP3R1,PLEK,MFN2,RGS2,LEPRE1,APOA1,KALRN,SPHK2,SOX9,VASP,DSTN,ARL2,DLGAP5,PYCARD,YWHAH,LIF,SIRT2,APOE,ACTN4,TRIM28,LGALS3,RPA1,CCNB1,APC,CCT7,ENPP2,RAB21,MIB1,CSNK2A2,AJUBA,MARK4,MAPK3,SMARCB1,PPM1F,EP300,NOX4,BRD4,LTK,YWHAE,ADD1,MAP3K13,NBN,ANLN,GPR65,PML,TP53,AKAP8,PLK4,RPS3,ATM,CCT5,FBXW7,HNRNPU,NSMCE2,KIT,HK2,DBN1,ARPC2,CCT3,PRKCI,MAP1B,RAD21…
GO:0022402	Cell cycle process	240	976	0.38	7.16e-29	9606.ENSP00000194530,9606.ENSP00000209873,9606.ENSP00000216122,9606.ENSP00000216181,9606.ENSP00000216639,9606.ENSP00000216911,9606.ENSP00000217402,9606.ENSP00000219097,9606.ENSP00000219334,9606.ENSP00000223023,9606.ENSP00000223500,9606.ENSP00000225577,9606.ENSP00000233146,9606.ENSP00000234420,9606.ENSP00000235310,9606.ENSP00000239223,9606.ENSP00000240361,9606.ENSP00000240423,9606.ENSP00000245960,…	STRADB,AAAS,MCM5,MYH9,VRK1,AURKA,CHMP4B,ORC6,SMPD3,WASL,CHMP5,RPS6KB1,MSH2,MSH6,MAD2L2,DUSP1,TEX14,NCAPH,CDC25B,ARL2,GLTSCR2,SBDS,DLGAP5,TUBA4A,TUBGCP6,PIAS1,KNSTRN,NCAPG,RPA1,CCNB1,APC,CDK4,MDM2,KIF23,TUBGCP4,KIF11,TOPBP1,TUBGCP3,MCM4,RBL2,RHEB,PKMYT1,PKD1,AJUBA,KIF18A,EP300,BRD4,ACVR1,MCM6,YWHAE,FGF10,NSUN2,SEPT11,MCM2,FBXW11,CENPE,NBN,ANLN,PHLDA1,CDK2,PML,TP53,AKAP8,PLK4,PRCC,PLK2,RPS3,ATM,FBX…
GO:0031401	Positive regulation of protein modification process	236	1252	0.27	1.55e-15	9606.ENSP00000176763,9606.ENSP00000178640,9606.ENSP00000194530,9606.ENSP00000212015,9606.ENSP00000215754,9606.ENSP00000215832,9606.ENSP00000216160,9606.ENSP00000228284,9606.ENSP00000229583,9606.ENSP00000233057,9606.ENSP00000235310,9606.ENSP00000237837,9606.ENSP00000241453,9606.ENSP00000245222,9606.ENSP00000245479,9606.ENSP00000245960,9606.ENSP00000246802,9606.ENSP00000247470,9606.ENSP00000247970,…	STK10,MAP2K5,STRADB,SIRT1,MIF,MAPK1,TAB1,SART3,ADTRP,EIF2AK2,MAD2L2,FGF23,FLT3,SPHK2,SOX9,CDC25B,GLTSCR2,PYCARD,PIN1,TICAM1,LIF,PIAS1,DOCK7,APOE,CCNB1,ENPP2,ERP29,PKD1,TELO2,AXIN1,AJUBA,MAPK3,SMARCB1,NOX4,BRD4,ACVR1,STAT3,FGF10,PDCD6,MAP3K13,CENPE,NBN,ERBB3,FGF7,PML,TP53,AKAP8,SOD1,RPS27A,DGKQ,SFRP2,EGFR,RPS3,ATM,DUSP6,FBXW7,ATG10,FLT1,KIT,PIK3CB,ARAF,FGFR4,TDGF1,SENP2,STOX1,LRRK2,PLK1,NAB2,PRDX2…
GO:0002682	Regulation of immune system process	236	1514	0.18	2.94e-08	9606.ENSP00000044462,9606.ENSP00000176763,9606.ENSP00000207549,9606.ENSP00000212015,9606.ENSP00000215754,9606.ENSP00000215832,9606.ENSP00000216117,9606.ENSP00000216160,9606.ENSP00000217740,9606.ENSP00000218224,9606.ENSP00000219334,9606.ENSP00000220772,9606.ENSP00000223023,9606.ENSP00000225698,9606.ENSP00000225964,9606.ENSP00000226004,9606.ENSP00000229583,9606.ENSP00000233057,9606.ENSP00000233146,…	PSMA4,STK10,UNC13D,SIRT1,MIF,MAPK1,HMOX1,TAB1,RNF125,PQBP1,SMPD3,SFRP1,WASL,C1QBP,COL1A1,DUSP3,ADTRP,EIF2AK2,MSH2,PPP3R1,MAD2L2,APOA1,DUSP1,HIST1H4F,SPHK2,SOX9,MYH2,GLTSCR2,PYCARD,TICAM1,LIF,PIAS1,PVRL2,APOE,LGALS3,AP3B1,PSMB7,PSMA6,DAPK2,MTUS1,PSMB1,SETD1A,ACIN1,SAMHD1,MAPK3,UFD1L,EP300,PSMD3,STAT3,FGF10,ZAP70,FBXW11,GAL,EIF2B2,PML,SOD1,NONO,RPS3,ATM,MYL9,DOCK1,SLC7A11,FBXW7,CAMK4,PPM1B,FANCD2,K…
GO:0045892	Negative regulation of transcription, dna-templated	233	1273	0.25	4.15e-14	9606.ENSP00000178640,9606.ENSP00000209875,9606.ENSP00000212015,9606.ENSP00000217964,9606.ENSP00000219905,9606.ENSP00000220772,9606.ENSP00000225698,9606.ENSP00000225792,9606.ENSP00000229416,9606.ENSP00000231509,9606.ENSP00000235310,9606.ENSP00000239461,9606.ENSP00000244050,9606.ENSP00000244537,9606.ENSP00000244769,9606.ENSP00000245479,9606.ENSP00000246802,9606.ENSP00000247182,9606.ENSP00000249396,…	MAP2K5,CBX5,SIRT1,TBL1X,MGA,SFRP1,C1QBP,DDX5,GCLC,NR3C1,MAD2L2,PRRX1,SNAI1,HIST1H4F,ATXN1,SOX9,GLTSCR2,SIX1,SIRT2,HOXD9,PIAS1,FOXA1,SALL1,SCML2,TRIM28,THAP1,DNAJB1,PER2,MDM2,SMAD2,YY1,CHCHD3,AJUBA,PPM1F,EP300,CTCF,THRA,STAT3,PRDM5,FBXW11,PITX1,SMARCA2,CDK2,SMARCC2,PML,TP53,RPS27A,SFRP2,NONO,SMARCA5,HNRNPU,JAZF1,NACC1,EN1,HMGB2,SAP30L,PLK1,NAB2,MED1,KMT2D,PA2G4,HIST1H2AE,PPID,ATOH8,UBB,CEBPB,PPM1D…
GO:0006396	RNA processing	230	854	0.42	2.23e-32	9606.ENSP00000168216,9606.ENSP00000181839,9606.ENSP00000206542,9606.ENSP00000215793,9606.ENSP00000215829,9606.ENSP00000216727,9606.ENSP00000218224,9606.ENSP00000220592,9606.ENSP00000221233,9606.ENSP00000221419,9606.ENSP00000221801,9606.ENSP00000223073,9606.ENSP00000225698,9606.ENSP00000225792,9606.ENSP00000226796,9606.ENSP00000226798,9606.ENSP00000227524,9606.ENSP00000228284,9606.ENSP00000229390,…	HSD17B10,CDK13,OSGEP,SF3A1,SNRPD3,PABPN1,PQBP1,AGO2,EXOSC5,HNRNPL,FBL,RBM28,C1QBP,DDX5,GAR1,FRG1,PRPF19,SART3,SRSF9,RRP9,WDR77,CPSF3,TARDBP,SRSF6,SNRNP27,ATXN1,THOC2,SNRPB2,RALY,GLTSCR2,SBDS,DGCR14,FUS,LGALS3,MRPL44,SRSF1,RPL35,DBR1,METTL5,WDR12,TRMT5,UTP20,AARS,SMAD2,ACIN1,DGCR8,DDX18,NOP58,NSUN2,CCAR1,PRPF6,DHX38,EIF4A3,TXNL4A,PRCC,SF3B4,SNRPG,TRMT10A,NHP2,ABT1,NONO,UPF3B,KHDRBS2,MBNL1,HNRNPU,S…
GO:0010648	Negative regulation of cell communication	230	1382	0.21	2.83e-10	9606.ENSP00000044462,9606.ENSP00000173229,9606.ENSP00000178640,9606.ENSP00000194530,9606.ENSP00000212015,9606.ENSP00000215754,9606.ENSP00000216117,9606.ENSP00000217740,9606.ENSP00000220772,9606.ENSP00000225525,9606.ENSP00000225577,9606.ENSP00000225698,9606.ENSP00000226004,9606.ENSP00000226225,9606.ENSP00000229416,9606.ENSP00000229812,9606.ENSP00000234313,9606.ENSP00000235310,9606.ENSP00000235329,…	PSMA4,NTN1,MAP2K5,STRADB,SIRT1,MIF,HMOX1,RNF125,SFRP1,TAX1BP3,RPS6KB1,C1QBP,DUSP3,TNFAIP1,GCLC,STK38,PLEK,MAD2L2,MFN2,RGS2,APOA1,FGF23,DUSP1,KALRN,GSTM2,SNAI1,SOX9,GLTSCR2,TRAP1,PYCARD,PIN1,TICAM1,HSPB1,LIF,APOE,PXDN,LGALS3,APC,MDM2,PSMB7,PSMA6,SMAD2,PSMB1,AXIN1,CSNK2A2,AJUBA,RPS6KA6,SAMHD1,UFD1L,ACVR1,NDUFS3,GPC1,PSMD3,FGF10,PDCD6,FBXW11,SRI,ERBB3,TP53,EIF4A3,PFKL,RPS27A,SFRP2,PLK2,EGFR,NONO,ATM…
GO:0023057	Negative regulation of signaling	230	1385	0.21	3.35e-10	9606.ENSP00000044462,9606.ENSP00000173229,9606.ENSP00000178640,9606.ENSP00000194530,9606.ENSP00000212015,9606.ENSP00000215754,9606.ENSP00000216117,9606.ENSP00000217740,9606.ENSP00000220772,9606.ENSP00000225525,9606.ENSP00000225577,9606.ENSP00000225698,9606.ENSP00000226004,9606.ENSP00000226225,9606.ENSP00000229416,9606.ENSP00000229812,9606.ENSP00000234313,9606.ENSP00000235310,9606.ENSP00000235329,…	PSMA4,NTN1,MAP2K5,STRADB,SIRT1,MIF,HMOX1,RNF125,SFRP1,TAX1BP3,RPS6KB1,C1QBP,DUSP3,TNFAIP1,GCLC,STK38,PLEK,MAD2L2,MFN2,RGS2,APOA1,FGF23,DUSP1,KALRN,GSTM2,SNAI1,SOX9,GLTSCR2,TRAP1,PYCARD,PIN1,TICAM1,HSPB1,LIF,APOE,PXDN,LGALS3,APC,MDM2,PSMB7,PSMA6,SMAD2,PSMB1,AXIN1,CSNK2A2,AJUBA,RPS6KA6,SAMHD1,UFD1L,ACVR1,NDUFS3,GPC1,PSMD3,FGF10,PDCD6,FBXW11,SRI,ERBB3,TP53,EIF4A3,PFKL,RPS27A,SFRP2,PLK2,EGFR,NONO,ATM…
GO:0044281	Small molecule metabolic process	227	1684	0.12	0.00053	9606.ENSP00000168216,9606.ENSP00000207870,9606.ENSP00000215567,9606.ENSP00000215754,9606.ENSP00000215832,9606.ENSP00000215882,9606.ENSP00000216180,9606.ENSP00000216605,9606.ENSP00000217246,9606.ENSP00000218104,9606.ENSP00000221476,9606.ENSP00000222381,9606.ENSP00000222572,9606.ENSP00000225665,9606.ENSP00000229239,9606.ENSP00000229416,9606.ENSP00000229583,9606.ENSP00000231572,9606.ENSP00000232375,…	HSD17B10,XYLB,TECR,MIF,MAPK1,SLC25A1,PNPLA3,MTHFD1,MACROD2,ABCD1,CKM,PON1,PON2,SLC25A11,GAPDH,GCLC,ADTRP,RARS,PFKFB4,APOA1,FGF23,GSTM2,PEPD,MCEE,GOT2,SPHK2,APOL2,CLN6,APOE,PER2,CCBL2,TGDS,GDE1,MSMO1,AARS,MARS,ATP5B,SAMHD1,MAPK3,PHYH,NOX4,DGUOK,DARS,CAD,SDHA,SLC1A3,VDAC1,NDUFA9,AK7,G6PC3,IMPA2,PFKL,FADS2,PTS,FARSB,PLOD2,ACAA2,COQ5,HK2,PDXK,ACOX1,PEX13,HPGDS,RETSAT,NDST3,FABP5,PGAM2,FOLR2,INPPL1,CR…
GO:0051338	Regulation of transferase activity	224	1036	0.33	1.14e-20	9606.ENSP00000176763,9606.ENSP00000178640,9606.ENSP00000194530,9606.ENSP00000212015,9606.ENSP00000215754,9606.ENSP00000215832,9606.ENSP00000216160,9606.ENSP00000216727,9606.ENSP00000217182,9606.ENSP00000220772,9606.ENSP00000226004,9606.ENSP00000229812,9606.ENSP00000233057,9606.ENSP00000235310,9606.ENSP00000235382,9606.ENSP00000239223,9606.ENSP00000241453,9606.ENSP00000245960,9606.ENSP00000247470,…	STK10,MAP2K5,STRADB,SIRT1,MIF,MAPK1,TAB1,PABPN1,EEF1A2,SFRP1,DUSP3,STK38,EIF2AK2,MAD2L2,RGS2,DUSP1,FLT3,CDC25B,PYCARD,PIN1,HSPB1,APOE,CCNB1,APC,CDK4,ERP29,RBL2,PKMYT1,PKD1,TELO2,AXIN1,AJUBA,MAPK3,PPM1F,NOX4,LTK,FGF10,MAP3K13,CENPE,NBN,ERBB3,PML,TP53,SOD1,RPS27A,DGKQ,SFRP2,EGFR,RPS3,DUSP6,FBXW7,FLT1,HNRNPU,RANBP2,SERPINB3,UCHL1,KIT,PIK3CB,FGFR4,TDGF1,DTX3L,NPM1,LMTK2,PRDX3,STOX1,LRRK2,CCT2,PLK1,NA…
GO:1901566	Organonitrogen compound biosynthetic process	220	1346	0.2	3.31e-09	9606.ENSP00000177742,9606.ENSP00000215567,9606.ENSP00000215882,9606.ENSP00000216554,9606.ENSP00000216605,9606.ENSP00000217182,9606.ENSP00000217971,9606.ENSP00000220592,9606.ENSP00000220849,9606.ENSP00000221476,9606.ENSP00000225430,9606.ENSP00000225538,9606.ENSP00000229416,9606.ENSP00000231572,9606.ENSP00000233057,9606.ENSP00000236850,9606.ENSP00000237530,9606.ENSP00000241337,9606.ENSP00000245206,…	MRPS34,TECR,SLC25A1,EIF5,MTHFD1,EEF1A2,PGRMC1,AGO2,EIF3E,CKM,RPL19,P2RX1,GCLC,RARS,EIF2AK2,APOA1,RPN2,GSTM2,GOT2,SPHK2,MRPS7,MPDU1,APOE,EIF2S3,EIF3G,ERAL1,EIF2S1,GSTM3,MRPL44,COG3,IGF2BP3,GALNT5,RPL35,MRPS18B,COX10,AARS,MARS,ATP5B,ALG1,CSNK2A2,GPC1,DGUOK,DARS,CPOX,CAD,SLC1A3,B3GAT3,EIF2B2,PHLDA1,TRIP11,RPS27A,EGFR,MRPS28,RPS3,PIGT,PTS,FARSB,ATG10,PPM1B,PLOD2,PDXK,PCYT1A,EIF4A1,HPGDS,STT3B,NDST3,A…
GO:0009628	Response to abiotic stimulus	219	1147	0.27	7.04e-15	9606.ENSP00000003302,9606.ENSP00000044462,9606.ENSP00000211287,9606.ENSP00000212015,9606.ENSP00000216117,9606.ENSP00000217182,9606.ENSP00000220772,9606.ENSP00000225964,9606.ENSP00000229416,9606.ENSP00000233146,9606.ENSP00000234420,9606.ENSP00000239223,9606.ENSP00000245479,9606.ENSP00000246802,9606.ENSP00000247970,9606.ENSP00000249396,9606.ENSP00000249636,9606.ENSP00000252699,9606.ENSP00000254657,…	USP28,PSMA4,MAPK13,SIRT1,HMOX1,EEF1A2,SFRP1,COL1A1,GCLC,MSH2,MSH6,DUSP1,SOX9,GLTSCR2,PIN1,SIRT2,PIAS1,ACTN4,PER2,PDE6A,EIF2S1,CCNB1,CDK4,MDM2,PSMB7,TOPBP1,PSMA6,CYBA,PSMB1,YY1,PKD1,AJUBA,XRCC1,MAPK3,EP300,NOX4,YWHAE,THRA,PSMD3,PDCD6,SLC1A3,TNC,EIF2B2,GPR65,PML,TP53,SOD1,RPS27A,SFRP2,EGFR,ATM,SLC7A11,FBXW7,PLOD2,XPC,ACAA2,AIFM1,SST,FANCD2,KIT,PSMB4,HK2,PSME3,MAP1B,NPM1,WRN,STOX1,RRM1,DDB1,PPID,UBB…
GO:0045937	Positive regulation of phosphate metabolic process	219	1164	0.27	2.70e-14	9606.ENSP00000176763,9606.ENSP00000178640,9606.ENSP00000194530,9606.ENSP00000212015,9606.ENSP00000215754,9606.ENSP00000215832,9606.ENSP00000216160,9606.ENSP00000217182,9606.ENSP00000229583,9606.ENSP00000232375,9606.ENSP00000233057,9606.ENSP00000234313,9606.ENSP00000235310,9606.ENSP00000237837,9606.ENSP00000241453,9606.ENSP00000245479,9606.ENSP00000245960,9606.ENSP00000247470,9606.ENSP00000247970,…	STK10,MAP2K5,STRADB,SIRT1,MIF,MAPK1,TAB1,EEF1A2,ADTRP,PFKFB4,EIF2AK2,PLEK,MAD2L2,FGF23,FLT3,SOX9,CDC25B,PYCARD,PIN1,LIF,DOCK7,APOE,CCNB1,ENPP2,ERP29,PKD1,TELO2,AXIN1,AJUBA,MAPK3,NOX4,ACVR1,LTK,STAT3,FGF10,MAP3K13,CENPE,NBN,ERBB3,FGF7,TP53,SOD1,RPS27A,DGKQ,SFRP2,EGFR,RPS3,ATM,DUSP6,FBXW7,FLT1,RANBP2,KIT,PIK3CB,ARAF,FGFR4,TDGF1,SENP2,LMTK2,STOX1,LRRK2,PLK1,NAB2,PRDX2,INSR,UBB,ADRB2,RPTOR,PRKACA,VEG…
GO:0045944	Positive regulation of transcription by rna polymerase ii	219	1253	0.23	1.74e-11	9606.ENSP00000178640,9606.ENSP00000181839,9606.ENSP00000212015,9606.ENSP00000216297,9606.ENSP00000217964,9606.ENSP00000219905,9606.ENSP00000220592,9606.ENSP00000222122,9606.ENSP00000223023,9606.ENSP00000231509,9606.ENSP00000234310,9606.ENSP00000239151,9606.ENSP00000239461,9606.ENSP00000245479,9606.ENSP00000247182,9606.ENSP00000247191,9606.ENSP00000247970,9606.ENSP00000249075,9606.ENSP00000249396,…	MAP2K5,CDK13,SIRT1,SUPT16H,TBL1X,MGA,AGO2,DBP,WASL,NR3C1,PPP3R1,HOXB5,PRRX1,SOX9,SIX1,DLGAP5,PIN1,LIF,SIRT2,HOXD9,FOXA1,SALL1,SMARCC1,HNF1A,MED4,MEOX2,SMAD2,YY1,PKD1,MAPK3,SMARCB1,EP300,BRD4,ACVR1,CTCF,THRA,STAT3,FGF10,FOSL2,PITX1,GAL,SMARCA2,PRPF6,ARNTL2,TAF4B,TP53,RPS27A,EAF2,SFRP2,EGFR,ZNF462,ATM,MYCN,SMARCA5,HNRNPU,SMAD6,EN1,SENP2,HMGB2,NPM1,EN2,MED1,KMT2D,FOXI1,ATOH8,UBB,ADRB2,CEBPB,TERT,ELF…
GO:0006955	Immune response	214	1588	0.12	0.00087	9606.ENSP00000176763,9606.ENSP00000181839,9606.ENSP00000207549,9606.ENSP00000212015,9606.ENSP00000215730,9606.ENSP00000215754,9606.ENSP00000215832,9606.ENSP00000216392,9606.ENSP00000216442,9606.ENSP00000216962,9606.ENSP00000217740,9606.ENSP00000217971,9606.ENSP00000218224,9606.ENSP00000222968,9606.ENSP00000225538,9606.ENSP00000225698,9606.ENSP00000226225,9606.ENSP00000229239,9606.ENSP00000233057,…	STK10,CDK13,UNC13D,SIRT1,SNAP29,MIF,MAPK1,PYGL,ATP6V1D,PYGB,RNF125,PGRMC1,PQBP1,PDAP1,P2RX1,C1QBP,TNFAIP1,GAPDH,EIF2AK2,MSH2,MSH6,SPHK2,PYCARD,TICAM1,LIF,SIRT2,PXDN,MNX1,TRIM28,LGALS3,DSG1,DSC1,OASL,DOCK10,PSMB7,ENPP2,DNAJC13,LYZ,CYBA,PSMB1,CRISPLD2,ERP44,PRDX1,SAMHD1,CAPZA1,IFIH1,PKP1,PSMD3,STAT3,ZAP70,NBN,GPR65,PML,TP53,AKAP8,PFKL,NONO,CAMK4,SERPINB3,OTULIN,KIT,SMAD6,KPNB1,PDXK,CSTB,AGL,TDGF1,D…
GO:0006886	Intracellular protein transport	213	999	0.32	5.44e-19	9606.ENSP00000194530,9606.ENSP00000209873,9606.ENSP00000216727,9606.ENSP00000217402,9606.ENSP00000220509,9606.ENSP00000225430,9606.ENSP00000229179,9606.ENSP00000229390,9606.ENSP00000231498,9606.ENSP00000235329,9606.ENSP00000238112,9606.ENSP00000241041,9606.ENSP00000244020,9606.ENSP00000245544,9606.ENSP00000245838,9606.ENSP00000248553,9606.ENSP00000248633,9606.ENSP00000248975,9606.ENSP00000252512,…	STRADB,AAAS,PABPN1,CHMP4B,VPS18,RPL19,NUP107,SRSF9,NUP155,MFN2,CPSF3,PEX16,SRSF6,NUP85,THOC2,HSPB1,PEX1,YWHAH,XPO7,EXOC4,AP3B1,COG3,SRSF1,STX17,RPL35,RAB21,NUP133,TBC1D1,KPNA3,ERP29,PKD1,CSE1L,PHYH,UFD1L,AP2S1,WDR11,ARCN1,YWHAE,STAT3,PDCD6,XPO5,TNPO3,TRIP11,PML,DHX38,TP53,EIF4A3,RPS27A,RABL3,TBCK,UPF3B,RPS3,HNRNPU,RANBP2,NUP205,AIFM1,KPNB1,ACOX1,STX5,PEX13,PRKCI,ABCE1,NPM1,HSPA9,LRRK2,VPS35,MED1,…
GO:1901362	Organic cyclic compound biosynthetic process	213	1211	0.24	2.20e-11	9606.ENSP00000181839,9606.ENSP00000212015,9606.ENSP00000215567,9606.ENSP00000215829,9606.ENSP00000215832,9606.ENSP00000215882,9606.ENSP00000216297,9606.ENSP00000216605,9606.ENSP00000216727,9606.ENSP00000217971,9606.ENSP00000218104,9606.ENSP00000219334,9606.ENSP00000225792,9606.ENSP00000226796,9606.ENSP00000231509,9606.ENSP00000233557,9606.ENSP00000235310,9606.ENSP00000236850,9606.ENSP00000238112,…	CDK13,SIRT1,TECR,SNRPD3,MAPK1,SLC25A1,SUPT16H,MTHFD1,PABPN1,PGRMC1,ABCD1,SMPD3,DDX5,GAR1,NR3C1,NRBP1,MAD2L2,APOA1,CPSF3,TARDBP,HIST1H4F,SOX9,HOXD9,TRIM28,THAP1,RPA1,CCNB1,CDK4,MED4,MSMO1,COX10,MARS,ATP5B,TELO2,SAMHD1,MAPK3,SMARCB1,UFD1L,POLR1A,DGUOK,CPOX,THRA,STAT3,CAD,AFF4,AK7,TRIP11,TAF4B,TP53,RPS27A,SNRPG,EAF2,NHP2,ABT1,PTS,SMARCA5,ACAA2,PDXK,WRN,NUDT21,MED1,RRM1,UBTF,UBB,OGG1,PPM1D,TERT,HNF4A…
GO:0009968	Negative regulation of signal transduction	213	1271	0.22	9.99e-10	9606.ENSP00000044462,9606.ENSP00000173229,9606.ENSP00000178640,9606.ENSP00000194530,9606.ENSP00000212015,9606.ENSP00000215754,9606.ENSP00000216117,9606.ENSP00000217740,9606.ENSP00000220772,9606.ENSP00000225525,9606.ENSP00000225577,9606.ENSP00000225698,9606.ENSP00000226004,9606.ENSP00000226225,9606.ENSP00000229416,9606.ENSP00000229812,9606.ENSP00000234313,9606.ENSP00000235310,9606.ENSP00000235329,…	PSMA4,NTN1,MAP2K5,STRADB,SIRT1,MIF,HMOX1,RNF125,SFRP1,TAX1BP3,RPS6KB1,C1QBP,DUSP3,TNFAIP1,GCLC,STK38,PLEK,MAD2L2,MFN2,RGS2,APOA1,DUSP1,GSTM2,SNAI1,SOX9,GLTSCR2,TRAP1,PYCARD,PIN1,TICAM1,HSPB1,LIF,APOE,PXDN,LGALS3,APC,MDM2,PSMB7,PSMA6,SMAD2,PSMB1,AXIN1,CSNK2A2,AJUBA,RPS6KA6,SAMHD1,UFD1L,ACVR1,NDUFS3,GPC1,PSMD3,FGF10,PDCD6,FBXW11,SRI,ERBB3,TP53,EIF4A3,RPS27A,SFRP2,EGFR,NONO,ATM,DUSP6,FBXW7,PDE3B,PPM…
GO:0018193	Peptidyl-amino acid modification	212	867	0.38	5.03e-25	9606.ENSP00000075503,9606.ENSP00000160382,9606.ENSP00000178640,9606.ENSP00000209873,9606.ENSP00000211287,9606.ENSP00000212015,9606.ENSP00000215832,9606.ENSP00000216639,9606.ENSP00000216911,9606.ENSP00000225577,9606.ENSP00000229179,9606.ENSP00000229239,9606.ENSP00000229812,9606.ENSP00000231498,9606.ENSP00000233057,9606.ENSP00000233838,9606.ENSP00000236040,9606.ENSP00000236850,9606.ENSP00000237530,…	STYK1,ACTL6B,MAP2K5,AAAS,MAPK13,SIRT1,MAPK1,VRK1,AURKA,RPS6KB1,NUP107,GAPDH,STK38,NUP155,EIF2AK2,GGCX,LEPRE1,APOA1,RPN2,FKBP15,FLT3,SPHK2,NUP85,PIN1,LIF,SIRT2,PIAS1,PARP2,MAST1,TRIM28,CCNB1,MDM2,NUP133,PKD1,CHD5,CFAP20,CSNK2A2,SETD1A,MAPK3,EP300,ACVR1,IFIH1,LTK,AKT3,CAD,PRDM5,ZAP70,MAP3K13,CDK2,ERBB3,SCYL1,DGKQ,PLK2,EGFR,ATM,CAMK4,FLT1,PLOD2,RANBP2,NUP205,NSMCE2,KIT,FGFR4,STT3B,PRKCI,TDGF1,SENP2,…
GO:0042327	Positive regulation of phosphorylation	212	1093	0.28	5.35e-15	9606.ENSP00000176763,9606.ENSP00000178640,9606.ENSP00000194530,9606.ENSP00000212015,9606.ENSP00000215754,9606.ENSP00000215832,9606.ENSP00000216160,9606.ENSP00000217182,9606.ENSP00000229583,9606.ENSP00000232375,9606.ENSP00000233057,9606.ENSP00000235310,9606.ENSP00000237837,9606.ENSP00000241453,9606.ENSP00000245479,9606.ENSP00000245960,9606.ENSP00000247470,9606.ENSP00000247970,9606.ENSP00000249075,…	STK10,MAP2K5,STRADB,SIRT1,MIF,MAPK1,TAB1,EEF1A2,ADTRP,PFKFB4,EIF2AK2,MAD2L2,FGF23,FLT3,SOX9,CDC25B,PYCARD,PIN1,LIF,DOCK7,APOE,CCNB1,ENPP2,ERP29,PKD1,TELO2,AXIN1,AJUBA,MAPK3,NOX4,ACVR1,LTK,STAT3,FGF10,MAP3K13,CENPE,NBN,ERBB3,FGF7,TP53,SOD1,RPS27A,DGKQ,SFRP2,EGFR,RPS3,ATM,DUSP6,FBXW7,FLT1,RANBP2,KIT,PIK3CB,ARAF,FGFR4,TDGF1,SENP2,LMTK2,STOX1,LRRK2,PLK1,NAB2,PRDX2,INSR,UBB,ADRB2,RPTOR,PRKACA,VEGFB,OX…
GO:0071495	Cellular response to endogenous stimulus	210	1181	0.24	1.34e-11	9606.ENSP00000211287,9606.ENSP00000212015,9606.ENSP00000215832,9606.ENSP00000216160,9606.ENSP00000216442,9606.ENSP00000216714,9606.ENSP00000219334,9606.ENSP00000220772,9606.ENSP00000223500,9606.ENSP00000225577,9606.ENSP00000225792,9606.ENSP00000225964,9606.ENSP00000226004,9606.ENSP00000229416,9606.ENSP00000229583,9606.ENSP00000231509,9606.ENSP00000237837,9606.ENSP00000239223,9606.ENSP00000241337,…	MAPK13,SIRT1,MAPK1,TAB1,ATP6V1D,APEX1,SMPD3,SFRP1,CHMP5,RPS6KB1,DDX5,COL1A1,DUSP3,GCLC,ADTRP,NR3C1,FGF23,DUSP1,GSTM2,FLT3,SOX9,SIX1,YWHAH,SIRT2,PIAS1,SMARCC1,APC,CDK4,MDM2,CIB2,CYBA,TRIP4,MARS,SMAD2,GAB1,MAPK3,NOX4,ACVR1,KIF1B,THRA,STAT3,FGF10,CAD,TNC,FGF7,PML,TP53,EIF4A3,AKAP8,SOD1,RPS27A,EGFR,PDE3B,HNRNPU,AIFM1,SST,KIT,SMAD6,FGFR4,PRKCI,TDGF1,MAP1B,FOLR2,LRRK2,MED1,INSR,CTNNA1,UBB,ADRB2,CEBPB,Y…
GO:0051336	Regulation of hydrolase activity	209	1284	0.2	1.31e-08	9606.ENSP00000158762,9606.ENSP00000178640,9606.ENSP00000212015,9606.ENSP00000216068,9606.ENSP00000216554,9606.ENSP00000218388,9606.ENSP00000220772,9606.ENSP00000225525,9606.ENSP00000225538,9606.ENSP00000225655,9606.ENSP00000227667,9606.ENSP00000229239,9606.ENSP00000233057,9606.ENSP00000233146,9606.ENSP00000234313,9606.ENSP00000234420,9606.ENSP00000235382,9606.ENSP00000236850,9606.ENSP00000236918,…	ACAP1,MAP2K5,SIRT1,DNAL4,EIF5,TIMP1,SFRP1,TAX1BP3,P2RX1,PFN1,APOC3,GAPDH,EIF2AK2,MSH2,PLEK,MSH6,RGS2,APOA1,TNNT2,FKBP15,NCAPH,KALRN,SPHK2,ARL2,PYCARD,PIN1,DOCK7,LGALS3,DNAJB1,RIN2,SBF2,OASL,PPP1R1A,MDM2,DOCK10,NUAK1,TBC1D1,PKMYT1,AJUBA,MAPK3,PPM1F,DNAJC10,YWHAE,FAM13A,STAT3,FGF10,PDCD6,MCM2,B3GAT3,GPR65,PML,TP53,SOD1,TBCK,SFRP2,EGFR,RPS3,DOCK1,FLT1,HNRNPU,RANBP2,PLA2R1,SERPINB3,AIFM1,PDE6D,KIT,CS…
GO:0009057	Macromolecule catabolic process	208	1058	0.28	3.13e-15	9606.ENSP00000003302,9606.ENSP00000044462,9606.ENSP00000171111,9606.ENSP00000212015,9606.ENSP00000216392,9606.ENSP00000216911,9606.ENSP00000216962,9606.ENSP00000217402,9606.ENSP00000217740,9606.ENSP00000217964,9606.ENSP00000220849,9606.ENSP00000221233,9606.ENSP00000225430,9606.ENSP00000225792,9606.ENSP00000226225,9606.ENSP00000227524,9606.ENSP00000229268,9606.ENSP00000245816,9606.ENSP00000249396,…	USP28,PSMA4,KEAP1,SIRT1,PYGL,AURKA,PYGB,CHMP4B,RNF125,TBL1X,EIF3E,EXOSC5,RPL19,DDX5,TNFAIP1,PRPF19,USP5,CLPP,SIRT2,CLN6,APOE,CCNB1,MDM2,PSMB7,RPL35,RNF144B,PSMA6,MIB1,PSMB1,UFD1L,AP2S1,USP13,GPC1,DNAJC10,PSMD3,FBXW11,CDK2,PML,EIF4A3,RPS27A,UPF3B,RPS3,ATM,NBAS,FBXW7,UCHL1,KPNB1,PSMB4,PSME3,UBXN1,AGL,STT3B,DTX3L,HMGB2,TRIM44,PLK1,DDB1,RPS9,UBB,FEN1,RPL13,UBE3C,USP48,RPL15,FBXO45,PABPC1,PHKB,AURKB,D…
GO:0051248	Negative regulation of protein metabolic process	208	1096	0.27	7.14e-14	9606.ENSP00000178640,9606.ENSP00000199389,9606.ENSP00000212015,9606.ENSP00000215754,9606.ENSP00000218388,9606.ENSP00000220592,9606.ENSP00000220772,9606.ENSP00000220849,9606.ENSP00000226004,9606.ENSP00000229239,9606.ENSP00000229416,9606.ENSP00000229812,9606.ENSP00000233057,9606.ENSP00000235310,9606.ENSP00000235382,9606.ENSP00000236040,9606.ENSP00000239223,9606.ENSP00000240185,9606.ENSP00000245222,…	MAP2K5,EIF2AK1,SIRT1,MIF,TIMP1,AGO2,SFRP1,EIF3E,DUSP3,GAPDH,GCLC,STK38,EIF2AK2,MAD2L2,RGS2,LEPRE1,DUSP1,TARDBP,SPHK2,GLTSCR2,PYCARD,PIN1,HSPB1,LIF,SIRT2,APOE,LGALS3,SMARCC1,PER2,SCO1,EIF2S1,CCNB1,APC,PPP1R1A,MDM2,IGF2BP3,CSNK2A2,RPS6KA6,XRCC1,SMARCB1,PPM1F,DNAJC10,YWHAE,STAT3,PML,TP53,EIF4A3,DGKQ,SFRP2,EGFR,RPS3,DUSP6,PTPRR,SERPINB3,UCHL1,OTUD6B,SMAD6,IGF2BP1,CSTB,GRIN2C,LEMD2,UBXN1,DTX3L,SENP2,N…
GO:0016071	mRNA metabolic process	207	678	0.48	3.46e-35	9606.ENSP00000181839,9606.ENSP00000215793,9606.ENSP00000215829,9606.ENSP00000216727,9606.ENSP00000218224,9606.ENSP00000220592,9606.ENSP00000220849,9606.ENSP00000221233,9606.ENSP00000221419,9606.ENSP00000223073,9606.ENSP00000225430,9606.ENSP00000225698,9606.ENSP00000225792,9606.ENSP00000226798,9606.ENSP00000227524,9606.ENSP00000228284,9606.ENSP00000229390,9606.ENSP00000235090,9606.ENSP00000238112,…	CDK13,SF3A1,SNRPD3,PABPN1,PQBP1,AGO2,EIF3E,EXOSC5,HNRNPL,RBM28,RPL19,C1QBP,DDX5,FRG1,PRPF19,SART3,SRSF9,WDR77,CPSF3,TARDBP,SRSF6,SNRNP27,THOC2,SNRPB2,RALY,DGCR14,FUS,LGALS3,SRSF1,RPL35,DBR1,ACIN1,STAT3,NSUN2,CCAR1,PRPF6,DHX38,TP53,EIF4A3,TXNL4A,PRCC,SF3B4,RPS27A,SNRPG,NONO,UPF3B,RPS3,ATM,KHDRBS2,NBAS,MBNL1,HNRNPU,SNIP1,TRA2A,NUDT21,MED1,RPS9,RPL13,RBFOX1,RPL15,PRKACA,TRMT10C,PABPC1,PRPF3,DIS3L2,S…
GO:0031329	Regulation of cellular catabolic process	206	875	0.36	1.37e-22	9606.ENSP00000044462,9606.ENSP00000171111,9606.ENSP00000212015,9606.ENSP00000216117,9606.ENSP00000216442,9606.ENSP00000216714,9606.ENSP00000216911,9606.ENSP00000217182,9606.ENSP00000217402,9606.ENSP00000218104,9606.ENSP00000218388,9606.ENSP00000220592,9606.ENSP00000221233,9606.ENSP00000227667,9606.ENSP00000229239,9606.ENSP00000229268,9606.ENSP00000229416,9606.ENSP00000232375,9606.ENSP00000235329,…	PSMA4,KEAP1,SIRT1,HMOX1,ATP6V1D,APEX1,AURKA,EEF1A2,CHMP4B,ABCD1,TIMP1,AGO2,EXOSC5,APOC3,GAPDH,USP5,GCLC,PFKFB4,MFN2,APOA1,TARDBP,GLTSCR2,DLGAP5,PYCARD,TICAM1,HSPB1,SIRT2,PIAS1,ZC3H14,APOE,EXOC4,FUS,SMARCC1,SCO1,MDM2,IGF2BP3,PSMB7,RNF144B,LRPPRC,PSMA6,DAPK2,RHEB,PSMB1,PKD1,AXIN1,CSNK2A2,MAPK3,EP300,PKP1,USP13,PSMD3,STAT3,NSUN2,VDAC1,PML,TP53,RPS27A,CISD2,PLK2,ATM,NBAS,FBXW7,HSPB8,HNRNPU,UCHL1,AIFM…
GO:0022603	Regulation of anatomical structure morphogenesis	204	1095	0.26	6.49e-13	9606.ENSP00000044462,9606.ENSP00000173229,9606.ENSP00000178640,9606.ENSP00000207549,9606.ENSP00000212015,9606.ENSP00000216117,9606.ENSP00000216181,9606.ENSP00000218224,9606.ENSP00000220592,9606.ENSP00000220772,9606.ENSP00000223023,9606.ENSP00000225655,9606.ENSP00000225698,9606.ENSP00000236850,9606.ENSP00000240874,9606.ENSP00000244020,9606.ENSP00000245479,9606.ENSP00000247182,9606.ENSP00000248553,…	PSMA4,NTN1,MAP2K5,UNC13D,SIRT1,HMOX1,MYH9,PQBP1,AGO2,SFRP1,WASL,PFN1,C1QBP,APOA1,KALRN,SRSF6,SOX9,SIX1,HSPB1,YWHAH,LIF,APOE,ACTN4,RIN2,PSMB7,ENPP2,RAB21,PSMA6,MEOX2,PSMB1,GAB1,AP2S1,ACVR1,AKT3,PSMD3,STAT3,FGF10,PDCD6,MAP3K13,FGF7,PML,SFRP2,PLK2,DOCK1,FBXW7,PDE3B,FLT1,KIT,PSMB4,HK2,DBN1,PSME3,ARPC2,MAP1B,STOX1,LRRK2,VPS35,MED1,MFF,GLUL,DPYSL2,TERT,VEGFB,HNF4A,PRKDC,DNMBP,STAT2,DVL3,AGGF1,RHOJ,PLXN…
GO:0032269	Negative regulation of cellular protein metabolic process	202	1043	0.28	3.28e-14	9606.ENSP00000178640,9606.ENSP00000199389,9606.ENSP00000212015,9606.ENSP00000215754,9606.ENSP00000218388,9606.ENSP00000220592,9606.ENSP00000220772,9606.ENSP00000220849,9606.ENSP00000226004,9606.ENSP00000229239,9606.ENSP00000229416,9606.ENSP00000229812,9606.ENSP00000233057,9606.ENSP00000235310,9606.ENSP00000235382,9606.ENSP00000236040,9606.ENSP00000239223,9606.ENSP00000240185,9606.ENSP00000245222,…	MAP2K5,EIF2AK1,SIRT1,MIF,TIMP1,AGO2,SFRP1,EIF3E,DUSP3,GAPDH,GCLC,STK38,EIF2AK2,MAD2L2,RGS2,LEPRE1,DUSP1,TARDBP,SPHK2,GLTSCR2,PYCARD,PIN1,HSPB1,LIF,SIRT2,APOE,LGALS3,SMARCC1,PER2,SCO1,EIF2S1,CCNB1,APC,PPP1R1A,MDM2,IGF2BP3,CSNK2A2,RPS6KA6,XRCC1,SMARCB1,PPM1F,DNAJC10,YWHAE,STAT3,PML,TP53,EIF4A3,DGKQ,SFRP2,RPS3,DUSP6,PTPRR,SERPINB3,UCHL1,OTUD6B,SMAD6,IGF2BP1,CSTB,LEMD2,UBXN1,DTX3L,SENP2,NPM1,LMTK2,PR…
GO:0008219	Cell death	200	1091	0.25	4.40e-12	9606.ENSP00000003302,9606.ENSP00000070846,9606.ENSP00000173229,9606.ENSP00000212015,9606.ENSP00000215832,9606.ENSP00000216117,9606.ENSP00000216392,9606.ENSP00000225538,9606.ENSP00000225577,9606.ENSP00000225698,9606.ENSP00000225792,9606.ENSP00000226225,9606.ENSP00000229239,9606.ENSP00000231509,9606.ENSP00000233146,9606.ENSP00000234420,9606.ENSP00000235329,9606.ENSP00000247182,9606.ENSP00000247470,…	USP28,PKP2,NTN1,SIRT1,MAPK1,HMOX1,PYGL,P2RX1,RPS6KB1,C1QBP,DDX5,TNFAIP1,GAPDH,NR3C1,MSH2,MSH6,MFN2,SIX1,PYCARD,TICAM1,PARP2,KRT5,DSG1,DSC1,RNF144B,DAPK2,AXIN1,CSNK2A2,ACIN1,MAPK3,PPM1F,EP300,KIF1B,PKP1,DNAJC10,FOSL2,PDCD6,MCM2,VDAC1,NBN,CCAR1,PHLDA1,ERBB3,GPR65,PML,TP53,EAF2,SFRP2,SIGMAR1,RPS3,ATM,PIGT,DOCK1,ACAA2,AIFM1,SST,KIT,KPNB1,ELMO2,HK2,PSME3,HMGB2,RAD21,FASTK,PRDX3,LRRK2,VPS35,MFF,BUB1,PP…
GO:0051241	Negative regulation of multicellular organismal process	198	1231	0.2	8.52e-08	9606.ENSP00000173229,9606.ENSP00000178640,9606.ENSP00000216117,9606.ENSP00000217740,9606.ENSP00000218104,9606.ENSP00000218388,9606.ENSP00000220772,9606.ENSP00000225698,9606.ENSP00000227667,9606.ENSP00000229583,9606.ENSP00000235090,9606.ENSP00000235310,9606.ENSP00000235382,9606.ENSP00000236850,9606.ENSP00000237837,9606.ENSP00000244020,9606.ENSP00000244050,9606.ENSP00000244537,9606.ENSP00000245479,…	NTN1,MAP2K5,HMOX1,RNF125,ABCD1,TIMP1,SFRP1,C1QBP,APOC3,ADTRP,WDR77,MAD2L2,RGS2,APOA1,FGF23,SRSF6,SNAI1,HIST1H4F,SOX9,THOC2,WNK4,PYCARD,PIN1,YWHAH,SIRT2,FOXA1,DOCK7,APOE,MDM2,MIB1,CYBA,MEOX2,RHEB,YY1,RPS6KA6,UFD1L,SPTBN4,IFIH1,DGUOK,STAT3,SRI,PML,TP53,EIF4A3,AKAP8,SOD1,EAF2,SFRP2,PLK2,EGFR,FBXW7,PDE3B,PPM1B,PTPRR,SMAD6,HPGDS,ANXA5,HSPA9,LRRK2,MED1,PRDX2,SDHAF2,CTNNA1,ADRB2,HOMER2,VASN,TERT,PRKACA,…
GO:0018130	Heterocycle biosynthetic process	197	1061	0.26	2.46e-12	9606.ENSP00000181839,9606.ENSP00000212015,9606.ENSP00000215567,9606.ENSP00000215829,9606.ENSP00000215832,9606.ENSP00000215882,9606.ENSP00000216297,9606.ENSP00000216605,9606.ENSP00000216727,9606.ENSP00000217971,9606.ENSP00000218104,9606.ENSP00000219334,9606.ENSP00000225792,9606.ENSP00000226796,9606.ENSP00000231509,9606.ENSP00000233557,9606.ENSP00000235310,9606.ENSP00000238112,9606.ENSP00000240185,…	CDK13,SIRT1,TECR,SNRPD3,MAPK1,SLC25A1,SUPT16H,MTHFD1,PABPN1,PGRMC1,ABCD1,SMPD3,DDX5,GAR1,NR3C1,NRBP1,MAD2L2,CPSF3,TARDBP,HIST1H4F,SOX9,HOXD9,TRIM28,THAP1,RPA1,CCNB1,CDK4,MED4,COX10,MARS,ATP5B,TELO2,SAMHD1,MAPK3,SMARCB1,UFD1L,POLR1A,DGUOK,CPOX,THRA,STAT3,CAD,AFF4,AK7,TRIP11,TAF4B,TP53,RPS27A,SNRPG,EAF2,NHP2,ABT1,PTS,SMARCA5,PDXK,WRN,NUDT21,MED1,RRM1,UBTF,UBB,OGG1,PPM1D,TERT,HNF4A,PANK2,TYMS,CYC1,P…
GO:0034622	Cellular protein-containing complex assembly	196	816	0.37	2.61e-22	9606.ENSP00000215730,9606.ENSP00000215793,9606.ENSP00000215829,9606.ENSP00000216122,9606.ENSP00000216554,9606.ENSP00000217402,9606.ENSP00000220592,9606.ENSP00000220849,9606.ENSP00000223023,9606.ENSP00000227524,9606.ENSP00000228284,9606.ENSP00000229179,9606.ENSP00000229390,9606.ENSP00000233627,9606.ENSP00000235090,9606.ENSP00000244020,9606.ENSP00000244537,9606.ENSP00000245479,9606.ENSP00000245539,…	SNAP29,SF3A1,SNRPD3,MCM5,EIF5,CHMP4B,AGO2,EIF3E,WASL,PRPF19,SART3,NUP107,SRSF9,NDUFS7,WDR77,SRSF6,HIST1H4F,SOX9,MRPS7,ARL2,GLTSCR2,TUBGCP6,PIAS1,EIF2S3,PPAN,EIF3G,GRWD1,RPA1,ERAL1,SCO1,SRSF1,TUBGCP4,COX17,CYBA,COX10,TUBGCP3,MCM4,SMAD2,AXIN1,SMARCB1,AP2S1,ASF1B,NDUFS3,MCM6,MCM2,CENPE,ANLN,PRPF6,NDUFA9,NDUFB10,TXNL4A,RPS27A,SNRPG,DGKQ,ABT1,CENPU,CENPH,SMARCA5,XPC,OTUD6B,NUP205,AIFM1,ARPC2,HMGB2,NPM…
GO:0030030	Cell projection organization	196	1170	0.22	6.41e-09	9606.ENSP00000160382,9606.ENSP00000173229,9606.ENSP00000199447,9606.ENSP00000215730,9606.ENSP00000215832,9606.ENSP00000216181,9606.ENSP00000216442,9606.ENSP00000216911,9606.ENSP00000218104,9606.ENSP00000218224,9606.ENSP00000223023,9606.ENSP00000233668,9606.ENSP00000234313,9606.ENSP00000236850,9606.ENSP00000236925,9606.ENSP00000245544,9606.ENSP00000245932,9606.ENSP00000248437,9606.ENSP00000251157,…	ACTL6B,NTN1,NME8,SNAP29,MAPK1,MYH9,ATP6V1D,AURKA,ABCD1,PQBP1,WASL,DOK1,PLEK,APOA1,CAMSAP2,NUP85,VASP,TUBA4A,DOCK7,PVRL2,APOE,MNX1,DOCK10,SPG11,DNAH9,CFAP20,AJUBA,MARK4,GAB1,MAPK3,SPTBN4,WDR11,GPC1,EFHD1,YWHAE,SEPT11,TNC,AK7,TRIP11,SOD1,PLK4,EGFR,LRP12,UCHL1,KIT,PIK3CB,DBN1,MAP1B,RAPGEF6,HEATR2,INPPL1,LRRK2,PLK1,INSR,CTNNA1,UBB,TUB,YWHAG,DPYSL2,PRKACA,FBXO45,USP9X,RHOJ,ARHGEF4,PLXND1,TUBB3,SH2B1,P…
GO:0000278	Mitotic cell cycle	195	695	0.44	4.28e-29	9606.ENSP00000209873,9606.ENSP00000216122,9606.ENSP00000216639,9606.ENSP00000216911,9606.ENSP00000217402,9606.ENSP00000219097,9606.ENSP00000219334,9606.ENSP00000223500,9606.ENSP00000225577,9606.ENSP00000233146,9606.ENSP00000235310,9606.ENSP00000240361,9606.ENSP00000240423,9606.ENSP00000245960,9606.ENSP00000246802,9606.ENSP00000246868,9606.ENSP00000247191,9606.ENSP00000248437,9606.ENSP00000248846,…	AAAS,MCM5,VRK1,AURKA,CHMP4B,ORC6,SMPD3,CHMP5,RPS6KB1,MSH2,MAD2L2,TEX14,NCAPH,CDC25B,GLTSCR2,SBDS,DLGAP5,TUBA4A,TUBGCP6,PIAS1,KNSTRN,NCAPG,RPA1,CCNB1,APC,CDK4,MDM2,KIF23,TUBGCP4,KIF11,TOPBP1,TUBGCP3,MCM4,RBL2,PKMYT1,AJUBA,KIF18A,EP300,BRD4,ACVR1,MCM6,YWHAE,FGF10,PRDM5,MCM2,FBXW11,CENPE,NBN,ANLN,PHLDA1,CDK2,PML,TP53,AKAP8,PLK4,PRCC,PLK2,ATM,CENPH,XPC,SMC2,FANCD2,KPNB1,PLK1,RRM1,TUBA1C,BUB1,PDS5A,YW…
GO:0012501	Programmed cell death	195	1054	0.26	4.39e-12	9606.ENSP00000003302,9606.ENSP00000070846,9606.ENSP00000173229,9606.ENSP00000212015,9606.ENSP00000215832,9606.ENSP00000216117,9606.ENSP00000216392,9606.ENSP00000225538,9606.ENSP00000225577,9606.ENSP00000225698,9606.ENSP00000225792,9606.ENSP00000226225,9606.ENSP00000229239,9606.ENSP00000231509,9606.ENSP00000233146,9606.ENSP00000234420,9606.ENSP00000235329,9606.ENSP00000247182,9606.ENSP00000247470,…	USP28,PKP2,NTN1,SIRT1,MAPK1,HMOX1,PYGL,P2RX1,RPS6KB1,C1QBP,DDX5,TNFAIP1,GAPDH,NR3C1,MSH2,MSH6,MFN2,SIX1,PYCARD,TICAM1,PARP2,KRT5,DSG1,DSC1,RNF144B,DAPK2,AXIN1,CSNK2A2,ACIN1,MAPK3,PPM1F,EP300,KIF1B,PKP1,DNAJC10,PDCD6,MCM2,VDAC1,NBN,CCAR1,PHLDA1,ERBB3,GPR65,PML,TP53,EAF2,SFRP2,RPS3,ATM,PIGT,DOCK1,ACAA2,AIFM1,SST,KIT,KPNB1,ELMO2,HK2,PSME3,HMGB2,RAD21,FASTK,PRDX3,VPS35,MFF,BUB1,PPID,CEBPB,ARL6IP1,MLK…
GO:0044265	Cellular macromolecule catabolic process	194	917	0.32	6.40e-17	9606.ENSP00000003302,9606.ENSP00000044462,9606.ENSP00000171111,9606.ENSP00000212015,9606.ENSP00000216911,9606.ENSP00000217402,9606.ENSP00000217740,9606.ENSP00000217964,9606.ENSP00000220849,9606.ENSP00000221233,9606.ENSP00000225430,9606.ENSP00000225792,9606.ENSP00000226225,9606.ENSP00000227524,9606.ENSP00000229268,9606.ENSP00000245816,9606.ENSP00000249396,9606.ENSP00000249806,9606.ENSP00000256442,…	USP28,PSMA4,KEAP1,SIRT1,AURKA,CHMP4B,RNF125,TBL1X,EIF3E,EXOSC5,RPL19,DDX5,TNFAIP1,PRPF19,USP5,CLPP,SIRT2,CLN6,CCNB1,MDM2,PSMB7,RPL35,RNF144B,PSMA6,MIB1,PSMB1,UFD1L,AP2S1,USP13,GPC1,DNAJC10,PSMD3,FBXW11,CDK2,PML,EIF4A3,RPS27A,UPF3B,RPS3,ATM,NBAS,FBXW7,UCHL1,KPNB1,PSMB4,PSME3,UBXN1,STT3B,DTX3L,HMGB2,TRIM44,PLK1,DDB1,RPS9,UBB,FEN1,RPL13,UBE3C,USP48,RPL15,FBXO45,PABPC1,AURKB,DIS3L2,USP9X,MAGOHB,EDC3,…
GO:0043549	Regulation of kinase activity	194	918	0.32	7.03e-17	9606.ENSP00000176763,9606.ENSP00000178640,9606.ENSP00000194530,9606.ENSP00000212015,9606.ENSP00000215754,9606.ENSP00000215832,9606.ENSP00000216160,9606.ENSP00000217182,9606.ENSP00000220772,9606.ENSP00000226004,9606.ENSP00000229812,9606.ENSP00000233057,9606.ENSP00000235382,9606.ENSP00000239223,9606.ENSP00000241453,9606.ENSP00000245960,9606.ENSP00000247470,9606.ENSP00000248553,9606.ENSP00000252486,…	STK10,MAP2K5,STRADB,SIRT1,MIF,MAPK1,TAB1,EEF1A2,SFRP1,DUSP3,STK38,EIF2AK2,RGS2,DUSP1,FLT3,CDC25B,PYCARD,HSPB1,APOE,CCNB1,APC,CDK4,ERP29,RBL2,PKMYT1,PKD1,TELO2,AXIN1,AJUBA,MAPK3,PPM1F,NOX4,LTK,FGF10,MAP3K13,CENPE,NBN,ERBB3,SOD1,RPS27A,DGKQ,SFRP2,EGFR,RPS3,DUSP6,FBXW7,FLT1,HNRNPU,RANBP2,SERPINB3,UCHL1,KIT,PIK3CB,FGFR4,TDGF1,NPM1,LMTK2,PRDX3,STOX1,LRRK2,PLK1,NAB2,PRDX2,INSR,UBB,ADRB2,YWHAG,RPTOR,PRK…
GO:0001934	Positive regulation of protein phosphorylation	194	1019	0.27	5.12e-13	9606.ENSP00000176763,9606.ENSP00000178640,9606.ENSP00000194530,9606.ENSP00000212015,9606.ENSP00000215754,9606.ENSP00000215832,9606.ENSP00000216160,9606.ENSP00000229583,9606.ENSP00000233057,9606.ENSP00000235310,9606.ENSP00000237837,9606.ENSP00000241453,9606.ENSP00000245479,9606.ENSP00000245960,9606.ENSP00000247470,9606.ENSP00000247970,9606.ENSP00000249075,9606.ENSP00000251157,9606.ENSP00000252486,…	STK10,MAP2K5,STRADB,SIRT1,MIF,MAPK1,TAB1,ADTRP,EIF2AK2,MAD2L2,FGF23,FLT3,SOX9,CDC25B,PYCARD,PIN1,LIF,DOCK7,APOE,CCNB1,ENPP2,ERP29,PKD1,TELO2,AXIN1,AJUBA,MAPK3,NOX4,ACVR1,STAT3,FGF10,MAP3K13,CENPE,NBN,ERBB3,FGF7,TP53,SOD1,RPS27A,DGKQ,SFRP2,EGFR,RPS3,ATM,DUSP6,FBXW7,FLT1,KIT,PIK3CB,ARAF,FGFR4,TDGF1,SENP2,STOX1,LRRK2,PLK1,NAB2,PRDX2,INSR,UBB,ADRB2,RPTOR,PRKACA,VEGFB,OXSR1,HAVCR2,PLA2G1B,CAMKK2,ALOX1…
GO:0019438	Aromatic compound biosynthetic process	194	1070	0.25	2.46e-11	9606.ENSP00000181839,9606.ENSP00000212015,9606.ENSP00000215567,9606.ENSP00000215829,9606.ENSP00000215832,9606.ENSP00000215882,9606.ENSP00000216297,9606.ENSP00000216605,9606.ENSP00000216727,9606.ENSP00000217971,9606.ENSP00000218104,9606.ENSP00000219334,9606.ENSP00000225792,9606.ENSP00000226796,9606.ENSP00000231509,9606.ENSP00000233557,9606.ENSP00000235310,9606.ENSP00000238112,9606.ENSP00000240185,…	CDK13,SIRT1,TECR,SNRPD3,MAPK1,SLC25A1,SUPT16H,MTHFD1,PABPN1,PGRMC1,ABCD1,SMPD3,DDX5,GAR1,NR3C1,NRBP1,MAD2L2,CPSF3,TARDBP,HIST1H4F,SOX9,HOXD9,TRIM28,THAP1,RPA1,CCNB1,CDK4,MED4,COX10,MARS,ATP5B,TELO2,SAMHD1,MAPK3,SMARCB1,UFD1L,POLR1A,DGUOK,CPOX,THRA,STAT3,CAD,AFF4,AK7,TRIP11,TAF4B,TP53,RPS27A,SNRPG,EAF2,NHP2,ABT1,PTS,SMARCA5,PDXK,WRN,NUDT21,MED1,RRM1,UBTF,UBB,OGG1,PPM1D,TERT,HNF4A,PANK2,TYMS,CYC1,P…
GO:0060548	Negative regulation of cell death	193	999	0.28	1.82e-13	9606.ENSP00000178640,9606.ENSP00000194530,9606.ENSP00000212015,9606.ENSP00000215754,9606.ENSP00000216117,9606.ENSP00000216911,9606.ENSP00000217402,9606.ENSP00000218388,9606.ENSP00000220772,9606.ENSP00000225577,9606.ENSP00000229416,9606.ENSP00000233057,9606.ENSP00000233146,9606.ENSP00000239223,9606.ENSP00000244020,9606.ENSP00000244050,9606.ENSP00000245479,9606.ENSP00000246957,9606.ENSP00000247182,…	MAP2K5,STRADB,SIRT1,MIF,HMOX1,AURKA,CHMP4B,TIMP1,SFRP1,RPS6KB1,GCLC,EIF2AK2,MSH2,DUSP1,SRSF6,SNAI1,SOX9,TRAP1,SIX1,PIN1,HSPB1,PIAS1,PARP2,APOE,LGALS3,MDM2,RNF144B,AARS,CSNK2A2,ACVR1,NDUFS3,LTK,YWHAE,STAT3,FGF10,ERBB3,TP53,SOD1,RPS27A,SFRP2,PLK2,EGFR,NONO,SLC7A11,ACAA2,KIT,SMAD6,ARAF,ACTC1,PIP,PSME3,EN1,PRKCI,ALB,TDGF1,HMGB2,ANXA5,NPM1,HSPA9,EN2,PRDX3,LRRK2,VPS35,PLK1,MED1,PRDX2,DDB1,PA2G4,CTNNA1,…
GO:1901698	Response to nitrogen compound	193	1070	0.25	4.20e-11	9606.ENSP00000211287,9606.ENSP00000212015,9606.ENSP00000215832,9606.ENSP00000216442,9606.ENSP00000216714,9606.ENSP00000218224,9606.ENSP00000218388,9606.ENSP00000219334,9606.ENSP00000220772,9606.ENSP00000221419,9606.ENSP00000223500,9606.ENSP00000225538,9606.ENSP00000225577,9606.ENSP00000225964,9606.ENSP00000229390,9606.ENSP00000229416,9606.ENSP00000229583,9606.ENSP00000235382,9606.ENSP00000239223,…	MAPK13,SIRT1,MAPK1,ATP6V1D,APEX1,PQBP1,TIMP1,SMPD3,SFRP1,HNRNPL,CHMP5,P2RX1,RPS6KB1,COL1A1,SRSF9,GCLC,ADTRP,RGS2,DUSP1,GSTM2,FLT3,SRSF6,GOT2,SOX9,SIX1,TICAM1,SIRT2,SMARCC1,GSTM3,APC,CDK4,MDM2,CIB2,CYBA,MARS,GAB1,MAPK3,UFD1L,NOX4,IFIH1,USP13,DNAJC10,STAT3,CAD,GAL,EIF2B2,CDK2,TP53,SOD1,DGKQ,EGFR,PDE3B,RANBP2,AIFM1,SST,STT3B,PRKCI,MAP1B,NPM1,FOLR2,INPPL1,LRRK2,INSR,CTNNA1,ADRB2,CEBPB,HOMER2,YWHAG,OG…
GO:0001775	Cell activation	192	1075	0.24	1.00e-10	9606.ENSP00000005587,9606.ENSP00000176763,9606.ENSP00000181839,9606.ENSP00000207549,9606.ENSP00000215730,9606.ENSP00000215754,9606.ENSP00000215832,9606.ENSP00000216181,9606.ENSP00000216392,9606.ENSP00000216442,9606.ENSP00000216962,9606.ENSP00000217971,9606.ENSP00000218388,9606.ENSP00000222968,9606.ENSP00000225538,9606.ENSP00000225964,9606.ENSP00000233146,9606.ENSP00000234313,9606.ENSP00000234420,…	SKAP2,STK10,CDK13,UNC13D,SNAP29,MIF,MAPK1,MYH9,PYGL,ATP6V1D,PYGB,PGRMC1,TIMP1,PDAP1,P2RX1,COL1A1,MSH2,PLEK,MSH6,FLT3,PYCARD,TICAM1,HSPB1,LGALS3,DSG1,DSC1,DOCK10,PSMB7,DNAJC13,LYZ,CYBA,PSMB1,CRISPLD2,ERP44,PRDX1,MAPK3,EP300,PKP1,PSMD3,STAT3,ZAP70,NBN,TP53,PFKL,RABL3,DGKQ,EGFR,ATM,MYL9,SLC7A11,CAMK4,SERPINB3,KIT,PIK3CB,KPNB1,PDXK,CSTB,AGL,FABP5,CCT2,PRDX2,BATF2,PA2G4,CEBPB,EEF2,KRT2,ELF4,HAVCR2,KMT…
GO:0034097	Response to cytokine	191	1101	0.23	9.47e-10	9606.ENSP00000044462,9606.ENSP00000171111,9606.ENSP00000211287,9606.ENSP00000212015,9606.ENSP00000215754,9606.ENSP00000215832,9606.ENSP00000216117,9606.ENSP00000216160,9606.ENSP00000218388,9606.ENSP00000219334,9606.ENSP00000220772,9606.ENSP00000225964,9606.ENSP00000229239,9606.ENSP00000229416,9606.ENSP00000233057,9606.ENSP00000233668,9606.ENSP00000237837,9606.ENSP00000239223,9606.ENSP00000240361,…	PSMA4,KEAP1,MAPK13,SIRT1,MIF,MAPK1,HMOX1,TAB1,TIMP1,SMPD3,SFRP1,COL1A1,GAPDH,GCLC,EIF2AK2,DOK1,FGF23,DUSP1,TEX14,FLT3,SOX9,PYCARD,LIF,TXNDC17,ACTN4,OASL,CDK4,PSMB7,LMNB1,PSMA6,CYBA,ATP5B,PSMB1,YY1,SAMHD1,MAPK3,CAPZA1,PSMD3,STAT3,PRDM5,MCM2,FBXW11,PML,TP53,SOD1,RPS27A,OSMR,RPS3,SMARCA5,HNRNPU,KIT,PIK3CB,PSMB4,HK2,PSME3,PRKCI,TDGF1,HSPA9,INPPL1,PDIA3,MAT2A,UBB,CEBPB,JAGN1,PRKACA,OXSR1,TYMS,STAT2,TC…
GO:0120036	Plasma membrane bounded cell projection organization	191	1122	0.22	3.61e-09	9606.ENSP00000160382,9606.ENSP00000173229,9606.ENSP00000199447,9606.ENSP00000215730,9606.ENSP00000215832,9606.ENSP00000216181,9606.ENSP00000216442,9606.ENSP00000216911,9606.ENSP00000218104,9606.ENSP00000218224,9606.ENSP00000223023,9606.ENSP00000233668,9606.ENSP00000234313,9606.ENSP00000236850,9606.ENSP00000236925,9606.ENSP00000245544,9606.ENSP00000245932,9606.ENSP00000248437,9606.ENSP00000251157,…	ACTL6B,NTN1,NME8,SNAP29,MAPK1,MYH9,ATP6V1D,AURKA,ABCD1,PQBP1,WASL,DOK1,PLEK,APOA1,CAMSAP2,NUP85,VASP,TUBA4A,DOCK7,PVRL2,APOE,MNX1,DOCK10,SPG11,CFAP20,AJUBA,MARK4,GAB1,MAPK3,SPTBN4,WDR11,GPC1,EFHD1,YWHAE,SEPT11,TNC,TRIP11,SOD1,PLK4,EGFR,LRP12,UCHL1,KIT,PIK3CB,DBN1,MAP1B,RAPGEF6,HEATR2,INPPL1,LRRK2,PLK1,INSR,CTNNA1,UBB,TUB,YWHAG,DPYSL2,PRKACA,FBXO45,USP9X,ARHGEF4,PLXND1,TUBB3,SH2B1,POC1B,CSNK1D,ULK…
GO:0010564	Regulation of cell cycle process	190	760	0.39	2.93e-23	9606.ENSP00000044462,9606.ENSP00000181839,9606.ENSP00000209875,9606.ENSP00000215754,9606.ENSP00000216714,9606.ENSP00000216911,9606.ENSP00000217402,9606.ENSP00000219334,9606.ENSP00000219905,9606.ENSP00000220772,9606.ENSP00000223500,9606.ENSP00000235310,9606.ENSP00000239223,9606.ENSP00000240361,9606.ENSP00000245479,9606.ENSP00000245960,9606.ENSP00000246802,9606.ENSP00000247191,9606.ENSP00000247970,…	PSMA4,CDK13,CBX5,MIF,APEX1,AURKA,CHMP4B,SMPD3,MGA,SFRP1,CHMP5,MAD2L2,DUSP1,TEX14,SOX9,CDC25B,GLTSCR2,DLGAP5,PIN1,TUBA4A,LIF,SIRT2,KNSTRN,CCNB1,APC,CDK4,MDM2,PSMB7,KIF23,KIF11,TOPBP1,PSMA6,RBL2,PSMB1,CSPP1,PKMYT1,PKD1,CSNK2A2,MARK4,EP300,BRD4,CTCF,YWHAE,PSMD3,FGF10,CENPE,NBN,ANLN,CDK2,PML,TP53,PLK4,PLK2,EGFR,ATM,FBXW7,HNRNPU,XPC,NSMCE2,PSMB4,PSME3,SENP2,NPM1,RAD21,STOX1,PLK1,MED1,DDB1,BUB1,INSR,FE…
GO:0044087	Regulation of cellular component biogenesis	189	971	0.28	1.94e-13	9606.ENSP00000173229,9606.ENSP00000217402,9606.ENSP00000219334,9606.ENSP00000220509,9606.ENSP00000220772,9606.ENSP00000223023,9606.ENSP00000223500,9606.ENSP00000225655,9606.ENSP00000226004,9606.ENSP00000233057,9606.ENSP00000234313,9606.ENSP00000236850,9606.ENSP00000236925,9606.ENSP00000244050,9606.ENSP00000245222,9606.ENSP00000245479,9606.ENSP00000245932,9606.ENSP00000246747,9606.ENSP00000246802,…	NTN1,CHMP4B,SMPD3,VPS18,SFRP1,WASL,CHMP5,PFN1,DUSP3,EIF2AK2,PLEK,APOA1,CAMSAP2,SNAI1,SPHK2,SOX9,VASP,ARL2,GLTSCR2,SIX1,PYCARD,TICAM1,SIRT2,APOE,TRIM28,LGALS3,DNAJB1,RPA1,APC,TMOD1,AJUBA,MARK4,CAPZA1,PPM1F,EP300,NOX4,SPTBN4,THRA,ADD1,ANLN,GPR65,TP53,PLK4,PLK2,RPS3,ATM,HNRNPU,KIT,SMAD6,DBN1,ARPC2,MAP1B,NPM1,LRRK2,VPS35,PLK1,DDB1,HCFC1,PRKACA,PPM1E,SSH1,LIMCH1,KIAA0196,SPAG5,HSPA5,ULK1,SIRT7,EPHB3,S…
GO:1902533	Positive regulation of intracellular signal transduction	188	1041	0.25	7.52e-11	9606.ENSP00000178640,9606.ENSP00000212015,9606.ENSP00000215754,9606.ENSP00000215832,9606.ENSP00000216117,9606.ENSP00000216160,9606.ENSP00000225698,9606.ENSP00000225792,9606.ENSP00000233057,9606.ENSP00000236850,9606.ENSP00000237837,9606.ENSP00000241337,9606.ENSP00000241453,9606.ENSP00000245222,9606.ENSP00000245479,9606.ENSP00000247470,9606.ENSP00000248244,9606.ENSP00000249075,9606.ENSP00000252486,…	MAP2K5,SIRT1,MIF,MAPK1,HMOX1,TAB1,C1QBP,DDX5,EIF2AK2,APOA1,FGF23,GSTM2,FLT3,SPHK2,SOX9,PYCARD,TICAM1,LIF,APOE,ACTN4,ERP29,RHEB,TELO2,AXIN1,CHD5,AJUBA,GAB1,MAPK3,EP300,NOX4,BRD4,FGF10,ZAP70,MAP3K13,ERBB3,GPR65,FGF7,TP53,SOD1,RPS27A,PLK2,EGFR,RPS3,ATM,DUSP6,FBXW7,FLT1,PLA2R1,KIT,PIK3CB,FGFR4,TDGF1,STOX1,LRRK2,TRIM44,MAPRE2,PRDX2,INSR,UBB,ADRB2,RPTOR,VEGFB,FGF5,HAVCR2,PLA2G1B,CC2D1A,ALOX12B,DVL3,PRK…
GO:0034654	Nucleobase-containing compound biosynthetic process	186	995	0.26	7.52e-12	9606.ENSP00000181839,9606.ENSP00000212015,9606.ENSP00000215567,9606.ENSP00000215829,9606.ENSP00000215832,9606.ENSP00000215882,9606.ENSP00000216297,9606.ENSP00000216605,9606.ENSP00000216727,9606.ENSP00000218104,9606.ENSP00000219334,9606.ENSP00000225792,9606.ENSP00000226796,9606.ENSP00000231509,9606.ENSP00000233557,9606.ENSP00000235310,9606.ENSP00000238112,9606.ENSP00000240185,9606.ENSP00000244537,…	CDK13,SIRT1,TECR,SNRPD3,MAPK1,SLC25A1,SUPT16H,MTHFD1,PABPN1,ABCD1,SMPD3,DDX5,GAR1,NR3C1,NRBP1,MAD2L2,CPSF3,TARDBP,HIST1H4F,SOX9,HOXD9,TRIM28,THAP1,RPA1,CCNB1,CDK4,MED4,MARS,ATP5B,TELO2,SAMHD1,MAPK3,SMARCB1,UFD1L,POLR1A,DGUOK,THRA,STAT3,CAD,AFF4,AK7,TRIP11,TAF4B,TP53,RPS27A,SNRPG,EAF2,NHP2,ABT1,SMARCA5,WRN,NUDT21,MED1,RRM1,UBTF,UBB,OGG1,PPM1D,TERT,HNF4A,PANK2,TYMS,CYC1,POLE,PNKP,WRAP53,KARS,MED16,…
GO:1901701	Cellular response to oxygen-containing compound	185	1055	0.24	9.20e-10	9606.ENSP00000199447,9606.ENSP00000211287,9606.ENSP00000212015,9606.ENSP00000215832,9606.ENSP00000216442,9606.ENSP00000216714,9606.ENSP00000216727,9606.ENSP00000219334,9606.ENSP00000220772,9606.ENSP00000223500,9606.ENSP00000225577,9606.ENSP00000225964,9606.ENSP00000229416,9606.ENSP00000231509,9606.ENSP00000237837,9606.ENSP00000245222,9606.ENSP00000245479,9606.ENSP00000247182,9606.ENSP00000247470,…	NME8,MAPK13,SIRT1,MAPK1,ATP6V1D,APEX1,PABPN1,SMPD3,SFRP1,CHMP5,RPS6KB1,COL1A1,GCLC,NR3C1,FGF23,SPHK2,SOX9,SIX1,PYCARD,TICAM1,SIRT2,SMARCC1,CCNB1,APC,CDK4,MDM2,CIB2,CYBA,MARS,PRDX1,GAB1,MAPK3,KIF18A,DDX18,NOX4,LTK,CRYGD,STAT3,TNC,CDK2,TP53,AKAP8,SOD1,EGFR,SIGMAR1,RPS3,ATM,PDE3B,AIFM1,PRKCI,HMGB2,MAP1B,FOLR2,PRDX3,LRRK2,PRDX2,INSR,CTNNA1,ADRB2,CEBPB,YWHAG,RPTOR,PRKACA,HAVCR2,ADRBK1,PLA2G1B,CAMKK2,P…
GO:0040011	Locomotion	184	1251	0.16	4.61e-05	9606.ENSP00000173229,9606.ENSP00000199447,9606.ENSP00000200181,9606.ENSP00000215754,9606.ENSP00000215832,9606.ENSP00000216181,9606.ENSP00000225964,9606.ENSP00000226225,9606.ENSP00000229583,9606.ENSP00000233668,9606.ENSP00000236850,9606.ENSP00000244050,9606.ENSP00000245544,9606.ENSP00000245932,9606.ENSP00000246069,9606.ENSP00000246868,9606.ENSP00000247182,9606.ENSP00000249806,9606.ENSP00000253188,…	NTN1,NME8,ITGB4,MIF,MAPK1,MYH9,COL1A1,TNFAIP1,ADTRP,DOK1,APOA1,SNAI1,NUP85,VASP,DSTN,SBDS,SIX1,CLN6,SLC7A10,LGALS3,APC,ENPP2,ATP5B,AJUBA,GAB1,MAPK3,EP300,SPTBN4,ACVR1,GPC1,YWHAE,FGF10,ZAP70,ANLN,FGF7,PML,EGFR,LRP12,DOCK1,SLC7A11,FLT1,KIT,PIK3CB,ELMO2,FGFR4,GRIN2C,PEX13,ARPC2,PRKCI,TDGF1,HMGB2,MAP1B,LRRK2,JAGN1,DST,DPYSL2,FBXO45,KRT2,VEGFB,PLA2G1B,USP9X,RHOJ,LIMCH1,PLXND1,TUBB3,FMNL1,EPHB3,NEXN,ND…
GO:0033365	Protein localization to organelle	183	743	0.38	8.70e-22	9606.ENSP00000216442,9606.ENSP00000216911,9606.ENSP00000217402,9606.ENSP00000225430,9606.ENSP00000225964,9606.ENSP00000229179,9606.ENSP00000231498,9606.ENSP00000233146,9606.ENSP00000235329,9606.ENSP00000238892,9606.ENSP00000241041,9606.ENSP00000245479,9606.ENSP00000245544,9606.ENSP00000246747,9606.ENSP00000246802,9606.ENSP00000247182,9606.ENSP00000248633,9606.ENSP00000254719,9606.ENSP00000255194,…	ATP6V1D,AURKA,CHMP4B,RPL19,COL1A1,NUP107,NUP155,MSH2,MFN2,CRIPT,PEX16,SOX9,NUP85,ARL2,GLTSCR2,SIX1,PEX1,RPA1,AP3B1,MDM2,COG3,RPL35,NUP133,KPNA3,CSE1L,PHYH,CTCF,YWHAE,STAT3,TNPO3,ANLN,PML,TP53,RPS27A,RPS3,ATM,HNRNPU,RANBP2,AIFM1,KPNB1,HK2,ACOX1,LEMD2,PEX13,RAD21,WRN,LRRK2,VPS35,PLK1,MAPRE2,MED1,MFF,RPS9,HSPA4,MTCH2,PEX6,UBB,TUB,RPL13,RPL15,TERT,NUP93,SRP68,AURKB,GAK,NUP98,CCDC101,USP9X,CALR,RRS1,R…
GO:0030182	Neuron differentiation	183	1019	0.25	2.20e-10	9606.ENSP00000160382,9606.ENSP00000173229,9606.ENSP00000215832,9606.ENSP00000216911,9606.ENSP00000218224,9606.ENSP00000220772,9606.ENSP00000223023,9606.ENSP00000233668,9606.ENSP00000236850,9606.ENSP00000236925,9606.ENSP00000239461,9606.ENSP00000245479,9606.ENSP00000245838,9606.ENSP00000245932,9606.ENSP00000247182,9606.ENSP00000247970,9606.ENSP00000249075,9606.ENSP00000249499,9606.ENSP00000250448,…	ACTL6B,NTN1,MAPK1,AURKA,PQBP1,SFRP1,WASL,DOK1,APOA1,CAMSAP2,PRRX1,SOX9,THOC2,VASP,SIX1,PIN1,LIF,HOXD9,FOXA1,SALL1,DOCK7,APOE,MNX1,DOCK10,SPG11,CHD5,GAB1,MAPK3,SPTBN4,GPC1,EFHD1,STAT3,SLC1A3,TNC,TRIP11,SOD1,SCYL1,ABT1,EGFR,LRP12,PIGT,UCHL1,AIFM1,PIK3CB,DBN1,EN1,PRKCI,SYN1,MAP1B,EN2,LRRK2,CTNNA1,UBB,CEBPB,DPYSL2,FBXO45,USP9X,PLXND1,TUBB3,FZD2,HSPA5,ULK1,ZNF335,EPHB3,SS18L1,NEXN,NDEL1,HDAC6,HSP90AA1…
GO:0007346	Regulation of mitotic cell cycle	182	676	0.42	2.75e-25	9606.ENSP00000044462,9606.ENSP00000176763,9606.ENSP00000178640,9606.ENSP00000181839,9606.ENSP00000194530,9606.ENSP00000212015,9606.ENSP00000216714,9606.ENSP00000216911,9606.ENSP00000217402,9606.ENSP00000219334,9606.ENSP00000223500,9606.ENSP00000225577,9606.ENSP00000226004,9606.ENSP00000233146,9606.ENSP00000235310,9606.ENSP00000239223,9606.ENSP00000240361,9606.ENSP00000245960,9606.ENSP00000246802,…	PSMA4,STK10,MAP2K5,CDK13,STRADB,SIRT1,APEX1,AURKA,CHMP4B,SMPD3,CHMP5,RPS6KB1,DUSP3,MSH2,MAD2L2,DUSP1,TEX14,CDC25B,GLTSCR2,DLGAP5,PIN1,TUBA4A,SIRT2,FOXA1,THAP1,CCNB1,APC,CDK4,MDM2,PSMB7,KIF11,TOPBP1,PSMA6,RBL2,PSMB1,PKMYT1,PKD1,EP300,BRD4,YWHAE,PSMD3,FGF10,CENPE,NBN,ANLN,CDK2,PML,TP53,PLK4,PRCC,PLK2,EGFR,ATM,HNRNPU,XPC,NSMCE2,FANCD2,PSMB4,PSME3,SENP2,RAD21,STOX1,PLK1,DDB1,BUB1,INSR,YWHAG,RPTOR,TER…
GO:0060341	Regulation of cellular localization	182	1027	0.24	6.40e-10	9606.ENSP00000207549,9606.ENSP00000209873,9606.ENSP00000215832,9606.ENSP00000216117,9606.ENSP00000220509,9606.ENSP00000225525,9606.ENSP00000225538,9606.ENSP00000233535,9606.ENSP00000234310,9606.ENSP00000238892,9606.ENSP00000240185,9606.ENSP00000241337,9606.ENSP00000245222,9606.ENSP00000245838,9606.ENSP00000247970,9606.ENSP00000248975,9606.ENSP00000249075,9606.ENSP00000253024,9606.ENSP00000254301,…	UNC13D,AAAS,MAPK1,HMOX1,VPS18,TAX1BP3,P2RX1,SLC30A3,PPP3R1,CRIPT,TARDBP,GSTM2,SPHK2,THOC2,PIN1,YWHAH,LIF,TRIM28,LGALS3,PER2,APC,CCT7,MDM2,DNAJC13,RAB21,CYBA,CSNK2A2,MARK4,MAPK3,PPM1F,POLR1A,GPC1,YWHAE,NSUN2,XPO5,B3GAT3,SRI,PML,TP53,ABCA12,DGKQ,EGFR,CCT5,SLC7A11,FBXW7,HNRNPU,CCT3,PRKCI,SYN1,LZTFL1,DTX3L,MAP1B,LRRK2,VPS35,CCT2,PLK1,MFF,JAGN1,YWHAG,GLUL,COMMD1,TERT,PRKACA,PLA2G1B,AURKB,SSH1,DVL3,TCP…
GO:0060429	Epithelium development	182	1109	0.21	1.04e-07	9606.ENSP00000070846,9606.ENSP00000173229,9606.ENSP00000215832,9606.ENSP00000216605,9606.ENSP00000220772,9606.ENSP00000225655,9606.ENSP00000235090,9606.ENSP00000239151,9606.ENSP00000244050,9606.ENSP00000245479,9606.ENSP00000245932,9606.ENSP00000246914,9606.ENSP00000247182,9606.ENSP00000250448,9606.ENSP00000251020,9606.ENSP00000252242,9606.ENSP00000253024,9606.ENSP00000254301,9606.ENSP00000255194,…	PKP2,NTN1,MAPK1,MTHFD1,SFRP1,PFN1,WDR77,HOXB5,SNAI1,SOX9,VASP,WNK4,SIX1,FOXA1,SALL1,KRT5,TRIM28,LGALS3,AP3B1,GSTM3,DSG1,DSC1,TMOD1,NUP133,MIB1,MEOX2,SMAD2,PKD1,AJUBA,EP300,ACVR1,PKP1,CRYGD,THRA,FGF10,NSUN2,FOSL2,TNC,VDAC1,FGF7,PML,TP53,SOD1,PLK4,ABCA12,SFRP2,EGFR,NOM1,ATM,SLC7A11,MYO1E,SMAD6,EN1,MED1,CEBPB,PRKACA,KRT2,TCAP,HNF4A,PRKDC,TYMS,DVL3,PLXND1,BASP1,FZD2,WT1,PKP3,RIPK4,SMAD3,C2CD3,PDE2A,G…
GO:0043069	Negative regulation of programmed cell death	181	908	0.29	1.16e-13	9606.ENSP00000178640,9606.ENSP00000194530,9606.ENSP00000212015,9606.ENSP00000215754,9606.ENSP00000216117,9606.ENSP00000216911,9606.ENSP00000218388,9606.ENSP00000220772,9606.ENSP00000225577,9606.ENSP00000229416,9606.ENSP00000233057,9606.ENSP00000233146,9606.ENSP00000239223,9606.ENSP00000244020,9606.ENSP00000244050,9606.ENSP00000245479,9606.ENSP00000246957,9606.ENSP00000247182,9606.ENSP00000247970,…	MAP2K5,STRADB,SIRT1,MIF,HMOX1,AURKA,TIMP1,SFRP1,RPS6KB1,GCLC,EIF2AK2,MSH2,DUSP1,SRSF6,SNAI1,SOX9,TRAP1,SIX1,PIN1,HSPB1,PIAS1,APOE,LGALS3,MDM2,RNF144B,AARS,CSNK2A2,ACVR1,NDUFS3,LTK,YWHAE,FGF10,ERBB3,TP53,SOD1,RPS27A,SFRP2,PLK2,EGFR,NONO,ACAA2,KIT,SMAD6,ARAF,ACTC1,PIP,PSME3,EN1,PRKCI,ALB,TDGF1,HMGB2,ANXA5,NPM1,HSPA9,EN2,PRDX3,LRRK2,PLK1,MED1,PRDX2,DDB1,PA2G4,CTNNA1,UBB,CEBPB,OGG1,ARL6IP1,TERT,VEGFB…
GO:0045597	Positive regulation of cell differentiation	181	993	0.25	1.00e-10	9606.ENSP00000173229,9606.ENSP00000207549,9606.ENSP00000212015,9606.ENSP00000216911,9606.ENSP00000220772,9606.ENSP00000225698,9606.ENSP00000225964,9606.ENSP00000227524,9606.ENSP00000235382,9606.ENSP00000236040,9606.ENSP00000236850,9606.ENSP00000240874,9606.ENSP00000244050,9606.ENSP00000245479,9606.ENSP00000247182,9606.ENSP00000247970,9606.ENSP00000249075,9606.ENSP00000249396,9606.ENSP00000249636,…	NTN1,UNC13D,SIRT1,AURKA,SFRP1,C1QBP,COL1A1,PRPF19,RGS2,LEPRE1,APOA1,KALRN,SNAI1,SOX9,SIX1,PIN1,LIF,SIRT2,PIAS1,PARP2,FOXA1,APOE,RIN2,AP3B1,MDM2,RAB21,SMAD2,RHEB,ACIN1,EP300,ACVR1,LTK,GPC1,STAT3,ADD1,ZAP70,MAP3K13,SFRP2,DOCK1,HNRNPU,SERPINB3,KIT,DBN1,ARPC2,PRKCI,HMGB2,MAP1B,NUDT21,MED1,CYB5D2,PA2G4,CTNNA1,ATOH8,CEBPB,TERT,PRKDC,DVL3,PLXND1,KIAA0196,MALT1,CALR,SOX2,HSPA5,CSNK1D,ZNF335,CARM1,LIMS2,P…
GO:0010608	Posttranscriptional regulation of gene expression	180	574	0.49	1.37e-31	9606.ENSP00000044462,9606.ENSP00000199389,9606.ENSP00000215832,9606.ENSP00000216554,9606.ENSP00000216714,9606.ENSP00000217182,9606.ENSP00000220592,9606.ENSP00000220849,9606.ENSP00000221233,9606.ENSP00000221419,9606.ENSP00000225577,9606.ENSP00000225698,9606.ENSP00000229239,9606.ENSP00000233057,9606.ENSP00000235382,9606.ENSP00000240185,9606.ENSP00000246957,9606.ENSP00000248553,9606.ENSP00000251038,…	PSMA4,EIF2AK1,MAPK1,EIF5,APEX1,EEF1A2,AGO2,EIF3E,EXOSC5,HNRNPL,RPS6KB1,C1QBP,GAPDH,EIF2AK2,RGS2,TARDBP,TRAP1,HSPB1,ZC3H14,EIF2S3,EIF3G,FUS,PER2,EIF2S1,CDK4,MRPL44,IGF2BP3,PSMB7,LRPPRC,PSMA6,AARS,SMAD2,PSMB1,AJUBA,MAPK3,DGCR8,PSMD3,STAT3,NSUN2,XPO5,EIF2B2,PML,EIF4A3,RPS27A,UPF3B,RPS3,HNRNPU,OTUD6B,IGF2BP1,PSMB4,PSME3,EIF4A1,SNIP1,NPM1,FASTK,PIWIL4,NUDT21,PA2G4,RPS9,UBB,EEF2,RPS6KB2,GLE1,ACO1,TERT,…
GO:0009790	Embryo development	180	1002	0.25	3.20e-10	9606.ENSP00000171111,9606.ENSP00000173229,9606.ENSP00000200181,9606.ENSP00000215832,9606.ENSP00000216160,9606.ENSP00000216181,9606.ENSP00000216605,9606.ENSP00000220772,9606.ENSP00000225655,9606.ENSP00000225964,9606.ENSP00000227524,9606.ENSP00000233146,9606.ENSP00000235090,9606.ENSP00000235329,9606.ENSP00000239151,9606.ENSP00000239223,9606.ENSP00000239461,9606.ENSP00000244050,9606.ENSP00000245479,…	KEAP1,NTN1,ITGB4,MAPK1,TAB1,MYH9,MTHFD1,SFRP1,PFN1,COL1A1,PRPF19,MSH2,WDR77,MFN2,HOXB5,DUSP1,PRRX1,SNAI1,SOX9,THOC2,VASP,SBDS,SIX1,LIF,HOXD9,FOXA1,SALL1,TRIM28,EXOC4,CCNB1,NUP133,MIB1,MEOX2,SMAD2,PKD1,MAPK3,EP300,ASF1B,ACVR1,FGF10,NSUN2,ADD1,PDCD6,PITX1,NBN,TP53,EIF4A3,SOD1,PLK4,SFRP2,EGFR,ATM,CENPU,FLT1,MBNL1,PTPRR,KIT,MYO1E,SMAD6,DBN1,EN1,TDGF1,SENP2,EN2,ANKS6,MED1,FOXI1,ATOH8,CEBPB,HCFC1,PRKAC…
GO:0071345	Cellular response to cytokine stimulus	180	1013	0.24	6.84e-10	9606.ENSP00000044462,9606.ENSP00000171111,9606.ENSP00000211287,9606.ENSP00000212015,9606.ENSP00000215754,9606.ENSP00000215832,9606.ENSP00000216117,9606.ENSP00000216160,9606.ENSP00000218388,9606.ENSP00000219334,9606.ENSP00000220772,9606.ENSP00000225964,9606.ENSP00000229239,9606.ENSP00000233668,9606.ENSP00000237837,9606.ENSP00000239223,9606.ENSP00000240361,9606.ENSP00000241453,9606.ENSP00000245479,…	PSMA4,KEAP1,MAPK13,SIRT1,MIF,MAPK1,HMOX1,TAB1,TIMP1,SMPD3,SFRP1,COL1A1,GAPDH,DOK1,FGF23,DUSP1,TEX14,FLT3,SOX9,PYCARD,LIF,TXNDC17,ACTN4,OASL,CDK4,PSMB7,LMNB1,PSMA6,CYBA,ATP5B,PSMB1,YY1,SAMHD1,MAPK3,CAPZA1,PSMD3,STAT3,PRDM5,MCM2,FBXW11,PML,TP53,SOD1,RPS27A,OSMR,RPS3,SMARCA5,HNRNPU,KIT,PIK3CB,PSMB4,HK2,PSME3,TDGF1,HSPA9,INPPL1,PDIA3,MAT2A,UBB,CEBPB,JAGN1,PRKACA,OXSR1,STAT2,TCP1,NCL,CAMK2G,SOX2,HSPA5…
GO:0006915	Apoptotic process	179	918	0.28	9.16e-13	9606.ENSP00000003302,9606.ENSP00000173229,9606.ENSP00000212015,9606.ENSP00000215832,9606.ENSP00000216117,9606.ENSP00000225538,9606.ENSP00000225577,9606.ENSP00000225698,9606.ENSP00000225792,9606.ENSP00000226225,9606.ENSP00000229239,9606.ENSP00000231509,9606.ENSP00000233146,9606.ENSP00000234420,9606.ENSP00000235329,9606.ENSP00000247182,9606.ENSP00000247470,9606.ENSP00000248244,9606.ENSP00000250416,…	USP28,NTN1,SIRT1,MAPK1,HMOX1,P2RX1,RPS6KB1,C1QBP,DDX5,TNFAIP1,GAPDH,NR3C1,MSH2,MSH6,MFN2,SIX1,PYCARD,TICAM1,PARP2,RNF144B,DAPK2,AXIN1,CSNK2A2,ACIN1,MAPK3,PPM1F,EP300,KIF1B,DNAJC10,PDCD6,MCM2,VDAC1,NBN,CCAR1,PHLDA1,ERBB3,GPR65,PML,TP53,EAF2,SFRP2,RPS3,ATM,PIGT,DOCK1,ACAA2,AIFM1,SST,KPNB1,ELMO2,HK2,PSME3,HMGB2,RAD21,FASTK,PRDX3,VPS35,MFF,BUB1,PPID,CEBPB,ARL6IP1,PPP2R1B,PRKDC,LGALS7B,CLPTM1L,CSRNP3,…
GO:0060284	Regulation of cell development	179	956	0.26	1.92e-11	9606.ENSP00000173229,9606.ENSP00000207549,9606.ENSP00000216911,9606.ENSP00000218224,9606.ENSP00000220772,9606.ENSP00000225698,9606.ENSP00000227524,9606.ENSP00000235382,9606.ENSP00000236040,9606.ENSP00000236850,9606.ENSP00000236925,9606.ENSP00000239461,9606.ENSP00000240874,9606.ENSP00000245479,9606.ENSP00000245838,9606.ENSP00000247182,9606.ENSP00000247970,9606.ENSP00000248975,9606.ENSP00000249075,…	NTN1,UNC13D,AURKA,PQBP1,SFRP1,C1QBP,PRPF19,RGS2,LEPRE1,APOA1,CAMSAP2,PRRX1,KALRN,SOX9,THOC2,SIX1,PIN1,YWHAH,LIF,SIRT2,PARP2,FOXA1,DOCK7,APOE,ACTN4,PER2,MDM2,RAB21,MIB1,RHEB,YY1,EP300,LTK,DGUOK,STAT3,ADD1,MAP3K13,TP53,SFRP2,PLK2,DOCK1,FBXW7,KIT,DBN1,ARPC2,PRKCI,HMGB2,MAP1B,LRRK2,MED1,CYB5D2,CTNNA1,YWHAG,DPYSL2,TERT,PRKDC,GAK,LILRB1,DVL3,PLXND1,KIAA0196,CAMK2G,CALR,SOX2,HSPA5,CSNK1D,PPP2R1A,ZNF335,…
GO:0044092	Negative regulation of molecular function	179	1163	0.18	5.62e-06	9606.ENSP00000171111,9606.ENSP00000178640,9606.ENSP00000212015,9606.ENSP00000216117,9606.ENSP00000216911,9606.ENSP00000218388,9606.ENSP00000220772,9606.ENSP00000226004,9606.ENSP00000227667,9606.ENSP00000229239,9606.ENSP00000229812,9606.ENSP00000235310,9606.ENSP00000235382,9606.ENSP00000236850,9606.ENSP00000236918,9606.ENSP00000238256,9606.ENSP00000239223,9606.ENSP00000240361,9606.ENSP00000241337,…	KEAP1,MAP2K5,SIRT1,HMOX1,AURKA,TIMP1,SFRP1,DUSP3,APOC3,GAPDH,STK38,MAD2L2,RGS2,APOA1,TNNT2,FKBP15,DUSP1,TEX14,GSTM2,SPHK2,ARL2,PYCARD,PIN1,HSPB1,APOE,PXDN,LGALS3,PER2,EIF2S1,APC,PPP1R1A,MDM2,PKMYT1,PKD1,AJUBA,MAPK3,PPM1F,YWHAE,MCM2,SRI,PML,TP53,EIF4A3,CTTNBP2NL,SFRP2,NFKBIE,ZNF462,DUSP6,FBXW7,HNRNPU,PLA2R1,SERPINB3,OTULIN,UCHL1,PDE6D,CSTB,UBXN1,DTX3L,SENP2,ANXA5,ABCE1,NPM1,LMTK2,PRDX3,LRRK2,PLK1,…
GO:0043066	Negative regulation of apoptotic process	178	893	0.29	1.99e-13	9606.ENSP00000178640,9606.ENSP00000194530,9606.ENSP00000212015,9606.ENSP00000215754,9606.ENSP00000216117,9606.ENSP00000216911,9606.ENSP00000218388,9606.ENSP00000220772,9606.ENSP00000225577,9606.ENSP00000229416,9606.ENSP00000233057,9606.ENSP00000233146,9606.ENSP00000239223,9606.ENSP00000244020,9606.ENSP00000244050,9606.ENSP00000245479,9606.ENSP00000246957,9606.ENSP00000247182,9606.ENSP00000247970,…	MAP2K5,STRADB,SIRT1,MIF,HMOX1,AURKA,TIMP1,SFRP1,RPS6KB1,GCLC,EIF2AK2,MSH2,DUSP1,SRSF6,SNAI1,SOX9,TRAP1,SIX1,PIN1,HSPB1,PIAS1,APOE,LGALS3,MDM2,RNF144B,AARS,CSNK2A2,ACVR1,NDUFS3,LTK,YWHAE,FGF10,ERBB3,TP53,SOD1,RPS27A,SFRP2,PLK2,EGFR,NONO,ACAA2,SMAD6,ARAF,ACTC1,PIP,PSME3,EN1,PRKCI,ALB,TDGF1,HMGB2,ANXA5,NPM1,HSPA9,EN2,PRDX3,LRRK2,PLK1,MED1,PRDX2,DDB1,PA2G4,CTNNA1,UBB,CEBPB,OGG1,ARL6IP1,TERT,VEGFB,PRK…
GO:0010243	Response to organonitrogen compound	177	987	0.24	5.35e-10	9606.ENSP00000211287,9606.ENSP00000212015,9606.ENSP00000215832,9606.ENSP00000216442,9606.ENSP00000216714,9606.ENSP00000218388,9606.ENSP00000219334,9606.ENSP00000220772,9606.ENSP00000221419,9606.ENSP00000223500,9606.ENSP00000225538,9606.ENSP00000225577,9606.ENSP00000225964,9606.ENSP00000229390,9606.ENSP00000229416,9606.ENSP00000229583,9606.ENSP00000235382,9606.ENSP00000239223,9606.ENSP00000241337,…	MAPK13,SIRT1,MAPK1,ATP6V1D,APEX1,TIMP1,SMPD3,SFRP1,HNRNPL,CHMP5,P2RX1,RPS6KB1,COL1A1,SRSF9,GCLC,ADTRP,RGS2,DUSP1,GSTM2,FLT3,SRSF6,GOT2,SOX9,SIX1,TICAM1,SIRT2,SMARCC1,APC,CDK4,MDM2,CIB2,CYBA,MARS,GAB1,MAPK3,UFD1L,NOX4,USP13,DNAJC10,STAT3,CAD,GAL,EIF2B2,TP53,SOD1,DGKQ,EGFR,PDE3B,RANBP2,AIFM1,SST,STT3B,PRKCI,MAP1B,FOLR2,INPPL1,LRRK2,INSR,CTNNA1,ADRB2,CEBPB,HOMER2,YWHAG,OGG1,RPTOR,EEF2,PRKACA,PLA2G1B…
GO:0000122	Negative regulation of transcription by rna polymerase ii	176	895	0.29	8.04e-13	9606.ENSP00000178640,9606.ENSP00000209875,9606.ENSP00000212015,9606.ENSP00000217964,9606.ENSP00000219905,9606.ENSP00000225698,9606.ENSP00000225792,9606.ENSP00000231509,9606.ENSP00000235310,9606.ENSP00000239461,9606.ENSP00000244050,9606.ENSP00000244769,9606.ENSP00000245479,9606.ENSP00000246802,9606.ENSP00000247182,9606.ENSP00000249396,9606.ENSP00000249499,9606.ENSP00000249636,9606.ENSP00000250448,…	MAP2K5,CBX5,SIRT1,TBL1X,MGA,C1QBP,DDX5,NR3C1,MAD2L2,PRRX1,SNAI1,ATXN1,SOX9,GLTSCR2,SIX1,SIRT2,HOXD9,PIAS1,FOXA1,SALL1,TRIM28,THAP1,DNAJB1,PER2,MDM2,SMAD2,YY1,CHCHD3,AJUBA,EP300,CTCF,THRA,STAT3,PRDM5,SMARCA2,CDK2,TP53,RPS27A,HNRNPU,JAZF1,NACC1,EN1,SAP30L,PLK1,MED1,PPID,UBB,CEBPB,HIST1H1E,CBX2,HCFC1,CC2D1A,AURKB,USP9X,SUZ12,CALR,SOX2,TGIF1,PAWR,RBM10,PHF6,SIRT7,HIST1H1B,MXI1,WT1,PURA,SMAD3,NR2C1,PD…
GO:1903047	Mitotic cell cycle process	175	616	0.44	1.79e-26	9606.ENSP00000209873,9606.ENSP00000216122,9606.ENSP00000216639,9606.ENSP00000216911,9606.ENSP00000217402,9606.ENSP00000219097,9606.ENSP00000219334,9606.ENSP00000223500,9606.ENSP00000225577,9606.ENSP00000233146,9606.ENSP00000235310,9606.ENSP00000240361,9606.ENSP00000240423,9606.ENSP00000245960,9606.ENSP00000246802,9606.ENSP00000246868,9606.ENSP00000247191,9606.ENSP00000248437,9606.ENSP00000249636,…	AAAS,MCM5,VRK1,AURKA,CHMP4B,ORC6,SMPD3,CHMP5,RPS6KB1,MSH2,MAD2L2,TEX14,NCAPH,CDC25B,GLTSCR2,SBDS,DLGAP5,TUBA4A,PIAS1,KNSTRN,NCAPG,RPA1,CCNB1,APC,CDK4,MDM2,KIF23,KIF11,TOPBP1,MCM4,RBL2,PKMYT1,AJUBA,KIF18A,EP300,BRD4,ACVR1,MCM6,YWHAE,FGF10,MCM2,FBXW11,CENPE,NBN,ANLN,PHLDA1,CDK2,PML,TP53,AKAP8,PLK4,PRCC,PLK2,ATM,CENPH,XPC,SMC2,FANCD2,KPNB1,PLK1,BUB1,PDS5A,YWHAG,PPM1D,PRKACA,BANF1,PRKDC,AURKB,DIS3L2,…
GO:0006974	Cellular response to dna damage stimulus	175	793	0.34	1.05e-16	9606.ENSP00000003302,9606.ENSP00000209875,9606.ENSP00000212015,9606.ENSP00000215754,9606.ENSP00000215832,9606.ENSP00000216117,9606.ENSP00000216122,9606.ENSP00000216297,9606.ENSP00000216714,9606.ENSP00000216756,9606.ENSP00000216911,9606.ENSP00000217246,9606.ENSP00000227524,9606.ENSP00000233146,9606.ENSP00000234420,9606.ENSP00000235310,9606.ENSP00000244537,9606.ENSP00000246802,9606.ENSP00000247470,…	USP28,CBX5,SIRT1,MIF,MAPK1,HMOX1,MCM5,SUPT16H,APEX1,CINP,AURKA,MACROD2,PRPF19,MSH2,MSH6,MAD2L2,HIST1H4F,GLTSCR2,PYCARD,PARP2,TRIM28,RPA1,CCNB1,APC,MDM2,TOPBP1,NUAK1,MCM4,RBL2,YY1,RPS6KA6,SAMHD1,XRCC1,MAPK3,SMARCB1,UFD1L,EP300,BRD4,WDR76,MCM6,MCM2,NBN,CDK2,PML,TP53,RPS27A,PLK2,NONO,RPS3,ATM,FBXW7,XPC,NSMCE2,FANCD2,DTX3L,HMGB2,NPM1,RAD21,WRN,PLK1,DDB1,PDS5A,UBB,FEN1,OGG1,PPM1D,COMMD1,FBXO45,FANCI,P…
GO:0009607	Response to biotic stimulus	175	1289	0.12	0.0026	9606.ENSP00000207549,9606.ENSP00000215754,9606.ENSP00000215832,9606.ENSP00000216392,9606.ENSP00000216727,9606.ENSP00000217246,9606.ENSP00000218224,9606.ENSP00000221233,9606.ENSP00000223023,9606.ENSP00000223500,9606.ENSP00000225698,9606.ENSP00000229239,9606.ENSP00000233057,9606.ENSP00000247470,9606.ENSP00000248244,9606.ENSP00000248553,9606.ENSP00000249396,9606.ENSP00000253024,9606.ENSP00000254301,…	UNC13D,MIF,MAPK1,PYGL,PABPN1,MACROD2,PQBP1,EXOSC5,WASL,CHMP5,C1QBP,GAPDH,EIF2AK2,PYCARD,TICAM1,HSPB1,SIRT2,TRIM28,LGALS3,OASL,CDK4,LYZ,CYBA,PRDX1,SAMHD1,MAPK3,CAPZA1,IFIH1,FGF10,PML,TP53,AKAP8,NONO,CCT5,ATG10,OTULIN,SMAD6,PTGIR,TDGF1,DTX3L,HMGB2,ABCE1,PRDX3,PRDX2,BATF2,CEBPB,JAGN1,PPM1D,MLKL,BANF1,ELF4,HAVCR2,PLA2G1B,PRKDC,STAT2,LILRB1,PRKRA,CAMK2G,MALT1,SMC1A,HSPA5,TBK1,IP6K2,TMEM173,AEN,CFD,MX2…
GO:0080135	Regulation of cellular response to stress	174	739	0.36	5.61e-19	9606.ENSP00000064778,9606.ENSP00000199389,9606.ENSP00000209873,9606.ENSP00000212015,9606.ENSP00000215754,9606.ENSP00000215832,9606.ENSP00000218104,9606.ENSP00000220772,9606.ENSP00000225792,9606.ENSP00000226004,9606.ENSP00000229179,9606.ENSP00000231498,9606.ENSP00000233057,9606.ENSP00000235310,9606.ENSP00000239223,9606.ENSP00000239461,9606.ENSP00000244050,9606.ENSP00000245544,9606.ENSP00000246957,…	FAM168A,EIF2AK1,AAAS,SIRT1,MIF,MAPK1,ABCD1,SFRP1,DDX5,DUSP3,NUP107,NUP155,EIF2AK2,MAD2L2,DUSP1,PRRX1,SNAI1,NUP85,TRAP1,PYCARD,HSPB1,TRIM28,FUS,DNAJB1,RPA1,MDM2,NUP133,NUAK1,ERP29,AXIN1,AJUBA,PRDX1,XRCC1,MAPK3,EP300,BRD4,WDR76,AKT3,USP13,EFHD1,YWHAE,FGF10,MAP3K13,PML,TP53,SOD1,SFRP2,PLK2,EGFR,NONO,RPS3,ATM,SLC7A11,FBXW7,HSPB8,RANBP2,PLA2R1,SERPINB3,NUP205,UBXN1,DTX3L,NPM1,LRRK2,OGG1,RPTOR,TERT,NUP…
GO:0051704	Multi-organism process	174	1036	0.22	5.60e-08	9606.ENSP00000199447,9606.ENSP00000209873,9606.ENSP00000212015,9606.ENSP00000215832,9606.ENSP00000216911,9606.ENSP00000225538,9606.ENSP00000229179,9606.ENSP00000231498,9606.ENSP00000233078,9606.ENSP00000233146,9606.ENSP00000235090,9606.ENSP00000235382,9606.ENSP00000240361,9606.ENSP00000240423,9606.ENSP00000240874,9606.ENSP00000245206,9606.ENSP00000245222,9606.ENSP00000245479,9606.ENSP00000245544,…	NME8,AAAS,SIRT1,MAPK1,AURKA,P2RX1,NUP107,NUP155,DAZAP1,MSH2,WDR77,RGS2,TEX14,NCAPH,KALRN,GOT2,SPHK2,SOX9,NUP85,CDC25B,APOL2,LIF,HOXD9,PIAS1,PVRL2,TRIM28,PI4KA,CCNB1,DSG1,CCT7,NUP133,KPNA3,TUBGCP3,YY1,CHD5,CSNK2A2,MAPK3,KIF18A,SPTBN4,ASF1B,ACVR1,THRA,STAT3,NSUN2,CAD,AFF4,SMARCA2,TAF4B,SOD1,RPS27A,SPATA5,ATM,CCT5,RANBP2,NUP205,FANCD2,KIT,KPNB1,ACOX1,CCT3,HMGB2,PGAM2,PRDX3,LRRK2,PIWIL4,CCT2,PLK1,MED…
GO:0045859	Regulation of protein kinase activity	171	812	0.31	1.05e-14	9606.ENSP00000176763,9606.ENSP00000178640,9606.ENSP00000194530,9606.ENSP00000212015,9606.ENSP00000215754,9606.ENSP00000215832,9606.ENSP00000216160,9606.ENSP00000220772,9606.ENSP00000226004,9606.ENSP00000229812,9606.ENSP00000233057,9606.ENSP00000235382,9606.ENSP00000239223,9606.ENSP00000241453,9606.ENSP00000245960,9606.ENSP00000247470,9606.ENSP00000248553,9606.ENSP00000252486,9606.ENSP00000256442,…	STK10,MAP2K5,STRADB,SIRT1,MIF,MAPK1,TAB1,SFRP1,DUSP3,STK38,EIF2AK2,RGS2,DUSP1,FLT3,CDC25B,PYCARD,HSPB1,APOE,CCNB1,APC,CDK4,ERP29,PKMYT1,PKD1,TELO2,AXIN1,AJUBA,MAPK3,PPM1F,NOX4,FGF10,MAP3K13,CENPE,ERBB3,SOD1,RPS27A,DGKQ,SFRP2,EGFR,RPS3,DUSP6,FBXW7,FLT1,SERPINB3,UCHL1,KIT,PIK3CB,TDGF1,NPM1,STOX1,LRRK2,PLK1,NAB2,PRDX2,INSR,UBB,ADRB2,YWHAG,RPTOR,PRKACA,OXSR1,PLA2G1B,PPM1E,CAMKK2,DVL3,MALT1,C8orf4,CDC…
GO:0002252	Immune effector process	170	969	0.24	5.62e-09	9606.ENSP00000176763,9606.ENSP00000181839,9606.ENSP00000207549,9606.ENSP00000215730,9606.ENSP00000215754,9606.ENSP00000215832,9606.ENSP00000216392,9606.ENSP00000216442,9606.ENSP00000216962,9606.ENSP00000217971,9606.ENSP00000218224,9606.ENSP00000221233,9606.ENSP00000222968,9606.ENSP00000223023,9606.ENSP00000225538,9606.ENSP00000225698,9606.ENSP00000233057,9606.ENSP00000233146,9606.ENSP00000234420,…	STK10,CDK13,UNC13D,SNAP29,MIF,MAPK1,PYGL,ATP6V1D,PYGB,PGRMC1,PQBP1,EXOSC5,PDAP1,WASL,P2RX1,C1QBP,EIF2AK2,MSH2,MSH6,MYH2,PYCARD,TICAM1,LGALS3,DSG1,DSC1,OASL,DOCK10,PSMB7,DNAJC13,LYZ,CYBA,PSMB1,CRISPLD2,ERP44,PRDX1,SAMHD1,MAPK3,IFIH1,PKP1,PSMD3,STAT3,NBN,PML,TP53,PFKL,DOCK1,SERPINB3,KIT,PIK3CB,KPNB1,ELMO2,PDXK,CSTB,AGL,ARPC2,DTX3L,ABCE1,FABP5,CCT2,PRDX2,PA2G4,CEBPB,JAGN1,EEF2,MLKL,HAVCR2,PLA2G1B,KM…
GO:0051707	Response to other organism	170	1256	0.12	0.0035	9606.ENSP00000207549,9606.ENSP00000215754,9606.ENSP00000215832,9606.ENSP00000216392,9606.ENSP00000216727,9606.ENSP00000217246,9606.ENSP00000218224,9606.ENSP00000221233,9606.ENSP00000223023,9606.ENSP00000223500,9606.ENSP00000225698,9606.ENSP00000229239,9606.ENSP00000233057,9606.ENSP00000247470,9606.ENSP00000248244,9606.ENSP00000248553,9606.ENSP00000249396,9606.ENSP00000253024,9606.ENSP00000254301,…	UNC13D,MIF,MAPK1,PYGL,PABPN1,MACROD2,PQBP1,EXOSC5,WASL,CHMP5,C1QBP,GAPDH,EIF2AK2,PYCARD,TICAM1,HSPB1,SIRT2,TRIM28,LGALS3,OASL,CDK4,LYZ,CYBA,PRDX1,SAMHD1,MAPK3,CAPZA1,IFIH1,FGF10,PML,TP53,AKAP8,NONO,CCT5,OTULIN,SMAD6,PTGIR,TDGF1,DTX3L,HMGB2,ABCE1,PRDX3,PRDX2,BATF2,CEBPB,JAGN1,PPM1D,MLKL,BANF1,ELF4,HAVCR2,PLA2G1B,PRKDC,STAT2,LILRB1,PRKRA,CAMK2G,MALT1,TBK1,IP6K2,TMEM173,AEN,CFD,MX2,SHMT2,NEXN,AP1S1,…
GO:0046903	Secretion	169	1097	0.18	1.13e-05	9606.ENSP00000176763,9606.ENSP00000181839,9606.ENSP00000207549,9606.ENSP00000215730,9606.ENSP00000215754,9606.ENSP00000215832,9606.ENSP00000216181,9606.ENSP00000216392,9606.ENSP00000216442,9606.ENSP00000216962,9606.ENSP00000217971,9606.ENSP00000218388,9606.ENSP00000219334,9606.ENSP00000220509,9606.ENSP00000222968,9606.ENSP00000225538,9606.ENSP00000234313,9606.ENSP00000236850,9606.ENSP00000240874,…	STK10,CDK13,UNC13D,SNAP29,MIF,MAPK1,MYH9,PYGL,ATP6V1D,PYGB,PGRMC1,TIMP1,SMPD3,VPS18,PDAP1,P2RX1,PLEK,APOA1,KALRN,GOT2,SPHK2,PYCARD,TUBA4A,ACTN4,EXOC4,LGALS3,DSG1,DSC1,HNF1A,PSMB7,DNAJC13,LYZ,CYBA,ERP29,SMAD2,PSMB1,CRISPLD2,ERP44,PKP1,PSMD3,FGF10,CAD,SLC1A3,GAL,FGF7,PFKL,SOD1,EXOC6B,ABCA12,SERPINB3,OLA1,KIT,KPNB1,HK2,PDXK,CSTB,AGL,PRKCI,ALB,SYN1,ANXA5,FABP5,CCT2,MED1,PA2G4,JAGN1,EEF2,VEGFB,PLA2G1B…
GO:0051347	Positive regulation of transferase activity	167	705	0.37	2.10e-18	9606.ENSP00000176763,9606.ENSP00000178640,9606.ENSP00000194530,9606.ENSP00000212015,9606.ENSP00000215754,9606.ENSP00000215832,9606.ENSP00000216160,9606.ENSP00000216727,9606.ENSP00000217182,9606.ENSP00000233057,9606.ENSP00000241453,9606.ENSP00000245960,9606.ENSP00000247970,9606.ENSP00000256442,9606.ENSP00000261735,9606.ENSP00000262304,9606.ENSP00000262319,9606.ENSP00000262320,9606.ENSP00000262713,…	STK10,MAP2K5,STRADB,SIRT1,MIF,MAPK1,TAB1,PABPN1,EEF1A2,EIF2AK2,FLT3,CDC25B,PIN1,CCNB1,ERP29,PKD1,TELO2,AXIN1,AJUBA,MAPK3,NOX4,LTK,FGF10,MAP3K13,CENPE,NBN,ERBB3,SOD1,RPS27A,DGKQ,EGFR,RPS3,DUSP6,FBXW7,FLT1,RANBP2,KIT,PIK3CB,FGFR4,TDGF1,DTX3L,LMTK2,STOX1,LRRK2,CCT2,PLK1,NAB2,PRDX2,INSR,UBB,ADRB2,RPTOR,PRKACA,OXSR1,PLA2G1B,AURKB,DVL3,TCP1,MALT1,C8orf4,PNKP,WRAP53,KARS,MRE11A,EPHB3,HSP90AA1,STRADA,ANG…
GO:0014070	Response to organic cyclic compound	167	911	0.25	4.71e-10	9606.ENSP00000215832,9606.ENSP00000216714,9606.ENSP00000218224,9606.ENSP00000220772,9606.ENSP00000225538,9606.ENSP00000225792,9606.ENSP00000225964,9606.ENSP00000229416,9606.ENSP00000229583,9606.ENSP00000231509,9606.ENSP00000237837,9606.ENSP00000239223,9606.ENSP00000241337,9606.ENSP00000241453,9606.ENSP00000245206,9606.ENSP00000247182,9606.ENSP00000248244,9606.ENSP00000248975,9606.ENSP00000249396,…	MAPK1,APEX1,PQBP1,SFRP1,P2RX1,DDX5,COL1A1,GCLC,ADTRP,NR3C1,FGF23,DUSP1,GSTM2,FLT3,GOT2,SIX1,TICAM1,YWHAH,SIRT2,PIAS1,FOXA1,CCNB1,DSG1,CDK4,MDM2,CIB2,CYBA,TRIP4,SMAD2,MAPK3,KIF18A,DDX18,NOX4,IFIH1,KIF1B,THRA,STAT3,FGF10,CAD,TNC,EIF4A3,SOD1,DGKQ,EGFR,DUSP6,SLC7A11,HNRNPU,AIFM1,SST,AGL,HMGB2,MAP1B,NPM1,FOLR2,LRRK2,MED1,CTNNA1,CEBPB,HOMER2,OGG1,EEF2,HCFC1,PRKACA,HNF4A,TYMS,SSH1,CALR,DDX54,HSPA5,CARM1…
GO:0006259	DNA metabolic process	166	750	0.34	6.46e-16	9606.ENSP00000003302,9606.ENSP00000212015,9606.ENSP00000216122,9606.ENSP00000216297,9606.ENSP00000216714,9606.ENSP00000216756,9606.ENSP00000219097,9606.ENSP00000219334,9606.ENSP00000221233,9606.ENSP00000226796,9606.ENSP00000227524,9606.ENSP00000233146,9606.ENSP00000234420,9606.ENSP00000235310,9606.ENSP00000244537,9606.ENSP00000246802,9606.ENSP00000250416,9606.ENSP00000253024,9606.ENSP00000254719,…	USP28,SIRT1,MCM5,SUPT16H,APEX1,CINP,ORC6,SMPD3,EXOSC5,GAR1,PRPF19,MSH2,MSH6,MAD2L2,HIST1H4F,GLTSCR2,PARP2,TRIM28,RPA1,TOPBP1,MCM4,YY1,TELO2,SAMHD1,XRCC1,SMARCB1,UFD1L,EP300,CTCF,MCM6,MCM2,NBN,CDK2,TP53,RPS27A,NHP2,NONO,RPS3,ATM,XPC,NSMCE2,FANCD2,KPNB1,DTX3L,HMGB2,NPM1,RAD21,WRN,PIWIL4,DDB1,PDS5A,UBB,FEN1,OGG1,PPM1D,COMMD1,TERT,FANCI,KMT2E,PRKDC,TYMS,POLE,EXOSC3,SMC1A,PNKP,WRAP53,MRE11A,SMCHD1,SIR…
GO:0072359	Circulatory system development	166	872	0.27	4.33e-11	9606.ENSP00000070846,9606.ENSP00000178640,9606.ENSP00000212015,9606.ENSP00000215832,9606.ENSP00000216117,9606.ENSP00000216160,9606.ENSP00000216181,9606.ENSP00000216605,9606.ENSP00000225964,9606.ENSP00000229583,9606.ENSP00000236918,9606.ENSP00000239461,9606.ENSP00000244050,9606.ENSP00000245222,9606.ENSP00000245479,9606.ENSP00000247182,9606.ENSP00000249075,9606.ENSP00000251020,9606.ENSP00000252486,…	PKP2,MAP2K5,SIRT1,MAPK1,HMOX1,TAB1,MYH9,MTHFD1,COL1A1,ADTRP,TNNT2,PRRX1,SNAI1,SPHK2,SOX9,SIX1,LIF,SALL1,APOE,PDLIM4,CCNB1,MDM2,COX17,MIB1,ATP5B,MEOX2,SMAD2,PKD1,GAB1,MAPK3,EP300,NOX4,WDR11,ACVR1,FGF10,CAD,PDCD6,SRI,ERBB3,TRIP11,TP53,SFRP2,ATM,FBXW7,PDE3B,FLT1,HNRNPU,OTULIN,MYO1E,SMAD6,ACTC1,LEMD2,TDGF1,SENP2,DCTN5,MED1,INSR,GLUL,VEGFB,ADRBK1,TCAP,PRKDC,AGGF1,RHOJ,PLXND1,NCL,CALR,CRELD1,FZD2,WT1,E…
GO:0051270	Regulation of cellular component movement	165	1009	0.2	6.50e-07	9606.ENSP00000070846,9606.ENSP00000173229,9606.ENSP00000176763,9606.ENSP00000178640,9606.ENSP00000212015,9606.ENSP00000215754,9606.ENSP00000215832,9606.ENSP00000216117,9606.ENSP00000216714,9606.ENSP00000218388,9606.ENSP00000219334,9606.ENSP00000220592,9606.ENSP00000220772,9606.ENSP00000223023,9606.ENSP00000225655,9606.ENSP00000225698,9606.ENSP00000225964,9606.ENSP00000226004,9606.ENSP00000229583,…	PKP2,NTN1,STK10,MAP2K5,SIRT1,MIF,MAPK1,HMOX1,APEX1,TIMP1,SMPD3,AGO2,SFRP1,WASL,PFN1,C1QBP,COL1A1,DUSP3,ADTRP,DUSP1,SNAI1,SOX9,PYCARD,PIN1,HSPB1,DOCK7,APOE,ACTN4,LGALS3,RIN2,APC,MDM2,DOCK10,ENPP2,DAPK2,ATP5B,MEOX2,MTUS1,CFAP20,AJUBA,GAB1,MAPK3,PPM1F,NOX4,ACVR1,AKT3,STAT3,FGF10,PDCD6,SRI,CCAR1,ERBB3,FGF7,SFRP2,PLK2,EGFR,ATM,DOCK1,FBXW7,FLT1,PTPRR,SERPINB3,SST,KIT,TDGF1,MAPRE2,INSR,CTNNA1,ATOH8,GLUL…
GO:0045321	Leukocyte activation	164	929	0.24	7.94e-09	9606.ENSP00000005587,9606.ENSP00000176763,9606.ENSP00000181839,9606.ENSP00000207549,9606.ENSP00000215730,9606.ENSP00000215754,9606.ENSP00000215832,9606.ENSP00000216181,9606.ENSP00000216392,9606.ENSP00000216442,9606.ENSP00000216962,9606.ENSP00000217971,9606.ENSP00000222968,9606.ENSP00000225538,9606.ENSP00000233146,9606.ENSP00000234420,9606.ENSP00000241453,9606.ENSP00000247470,9606.ENSP00000248244,…	SKAP2,STK10,CDK13,UNC13D,SNAP29,MIF,MAPK1,MYH9,PYGL,ATP6V1D,PYGB,PGRMC1,PDAP1,P2RX1,MSH2,MSH6,FLT3,PYCARD,TICAM1,LGALS3,DSG1,DSC1,DOCK10,PSMB7,DNAJC13,LYZ,CYBA,PSMB1,CRISPLD2,ERP44,PRDX1,EP300,PKP1,PSMD3,STAT3,ZAP70,NBN,TP53,PFKL,RABL3,ATM,CAMK4,SERPINB3,KIT,KPNB1,PDXK,CSTB,AGL,FABP5,CCT2,PRDX2,BATF2,PA2G4,CEBPB,EEF2,ELF4,HAVCR2,KMT2E,PRKDC,LILRB1,MALT1,EXOSC3,KARS,TBK1,TMEM173,CFD,PURA,SMAD3,HSP…
GO:0007417	Central nervous system development	164	988	0.21	3.13e-07	9606.ENSP00000160382,9606.ENSP00000215832,9606.ENSP00000217246,9606.ENSP00000235382,9606.ENSP00000244769,9606.ENSP00000245222,9606.ENSP00000245479,9606.ENSP00000247182,9606.ENSP00000248975,9606.ENSP00000249396,9606.ENSP00000251020,9606.ENSP00000251157,9606.ENSP00000251472,9606.ENSP00000252971,9606.ENSP00000254322,9606.ENSP00000261070,9606.ENSP00000261772,9606.ENSP00000262304,9606.ENSP00000262450,…	ACTL6B,MAPK1,MACROD2,RGS2,ATXN1,SPHK2,SOX9,SIX1,YWHAH,SIRT2,SALL1,DOCK7,MAST1,MNX1,DNAJB1,COX17,AARS,PKD1,CHD5,CSNK2A2,RPS6KA6,XRCC1,MAPK3,SPTBN4,NDUFS3,ARCN1,YWHAE,STAT3,FGF10,PITX1,EIF2B2,TP53,SCYL1,SPATA5,ABT1,EGFR,ATM,PTS,SLC7A11,NRGN,FANCD2,IGF2BP1,GRIN2C,PEX13,EN1,EN2,WRN,LRRK2,MED1,RRM1,UBB,DPYSL2,FBXO45,PRKDC,SUZ12,BASP1,ROGDI,SOX2,HSPA5,AATK,MYO1D,ZNF335,TACC3,SLC6A17,EPHB3,NDEL1,C2CD3,T…
GO:0008284	Positive regulation of cell population proliferation	162	919	0.24	1.10e-08	9606.ENSP00000173229,9606.ENSP00000178640,9606.ENSP00000181839,9606.ENSP00000212015,9606.ENSP00000215754,9606.ENSP00000215832,9606.ENSP00000216117,9606.ENSP00000218388,9606.ENSP00000219334,9606.ENSP00000220772,9606.ENSP00000235090,9606.ENSP00000235329,9606.ENSP00000239461,9606.ENSP00000241453,9606.ENSP00000244020,9606.ENSP00000245222,9606.ENSP00000245479,9606.ENSP00000245960,9606.ENSP00000247182,…	NTN1,MAP2K5,CDK13,SIRT1,MIF,MAPK1,HMOX1,TIMP1,SMPD3,SFRP1,WDR77,MFN2,PRRX1,FLT3,SRSF6,SPHK2,SOX9,CDC25B,SIX1,PYCARD,TICAM1,LIF,CCNB1,CDK4,MDM2,COX17,CYBA,MAPK3,AKT3,STAT3,FGF10,FOSL2,PDCD6,ZAP70,TNC,CCAR1,CDK2,ERBB3,FGF7,PML,SFRP2,OSMR,EGFR,RPS3,FLT1,HNRNPU,SERPINB3,KIT,FGFR4,NACC1,PRKCI,TDGF1,HMGB2,NPM1,FOLR2,PRDX3,STOX1,MED1,KMT2D,RPS9,INSR,RPTOR,GLUL,TERT,VEGFB,FGF5,HAVCR2,PLA2G1B,PRKDC,AGGF1,…
GO:0032880	Regulation of protein localization	162	934	0.23	2.99e-08	9606.ENSP00000215754,9606.ENSP00000215832,9606.ENSP00000220772,9606.ENSP00000223023,9606.ENSP00000225525,9606.ENSP00000229239,9606.ENSP00000229583,9606.ENSP00000234310,9606.ENSP00000236040,9606.ENSP00000238892,9606.ENSP00000240185,9606.ENSP00000245838,9606.ENSP00000246747,9606.ENSP00000247182,9606.ENSP00000247970,9606.ENSP00000248975,9606.ENSP00000249075,9606.ENSP00000252486,9606.ENSP00000253024,…	MIF,MAPK1,SFRP1,WASL,TAX1BP3,GAPDH,ADTRP,PPP3R1,LEPRE1,CRIPT,TARDBP,THOC2,ARL2,SIX1,PIN1,YWHAH,LIF,APOE,TRIM28,LGALS3,PER2,APC,CCT7,MDM2,TBC1D1,ERP29,CSNK2A2,MARK4,PPM1F,POLR1A,GPC1,YWHAE,NSUN2,XPO5,B3GAT3,SRI,PML,TP53,PFKL,ABCA12,EGFR,CCT5,SLC7A11,FBXW7,DBN1,CCT3,PRKCI,LZTFL1,DTX3L,LRRK2,VPS35,CCT2,PLK1,MFF,PPID,ABCC8,JAGN1,YWHAG,GLUL,COMMD1,TERT,PRKACA,PLA2G1B,HNF4A,SSH1,DVL3,TCP1,WRAP53,SIRT7,…
GO:0032101	Regulation of response to external stimulus	162	1013	0.2	2.83e-06	9606.ENSP00000044462,9606.ENSP00000211287,9606.ENSP00000215754,9606.ENSP00000215832,9606.ENSP00000216160,9606.ENSP00000217740,9606.ENSP00000218104,9606.ENSP00000218224,9606.ENSP00000225698,9606.ENSP00000226004,9606.ENSP00000229583,9606.ENSP00000234313,9606.ENSP00000236850,9606.ENSP00000239223,9606.ENSP00000246802,9606.ENSP00000247470,9606.ENSP00000248244,9606.ENSP00000248553,9606.ENSP00000249396,…	PSMA4,MAPK13,MIF,MAPK1,TAB1,RNF125,ABCD1,PQBP1,C1QBP,DUSP3,ADTRP,PLEK,APOA1,DUSP1,GLTSCR2,PYCARD,TICAM1,HSPB1,SIRT2,PIAS1,PVRL2,APOE,PDE6A,PSMB7,PSMA6,CYBA,DAPK2,MTUS1,PSMB1,SAMHD1,MAPK3,UFD1L,PPM1F,EP300,BRD4,PSMD3,STAT3,FGF10,FBXW11,PML,SOD1,OSMR,EGFR,NONO,ATM,PPM1B,OTULIN,FANCD2,PSMB4,PSME3,DTX3L,HMGB2,ABCE1,LRRK2,VPS35,TRIM44,MED1,PRDX2,CEBPB,PRKACA,VEGFB,OXSR1,HAVCR2,PRKDC,LILRB1,MALT1,CALR,…
GO:0043603	Cellular amide metabolic process	160	773	0.31	3.41e-13	9606.ENSP00000177742,9606.ENSP00000215567,9606.ENSP00000215882,9606.ENSP00000216554,9606.ENSP00000216605,9606.ENSP00000217182,9606.ENSP00000218104,9606.ENSP00000219334,9606.ENSP00000220592,9606.ENSP00000220849,9606.ENSP00000225430,9606.ENSP00000225538,9606.ENSP00000229416,9606.ENSP00000231572,9606.ENSP00000233057,9606.ENSP00000241337,9606.ENSP00000244217,9606.ENSP00000245539,9606.ENSP00000249806,…	MRPS34,TECR,SLC25A1,EIF5,MTHFD1,EEF1A2,ABCD1,SMPD3,AGO2,EIF3E,RPL19,P2RX1,GCLC,RARS,EIF2AK2,GSTM2,MCEE,MRPS7,CLN6,EIF2S3,EIF3G,ERAL1,EIF2S1,GSTM3,MRPL44,IGF2BP3,RPL35,MRPS18B,AARS,MARS,DARS,EIF2B2,SOD1,RPS27A,EGFR,MRPS28,RPS3,SLC7A11,FARSB,EIF4A1,HPGDS,ABCE1,FOLR2,RPS9,RPL13,EEF2,RPS6KB2,RPL15,PABPC1,PANK2,ABCF1,ALOX12B,TYMS,RPLP2,TUFM,PPP2R1A,KARS,EIF4A2,SHMT2,MRPL12,EIF5A,EEF1A1,RPS7,RPS2,PPA2,…
GO:0009887	Animal organ morphogenesis	160	967	0.21	5.50e-07	9606.ENSP00000070846,9606.ENSP00000173229,9606.ENSP00000200181,9606.ENSP00000215832,9606.ENSP00000216160,9606.ENSP00000216605,9606.ENSP00000219334,9606.ENSP00000220772,9606.ENSP00000225964,9606.ENSP00000235329,9606.ENSP00000236918,9606.ENSP00000239151,9606.ENSP00000239461,9606.ENSP00000244050,9606.ENSP00000245479,9606.ENSP00000246914,9606.ENSP00000247182,9606.ENSP00000249075,9606.ENSP00000249499,…	PKP2,NTN1,ITGB4,MAPK1,TAB1,MTHFD1,SMPD3,SFRP1,COL1A1,MFN2,TNNT2,HOXB5,PRRX1,SNAI1,SOX9,WNK4,SIX1,LIF,HOXD9,FOXA1,SALL1,EXOC4,SMARCC1,AP3B1,MDM2,MIB1,SMAD2,YY1,PKD1,MAPK3,EP300,ACVR1,THRA,STAT3,FGF10,TNC,TRIP11,FGF7,PML,TP53,EIF4A3,SOD1,SFRP2,EGFR,FANCD2,SMAD6,ACTC1,LEMD2,PRKCI,INPPL1,LRRK2,NAB2,MED1,INSR,FOXI1,CTNNA1,CEBPB,TCAP,PLXND1,PRKRA,PHLDA2,ROGDI,FZD2,ZNF335,CARM1,CUL1,WT1,SMAD3,C2CD3,GZF1…
GO:0040012	Regulation of locomotion	160	969	0.21	6.17e-07	9606.ENSP00000173229,9606.ENSP00000176763,9606.ENSP00000178640,9606.ENSP00000212015,9606.ENSP00000215754,9606.ENSP00000215832,9606.ENSP00000216117,9606.ENSP00000216714,9606.ENSP00000218388,9606.ENSP00000219334,9606.ENSP00000220592,9606.ENSP00000220772,9606.ENSP00000223023,9606.ENSP00000225655,9606.ENSP00000225698,9606.ENSP00000225964,9606.ENSP00000226004,9606.ENSP00000229583,9606.ENSP00000239223,…	NTN1,STK10,MAP2K5,SIRT1,MIF,MAPK1,HMOX1,APEX1,TIMP1,SMPD3,AGO2,SFRP1,WASL,PFN1,C1QBP,COL1A1,DUSP3,ADTRP,DUSP1,SNAI1,SOX9,PYCARD,PIN1,HSPB1,DOCK7,APOE,ACTN4,LGALS3,RIN2,APC,MDM2,DOCK10,ENPP2,DAPK2,ATP5B,MEOX2,MTUS1,CFAP20,AJUBA,GAB1,MAPK3,PPM1F,NOX4,ACVR1,AKT3,STAT3,FGF10,PDCD6,CCAR1,ERBB3,FGF7,SFRP2,PLK2,EGFR,ATM,DOCK1,FBXW7,FLT1,PTPRR,SERPINB3,SST,KIT,TDGF1,LRRK2,VPS35,MAPRE2,INSR,CTNNA1,ATOH8,G…
GO:0006508	Proteolysis	160	1256	0.1	0.0342	9606.ENSP00000003302,9606.ENSP00000044462,9606.ENSP00000171111,9606.ENSP00000212015,9606.ENSP00000216160,9606.ENSP00000216181,9606.ENSP00000216911,9606.ENSP00000217402,9606.ENSP00000217740,9606.ENSP00000217964,9606.ENSP00000220772,9606.ENSP00000226225,9606.ENSP00000227524,9606.ENSP00000229268,9606.ENSP00000244137,9606.ENSP00000245816,9606.ENSP00000247470,9606.ENSP00000249396,9606.ENSP00000256442,…	USP28,PSMA4,KEAP1,SIRT1,TAB1,MYH9,AURKA,CHMP4B,RNF125,TBL1X,SFRP1,TNFAIP1,PRPF19,USP5,PEPD,CLPP,PYCARD,SIRT2,CCNB1,APC,MDM2,PSMB7,RNF144B,PSMA6,MIB1,SMAD2,PSMB1,YY1,UFD1L,EP300,IFIH1,USP13,DNAJC10,PSMD3,FBXW11,CDK2,PML,TP53,RNPEPL1,RPS27A,FAM105A,PIGT,FBXW7,OTULIN,UCHL1,TMPRSS15,OTUD6B,PSMB4,PIP,PSME3,UBXN1,STT3B,DTX3L,SENP2,TRIM44,PLK1,PDIA3,DDB1,ECEL1,UBB,ADRB2,UBE3C,USP48,PIGS,HCFC1,FBXO45,AUR…
GO:0051960	Regulation of nervous system development	159	942	0.22	2.03e-07	9606.ENSP00000173229,9606.ENSP00000218224,9606.ENSP00000220772,9606.ENSP00000227524,9606.ENSP00000235382,9606.ENSP00000236040,9606.ENSP00000236925,9606.ENSP00000239461,9606.ENSP00000240874,9606.ENSP00000245479,9606.ENSP00000245838,9606.ENSP00000247182,9606.ENSP00000248975,9606.ENSP00000249075,9606.ENSP00000249396,9606.ENSP00000250448,9606.ENSP00000251157,9606.ENSP00000252486,9606.ENSP00000254657,…	NTN1,PQBP1,SFRP1,PRPF19,RGS2,LEPRE1,CAMSAP2,PRRX1,KALRN,SOX9,THOC2,SIX1,YWHAH,LIF,SIRT2,FOXA1,DOCK7,APOE,PER2,MDM2,RAB21,MIB1,RHEB,EP300,LTK,DGUOK,STAT3,MAP3K13,TP53,SFRP2,PLK2,KIT,DBN1,PRKCI,HMGB2,MAP1B,LRRK2,VPS35,MED1,CYB5D2,CTNNA1,YWHAG,DPYSL2,TERT,PRKACA,GAK,DVL3,PLXND1,KIAA0196,CAMK2G,CALR,SOX2,FZD2,HSPA5,CSNK1D,ZNF335,CARM1,MOB2,PCP4,EPHB3,SS18L1,NDEL1,NME1,BCL11A,MAPT,PTK2,PPP1CC,EYA1,CTN…
GO:0003006	Developmental process involved in reproduction	159	945	0.22	2.42e-07	9606.ENSP00000199447,9606.ENSP00000212015,9606.ENSP00000215832,9606.ENSP00000220772,9606.ENSP00000229179,9606.ENSP00000233078,9606.ENSP00000233146,9606.ENSP00000235090,9606.ENSP00000235382,9606.ENSP00000244050,9606.ENSP00000245479,9606.ENSP00000245960,9606.ENSP00000249075,9606.ENSP00000249636,9606.ENSP00000250448,9606.ENSP00000251020,9606.ENSP00000252483,9606.ENSP00000253024,9606.ENSP00000254480,…	NME8,SIRT1,MAPK1,SFRP1,NUP107,DAZAP1,MSH2,WDR77,RGS2,SNAI1,SOX9,CDC25B,LIF,PIAS1,FOXA1,SALL1,PVRL2,TRIM28,SMARCC1,CCNB1,YY1,PKD1,CHD5,CSNK2A2,MAPK3,KIF18A,ASF1B,ACVR1,FGF10,NSUN2,TNC,AFF4,SMARCA2,EIF2B2,TAF4B,SOD1,PLK4,SPATA5,SFRP2,EGFR,ATM,KIT,ACOX1,SENP2,HMGB2,PGAM2,PRDX3,LRRK2,PIWIL4,MED1,RRM1,KMT2D,INSR,CTNNA1,UBB,CEBPB,CBX2,PRKACA,HNF4A,PANK2,PRKDC,KIAA0196,FMN2,PHLDA2,BASP1,CALR,DIAPH2,HSPA…
GO:0051093	Negative regulation of developmental process	159	983	0.2	2.03e-06	9606.ENSP00000070846,9606.ENSP00000173229,9606.ENSP00000178640,9606.ENSP00000181839,9606.ENSP00000212015,9606.ENSP00000215754,9606.ENSP00000215832,9606.ENSP00000218388,9606.ENSP00000220772,9606.ENSP00000235090,9606.ENSP00000235310,9606.ENSP00000235382,9606.ENSP00000237837,9606.ENSP00000244020,9606.ENSP00000244050,9606.ENSP00000244537,9606.ENSP00000245479,9606.ENSP00000245838,9606.ENSP00000248975,…	PKP2,NTN1,MAP2K5,CDK13,SIRT1,MIF,MAPK1,TIMP1,SFRP1,WDR77,MAD2L2,RGS2,FGF23,SRSF6,SNAI1,HIST1H4F,SOX9,THOC2,YWHAH,SIRT2,FOXA1,APOE,ACTN4,MDM2,MIB1,MEOX2,YY1,RPS6KA6,AKT3,DGUOK,STAT3,FGF10,PML,TP53,EAF2,SFRP2,PLK2,EGFR,FBXW7,PDE3B,HNRNPU,SMAD6,HSPA9,LRRK2,MED1,PRDX2,SDHAF2,CTNNA1,ADRB2,VASN,TERT,PRKACA,PRKDC,GAK,LILRB1,SUZ12,CALR,SOX2,CARM1,LIMS2,WT1,SMAD3,FGF3,NME1,ZBTB16,BCL11A,TRIO,HUWE1,MAPT,PT…
GO:0009725	Response to hormone	158	849	0.26	6.40e-10	9606.ENSP00000212015,9606.ENSP00000215832,9606.ENSP00000216117,9606.ENSP00000216442,9606.ENSP00000216714,9606.ENSP00000218388,9606.ENSP00000220772,9606.ENSP00000225577,9606.ENSP00000225792,9606.ENSP00000225964,9606.ENSP00000229416,9606.ENSP00000229583,9606.ENSP00000231509,9606.ENSP00000236850,9606.ENSP00000237837,9606.ENSP00000239223,9606.ENSP00000241453,9606.ENSP00000244020,9606.ENSP00000245206,…	SIRT1,MAPK1,HMOX1,ATP6V1D,APEX1,TIMP1,SFRP1,RPS6KB1,DDX5,COL1A1,GCLC,ADTRP,NR3C1,APOA1,FGF23,DUSP1,FLT3,SRSF6,GOT2,YWHAH,PIAS1,SMARCC1,GSTM3,DSG1,APC,CDK4,MDM2,CYBA,TRIP4,MARS,YY1,GAB1,EP300,THRA,STAT3,CAD,TNC,GAL,EIF2B2,AKAP8,EGFR,PDE3B,HNRNPU,AIFM1,SST,KIT,SMAD6,AGL,PRKCI,HMGB2,MAP1B,INPPL1,MED1,KMT2D,INSR,CTNNA1,TUB,YWHAG,PRKACA,PLA2G1B,HNF4A,PRKDC,TYMS,STAT2,CYC1,CALR,DDX54,AP3S1,CARM1,WT1,NR…
GO:2000145	Regulation of cell motility	157	929	0.22	2.34e-07	9606.ENSP00000173229,9606.ENSP00000176763,9606.ENSP00000178640,9606.ENSP00000212015,9606.ENSP00000215754,9606.ENSP00000215832,9606.ENSP00000216117,9606.ENSP00000216714,9606.ENSP00000218388,9606.ENSP00000219334,9606.ENSP00000220592,9606.ENSP00000220772,9606.ENSP00000223023,9606.ENSP00000225655,9606.ENSP00000225698,9606.ENSP00000225964,9606.ENSP00000226004,9606.ENSP00000229583,9606.ENSP00000239223,…	NTN1,STK10,MAP2K5,SIRT1,MIF,MAPK1,HMOX1,APEX1,TIMP1,SMPD3,AGO2,SFRP1,WASL,PFN1,C1QBP,COL1A1,DUSP3,ADTRP,DUSP1,SNAI1,SOX9,PYCARD,PIN1,HSPB1,DOCK7,APOE,ACTN4,LGALS3,RIN2,APC,MDM2,DOCK10,ENPP2,DAPK2,ATP5B,MEOX2,MTUS1,CFAP20,AJUBA,GAB1,MAPK3,PPM1F,NOX4,ACVR1,AKT3,STAT3,FGF10,PDCD6,CCAR1,ERBB3,FGF7,SFRP2,PLK2,EGFR,ATM,DOCK1,FBXW7,FLT1,PTPRR,SERPINB3,SST,KIT,TDGF1,MAPRE2,INSR,CTNNA1,ATOH8,GLUL,TERT,VEG…
GO:0140352	Export from cell	155	1028	0.17	8.49e-05	9606.ENSP00000176763,9606.ENSP00000181839,9606.ENSP00000207549,9606.ENSP00000215730,9606.ENSP00000215754,9606.ENSP00000215832,9606.ENSP00000216181,9606.ENSP00000216392,9606.ENSP00000216442,9606.ENSP00000216962,9606.ENSP00000217971,9606.ENSP00000218388,9606.ENSP00000219334,9606.ENSP00000220509,9606.ENSP00000222968,9606.ENSP00000225538,9606.ENSP00000234313,9606.ENSP00000236850,9606.ENSP00000245222,…	STK10,CDK13,UNC13D,SNAP29,MIF,MAPK1,MYH9,PYGL,ATP6V1D,PYGB,PGRMC1,TIMP1,SMPD3,VPS18,PDAP1,P2RX1,PLEK,APOA1,SPHK2,PYCARD,TUBA4A,ACTN4,EXOC4,LGALS3,DSG1,DSC1,HNF1A,PSMB7,DNAJC13,LYZ,CYBA,ERP29,SMAD2,PSMB1,CRISPLD2,ERP44,PKP1,PSMD3,FGF10,SLC1A3,GAL,FGF7,PFKL,SOD1,EXOC6B,ABCA12,SERPINB3,OLA1,KIT,KPNB1,PDXK,CSTB,AGL,ALB,SYN1,ANXA5,FABP5,CCT2,PA2G4,JAGN1,EEF2,VEGFB,TLN1,CAMK2G,COPG1,TMEM173,CFD,HSP90AA…
GO:0007267	Cell-cell signaling	155	1145	0.12	0.0060	9606.ENSP00000044462,9606.ENSP00000070846,9606.ENSP00000215730,9606.ENSP00000215832,9606.ENSP00000216639,9606.ENSP00000219334,9606.ENSP00000220592,9606.ENSP00000220772,9606.ENSP00000225525,9606.ENSP00000225538,9606.ENSP00000225655,9606.ENSP00000231498,9606.ENSP00000234310,9606.ENSP00000245222,9606.ENSP00000250448,9606.ENSP00000252486,9606.ENSP00000253754,9606.ENSP00000253861,9606.ENSP00000255266,…	PSMA4,PKP2,SNAP29,MAPK1,VRK1,SMPD3,AGO2,SFRP1,TAX1BP3,P2RX1,PFN1,NUP155,PPP3R1,SPHK2,FOXA1,APOE,PDLIM4,EXOC4,PDE6A,APC,HNF1A,PSMB7,PSMA6,SPG11,SMAD2,PSMB1,PKD1,AXIN1,CSNK2A2,AP2S1,KIF1B,PSMD3,STAT3,FGF10,FBXW11,SLC1A3,TNC,VDAC1,GAL,FGF7,RPS27A,SFRP2,SERPINB3,OTULIN,SST,PSMB4,PTGIR,GRIN2C,PSME3,SYN1,SENP2,GPR101,LRRK2,VPS35,DDB1,UBB,ADRB2,FGF5,ADRBK1,SSH1,DVL3,CAMK2G,FZD2,CSNK1D,CDHR3,CUL1,NPBWR1,…
GO:0006325	Chromatin organization	154	713	0.33	5.48e-14	9606.ENSP00000160382,9606.ENSP00000212015,9606.ENSP00000216297,9606.ENSP00000216639,9606.ENSP00000216911,9606.ENSP00000217964,9606.ENSP00000221801,9606.ENSP00000228284,9606.ENSP00000231509,9606.ENSP00000244050,9606.ENSP00000244537,9606.ENSP00000245222,9606.ENSP00000245479,9606.ENSP00000249396,9606.ENSP00000250448,9606.ENSP00000253024,9606.ENSP00000253237,9606.ENSP00000254480,9606.ENSP00000254657,…	ACTL6B,SIRT1,SUPT16H,VRK1,AURKA,TBL1X,FBL,SART3,NR3C1,SNAI1,HIST1H4F,SPHK2,SOX9,SIRT2,FOXA1,TRIM28,GRWD1,SMARCC1,PER2,CCNB1,RBL2,CHD5,SETD1A,SMARCB1,PPM1F,EP300,BRD4,ASF1B,CTCF,PRDM5,MCM2,SMARCA2,CDK2,SMARCC2,TP53,ZNF462,ATM,CENPU,CENPH,SMARCA5,HNRNPU,DTX3L,HMGB2,NPM1,KMT2D,DDB1,HIST1H2AE,PPM1D,HIST1H1E,CBX2,HCFC1,KMT2E,AURKB,CCDC101,TLK2,SUZ12,NAP1L5,SOX2,SMARCE1,ZNF335,CARM1,SMCHD1,MINA,SIRT7,H…
GO:0070647	Protein modification by small protein conjugation or removal	154	1021	0.17	8.92e-05	9606.ENSP00000003302,9606.ENSP00000044462,9606.ENSP00000171111,9606.ENSP00000209873,9606.ENSP00000212015,9606.ENSP00000216160,9606.ENSP00000217740,9606.ENSP00000226225,9606.ENSP00000227524,9606.ENSP00000229179,9606.ENSP00000229268,9606.ENSP00000231498,9606.ENSP00000245544,9606.ENSP00000249636,9606.ENSP00000253024,9606.ENSP00000257430,9606.ENSP00000258149,9606.ENSP00000259457,9606.ENSP00000259939,…	USP28,PSMA4,KEAP1,AAAS,SIRT1,TAB1,RNF125,TNFAIP1,PRPF19,NUP107,USP5,NUP155,NUP85,PIAS1,TRIM28,APC,MDM2,PSMB7,RNF144B,NUP133,PSMA6,MIB1,SMAD2,PSMB1,YY1,UFD1L,EP300,IFIH1,USP13,PSMD3,PDCD6,FBXW11,PML,TP53,RPS27A,FBXW7,ATG10,RANBP2,OTULIN,UCHL1,OTUD6B,NUP205,NSMCE2,PSMB4,PSME3,PEX13,DTX3L,SENP2,TRIM44,PLK1,MED1,DDB1,UBB,ADRB2,COMMD1,UBE3C,USP48,HCFC1,FBXO45,NUP93,PRKDC,NUP98,USP9X,SUZ12,MALT1,CUL1,T…
GO:0022613	Ribonucleoprotein complex biogenesis	153	423	0.55	3.69e-32	9606.ENSP00000215793,9606.ENSP00000215829,9606.ENSP00000216554,9606.ENSP00000220592,9606.ENSP00000220849,9606.ENSP00000221233,9606.ENSP00000221801,9606.ENSP00000225698,9606.ENSP00000226796,9606.ENSP00000226798,9606.ENSP00000227524,9606.ENSP00000228284,9606.ENSP00000229390,9606.ENSP00000232888,9606.ENSP00000235090,9606.ENSP00000244020,9606.ENSP00000245539,9606.ENSP00000246802,9606.ENSP00000246868,…	SF3A1,SNRPD3,EIF5,AGO2,EIF3E,EXOSC5,FBL,C1QBP,GAR1,FRG1,PRPF19,SART3,SRSF9,RRP9,WDR77,SRSF6,MRPS7,GLTSCR2,SBDS,EIF2S3,PPAN,EIF3G,ERAL1,NIP7,SRSF1,RPL35,METTL5,WDR12,UTP20,DDX18,NOP58,PRPF6,EIF4A3,TXNL4A,SNRPG,NHP2,ABT1,NOM1,ABCE1,NPM1,NUDT21,PA2G4,RPS9,GLUL,PRKDC,DDX10,PRPF3,SNRNP200,GEMIN4,RRS1,EXOSC3,DDX54,PRPF31,CIRH1A,MINA,NOP10,HSP90AA1,SF3B1,RPS7,RPS2,PRMT7,RPS21,RPL3,RPS17,RPSA,C1D,EIF3B,R…
GO:0048646	Anatomical structure formation involved in morphogenesis	153	883	0.23	8.95e-08	9606.ENSP00000200181,9606.ENSP00000207549,9606.ENSP00000212015,9606.ENSP00000215832,9606.ENSP00000216117,9606.ENSP00000216181,9606.ENSP00000216605,9606.ENSP00000219334,9606.ENSP00000220772,9606.ENSP00000225655,9606.ENSP00000225964,9606.ENSP00000229583,9606.ENSP00000235329,9606.ENSP00000236918,9606.ENSP00000239223,9606.ENSP00000244050,9606.ENSP00000245479,9606.ENSP00000245932,9606.ENSP00000247182,…	ITGB4,UNC13D,SIRT1,MAPK1,HMOX1,MYH9,MTHFD1,SMPD3,SFRP1,PFN1,COL1A1,ADTRP,MFN2,TNNT2,DUSP1,SNAI1,SOX9,VASP,SIX1,FOXA1,SALL1,PVRL2,EXOC4,TMOD1,MIB1,ATP5B,MEOX2,SMAD2,GAB1,MAPK3,EP300,ACVR1,GPC1,FGF10,PDCD6,TP53,SFRP2,ATM,PDE3B,FLT1,OTULIN,ACTC1,LEMD2,TDGF1,MED1,ATOH8,GLUL,PRKACA,VEGFB,TCAP,PRKDC,DVL3,AGGF1,RHOJ,PLXND1,NCL,SOX2,FZD2,FLII,WT1,EPHB3,SMAD3,ANG,AGTPBP1,RPS7,ACVR2B,PTPN11,PTK2,EYA1,CTNNB…
GO:0032940	Secretion by cell	153	979	0.19	1.86e-05	9606.ENSP00000176763,9606.ENSP00000181839,9606.ENSP00000207549,9606.ENSP00000215730,9606.ENSP00000215754,9606.ENSP00000215832,9606.ENSP00000216181,9606.ENSP00000216392,9606.ENSP00000216442,9606.ENSP00000216962,9606.ENSP00000217971,9606.ENSP00000218388,9606.ENSP00000219334,9606.ENSP00000220509,9606.ENSP00000222968,9606.ENSP00000225538,9606.ENSP00000234313,9606.ENSP00000236850,9606.ENSP00000245222,…	STK10,CDK13,UNC13D,SNAP29,MIF,MAPK1,MYH9,PYGL,ATP6V1D,PYGB,PGRMC1,TIMP1,SMPD3,VPS18,PDAP1,P2RX1,PLEK,APOA1,SPHK2,PYCARD,TUBA4A,ACTN4,EXOC4,LGALS3,DSG1,DSC1,HNF1A,PSMB7,DNAJC13,LYZ,CYBA,ERP29,SMAD2,PSMB1,CRISPLD2,ERP44,PKP1,PSMD3,FGF10,SLC1A3,GAL,FGF7,PFKL,SOD1,EXOC6B,ABCA12,SERPINB3,OLA1,KIT,KPNB1,PDXK,CSTB,AGL,ALB,SYN1,ANXA5,FABP5,CCT2,PA2G4,JAGN1,EEF2,VEGFB,TLN1,CAMK2G,COPG1,TMEM173,CFD,HSP90AA…
GO:0035295	Tube development	152	851	0.24	1.78e-08	9606.ENSP00000173229,9606.ENSP00000212015,9606.ENSP00000215832,9606.ENSP00000216117,9606.ENSP00000216160,9606.ENSP00000216181,9606.ENSP00000216605,9606.ENSP00000219334,9606.ENSP00000220772,9606.ENSP00000225655,9606.ENSP00000229583,9606.ENSP00000239461,9606.ENSP00000245479,9606.ENSP00000245932,9606.ENSP00000246914,9606.ENSP00000247182,9606.ENSP00000249075,9606.ENSP00000250448,9606.ENSP00000251020,…	NTN1,SIRT1,MAPK1,HMOX1,TAB1,MYH9,MTHFD1,SMPD3,SFRP1,PFN1,ADTRP,PRRX1,SOX9,VASP,WNK4,SIX1,LIF,FOXA1,SALL1,APOE,AP3B1,CCNB1,NUP133,MIB1,ATP5B,MEOX2,SMAD2,PKD1,CRISPLD2,GAB1,MAPK3,KIF18A,EP300,ACVR1,THRA,FGF10,PDCD6,TNC,FGF7,PML,ABCA12,SFRP2,EGFR,SLC7A11,FBXW7,PDE3B,FLT1,OTULIN,KIT,MYO1E,SMAD6,EN1,TDGF1,MED1,ATOH8,UBB,GLUL,PRKACA,VEGFB,TCAP,TYMS,DVL3,AGGF1,RHOJ,PLXND1,NCL,FZD2,WT1,EPHB3,SMAD3,C2CD3,…
GO:0070925	Organelle assembly	151	735	0.3	3.19e-12	9606.ENSP00000199447,9606.ENSP00000209873,9606.ENSP00000215730,9606.ENSP00000216442,9606.ENSP00000216911,9606.ENSP00000217402,9606.ENSP00000223500,9606.ENSP00000225698,9606.ENSP00000235329,9606.ENSP00000236918,9606.ENSP00000245539,9606.ENSP00000246802,9606.ENSP00000246868,9606.ENSP00000248437,9606.ENSP00000248846,9606.ENSP00000252483,9606.ENSP00000253107,9606.ENSP00000254928,9606.ENSP00000254940,…	NME8,AAAS,SNAP29,ATP6V1D,AURKA,CHMP4B,CHMP5,C1QBP,MFN2,TNNT2,MRPS7,GLTSCR2,SBDS,TUBA4A,TUBGCP6,PVRL2,PPAN,ERAL1,NIP7,EIF2S1,TMOD1,STX17,KIF23,TUBGCP4,KIF11,SPG11,TUBGCP3,CFAP20,MARK4,WDR11,YWHAE,SEPT11,CENPE,ANLN,CDK2,TRIP11,PLK4,ABT1,RPS3,CENPH,KPNB1,ACTC1,NPM1,HEATR2,PLK1,MAPRE2,YWHAG,PRKACA,TCAP,PRKDC,AURKB,KIAA0196,EDC3,RRS1,POC1B,SMC1A,CSNK1D,ULK1,FLII,PPP2R1A,TMEM173,HDAC6,C2CD3,HSP90AA1,CE…
GO:0030334	Regulation of cell migration	151	865	0.23	7.49e-08	9606.ENSP00000173229,9606.ENSP00000176763,9606.ENSP00000178640,9606.ENSP00000212015,9606.ENSP00000215754,9606.ENSP00000215832,9606.ENSP00000216117,9606.ENSP00000216714,9606.ENSP00000218388,9606.ENSP00000219334,9606.ENSP00000220592,9606.ENSP00000220772,9606.ENSP00000223023,9606.ENSP00000225655,9606.ENSP00000225698,9606.ENSP00000225964,9606.ENSP00000226004,9606.ENSP00000229583,9606.ENSP00000239223,…	NTN1,STK10,MAP2K5,SIRT1,MIF,MAPK1,HMOX1,APEX1,TIMP1,SMPD3,AGO2,SFRP1,WASL,PFN1,C1QBP,COL1A1,DUSP3,ADTRP,DUSP1,SNAI1,SOX9,PYCARD,HSPB1,DOCK7,APOE,ACTN4,LGALS3,RIN2,APC,MDM2,DOCK10,ENPP2,DAPK2,ATP5B,MEOX2,MTUS1,AJUBA,GAB1,MAPK3,PPM1F,NOX4,ACVR1,AKT3,STAT3,FGF10,PDCD6,CCAR1,FGF7,SFRP2,PLK2,EGFR,ATM,DOCK1,FBXW7,FLT1,PTPRR,SERPINB3,SST,KIT,TDGF1,MAPRE2,INSR,ATOH8,GLUL,TERT,VEGFB,OXSR1,SSH1,RHOJ,LIMCH1…
GO:0044703	Multi-organism reproductive process	151	971	0.18	2.75e-05	9606.ENSP00000199447,9606.ENSP00000209873,9606.ENSP00000212015,9606.ENSP00000215832,9606.ENSP00000216911,9606.ENSP00000225538,9606.ENSP00000233078,9606.ENSP00000233146,9606.ENSP00000235090,9606.ENSP00000235382,9606.ENSP00000240361,9606.ENSP00000240423,9606.ENSP00000240874,9606.ENSP00000245206,9606.ENSP00000245222,9606.ENSP00000245479,9606.ENSP00000245960,9606.ENSP00000249066,9606.ENSP00000249075,…	NME8,AAAS,SIRT1,MAPK1,AURKA,P2RX1,DAZAP1,MSH2,WDR77,RGS2,TEX14,NCAPH,KALRN,GOT2,SPHK2,SOX9,CDC25B,APOL2,LIF,HOXD9,PIAS1,PVRL2,TRIM28,CCNB1,DSG1,CCT7,TUBGCP3,YY1,CHD5,CSNK2A2,MAPK3,KIF18A,SPTBN4,ASF1B,ACVR1,THRA,STAT3,NSUN2,CAD,AFF4,SMARCA2,TAF4B,SOD1,SPATA5,ATM,CCT5,FANCD2,KIT,ACOX1,CCT3,HMGB2,PGAM2,PRDX3,LRRK2,PIWIL4,CCT2,PLK1,MED1,KMT2D,UBB,PRKACA,HAVCR2,PANK2,USP9X,TCP1,KIAA0196,FMN2,CALR,DIAP…
GO:0010638	Positive regulation of organelle organization	150	633	0.37	1.68e-16	9606.ENSP00000212015,9606.ENSP00000215832,9606.ENSP00000216911,9606.ENSP00000219334,9606.ENSP00000220772,9606.ENSP00000223023,9606.ENSP00000225655,9606.ENSP00000228284,9606.ENSP00000234310,9606.ENSP00000234313,9606.ENSP00000235329,9606.ENSP00000236850,9606.ENSP00000245222,9606.ENSP00000245932,9606.ENSP00000246069,9606.ENSP00000246747,9606.ENSP00000247191,9606.ENSP00000247470,9606.ENSP00000248975,…	SIRT1,MAPK1,AURKA,SMPD3,SFRP1,WASL,PFN1,SART3,PPP3R1,PLEK,MFN2,APOA1,SPHK2,VASP,DSTN,ARL2,DLGAP5,PYCARD,YWHAH,LIF,SIRT2,TRIM28,CCNB1,CCT7,CSNK2A2,MARK4,MAPK3,SMARCB1,PPM1F,NOX4,BRD4,YWHAE,NBN,GPR65,PML,TP53,AKAP8,PLK4,RPS3,ATM,CCT5,FBXW7,HNRNPU,NSMCE2,HK2,ARPC2,CCT3,MAP1B,RAD21,LRRK2,VPS35,CCT2,MFF,INSR,ADRB2,FEN1,YWHAG,KMT2E,PPM1E,CAMKK2,AURKB,LIMCH1,TCP1,SH2B1,SPAG5,PNKP,ULK1,MRE11A,HIST1H1B,SM…
GO:0048666	Neuron development	150	827	0.25	9.39e-09	9606.ENSP00000160382,9606.ENSP00000173229,9606.ENSP00000215832,9606.ENSP00000216911,9606.ENSP00000218224,9606.ENSP00000223023,9606.ENSP00000233668,9606.ENSP00000236850,9606.ENSP00000236925,9606.ENSP00000245838,9606.ENSP00000245932,9606.ENSP00000249075,9606.ENSP00000249499,9606.ENSP00000251157,9606.ENSP00000252486,9606.ENSP00000252971,9606.ENSP00000258390,9606.ENSP00000261866,9606.ENSP00000262995,…	ACTL6B,NTN1,MAPK1,AURKA,PQBP1,WASL,DOK1,APOA1,CAMSAP2,THOC2,VASP,LIF,HOXD9,DOCK7,APOE,MNX1,DOCK10,SPG11,GAB1,MAPK3,SPTBN4,GPC1,EFHD1,SLC1A3,TNC,TRIP11,SOD1,SCYL1,EGFR,LRP12,UCHL1,PIK3CB,DBN1,EN1,PRKCI,SYN1,MAP1B,EN2,LRRK2,CTNNA1,UBB,DPYSL2,FBXO45,USP9X,PLXND1,TUBB3,FZD2,ULK1,ZNF335,EPHB3,SS18L1,NEXN,NDEL1,HDAC6,HSP90AA1,TRIO,MAPT,PTPN11,PTK2,DTNBP1,UBE4B,MAP4K4,CTNNB1,ARID1B,HMGB1,VAPA,CRKL,MINK1…
GO:0050767	Regulation of neurogenesis	150	828	0.25	1.00e-08	9606.ENSP00000173229,9606.ENSP00000218224,9606.ENSP00000220772,9606.ENSP00000227524,9606.ENSP00000235382,9606.ENSP00000236040,9606.ENSP00000236925,9606.ENSP00000239461,9606.ENSP00000240874,9606.ENSP00000245479,9606.ENSP00000245838,9606.ENSP00000247182,9606.ENSP00000248975,9606.ENSP00000249075,9606.ENSP00000249396,9606.ENSP00000250448,9606.ENSP00000251157,9606.ENSP00000252486,9606.ENSP00000254657,…	NTN1,PQBP1,SFRP1,PRPF19,RGS2,LEPRE1,CAMSAP2,PRRX1,KALRN,SOX9,THOC2,SIX1,YWHAH,LIF,SIRT2,FOXA1,DOCK7,APOE,PER2,MDM2,RAB21,MIB1,RHEB,EP300,LTK,DGUOK,STAT3,MAP3K13,TP53,SFRP2,PLK2,KIT,DBN1,PRKCI,HMGB2,MAP1B,LRRK2,MED1,CYB5D2,CTNNA1,YWHAG,DPYSL2,TERT,GAK,DVL3,PLXND1,KIAA0196,CAMK2G,CALR,SOX2,HSPA5,CSNK1D,ZNF335,CARM1,MOB2,PCP4,EPHB3,SS18L1,NDEL1,NME1,BCL11A,MAPT,PTK2,PPP1CC,EYA1,CTNNB1,CRKL,BCL11B,NF…
GO:0010942	Positive regulation of cell death	149	719	0.31	2.63e-12	9606.ENSP00000212015,9606.ENSP00000216117,9606.ENSP00000217182,9606.ENSP00000220772,9606.ENSP00000225538,9606.ENSP00000225698,9606.ENSP00000229239,9606.ENSP00000234310,9606.ENSP00000235329,9606.ENSP00000239223,9606.ENSP00000240874,9606.ENSP00000245222,9606.ENSP00000247470,9606.ENSP00000247970,9606.ENSP00000248975,9606.ENSP00000249396,9606.ENSP00000250448,9606.ENSP00000252486,9606.ENSP00000256383,…	SIRT1,HMOX1,EEF1A2,SFRP1,P2RX1,C1QBP,GAPDH,PPP3R1,MFN2,DUSP1,KALRN,SPHK2,PYCARD,PIN1,YWHAH,SIRT2,FOXA1,APOE,EIF2S1,APC,CDK4,DAPK2,ACIN1,MARK4,PPM1F,NOX4,LTK,YWHAE,PDCD6,GAL,CCAR1,PHLDA1,PML,TP53,SOD1,RPS27A,SFRP2,RPS3,ATM,DUSP6,FBXW7,PLA2R1,AIFM1,PIK3CB,PRKCI,LRRK2,PDIA3,MFF,MTCH2,PPID,CTNNA1,UBB,YWHAG,PPP2R1B,PLA2G1B,PRKDC,SSH1,LILRB1,ARHGEF4,PRKRA,CSRNP3,PHLDA2,MALT1,PPP2R1A,PAWR,RBM10,IP6K2,WT…
GO:0048878	Chemical homeostasis	147	1124	0.11	0.0226	9606.ENSP00000199389,9606.ENSP00000212015,9606.ENSP00000215832,9606.ENSP00000216117,9606.ENSP00000216180,9606.ENSP00000216392,9606.ENSP00000216442,9606.ENSP00000218104,9606.ENSP00000225538,9606.ENSP00000227667,9606.ENSP00000229416,9606.ENSP00000233535,9606.ENSP00000236850,9606.ENSP00000237837,9606.ENSP00000241337,9606.ENSP00000246194,9606.ENSP00000246914,9606.ENSP00000249806,9606.ENSP00000250448,…	EIF2AK1,SIRT1,MAPK1,HMOX1,PNPLA3,PYGL,ATP6V1D,ABCD1,P2RX1,APOC3,GCLC,SLC30A3,APOA1,FGF23,GSTM2,RALY,WNK4,CLN6,FOXA1,APOE,PDE6A,SCO1,HNF1A,CIB2,CYBA,ATP5B,PKD1,MAPK3,NOX4,YWHAE,STAT3,SRI,GPR65,PML,SOD1,ABCA12,EGFR,SLC7A11,FBXW7,HK2,PTGIR,FGFR4,GRIN2C,ACOX1,SLMAP,FABP5,LRRK2,DDB1,INSR,HOMER2,COMMD1,ACO1,PRKACA,PLA2G1B,HNF4A,ALOX12B,CALR,TMTC2,ROGDI,CUL1,SMAD3,NME1,LCK,PTPN11,SFN,P2RX2,PDPK1,HMGB1,D…
GO:0048870	Cell motility	144	1018	0.14	0.0020	9606.ENSP00000173229,9606.ENSP00000199447,9606.ENSP00000200181,9606.ENSP00000215754,9606.ENSP00000216181,9606.ENSP00000225964,9606.ENSP00000226225,9606.ENSP00000229583,9606.ENSP00000236850,9606.ENSP00000244050,9606.ENSP00000245544,9606.ENSP00000246069,9606.ENSP00000246868,9606.ENSP00000247182,9606.ENSP00000253188,9606.ENSP00000254301,9606.ENSP00000257430,9606.ENSP00000259486,9606.ENSP00000262030,…	NTN1,NME8,ITGB4,MIF,MYH9,COL1A1,TNFAIP1,ADTRP,APOA1,SNAI1,NUP85,DSTN,SBDS,SIX1,SLC7A10,LGALS3,APC,ENPP2,ATP5B,AJUBA,GAB1,ACVR1,GPC1,YWHAE,ZAP70,ANLN,PML,EGFR,LRP12,DOCK1,SLC7A11,FLT1,KIT,PIK3CB,ELMO2,FGFR4,PEX13,ARPC2,PRKCI,TDGF1,HMGB2,MAP1B,LRRK2,JAGN1,DST,FBXO45,KRT2,PLA2G1B,USP9X,RHOJ,LIMCH1,PLXND1,FMNL1,EPHB3,NDEL1,ANG,LCK,BRAT1,PTPN11,PTK2,NKX2-3,PDPK1,CTNNB1,HMGB1,CRKL,ANXA6,RAC1,SCRIB,BCL1…
GO:0033674	Positive regulation of kinase activity	143	624	0.35	1.04e-14	9606.ENSP00000176763,9606.ENSP00000178640,9606.ENSP00000194530,9606.ENSP00000212015,9606.ENSP00000215754,9606.ENSP00000215832,9606.ENSP00000216160,9606.ENSP00000217182,9606.ENSP00000233057,9606.ENSP00000241453,9606.ENSP00000245960,9606.ENSP00000256442,9606.ENSP00000261735,9606.ENSP00000262304,9606.ENSP00000262319,9606.ENSP00000262320,9606.ENSP00000262713,9606.ENSP00000263025,9606.ENSP00000263317,…	STK10,MAP2K5,STRADB,SIRT1,MIF,MAPK1,TAB1,EEF1A2,EIF2AK2,FLT3,CDC25B,CCNB1,ERP29,PKD1,TELO2,AXIN1,AJUBA,MAPK3,NOX4,LTK,FGF10,MAP3K13,CENPE,NBN,ERBB3,SOD1,RPS27A,DGKQ,EGFR,RPS3,DUSP6,FBXW7,FLT1,RANBP2,KIT,PIK3CB,FGFR4,TDGF1,LMTK2,STOX1,LRRK2,NAB2,PRDX2,INSR,UBB,ADRB2,RPTOR,PRKACA,OXSR1,PLA2G1B,DVL3,MALT1,C8orf4,KARS,MRE11A,EPHB3,HSP90AA1,STRADA,ANG,ACVR2B,MAPT,PTPN11,PTK2,MAP4K4,PDPK1,MAP2K3,MAP3K1…
GO:0050776	Regulation of immune response	143	896	0.19	1.56e-05	9606.ENSP00000044462,9606.ENSP00000207549,9606.ENSP00000212015,9606.ENSP00000215754,9606.ENSP00000215832,9606.ENSP00000216117,9606.ENSP00000216160,9606.ENSP00000218224,9606.ENSP00000223023,9606.ENSP00000225698,9606.ENSP00000225964,9606.ENSP00000226004,9606.ENSP00000233146,9606.ENSP00000234310,9606.ENSP00000235310,9606.ENSP00000236850,9606.ENSP00000245222,9606.ENSP00000245503,9606.ENSP00000247470,…	PSMA4,UNC13D,SIRT1,MIF,MAPK1,HMOX1,TAB1,PQBP1,WASL,C1QBP,COL1A1,DUSP3,MSH2,PPP3R1,MAD2L2,APOA1,SPHK2,MYH2,PYCARD,TICAM1,PIAS1,PVRL2,APOE,LGALS3,PSMB7,PSMA6,PSMB1,SAMHD1,MAPK3,EP300,PSMD3,ZAP70,FBXW11,EIF2B2,NONO,RPS3,DOCK1,KIT,PIK3CB,ELMO2,PSMB4,PSME3,ARPC2,HMGB2,ABCE1,MED1,PRKACA,HAVCR2,PLA2G1B,PRKDC,LILRB1,MALT1,EXOSC3,KARS,CUL1,PAWR,TBK1,TMEM173,CFD,SMAD3,HSP90AA1,LCK,PTPN11,PTK2,PDPK1,HMGB1,C…
GO:0007017	Microtubule-based process	142	727	0.28	3.81e-10	9606.ENSP00000199447,9606.ENSP00000209873,9606.ENSP00000216068,9606.ENSP00000216181,9606.ENSP00000216911,9606.ENSP00000229239,9606.ENSP00000236925,9606.ENSP00000238892,9606.ENSP00000246747,9606.ENSP00000246868,9606.ENSP00000247191,9606.ENSP00000248437,9606.ENSP00000248553,9606.ENSP00000248633,9606.ENSP00000248846,9606.ENSP00000249776,9606.ENSP00000251157,9606.ENSP00000255194,9606.ENSP00000256442,…	NME8,AAAS,DNAL4,MYH9,AURKA,GAPDH,CAMSAP2,CRIPT,ARL2,SBDS,DLGAP5,TUBA4A,HSPB1,PEX1,TUBGCP6,KNSTRN,DOCK7,AP3B1,CCNB1,KIF23,TUBGCP4,LRPPRC,KIF11,RAB21,SPG11,TUBGCP3,DNAH9,MARK4,KIF18A,KIF1B,FGF10,CENPE,CDK2,TRIP11,SOD1,PLK4,PLK2,RPS3,CENPH,HNRNPU,UCHL1,KPNB1,PEX13,MAP1B,NPM1,HEATR2,PLK1,MAPRE2,TUBA1C,UBB,TUB,DST,AURKB,KIAA0196,TUBB6,FMN2,TUBB3,SPAG5,SMC1A,CSNK1D,PPP2R1A,COPG1,AP3S1,TACC3,PURA,NDEL1,…
GO:0043068	Positive regulation of programmed cell death	140	666	0.31	6.06e-12	9606.ENSP00000212015,9606.ENSP00000216117,9606.ENSP00000217182,9606.ENSP00000220772,9606.ENSP00000225538,9606.ENSP00000225698,9606.ENSP00000229239,9606.ENSP00000234310,9606.ENSP00000235329,9606.ENSP00000239223,9606.ENSP00000240874,9606.ENSP00000245222,9606.ENSP00000247470,9606.ENSP00000247970,9606.ENSP00000248975,9606.ENSP00000249396,9606.ENSP00000250448,9606.ENSP00000256383,9606.ENSP00000257430,…	SIRT1,HMOX1,EEF1A2,SFRP1,P2RX1,C1QBP,GAPDH,PPP3R1,MFN2,DUSP1,KALRN,SPHK2,PYCARD,PIN1,YWHAH,SIRT2,FOXA1,EIF2S1,APC,CDK4,DAPK2,ACIN1,MARK4,PPM1F,NOX4,LTK,YWHAE,PDCD6,GAL,CCAR1,PHLDA1,PML,TP53,SOD1,RPS27A,SFRP2,RPS3,ATM,DUSP6,FBXW7,PLA2R1,AIFM1,PIK3CB,PRKCI,LRRK2,PDIA3,MFF,MTCH2,PPID,CTNNA1,UBB,YWHAG,PPP2R1B,PLA2G1B,PRKDC,LILRB1,ARHGEF4,PRKRA,CSRNP3,PHLDA2,MALT1,PPP2R1A,PAWR,RBM10,IP6K2,WT1,SMAD3,HD…
GO:0033993	Response to lipid	140	858	0.2	7.18e-06	9606.ENSP00000215832,9606.ENSP00000216727,9606.ENSP00000220772,9606.ENSP00000222381,9606.ENSP00000223500,9606.ENSP00000225792,9606.ENSP00000225964,9606.ENSP00000229583,9606.ENSP00000231509,9606.ENSP00000237837,9606.ENSP00000239223,9606.ENSP00000241453,9606.ENSP00000245222,9606.ENSP00000245479,9606.ENSP00000247470,9606.ENSP00000248244,9606.ENSP00000248975,9606.ENSP00000249636,9606.ENSP00000250448,…	MAPK1,PABPN1,SFRP1,PON1,CHMP5,DDX5,COL1A1,ADTRP,NR3C1,FGF23,DUSP1,FLT3,SPHK2,SOX9,PYCARD,TICAM1,YWHAH,PIAS1,FOXA1,CCNB1,DSG1,CDK4,MDM2,CYBA,TRIP4,SMAD2,YY1,MAPK3,KIF18A,DDX18,LTK,THRA,STAT3,FGF10,CAD,TNC,AKAP8,EGFR,ATM,HNRNPU,AIFM1,SST,SMAD6,PTGIR,AGL,HMGB2,MAP1B,PRDX3,MED1,PRDX2,CEBPB,OGG1,EEF2,HAVCR2,HNF4A,TYMS,LILRB1,MALT1,CALR,DDX54,CARM1,NR2C1,PTPRU,NME1,MTDH,GNAI1,CTNNB1,HMGB1,PRKAA1,ARG1,P…
GO:0051050	Positive regulation of transport	140	923	0.17	0.00018	9606.ENSP00000070846,9606.ENSP00000207549,9606.ENSP00000212015,9606.ENSP00000215754,9606.ENSP00000215832,9606.ENSP00000219334,9606.ENSP00000222381,9606.ENSP00000223023,9606.ENSP00000225538,9606.ENSP00000229239,9606.ENSP00000233535,9606.ENSP00000234310,9606.ENSP00000236850,9606.ENSP00000240185,9606.ENSP00000241337,9606.ENSP00000245222,9606.ENSP00000246914,9606.ENSP00000247470,9606.ENSP00000248975,…	PKP2,UNC13D,SIRT1,MIF,MAPK1,SMPD3,PON1,WASL,P2RX1,GAPDH,SLC30A3,PPP3R1,APOA1,TARDBP,GSTM2,SPHK2,WNK4,PYCARD,YWHAH,APOE,ACTN4,TRIM28,LGALS3,MDM2,COX17,RAB21,MIB1,CYBA,CSNK2A2,YWHAE,B3GAT3,GAL,SRI,TP53,SOD1,ABCA12,EGFR,FBXW7,PLA2R1,PRKCI,LRRK2,VPS35,MFF,PPID,INSR,ADRB2,CEBPB,TUB,YWHAG,ARL6IP1,GLUL,TERT,PRKACA,ADRBK1,PLA2G1B,ALOX12B,CALR,SPAG5,SMAD3,ANG,ATAD1,HUWE1,PTPN11,SFN,DTNBP1,P2RX2,PDPK1,ANXA…
GO:0002684	Positive regulation of immune system process	140	949	0.16	0.00053	9606.ENSP00000044462,9606.ENSP00000207549,9606.ENSP00000212015,9606.ENSP00000215754,9606.ENSP00000215832,9606.ENSP00000216117,9606.ENSP00000216160,9606.ENSP00000218224,9606.ENSP00000223023,9606.ENSP00000225698,9606.ENSP00000233146,9606.ENSP00000235310,9606.ENSP00000245222,9606.ENSP00000245503,9606.ENSP00000247470,9606.ENSP00000248244,9606.ENSP00000249075,9606.ENSP00000252483,9606.ENSP00000254301,…	PSMA4,UNC13D,SIRT1,MIF,MAPK1,HMOX1,TAB1,PQBP1,WASL,C1QBP,MSH2,MAD2L2,SPHK2,MYH2,PYCARD,TICAM1,LIF,PVRL2,LGALS3,AP3B1,PSMB7,PSMA6,DAPK2,PSMB1,ACIN1,MAPK3,EP300,PSMD3,STAT3,FGF10,ZAP70,FBXW11,EIF2B2,NONO,RPS3,DOCK1,PIK3CB,ELMO2,PSMB4,PSME3,ARPC2,HMGB2,LRRK2,NUDT21,MED1,PRKACA,VEGFB,OXSR1,HAVCR2,PLA2G1B,PRKDC,LILRB1,MALT1,CALR,EXOSC3,ZNF335,KARS,CUL1,TBK1,TMEM173,CFD,HSP90AA1,LCK,ZBTB16,PTPN11,PTK2,…
GO:0060322	Head development	139	788	0.24	1.78e-07	9606.ENSP00000215832,9606.ENSP00000217246,9606.ENSP00000225964,9606.ENSP00000235382,9606.ENSP00000244769,9606.ENSP00000245222,9606.ENSP00000245479,9606.ENSP00000248975,9606.ENSP00000249396,9606.ENSP00000251020,9606.ENSP00000251157,9606.ENSP00000251472,9606.ENSP00000254322,9606.ENSP00000261070,9606.ENSP00000261772,9606.ENSP00000262424,9606.ENSP00000262450,9606.ENSP00000262506,9606.ENSP00000262887,…	MAPK1,MACROD2,COL1A1,RGS2,ATXN1,SPHK2,SOX9,YWHAH,SIRT2,SALL1,DOCK7,MAST1,DNAJB1,COX17,AARS,CRISPLD2,CHD5,CSNK2A2,XRCC1,MAPK3,EP300,WDR11,NDUFS3,ARCN1,YWHAE,FGF10,PITX1,TP53,SPATA5,EGFR,ATM,SLC7A11,NRGN,FANCD2,IGF2BP1,GRIN2C,PEX13,EN1,EN2,WRN,LRRK2,MED1,RRM1,UBB,DPYSL2,FBXO45,PRKDC,DDX10,BASP1,ROGDI,SOX2,HSPA5,AATK,MYO1D,ZNF335,TACC3,SLC6A17,EPHB3,NDEL1,C2CD3,TAL2,NME1,AGTPBP1,PTPN11,CTNNB1,CRKL,S…
GO:0034248	Regulation of cellular amide metabolic process	138	456	0.47	7.89e-23	9606.ENSP00000199389,9606.ENSP00000215832,9606.ENSP00000216554,9606.ENSP00000217182,9606.ENSP00000219334,9606.ENSP00000220592,9606.ENSP00000220849,9606.ENSP00000221419,9606.ENSP00000225577,9606.ENSP00000225698,9606.ENSP00000229239,9606.ENSP00000233057,9606.ENSP00000235382,9606.ENSP00000240185,9606.ENSP00000245222,9606.ENSP00000246957,9606.ENSP00000247970,9606.ENSP00000248553,9606.ENSP00000252486,…	EIF2AK1,MAPK1,EIF5,EEF1A2,SMPD3,AGO2,EIF3E,HNRNPL,RPS6KB1,C1QBP,GAPDH,EIF2AK2,RGS2,TARDBP,SPHK2,TRAP1,PIN1,HSPB1,APOE,EIF2S3,EIF3G,PER2,EIF2S1,CDK4,IGF2BP3,LRPPRC,AARS,MAPK3,STAT3,EIF2B2,PML,TP53,EIF4A3,UPF3B,RPS3,SLC7A11,OTUD6B,IGF2BP1,EIF4A1,NPM1,PIWIL4,PA2G4,RPS9,EEF2,RPS6KB2,GLE1,ACO1,TRMT10C,PABPC1,PRKDC,ABCF1,TYMS,NCL,CALR,TUFM,EIF4A2,WT1,PKP3,PURA,SHMT2,EIF5A,ANG,EEF1A1,PRKAA1,PIWIL2,PTBP1…
GO:0051640	Organelle localization	136	598	0.35	9.18e-14	9606.ENSP00000173229,9606.ENSP00000215730,9606.ENSP00000216181,9606.ENSP00000216911,9606.ENSP00000217402,9606.ENSP00000220509,9606.ENSP00000223023,9606.ENSP00000223500,9606.ENSP00000234313,9606.ENSP00000235329,9606.ENSP00000247191,9606.ENSP00000248437,9606.ENSP00000248633,9606.ENSP00000251157,9606.ENSP00000252483,9606.ENSP00000252699,9606.ENSP00000253861,9606.ENSP00000255194,9606.ENSP00000256442,…	NTN1,SNAP29,MYH9,AURKA,CHMP4B,VPS18,WASL,CHMP5,PLEK,MFN2,DLGAP5,TUBA4A,PEX1,DOCK7,PVRL2,ACTN4,EXOC4,AP3B1,CCNB1,STX17,KIF23,LRPPRC,SPG11,MARK4,KIF18A,WDR11,KIF1B,ARCN1,YWHAE,FGF10,PDCD6,CENPE,TRIP11,PLK4,EXOC6B,ATM,RANBP2,UCHL1,KIT,MYO1E,KPNB1,STX5,PEX13,ALB,SYN1,ABCE1,MAP1B,NPM1,LRRK2,PLK1,UBB,YWHAG,PRKACA,NUP98,FMN2,RRS1,CSNK1D,MYO1D,PPP2R1A,COPG1,AP3S1,MX2,NDEL1,HDAC6,C2CD3,HSP90AA1,CENPA,TUBB…
GO:0043065	Positive regulation of apoptotic process	136	660	0.31	4.49e-11	9606.ENSP00000212015,9606.ENSP00000216117,9606.ENSP00000217182,9606.ENSP00000220772,9606.ENSP00000225538,9606.ENSP00000225698,9606.ENSP00000229239,9606.ENSP00000234310,9606.ENSP00000235329,9606.ENSP00000239223,9606.ENSP00000240874,9606.ENSP00000245222,9606.ENSP00000247470,9606.ENSP00000247970,9606.ENSP00000248975,9606.ENSP00000249396,9606.ENSP00000250448,9606.ENSP00000256383,9606.ENSP00000257430,…	SIRT1,HMOX1,EEF1A2,SFRP1,P2RX1,C1QBP,GAPDH,PPP3R1,MFN2,DUSP1,KALRN,SPHK2,PYCARD,PIN1,YWHAH,SIRT2,FOXA1,EIF2S1,APC,CDK4,DAPK2,ACIN1,PPM1F,NOX4,LTK,YWHAE,PDCD6,GAL,CCAR1,PHLDA1,PML,TP53,SOD1,RPS27A,SFRP2,RPS3,ATM,DUSP6,FBXW7,PLA2R1,AIFM1,PIK3CB,PRKCI,PDIA3,MFF,MTCH2,PPID,CTNNA1,UBB,YWHAG,PPP2R1B,PLA2G1B,PRKDC,LILRB1,ARHGEF4,PRKRA,CSRNP3,PHLDA2,MALT1,PPP2R1A,PAWR,RBM10,IP6K2,WT1,SMAD3,ARHGEF1,LCK,ZB…
GO:0051129	Negative regulation of cellular component organization	136	713	0.27	3.93e-09	9606.ENSP00000173229,9606.ENSP00000212015,9606.ENSP00000217402,9606.ENSP00000223023,9606.ENSP00000225655,9606.ENSP00000227667,9606.ENSP00000229416,9606.ENSP00000229583,9606.ENSP00000235310,9606.ENSP00000236850,9606.ENSP00000236925,9606.ENSP00000240361,9606.ENSP00000245222,9606.ENSP00000245838,9606.ENSP00000246802,9606.ENSP00000248975,9606.ENSP00000249075,9606.ENSP00000249396,9606.ENSP00000252486,…	NTN1,SIRT1,CHMP4B,WASL,PFN1,APOC3,GCLC,ADTRP,MAD2L2,APOA1,CAMSAP2,TEX14,SPHK2,THOC2,GLTSCR2,YWHAH,LIF,SIRT2,APOE,LGALS3,DNAJB1,APC,MDM2,TMOD1,XRCC1,SMARCB1,CAPZA1,EP300,SPTBN4,DGUOK,THRA,ADD1,MCM2,NBN,PML,TP53,PLK2,ATM,HNRNPU,ACAA2,SMAD6,MAP1B,NPM1,RAD21,LRRK2,VPS35,PLK1,BUB1,HIST1H1E,AURKB,GAK,SSH1,LILRB1,HSPA5,ULK1,CARM1,HIST1H1B,HDAC6,CDK10,BCL11A,HIST1H1C,HUWE1,MAPT,PTK2,HNRNPA1,H1F0,UBQLN2,H…
GO:0019637	Organophosphate metabolic process	136	870	0.19	6.77e-05	9606.ENSP00000207870,9606.ENSP00000215567,9606.ENSP00000215832,9606.ENSP00000215882,9606.ENSP00000216180,9606.ENSP00000216392,9606.ENSP00000216605,9606.ENSP00000218104,9606.ENSP00000219334,9606.ENSP00000221476,9606.ENSP00000222381,9606.ENSP00000229239,9606.ENSP00000232375,9606.ENSP00000234313,9606.ENSP00000236850,9606.ENSP00000244217,9606.ENSP00000245222,9606.ENSP00000252603,9606.ENSP00000255882,…	XYLB,TECR,MAPK1,SLC25A1,PNPLA3,PYGL,MTHFD1,ABCD1,SMPD3,CKM,PON1,GAPDH,PFKFB4,PLEK,APOA1,MCEE,SPHK2,PGLS,PI4KA,ENPP2,GDE1,ATP5B,CSNK2A2,AJUBA,SAMHD1,DGUOK,CAD,AK7,G6PC3,IMPA2,PFKL,DGKQ,ATM,PIGT,PIK3CB,HK2,PDXK,PCYT1A,FABP5,PGAM2,INPPL1,CRYL1,LRRK2,RRM1,DCXR,OGG1,PIGS,PLA2G1B,PANK2,TYMS,CYC1,PNKP,MTMR4,KARS,RUFY1,IP6K2,PDE2A,NME1,ISYNA1,NT5C2,PKLR,PRDX6,NEIL1,ENTPD2,AGK,SYNJ2,PIK3R4,GFPT1,BMX,VCP,P…
GO:0016477	Cell migration	136	896	0.17	0.00023	9606.ENSP00000173229,9606.ENSP00000200181,9606.ENSP00000215754,9606.ENSP00000216181,9606.ENSP00000225964,9606.ENSP00000226225,9606.ENSP00000229583,9606.ENSP00000236850,9606.ENSP00000244050,9606.ENSP00000245544,9606.ENSP00000246868,9606.ENSP00000247182,9606.ENSP00000253188,9606.ENSP00000254301,9606.ENSP00000257430,9606.ENSP00000262030,9606.ENSP00000262713,9606.ENSP00000262995,9606.ENSP00000263640,…	NTN1,ITGB4,MIF,MYH9,COL1A1,TNFAIP1,ADTRP,APOA1,SNAI1,NUP85,SBDS,SIX1,SLC7A10,LGALS3,APC,ATP5B,AJUBA,GAB1,ACVR1,GPC1,YWHAE,ZAP70,ANLN,PML,EGFR,LRP12,DOCK1,SLC7A11,FLT1,KIT,PIK3CB,ELMO2,FGFR4,PEX13,PRKCI,TDGF1,HMGB2,MAP1B,LRRK2,JAGN1,FBXO45,KRT2,PLA2G1B,USP9X,RHOJ,PLXND1,FMNL1,EPHB3,NDEL1,ANG,LCK,BRAT1,PTPN11,PTK2,NKX2-3,PDPK1,CTNNB1,HMGB1,CRKL,ANXA6,RAC1,SCRIB,BCL11B,EPHB4,PIK3CG,CD2AP,MYH10,NTRK3…
GO:0000902	Cell morphogenesis	135	726	0.26	1.84e-08	9606.ENSP00000173229,9606.ENSP00000194530,9606.ENSP00000215832,9606.ENSP00000216181,9606.ENSP00000216911,9606.ENSP00000223023,9606.ENSP00000228284,9606.ENSP00000233668,9606.ENSP00000245838,9606.ENSP00000245932,9606.ENSP00000251157,9606.ENSP00000252971,9606.ENSP00000255194,9606.ENSP00000258390,9606.ENSP00000261866,9606.ENSP00000262995,9606.ENSP00000263025,9606.ENSP00000263253,9606.ENSP00000263317,…	NTN1,STRADB,MAPK1,MYH9,AURKA,WASL,SART3,DOK1,THOC2,VASP,DOCK7,MNX1,AP3B1,DOCK10,SPG11,GAB1,MAPK3,EP300,NOX4,SPTBN4,GPC1,ADD1,SLC1A3,SOD1,EGFR,UCHL1,PIK3CB,DBN1,MAP1B,LRRK2,MED1,UBB,DPYSL2,FBXO45,SSH1,USP9X,PLXND1,TUBB3,ULK1,ZNF335,CDHR3,EPHB3,NEXN,NDEL1,HDAC6,HSP90AA1,TRIO,PTPN11,PTK2,DTNBP1,MAP4K4,CTNNB1,MINK1,TBCD,PDLIM7,RAC1,SCRIB,BCL11B,ACTB,PSMB10,MYH10,PAK3,ARHGEF2,PROX1,PLXNA2,EZR,VAX1,EPH…
GO:0007167	Enzyme linked receptor protein signaling pathway	134	720	0.26	2.03e-08	9606.ENSP00000212015,9606.ENSP00000215832,9606.ENSP00000216160,9606.ENSP00000216442,9606.ENSP00000219334,9606.ENSP00000223023,9606.ENSP00000225792,9606.ENSP00000225964,9606.ENSP00000233668,9606.ENSP00000237837,9606.ENSP00000240874,9606.ENSP00000241453,9606.ENSP00000245479,9606.ENSP00000248553,9606.ENSP00000249075,9606.ENSP00000249396,9606.ENSP00000254480,9606.ENSP00000257430,9606.ENSP00000261623,…	SIRT1,MAPK1,TAB1,ATP6V1D,SMPD3,WASL,DDX5,COL1A1,DOK1,FGF23,KALRN,FLT3,SOX9,HSPB1,LIF,SIRT2,SMARCC1,APC,CYBA,SMAD2,GAB1,MAPK3,AP2S1,ACVR1,LTK,STAT3,FGF10,PDCD6,ERBB3,FGF7,PML,TP53,RPS27A,DGKQ,EGFR,DOCK1,FLT1,PTPRR,KIT,MYO1E,SMAD6,PIK3CB,ELMO2,FGFR4,ARPC2,TDGF1,LMTK2,INSR,ATOH8,UBB,ADRB2,ZCCHC12,NUP93,VEGFB,FGF5,HNF4A,USP9X,SH2B1,MTMR4,AP3S1,EPHB3,SMAD3,NDEL1,FGF3,PTPRU,HSP90AA1,LCK,TRIO,ACVR2B,PTP…
GO:0043604	Amide biosynthetic process	133	512	0.41	2.83e-17	9606.ENSP00000177742,9606.ENSP00000215567,9606.ENSP00000215882,9606.ENSP00000216554,9606.ENSP00000216605,9606.ENSP00000217182,9606.ENSP00000220592,9606.ENSP00000220849,9606.ENSP00000225430,9606.ENSP00000225538,9606.ENSP00000229416,9606.ENSP00000231572,9606.ENSP00000233057,9606.ENSP00000245539,9606.ENSP00000253039,9606.ENSP00000253108,9606.ENSP00000254928,9606.ENSP00000256383,9606.ENSP00000258383,…	MRPS34,TECR,SLC25A1,EIF5,MTHFD1,EEF1A2,AGO2,EIF3E,RPL19,P2RX1,GCLC,RARS,EIF2AK2,MRPS7,EIF2S3,EIF3G,ERAL1,EIF2S1,MRPL44,IGF2BP3,RPL35,MRPS18B,AARS,MARS,DARS,EIF2B2,RPS27A,EGFR,MRPS28,RPS3,FARSB,EIF4A1,ABCE1,RPS9,RPL13,EEF2,RPS6KB2,RPL15,PABPC1,ABCF1,ALOX12B,RPLP2,TUFM,KARS,EIF4A2,MRPL12,EIF5A,EEF1A1,RPS7,RPS2,PPA2,RPS21,RPL3,RPL27A,RPL21,RPS17,RPSA,WARS,AGK,RPS26,ARG1,EIF3B,RPL12,DMD,EPRS,RPS27,EI…
GO:0043436	Oxoacid metabolic process	133	944	0.14	0.0038	9606.ENSP00000168216,9606.ENSP00000207870,9606.ENSP00000215567,9606.ENSP00000215754,9606.ENSP00000216180,9606.ENSP00000216605,9606.ENSP00000218104,9606.ENSP00000221476,9606.ENSP00000222381,9606.ENSP00000222572,9606.ENSP00000229239,9606.ENSP00000229416,9606.ENSP00000229583,9606.ENSP00000231572,9606.ENSP00000241337,9606.ENSP00000244137,9606.ENSP00000244217,9606.ENSP00000245206,9606.ENSP00000254657,…	HSD17B10,XYLB,TECR,MIF,PNPLA3,MTHFD1,ABCD1,CKM,PON1,PON2,GAPDH,GCLC,ADTRP,RARS,GSTM2,PEPD,MCEE,GOT2,PER2,CCBL2,MSMO1,AARS,MARS,MAPK3,PHYH,NOX4,DARS,CAD,SDHA,SLC1A3,VDAC1,PFKL,FADS2,PTS,FARSB,PLOD2,ACAA2,HK2,ACOX1,PEX13,HPGDS,NDST3,PGAM2,FOLR2,CRYL1,DCXR,GLUL,ACO1,PLA2G1B,HNF4A,PANK2,GRHPR,ALOX12B,TYMS,BCKDHB,KARS,MDH2,ADI1,SHMT2,PKLR,PYCR2,PPA2,PTGES2,PRKAA1,WARS,ARG1,GFPT1,ENPP1,QKI,MARC1,EPRS,P…
GO:0009792	Embryo development ending in birth or egg hatching	131	660	0.29	9.48e-10	9606.ENSP00000171111,9606.ENSP00000215832,9606.ENSP00000216160,9606.ENSP00000216181,9606.ENSP00000216605,9606.ENSP00000220772,9606.ENSP00000225655,9606.ENSP00000225964,9606.ENSP00000227524,9606.ENSP00000233146,9606.ENSP00000235329,9606.ENSP00000239151,9606.ENSP00000239461,9606.ENSP00000244050,9606.ENSP00000245479,9606.ENSP00000245838,9606.ENSP00000245932,9606.ENSP00000246868,9606.ENSP00000247182,…	KEAP1,MAPK1,TAB1,MYH9,MTHFD1,SFRP1,PFN1,COL1A1,PRPF19,MSH2,MFN2,HOXB5,PRRX1,SNAI1,SOX9,THOC2,VASP,SBDS,SIX1,LIF,HOXD9,FOXA1,TRIM28,CCNB1,NUP133,MIB1,MEOX2,SMAD2,PKD1,EP300,ASF1B,ACVR1,NSUN2,ADD1,PDCD6,NBN,TP53,EIF4A3,PLK4,SFRP2,EGFR,ATM,CENPU,MBNL1,PTPRR,MYO1E,DBN1,EN1,TDGF1,SENP2,ANKS6,MED1,FOXI1,CEBPB,HCFC1,PRKACA,TCAP,PRKDC,DVL3,FZD2,ZNF335,PHF6,SMAD3,NDEL1,C2CD3,RPS7,EYA1,CTNNB1,SCRIB,NF1,TPM…
GO:0043408	Regulation of mapk cascade	131	725	0.25	1.42e-07	9606.ENSP00000178640,9606.ENSP00000215754,9606.ENSP00000215832,9606.ENSP00000216160,9606.ENSP00000220772,9606.ENSP00000226004,9606.ENSP00000229812,9606.ENSP00000233057,9606.ENSP00000235382,9606.ENSP00000237837,9606.ENSP00000239223,9606.ENSP00000241453,9606.ENSP00000247470,9606.ENSP00000247970,9606.ENSP00000249075,9606.ENSP00000252486,9606.ENSP00000261735,9606.ENSP00000262320,9606.ENSP00000262713,…	MAP2K5,MIF,MAPK1,TAB1,SFRP1,DUSP3,STK38,EIF2AK2,RGS2,FGF23,DUSP1,FLT3,PYCARD,PIN1,LIF,APOE,ERP29,AXIN1,AJUBA,PRDX1,RPS6KA6,MAPK3,NOX4,FGF10,MAP3K13,SOD1,RPS27A,SFRP2,EGFR,RPS3,DUSP6,FBXW7,FLT1,PTPRR,SERPINB3,UCHL1,KIT,PIK3CB,FGFR4,LEMD2,TDGF1,LRRK2,PRDX2,INSR,UBB,ADRB2,VEGFB,HAVCR2,PLA2G1B,ALOX12B,DVL3,SOX2,PPP2R1A,KARS,CDK10,PTPN11,DTNBP1,FOXM1,MAP4K4,ATF3,CTNNB1,MAP2K3,HMGB1,MAP3K15,PRKAA1,CRKL…
GO:0045786	Negative regulation of cell cycle	130	571	0.35	3.53e-13	9606.ENSP00000003302,9606.ENSP00000044462,9606.ENSP00000194530,9606.ENSP00000209875,9606.ENSP00000215754,9606.ENSP00000216911,9606.ENSP00000219905,9606.ENSP00000227524,9606.ENSP00000233146,9606.ENSP00000235310,9606.ENSP00000239223,9606.ENSP00000240361,9606.ENSP00000246802,9606.ENSP00000249075,9606.ENSP00000256442,9606.ENSP00000257430,9606.ENSP00000257904,9606.ENSP00000258149,9606.ENSP00000259457,…	USP28,PSMA4,STRADB,CBX5,MIF,AURKA,MGA,PRPF19,MSH2,MAD2L2,DUSP1,TEX14,GLTSCR2,LIF,CCNB1,APC,CDK4,MDM2,PSMB7,TOPBP1,PSMA6,RBL2,RHEB,PSMB1,PKD1,EP300,PSMD3,FGF10,NSUN2,NBN,CDK2,PML,TP53,PRCC,PLK2,EGFR,ATM,XPC,FANCD2,PSMB4,PSME3,NPM1,RAD21,PLK1,BUB1,RPTOR,KMT2E,PRKDC,AURKB,LILRB1,SUZ12,CALR,CDC25C,SOX2,CARM1,MRE11A,CUL1,SMAD3,STRADA,PTPN11,SFN,CTNNB1,BTG3,PRKAA1,BLM,SCRIB,CNOT3,PSMB10,RFWD3,MTOR,CDC1…
GO:0031175	Neuron projection development	130	680	0.27	8.72e-09	9606.ENSP00000160382,9606.ENSP00000173229,9606.ENSP00000215832,9606.ENSP00000216911,9606.ENSP00000218224,9606.ENSP00000223023,9606.ENSP00000233668,9606.ENSP00000236850,9606.ENSP00000236925,9606.ENSP00000245932,9606.ENSP00000251157,9606.ENSP00000252486,9606.ENSP00000252971,9606.ENSP00000258390,9606.ENSP00000261866,9606.ENSP00000262995,9606.ENSP00000263025,9606.ENSP00000263373,9606.ENSP00000264039,…	ACTL6B,NTN1,MAPK1,AURKA,PQBP1,WASL,DOK1,APOA1,CAMSAP2,VASP,DOCK7,APOE,MNX1,DOCK10,SPG11,GAB1,MAPK3,SPTBN4,GPC1,EFHD1,TNC,TRIP11,SOD1,EGFR,LRP12,UCHL1,PIK3CB,DBN1,MAP1B,LRRK2,CTNNA1,UBB,DPYSL2,FBXO45,USP9X,PLXND1,TUBB3,ULK1,ZNF335,EPHB3,SS18L1,NEXN,NDEL1,HDAC6,HSP90AA1,TRIO,MAPT,PTPN11,PTK2,DTNBP1,UBE4B,MAP4K4,CTNNB1,ARID1B,HMGB1,VAPA,CRKL,MINK1,PDLIM7,RAC1,SCRIB,BCL11B,ACTB,MYH10,PAK3,PLXNA2,EZR,…
GO:0007420	Brain development	130	745	0.23	8.62e-07	9606.ENSP00000217246,9606.ENSP00000235382,9606.ENSP00000244769,9606.ENSP00000245222,9606.ENSP00000248975,9606.ENSP00000249396,9606.ENSP00000251020,9606.ENSP00000251157,9606.ENSP00000251472,9606.ENSP00000254322,9606.ENSP00000261070,9606.ENSP00000261772,9606.ENSP00000262450,9606.ENSP00000262506,9606.ENSP00000262887,9606.ENSP00000263774,9606.ENSP00000264028,9606.ENSP00000264335,9606.ENSP00000264664,…	MACROD2,RGS2,ATXN1,SPHK2,YWHAH,SIRT2,SALL1,DOCK7,MAST1,DNAJB1,COX17,AARS,CHD5,CSNK2A2,XRCC1,NDUFS3,ARCN1,YWHAE,FGF10,PITX1,TP53,SPATA5,EGFR,ATM,SLC7A11,NRGN,FANCD2,IGF2BP1,GRIN2C,PEX13,EN1,EN2,WRN,LRRK2,MED1,RRM1,UBB,DPYSL2,FBXO45,PRKDC,BASP1,ROGDI,SOX2,HSPA5,AATK,MYO1D,ZNF335,TACC3,SLC6A17,EPHB3,NDEL1,C2CD3,TAL2,NME1,AGTPBP1,PTPN11,CTNNB1,CRKL,SYNJ2,SCRIB,BCL11B,ACTB,NF1,XRCC6,MYH10,SCYL2,MTOR,P…
GO:0006887	Exocytosis	130	789	0.21	1.17e-05	9606.ENSP00000176763,9606.ENSP00000181839,9606.ENSP00000207549,9606.ENSP00000215730,9606.ENSP00000215754,9606.ENSP00000215832,9606.ENSP00000216181,9606.ENSP00000216392,9606.ENSP00000216442,9606.ENSP00000216962,9606.ENSP00000217971,9606.ENSP00000218388,9606.ENSP00000220509,9606.ENSP00000222968,9606.ENSP00000225538,9606.ENSP00000234313,9606.ENSP00000236850,9606.ENSP00000247470,9606.ENSP00000248437,…	STK10,CDK13,UNC13D,SNAP29,MIF,MAPK1,MYH9,PYGL,ATP6V1D,PYGB,PGRMC1,TIMP1,VPS18,PDAP1,P2RX1,PLEK,APOA1,PYCARD,TUBA4A,ACTN4,EXOC4,LGALS3,DSG1,DSC1,PSMB7,DNAJC13,LYZ,CYBA,PSMB1,CRISPLD2,ERP44,PKP1,PSMD3,PFKL,SOD1,EXOC6B,ABCA12,SERPINB3,OLA1,KIT,KPNB1,PDXK,CSTB,AGL,ALB,ANXA5,FABP5,CCT2,PA2G4,JAGN1,EEF2,VEGFB,TLN1,TMEM173,CFD,HSP90AA1,TUBB,EEF1A1,PLAUR,HUWE1,TUBB4B,PRDX6,PTGES2,HMGB1,VAPA,CTSB,ANXA2,RA…
GO:0030162	Regulation of proteolysis	129	747	0.23	1.58e-06	9606.ENSP00000171111,9606.ENSP00000178640,9606.ENSP00000212015,9606.ENSP00000216181,9606.ENSP00000216911,9606.ENSP00000218388,9606.ENSP00000225538,9606.ENSP00000228284,9606.ENSP00000229239,9606.ENSP00000229268,9606.ENSP00000229416,9606.ENSP00000246802,9606.ENSP00000247191,9606.ENSP00000247470,9606.ENSP00000249396,9606.ENSP00000249636,9606.ENSP00000249806,9606.ENSP00000252486,9606.ENSP00000254480,…	KEAP1,MAP2K5,SIRT1,MYH9,AURKA,TIMP1,P2RX1,SART3,GAPDH,USP5,GCLC,GLTSCR2,DLGAP5,PYCARD,SIRT2,PIAS1,CLN6,APOE,SMARCC1,SCO1,MDM2,RNF144B,PKD1,AXIN1,CSNK2A2,MAPK3,PPM1F,USP13,YWHAE,STAT3,PDCD6,FBXW11,PML,TP53,SFRP2,PLK2,RPS3,FBXW7,SERPINB3,AIFM1,NSMCE2,ARAF,CSTB,FGFR4,PSME3,UBXN1,PRDX3,LRRK2,PLK1,UBB,ARL6IP1,COMMD1,PRKACA,TLK2,MALT1,SOX2,CSNK1D,KARS,SMAD3,HDAC6,C2CD3,LCK,RPS7,PLAUR,MAPT,SFN,PTK2,USP7…
GO:0019953	Sexual reproduction	129	810	0.19	5.43e-05	9606.ENSP00000199447,9606.ENSP00000209873,9606.ENSP00000212015,9606.ENSP00000216911,9606.ENSP00000225538,9606.ENSP00000233078,9606.ENSP00000233146,9606.ENSP00000235090,9606.ENSP00000235382,9606.ENSP00000240361,9606.ENSP00000240423,9606.ENSP00000245479,9606.ENSP00000245960,9606.ENSP00000249499,9606.ENSP00000249636,9606.ENSP00000252483,9606.ENSP00000256442,9606.ENSP00000258091,9606.ENSP00000261965,…	NME8,AAAS,SIRT1,AURKA,P2RX1,DAZAP1,MSH2,WDR77,RGS2,TEX14,NCAPH,SOX9,CDC25B,HOXD9,PIAS1,PVRL2,CCNB1,CCT7,TUBGCP3,YY1,CHD5,CSNK2A2,KIF18A,SPTBN4,ASF1B,ACVR1,THRA,STAT3,NSUN2,AFF4,SMARCA2,TAF4B,SOD1,SPATA5,ATM,CCT5,FANCD2,KIT,ACOX1,CCT3,HMGB2,PGAM2,LRRK2,PIWIL4,CCT2,PLK1,KMT2D,UBB,PRKACA,PANK2,USP9X,TCP1,KIAA0196,FMN2,CALR,DIAPH2,PPP2R1A,WT1,ANG,ZBTB16,PRMT7,CTNNB1,NKAPL,CRKL,TDRD7,PIWIL2,PDE3A,MTOR…
GO:0055114	Oxidation-reduction process	129	939	0.13	0.0099	9606.ENSP00000168216,9606.ENSP00000215567,9606.ENSP00000216117,9606.ENSP00000216392,9606.ENSP00000216605,9606.ENSP00000216714,9606.ENSP00000216962,9606.ENSP00000218104,9606.ENSP00000229239,9606.ENSP00000233627,9606.ENSP00000236040,9606.ENSP00000236850,9606.ENSP00000238994,9606.ENSP00000241337,9606.ENSP00000250101,9606.ENSP00000252603,9606.ENSP00000252804,9606.ENSP00000254657,9606.ENSP00000257905,…	HSD17B10,TECR,HMOX1,PYGL,MTHFD1,APEX1,PYGB,ABCD1,GAPDH,NDUFS7,LEPRE1,APOA1,PPP1R3C,GSTM2,TXNDC17,PGLS,PXDN,PER2,PPP1R1A,MSMO1,CYBA,COX10,PRDX1,PHYH,NOX4,NDUFS3,DNAJC10,CPOX,SDHA,NDUFA9,NDUFB10,PFKL,SOD1,FADS2,PLOD2,ACAA2,AIFM1,HK2,ACOX1,ALDH16A1,AGL,PEX13,RETSAT,PGAM2,CRYL1,PRDX3,PDIA3,LOXHD1,RRM1,PRDX2,SDHAF2,DCXR,ACO1,PANK2,GRHPR,PHKB,ALOX12B,CYC1,BCKDHB,SLC25A22,MDH2,P4HB,MINA,ADI1,LBR,PKLR,PP…
GO:0006397	mRNA processing	128	468	0.43	4.08e-18	9606.ENSP00000181839,9606.ENSP00000215793,9606.ENSP00000215829,9606.ENSP00000216727,9606.ENSP00000218224,9606.ENSP00000221419,9606.ENSP00000223073,9606.ENSP00000225698,9606.ENSP00000225792,9606.ENSP00000226798,9606.ENSP00000227524,9606.ENSP00000228284,9606.ENSP00000229390,9606.ENSP00000235090,9606.ENSP00000238112,9606.ENSP00000240185,9606.ENSP00000244020,9606.ENSP00000244227,9606.ENSP00000245838,…	CDK13,SF3A1,SNRPD3,PABPN1,PQBP1,HNRNPL,RBM28,C1QBP,DDX5,FRG1,PRPF19,SART3,SRSF9,WDR77,CPSF3,TARDBP,SRSF6,SNRNP27,THOC2,SNRPB2,RALY,DGCR14,FUS,LGALS3,SRSF1,DBR1,ACIN1,CCAR1,PRPF6,DHX38,EIF4A3,TXNL4A,PRCC,SF3B4,SNRPG,NONO,UPF3B,KHDRBS2,MBNL1,HNRNPU,SNIP1,TRA2A,NUDT21,RBFOX1,PRKACA,PABPC1,PRPF3,SNRNP200,MAGOHB,GEMIN4,PRPF31,RBM10,SF3B1,DHX15,PRPF4B,CMTR2,HNRNPA1,PRMT7,HNRNPA2B1,SON,HNRNPH1,PTBP1,SFP…
GO:0043009	Chordate embryonic development	128	640	0.29	1.04e-09	9606.ENSP00000171111,9606.ENSP00000215832,9606.ENSP00000216160,9606.ENSP00000216181,9606.ENSP00000216605,9606.ENSP00000220772,9606.ENSP00000225655,9606.ENSP00000225964,9606.ENSP00000227524,9606.ENSP00000233146,9606.ENSP00000235329,9606.ENSP00000239151,9606.ENSP00000239461,9606.ENSP00000244050,9606.ENSP00000245479,9606.ENSP00000245838,9606.ENSP00000245932,9606.ENSP00000246868,9606.ENSP00000247182,…	KEAP1,MAPK1,TAB1,MYH9,MTHFD1,SFRP1,PFN1,COL1A1,PRPF19,MSH2,MFN2,HOXB5,PRRX1,SNAI1,SOX9,THOC2,VASP,SBDS,SIX1,LIF,HOXD9,FOXA1,TRIM28,CCNB1,NUP133,MIB1,MEOX2,SMAD2,PKD1,EP300,ASF1B,ACVR1,NSUN2,ADD1,PDCD6,NBN,TP53,EIF4A3,PLK4,SFRP2,EGFR,ATM,CENPU,MBNL1,PTPRR,MYO1E,DBN1,EN1,SENP2,MED1,CEBPB,HCFC1,PRKACA,TCAP,PRKDC,DVL3,FZD2,ZNF335,PHF6,SMAD3,NDEL1,C2CD3,RPS7,EYA1,CTNNB1,SCRIB,NF1,TPM1,CNOT3,TFEB,MYH10…
GO:0061024	Membrane organization	128	796	0.2	4.02e-05	9606.ENSP00000215730,9606.ENSP00000216181,9606.ENSP00000216639,9606.ENSP00000217402,9606.ENSP00000218104,9606.ENSP00000223023,9606.ENSP00000223500,9606.ENSP00000229416,9606.ENSP00000231498,9606.ENSP00000234310,9606.ENSP00000235329,9606.ENSP00000236850,9606.ENSP00000240185,9606.ENSP00000248975,9606.ENSP00000252483,9606.ENSP00000252486,9606.ENSP00000255194,9606.ENSP00000255882,9606.ENSP00000256442,…	SNAP29,MYH9,VRK1,CHMP4B,ABCD1,WASL,CHMP5,GCLC,NUP155,PPP3R1,MFN2,APOA1,TARDBP,YWHAH,PVRL2,APOE,AP3B1,PI4KA,CCNB1,STX17,TBC1D1,SPG11,ATP5B,CHCHD3,AP2S1,SPTBN4,YWHAE,STAT3,PDCD6,TP53,SOD1,RPS27A,EGFR,DOCK1,ACAA2,HK2,LEMD2,STX5,ARPC2,PRKCI,HSPA9,PLK1,HSPA4,TMEM43,UBB,ADRB2,YWHAG,ARL6IP1,CLTB,BANF1,NUP93,AURKB,GAK,CALR,CSNK1D,PPP2R1A,MX2,NDEL1,HSP90AA1,VPS39,SFN,DMKN,SEC24C,VAPA,DMPK,ANXA2,ANXA6,AP3D…
GO:0051301	Cell division	127	493	0.4	3.00e-16	9606.ENSP00000216181,9606.ENSP00000216639,9606.ENSP00000216756,9606.ENSP00000216911,9606.ENSP00000217402,9606.ENSP00000223023,9606.ENSP00000223500,9606.ENSP00000231509,9606.ENSP00000235310,9606.ENSP00000240361,9606.ENSP00000240423,9606.ENSP00000245838,9606.ENSP00000245960,9606.ENSP00000249396,9606.ENSP00000249776,9606.ENSP00000251157,9606.ENSP00000251496,9606.ENSP00000256442,9606.ENSP00000257430,…	MYH9,VRK1,CINP,AURKA,CHMP4B,WASL,CHMP5,NR3C1,MAD2L2,TEX14,NCAPH,THOC2,CDC25B,SIRT2,KNSTRN,DOCK7,NCAPG,CCNB1,APC,CDK4,KIF23,KIF11,MARK4,NSUN2,SEPT11,CENPE,ANLN,CDK2,TXNL4A,RPS3,HNRNPU,SMC2,NSMCE2,KIT,RAD21,STOX1,PLK1,MAPRE2,TUBA1C,BUB1,PDS5A,AURKB,DIS3L2,USP9X,KIAA0196,FMN2,CDC25C,SPAG5,SMC1A,NCAPD2,SPECC1L,TACC3,CDCA2,TUBA1B,CENPA,ZBTB16,TUBB,ANAPC1,ENSA,PPP1CC,GNAI1,DYNC1H1,SON,ZC3HC1,CD2AP,MYH1…
GO:0006518	Peptide metabolic process	127	503	0.39	1.11e-15	9606.ENSP00000177742,9606.ENSP00000216554,9606.ENSP00000217182,9606.ENSP00000220592,9606.ENSP00000220849,9606.ENSP00000225430,9606.ENSP00000229416,9606.ENSP00000231572,9606.ENSP00000233057,9606.ENSP00000241337,9606.ENSP00000245539,9606.ENSP00000253039,9606.ENSP00000253108,9606.ENSP00000254928,9606.ENSP00000256383,9606.ENSP00000256594,9606.ENSP00000258383,9606.ENSP00000258729,9606.ENSP00000259469,…	MRPS34,EIF5,EEF1A2,AGO2,EIF3E,RPL19,GCLC,RARS,EIF2AK2,GSTM2,MRPS7,EIF2S3,EIF3G,ERAL1,EIF2S1,GSTM3,MRPL44,IGF2BP3,RPL35,MRPS18B,AARS,MARS,DARS,EIF2B2,SOD1,RPS27A,EGFR,MRPS28,RPS3,SLC7A11,FARSB,EIF4A1,HPGDS,ABCE1,RPS9,RPL13,EEF2,RPS6KB2,RPL15,PABPC1,ABCF1,RPLP2,TUFM,KARS,EIF4A2,MRPL12,EIF5A,EEF1A1,RPS7,RPS2,PPA2,RPS21,RPL3,RPL27A,RPL21,RPS17,RPSA,WARS,RPS26,EIF3B,RPL12,DMD,EPRS,RPS27,EIF3A,RPL5,PAR…
GO:0002520	Immune system development	127	652	0.28	5.19e-09	9606.ENSP00000181839,9606.ENSP00000199389,9606.ENSP00000212015,9606.ENSP00000215832,9606.ENSP00000216181,9606.ENSP00000219334,9606.ENSP00000220772,9606.ENSP00000228284,9606.ENSP00000233146,9606.ENSP00000234313,9606.ENSP00000234420,9606.ENSP00000241453,9606.ENSP00000246868,9606.ENSP00000247182,9606.ENSP00000258390,9606.ENSP00000262710,9606.ENSP00000262878,9606.ENSP00000263025,9606.ENSP00000263253,…	CDK13,EIF2AK1,SIRT1,MAPK1,MYH9,SMPD3,SFRP1,SART3,MSH2,PLEK,MSH6,FLT3,SBDS,SIX1,DOCK10,ACIN1,SAMHD1,MAPK3,EP300,THRA,STAT3,FGF10,ADD1,ZAP70,NBN,ANLN,PML,TP53,SOD1,RABL3,SFRP2,ATM,CAMK4,KIT,MYO1E,HMGB2,HSPA9,PRDX3,MED1,PRDX2,BATF2,JAGN1,EEF2,HAVCR2,KMT2E,PRKDC,LILRB1,MALT1,RRS1,ROGDI,EXOSC3,EPHB3,SMAD3,PDE2A,LCK,ZBTB16,LBR,PTPN11,NKX2-3,CTNNB1,HMGB1,ANXA2,CRKL,NHEJ1,BCL11B,MTOR,PARP1,RC3H1,ADAR,HIP…
GO:0008285	Negative regulation of cell population proliferation	127	696	0.25	1.47e-07	9606.ENSP00000005587,9606.ENSP00000199389,9606.ENSP00000216117,9606.ENSP00000220772,9606.ENSP00000225525,9606.ENSP00000233057,9606.ENSP00000235090,9606.ENSP00000235329,9606.ENSP00000236040,9606.ENSP00000239223,9606.ENSP00000245479,9606.ENSP00000249075,9606.ENSP00000249396,9606.ENSP00000252486,9606.ENSP00000254657,9606.ENSP00000257430,9606.ENSP00000261637,9606.ENSP00000262160,9606.ENSP00000262450,…	SKAP2,EIF2AK1,HMOX1,SFRP1,TAX1BP3,EIF2AK2,WDR77,MFN2,LEPRE1,DUSP1,SOX9,LIF,SIRT2,APOE,PER2,APC,UTP20,SMAD2,CHD5,NOX4,CTCF,STAT3,FGF10,GAL,SMARCA2,PML,TP53,EAF2,SFRP2,ATM,FBXW7,FLT1,SST,SMAD6,PTGIR,AZGP1,HPGDS,NPM1,INPPL1,MED1,HIST1H2AE,CTNNA1,ATOH8,CEBPB,PPM1D,TERT,HAVCR2,HNF4A,DIS3L2,LILRB1,PRKRA,SOX2,KARS,LIMS2,PAWR,RBM10,MXI1,WT1,SMAD3,PTPRU,ANG,NME1,ZBTB16,CDK10,SFN,CTNNB1,BTG3,WARS,ARG1,SCRI…
GO:0030155	Regulation of cell adhesion	127	712	0.24	4.45e-07	9606.ENSP00000178640,9606.ENSP00000207549,9606.ENSP00000220772,9606.ENSP00000225698,9606.ENSP00000225964,9606.ENSP00000226004,9606.ENSP00000229583,9606.ENSP00000235310,9606.ENSP00000236850,9606.ENSP00000239223,9606.ENSP00000245479,9606.ENSP00000246747,9606.ENSP00000247470,9606.ENSP00000249075,9606.ENSP00000250448,9606.ENSP00000252699,9606.ENSP00000254301,9606.ENSP00000255006,9606.ENSP00000255194,…	MAP2K5,UNC13D,SFRP1,C1QBP,COL1A1,DUSP3,ADTRP,MAD2L2,APOA1,DUSP1,SOX9,ARL2,PYCARD,LIF,FOXA1,ACTN4,LGALS3,RIN2,AP3B1,NUAK1,ATP5B,PKD1,PPM1F,ZAP70,TNC,ERBB3,PML,SFRP2,RPS3,ATM,DOCK1,PDE3B,PIK3CB,ARPC2,PRDX2,CEBPB,HAVCR2,LILRB1,LIMCH1,PLXND1,MALT1,CALR,SOX2,PPP2R1A,LIMS2,P4HB,PAWR,EPHB3,SMAD3,PTPRU,LCK,ZBTB16,PLAUR,PTPN11,PTK2,MAP4K4,PDPK1,HMGB1,CRKL,AP3D1,MINK1,TBCD,RAC1,ARG1,SCRIB,NF1,TPM1,PELI1,PI…
GO:0032504	Multicellular organism reproduction	127	818	0.18	0.00018	9606.ENSP00000199447,9606.ENSP00000212015,9606.ENSP00000215832,9606.ENSP00000216911,9606.ENSP00000220772,9606.ENSP00000225538,9606.ENSP00000233078,9606.ENSP00000233146,9606.ENSP00000235090,9606.ENSP00000235382,9606.ENSP00000240361,9606.ENSP00000240423,9606.ENSP00000240874,9606.ENSP00000245479,9606.ENSP00000245960,9606.ENSP00000249066,9606.ENSP00000249075,9606.ENSP00000249636,9606.ENSP00000252483,…	NME8,SIRT1,MAPK1,AURKA,SFRP1,P2RX1,DAZAP1,MSH2,WDR77,RGS2,TEX14,NCAPH,KALRN,SOX9,CDC25B,APOL2,LIF,PIAS1,PVRL2,CCNB1,DSG1,YY1,CHD5,CSNK2A2,MAPK3,KIF18A,ASF1B,ACVR1,THRA,NSUN2,AFF4,SMARCA2,TAF4B,SOD1,SPATA5,EGFR,ATM,FANCD2,KIT,ACOX1,HMGB2,PGAM2,PRDX3,LRRK2,PIWIL4,PLK1,MED1,KMT2D,UBB,PRKACA,HAVCR2,PANK2,USP9X,KIAA0196,FMN2,CALR,DIAPH2,HSPA5,PPP2R1A,WT1,ANG,ZBTB16,PTPN11,PRMT7,CTNNB1,CTSB,NKAPL,CRKL,…
GO:0030029	Actin filament-based process	126	592	0.32	4.70e-11	9606.ENSP00000070846,9606.ENSP00000216181,9606.ENSP00000223023,9606.ENSP00000225655,9606.ENSP00000226225,9606.ENSP00000231498,9606.ENSP00000234313,9606.ENSP00000235310,9606.ENSP00000236918,9606.ENSP00000245503,9606.ENSP00000245932,9606.ENSP00000246069,9606.ENSP00000252699,9606.ENSP00000253754,9606.ENSP00000259365,9606.ENSP00000260363,9606.ENSP00000262995,9606.ENSP00000263168,9606.ENSP00000264664,…	PKP2,MYH9,WASL,PFN1,TNFAIP1,NUP155,PLEK,MAD2L2,TNNT2,MYH2,VASP,DSTN,ACTN4,PDLIM4,TMOD1,KIF23,GAB1,CAPZA1,FGF10,ADD1,ANLN,GPR65,FGF7,TBCK,KIT,MYO1E,ELMO2,ACTC1,DBN1,ARPC2,PRKCI,INPPL1,PLA2G1B,TCAP,SSH1,TLN1,RHOJ,LIMCH1,FMN2,CALR,DIAPH2,MYO1D,FLII,SPECC1L,PAWR,MOB2,FMNL1,ANG,EPB41L1,DTNBP1,PDPK1,MINK1,MYH7,PDLIM7,SVIL,PLS3,RAC1,ACTB,NF1,TPM1,ELN,CACNA1G,CD2AP,MYO1C,MYH10,ARHGEF2,DMD,CDC42BPB,PROX1,…
GO:0043086	Negative regulation of catalytic activity	126	807	0.18	0.00015	9606.ENSP00000178640,9606.ENSP00000212015,9606.ENSP00000218388,9606.ENSP00000220772,9606.ENSP00000226004,9606.ENSP00000227667,9606.ENSP00000229239,9606.ENSP00000229812,9606.ENSP00000235310,9606.ENSP00000235382,9606.ENSP00000236850,9606.ENSP00000236918,9606.ENSP00000238256,9606.ENSP00000239223,9606.ENSP00000245222,9606.ENSP00000246747,9606.ENSP00000247470,9606.ENSP00000248553,9606.ENSP00000252486,…	MAP2K5,SIRT1,TIMP1,SFRP1,DUSP3,APOC3,GAPDH,STK38,MAD2L2,RGS2,APOA1,TNNT2,FKBP15,DUSP1,SPHK2,ARL2,PYCARD,HSPB1,APOE,LGALS3,APC,PPP1R1A,MDM2,PKMYT1,AJUBA,PPM1F,YWHAE,MCM2,PML,TP53,SFRP2,DUSP6,HNRNPU,PLA2R1,SERPINB3,UCHL1,PDE6D,CSTB,UBXN1,DTX3L,ANXA5,ABCE1,NPM1,LMTK2,PRDX3,LRRK2,PLK1,PPP1R14A,YWHAG,ARL6IP1,RPTOR,PPM1E,CSRNP3,MYO1D,PPP2R1A,EIF4A2,HDAC6,RPS7,PLAUR,MAPT,SFN,DTNBP1,ENSA,PDPK1,ANXA2,NEIL…
GO:0048609	Multicellular organismal reproductive process	126	807	0.18	0.00015	9606.ENSP00000199447,9606.ENSP00000212015,9606.ENSP00000215832,9606.ENSP00000216911,9606.ENSP00000225538,9606.ENSP00000233078,9606.ENSP00000233146,9606.ENSP00000235090,9606.ENSP00000235382,9606.ENSP00000240361,9606.ENSP00000240423,9606.ENSP00000240874,9606.ENSP00000245479,9606.ENSP00000245960,9606.ENSP00000249066,9606.ENSP00000249075,9606.ENSP00000249636,9606.ENSP00000252483,9606.ENSP00000256442,…	NME8,SIRT1,MAPK1,AURKA,P2RX1,DAZAP1,MSH2,WDR77,RGS2,TEX14,NCAPH,KALRN,SOX9,CDC25B,APOL2,LIF,PIAS1,PVRL2,CCNB1,DSG1,YY1,CHD5,CSNK2A2,MAPK3,KIF18A,ASF1B,ACVR1,THRA,NSUN2,AFF4,SMARCA2,TAF4B,SOD1,SPATA5,EGFR,ATM,FANCD2,KIT,ACOX1,HMGB2,PGAM2,PRDX3,LRRK2,PIWIL4,PLK1,MED1,KMT2D,UBB,PRKACA,HAVCR2,PANK2,USP9X,KIAA0196,FMN2,CALR,DIAPH2,HSPA5,PPP2R1A,WT1,ANG,ZBTB16,PTPN11,PRMT7,CTNNB1,CTSB,NKAPL,CRKL,TDRD7,…
GO:0006417	Regulation of translation	125	398	0.49	8.81e-22	9606.ENSP00000199389,9606.ENSP00000215832,9606.ENSP00000216554,9606.ENSP00000217182,9606.ENSP00000220592,9606.ENSP00000220849,9606.ENSP00000221419,9606.ENSP00000225577,9606.ENSP00000225698,9606.ENSP00000229239,9606.ENSP00000233057,9606.ENSP00000235382,9606.ENSP00000240185,9606.ENSP00000246957,9606.ENSP00000248553,9606.ENSP00000253039,9606.ENSP00000253108,9606.ENSP00000254657,9606.ENSP00000256383,…	EIF2AK1,MAPK1,EIF5,EEF1A2,AGO2,EIF3E,HNRNPL,RPS6KB1,C1QBP,GAPDH,EIF2AK2,RGS2,TARDBP,TRAP1,HSPB1,EIF2S3,EIF3G,PER2,EIF2S1,CDK4,IGF2BP3,LRPPRC,AARS,MAPK3,STAT3,EIF2B2,PML,EIF4A3,UPF3B,RPS3,OTUD6B,IGF2BP1,EIF4A1,NPM1,PIWIL4,PA2G4,RPS9,EEF2,RPS6KB2,GLE1,ACO1,TRMT10C,PABPC1,PRKDC,ABCF1,TYMS,NCL,CALR,TUFM,EIF4A2,WT1,PKP3,PURA,SHMT2,EIF5A,ANG,EEF1A1,PIWIL2,PTBP1,FXR1,CNOT3,EIF3B,MATR3,MTOR,QKI,EPRS,TPR,…
GO:0045860	Positive regulation of protein kinase activity	125	550	0.35	1.26e-12	9606.ENSP00000176763,9606.ENSP00000178640,9606.ENSP00000194530,9606.ENSP00000212015,9606.ENSP00000215754,9606.ENSP00000215832,9606.ENSP00000216160,9606.ENSP00000233057,9606.ENSP00000241453,9606.ENSP00000245960,9606.ENSP00000256442,9606.ENSP00000261735,9606.ENSP00000262304,9606.ENSP00000262319,9606.ENSP00000262320,9606.ENSP00000262713,9606.ENSP00000263025,9606.ENSP00000263317,9606.ENSP00000264664,…	STK10,MAP2K5,STRADB,SIRT1,MIF,MAPK1,TAB1,EIF2AK2,FLT3,CDC25B,CCNB1,ERP29,PKD1,TELO2,AXIN1,AJUBA,MAPK3,NOX4,FGF10,MAP3K13,CENPE,ERBB3,SOD1,RPS27A,DGKQ,EGFR,RPS3,DUSP6,FBXW7,FLT1,KIT,PIK3CB,TDGF1,STOX1,LRRK2,NAB2,PRDX2,INSR,UBB,ADRB2,RPTOR,PRKACA,OXSR1,PLA2G1B,DVL3,MALT1,C8orf4,KARS,HSP90AA1,STRADA,ANG,ACVR2B,PTPN11,PTK2,MAP4K4,PDPK1,MAP2K3,MAP3K15,PRKAA1,CRKL,MINK1,PIK3CG,MAPK10,XRCC6,PAK3,NTRK3,I…
GO:0034660	ncRNA metabolic process	124	467	0.42	1.05e-16	9606.ENSP00000168216,9606.ENSP00000206542,9606.ENSP00000220592,9606.ENSP00000221233,9606.ENSP00000221801,9606.ENSP00000226796,9606.ENSP00000226798,9606.ENSP00000231572,9606.ENSP00000232888,9606.ENSP00000246802,9606.ENSP00000246868,9606.ENSP00000258383,9606.ENSP00000259469,9606.ENSP00000260953,9606.ENSP00000261015,9606.ENSP00000261249,9606.ENSP00000261637,9606.ENSP00000261772,9606.ENSP00000262027,…	HSD17B10,OSGEP,AGO2,EXOSC5,FBL,GAR1,FRG1,RARS,RRP9,GLTSCR2,SBDS,MRPL44,RPL35,METTL5,WDR12,TRMT5,UTP20,AARS,MARS,SMAD2,DGCR8,DDX18,DARS,NOP58,NSUN2,XPO5,EIF4A3,TRMT10A,NHP2,ABT1,FARSB,PIWIL4,PA2G4,RPS9,TRMT10C,PRKDC,DDX10,DIS3L2,PRKRA,GEMIN4,RRS1,EXOSC3,DDX54,KARS,CIRH1A,NOP10,SMAD3,TRMT11,RPS7,MAPT,RPS2,PPA2,LIN28B,RPS21,RPS17,HNRNPA2B1,SND1,WARS,C1D,PIWIL2,TSEN15,EPRS,RNASEL,ADAR,RPS27,DKC1,NPM3…
GO:0019752	Carboxylic acid metabolic process	124	853	0.15	0.0021	9606.ENSP00000168216,9606.ENSP00000207870,9606.ENSP00000215567,9606.ENSP00000215754,9606.ENSP00000216180,9606.ENSP00000216605,9606.ENSP00000218104,9606.ENSP00000221476,9606.ENSP00000222381,9606.ENSP00000222572,9606.ENSP00000229239,9606.ENSP00000229416,9606.ENSP00000229583,9606.ENSP00000231572,9606.ENSP00000241337,9606.ENSP00000244137,9606.ENSP00000244217,9606.ENSP00000245206,9606.ENSP00000254657,…	HSD17B10,XYLB,TECR,MIF,PNPLA3,MTHFD1,ABCD1,CKM,PON1,PON2,GAPDH,GCLC,ADTRP,RARS,GSTM2,PEPD,MCEE,GOT2,PER2,CCBL2,MSMO1,AARS,MARS,MAPK3,PHYH,NOX4,DARS,CAD,SDHA,SLC1A3,VDAC1,PFKL,FADS2,PTS,FARSB,PLOD2,ACAA2,HK2,ACOX1,PEX13,HPGDS,PGAM2,FOLR2,CRYL1,DCXR,GLUL,ACO1,PLA2G1B,HNF4A,PANK2,GRHPR,ALOX12B,TYMS,BCKDHB,KARS,MDH2,ADI1,SHMT2,PKLR,PYCR2,PPA2,PTGES2,PRKAA1,WARS,ARG1,GFPT1,QKI,EPRS,PHGDH,AS3MT,SCD,PGA…
GO:0032989	Cellular component morphogenesis	123	614	0.29	2.30e-09	9606.ENSP00000173229,9606.ENSP00000215832,9606.ENSP00000216911,9606.ENSP00000223023,9606.ENSP00000233668,9606.ENSP00000236918,9606.ENSP00000245932,9606.ENSP00000251157,9606.ENSP00000252483,9606.ENSP00000252971,9606.ENSP00000258390,9606.ENSP00000259365,9606.ENSP00000261866,9606.ENSP00000262995,9606.ENSP00000263025,9606.ENSP00000263373,9606.ENSP00000264039,9606.ENSP00000275493,9606.ENSP00000284440,…	NTN1,MAPK1,AURKA,WASL,DOK1,TNNT2,VASP,DOCK7,PVRL2,MNX1,DOCK10,TMOD1,SPG11,GAB1,MAPK3,SPTBN4,GPC1,EGFR,UCHL1,PIK3CB,ACTC1,DBN1,MAP1B,LRRK2,MFF,UBB,DPYSL2,FBXO45,TCAP,PANK2,USP9X,PLXND1,TUBB3,ULK1,FLII,ZNF335,EPHB3,NEXN,NDEL1,HDAC6,HSP90AA1,TRIO,PTPN11,PTK2,DTNBP1,MAP4K4,CTNNB1,MINK1,PDLIM7,RAC1,BCL11B,ACTB,TPM1,MYH10,PAK3,OPA1,PROX1,PLXNA2,EZR,VAX1,EPHA7,PLXNA3,PAX2,HSP90AB1,ANKRD1,PTEN,SPTAN1,EPH…
GO:0019725	Cellular homeostasis	123	895	0.13	0.0123	9606.ENSP00000199447,9606.ENSP00000212015,9606.ENSP00000215832,9606.ENSP00000216117,9606.ENSP00000216442,9606.ENSP00000216714,9606.ENSP00000225538,9606.ENSP00000229416,9606.ENSP00000237837,9606.ENSP00000241337,9606.ENSP00000249806,9606.ENSP00000252486,9606.ENSP00000254719,9606.ENSP00000255266,9606.ENSP00000255390,9606.ENSP00000258930,9606.ENSP00000261623,9606.ENSP00000262030,9606.ENSP00000262304,…	NME8,SIRT1,MAPK1,HMOX1,ATP6V1D,APEX1,P2RX1,GCLC,FGF23,GSTM2,CLN6,APOE,RPA1,PDE6A,SCO1,CIB2,CYBA,ATP5B,PKD1,ERP44,PRDX1,MAPK3,NOX4,DNAJC10,YWHAE,ADD1,SRI,GPR65,PML,SOD1,ABCA12,FBXW7,HK2,PTGIR,GRIN2C,PRDX3,LRRK2,PDIA3,PRDX2,FEN1,ACO1,PRKACA,PLA2G1B,CALR,POLE,ROGDI,CUL1,P4HB,SMAD3,NME1,LCK,PRDX6,P2RX2,PDPK1,HMGB1,DMPK,PRKAA1,ANXA6,HTT,ATP2A1,PIK3CG,ENPP1,OPA1,DCTN1,DMD,TGM2,NUCKS1,NCF2,S100A8,S100A9…
GO:0071900	Regulation of protein serine/threonine kinase activity	122	521	0.36	4.43e-13	9606.ENSP00000178640,9606.ENSP00000212015,9606.ENSP00000215754,9606.ENSP00000215832,9606.ENSP00000216160,9606.ENSP00000220772,9606.ENSP00000226004,9606.ENSP00000229812,9606.ENSP00000233057,9606.ENSP00000235382,9606.ENSP00000239223,9606.ENSP00000241453,9606.ENSP00000247470,9606.ENSP00000248553,9606.ENSP00000252486,9606.ENSP00000256442,9606.ENSP00000257430,9606.ENSP00000257904,9606.ENSP00000261735,…	MAP2K5,SIRT1,MIF,MAPK1,TAB1,SFRP1,DUSP3,STK38,EIF2AK2,RGS2,DUSP1,FLT3,PYCARD,HSPB1,APOE,CCNB1,APC,CDK4,ERP29,PKMYT1,PKD1,TELO2,AJUBA,MAPK3,NOX4,FGF10,MAP3K13,SOD1,RPS27A,SFRP2,EGFR,RPS3,DUSP6,FLT1,SERPINB3,UCHL1,KIT,PIK3CB,TDGF1,LRRK2,PLK1,PRDX2,INSR,UBB,ADRB2,YWHAG,RPTOR,PLA2G1B,DVL3,C8orf4,CDC25C,PPP2R1A,KARS,STRADA,PTPN11,SFN,DTNBP1,MAP2K3,MAP3K15,PRKAA1,CRKL,HTT,BLM,ACTB,NF1,PIK3CG,MAPK10,PAK…
GO:0045055	Regulated exocytosis	122	697	0.23	1.90e-06	9606.ENSP00000176763,9606.ENSP00000181839,9606.ENSP00000207549,9606.ENSP00000215730,9606.ENSP00000215754,9606.ENSP00000215832,9606.ENSP00000216181,9606.ENSP00000216392,9606.ENSP00000216442,9606.ENSP00000216962,9606.ENSP00000217971,9606.ENSP00000218388,9606.ENSP00000222968,9606.ENSP00000225538,9606.ENSP00000234313,9606.ENSP00000236850,9606.ENSP00000247470,9606.ENSP00000248437,9606.ENSP00000252699,…	STK10,CDK13,UNC13D,SNAP29,MIF,MAPK1,MYH9,PYGL,ATP6V1D,PYGB,PGRMC1,TIMP1,PDAP1,P2RX1,PLEK,APOA1,PYCARD,TUBA4A,ACTN4,LGALS3,DSG1,DSC1,PSMB7,DNAJC13,LYZ,CYBA,PSMB1,CRISPLD2,ERP44,PKP1,PSMD3,PFKL,SOD1,ABCA12,SERPINB3,OLA1,KIT,KPNB1,PDXK,CSTB,AGL,ALB,ANXA5,FABP5,CCT2,PA2G4,EEF2,VEGFB,TLN1,TMEM173,CFD,HSP90AA1,TUBB,EEF1A1,PLAUR,HUWE1,TUBB4B,PRDX6,PTGES2,HMGB1,VAPA,CTSB,ANXA2,RAC1,DYNC1H1,ARG1,SCRIB,VCP…
GO:0051345	Positive regulation of hydrolase activity	122	772	0.19	0.00013	9606.ENSP00000158762,9606.ENSP00000212015,9606.ENSP00000216068,9606.ENSP00000216554,9606.ENSP00000220772,9606.ENSP00000225525,9606.ENSP00000225538,9606.ENSP00000225655,9606.ENSP00000233146,9606.ENSP00000234313,9606.ENSP00000234420,9606.ENSP00000235382,9606.ENSP00000236850,9606.ENSP00000236918,9606.ENSP00000240423,9606.ENSP00000240874,9606.ENSP00000247470,9606.ENSP00000247970,9606.ENSP00000251157,…	ACAP1,SIRT1,DNAL4,EIF5,SFRP1,TAX1BP3,P2RX1,PFN1,MSH2,PLEK,MSH6,RGS2,APOA1,TNNT2,NCAPH,KALRN,PYCARD,PIN1,DOCK7,DNAJB1,RIN2,DOCK10,TBC1D1,MAPK3,PPM1F,DNAJC10,FAM13A,STAT3,FGF10,PDCD6,GPR65,PML,TBCK,SFRP2,EGFR,RPS3,DOCK1,FLT1,HNRNPU,RANBP2,SERPINB3,AIFM1,KIT,PSME3,HMGB2,RAPGEF6,WRN,LRRK2,MAPRE2,PLA2G1B,DVL3,MALT1,KARS,SMAD3,NDEL1,ANG,ARHGEF1,LCK,RGS12,MAPT,MAP4K4,PDPK1,HMGB1,CRKL,DDRGK1,TBCD,TBC1D9B…
GO:0045596	Negative regulation of cell differentiation	121	728	0.21	1.92e-05	9606.ENSP00000070846,9606.ENSP00000173229,9606.ENSP00000181839,9606.ENSP00000212015,9606.ENSP00000215832,9606.ENSP00000220772,9606.ENSP00000235310,9606.ENSP00000235382,9606.ENSP00000237837,9606.ENSP00000244020,9606.ENSP00000244050,9606.ENSP00000244537,9606.ENSP00000245479,9606.ENSP00000245838,9606.ENSP00000248975,9606.ENSP00000249396,9606.ENSP00000250448,9606.ENSP00000252486,9606.ENSP00000252699,…	PKP2,NTN1,CDK13,SIRT1,MAPK1,SFRP1,MAD2L2,RGS2,FGF23,SRSF6,SNAI1,HIST1H4F,SOX9,THOC2,YWHAH,SIRT2,FOXA1,APOE,ACTN4,MDM2,MIB1,YY1,DGUOK,STAT3,FGF10,TP53,SFRP2,PLK2,EGFR,FBXW7,HNRNPU,SMAD6,HSPA9,LRRK2,MED1,PRDX2,SDHAF2,CTNNA1,VASN,TERT,GAK,LILRB1,SUZ12,CALR,SOX2,CARM1,SMAD3,NME1,ZBTB16,BCL11A,TRIO,PTPN11,PTK2,CTNNB1,HMGB1,PTBP1,NF1,DNMT1,NTRK3,ENPP1,STAT1,ARHGEF2,CDC73,RC3H1,VAX1,EPHA7,PLXNA3,RBM15,H…
GO:0032446	Protein modification by small protein conjugation	121	808	0.17	0.00096	9606.ENSP00000044462,9606.ENSP00000171111,9606.ENSP00000209873,9606.ENSP00000212015,9606.ENSP00000217740,9606.ENSP00000226225,9606.ENSP00000227524,9606.ENSP00000229179,9606.ENSP00000229268,9606.ENSP00000231498,9606.ENSP00000245544,9606.ENSP00000249636,9606.ENSP00000253024,9606.ENSP00000258149,9606.ENSP00000259457,9606.ENSP00000259939,9606.ENSP00000261396,9606.ENSP00000261479,9606.ENSP00000261537,…	PSMA4,KEAP1,AAAS,SIRT1,RNF125,TNFAIP1,PRPF19,NUP107,USP5,NUP155,NUP85,PIAS1,TRIM28,MDM2,PSMB7,RNF144B,NUP133,PSMA6,MIB1,PSMB1,IFIH1,PSMD3,PDCD6,FBXW11,PML,RPS27A,FBXW7,ATG10,RANBP2,OTULIN,NUP205,NSMCE2,PSMB4,PSME3,PEX13,DTX3L,SENP2,TRIM44,PLK1,MED1,DDB1,UBB,COMMD1,UBE3C,FBXO45,NUP93,PRKDC,NUP98,USP9X,SUZ12,MALT1,CUL1,TRAIP,HDAC6,ZBTB16,UBA1,BCL11A,ANAPC1,HUWE1,EYA1,UBE4B,USP7,CTNNB1,DDRGK1,PEX14,…
GO:0031347	Regulation of defense response	120	674	0.24	1.12e-06	9606.ENSP00000044462,9606.ENSP00000211287,9606.ENSP00000216160,9606.ENSP00000217740,9606.ENSP00000218104,9606.ENSP00000218224,9606.ENSP00000225698,9606.ENSP00000236850,9606.ENSP00000246802,9606.ENSP00000247470,9606.ENSP00000248244,9606.ENSP00000249396,9606.ENSP00000249636,9606.ENSP00000252483,9606.ENSP00000252486,9606.ENSP00000259457,9606.ENSP00000261479,9606.ENSP00000261623,9606.ENSP00000262193,…	PSMA4,MAPK13,TAB1,RNF125,ABCD1,PQBP1,C1QBP,APOA1,GLTSCR2,PYCARD,TICAM1,SIRT2,PIAS1,PVRL2,APOE,PSMB7,PSMA6,CYBA,PSMB1,SAMHD1,MAPK3,UFD1L,EP300,BRD4,PSMD3,STAT3,FBXW11,PML,SOD1,OSMR,EGFR,NONO,ATM,PPM1B,OTULIN,FANCD2,PSMB4,PSME3,DTX3L,HMGB2,ABCE1,LRRK2,VPS35,TRIM44,MED1,CEBPB,PRKACA,HAVCR2,PRKDC,LILRB1,MALT1,KARS,CUL1,TBK1,TMEM173,SMAD3,PDE2A,PTPN11,PDPK1,HMGB1,ARG1,SFPQ,PSMB10,PIK3CG,XRCC6,PAK3,MAT…
GO:0040008	Regulation of growth	120	676	0.24	1.27e-06	9606.ENSP00000173229,9606.ENSP00000178640,9606.ENSP00000212015,9606.ENSP00000215832,9606.ENSP00000220772,9606.ENSP00000235310,9606.ENSP00000235382,9606.ENSP00000245222,9606.ENSP00000247182,9606.ENSP00000247970,9606.ENSP00000250416,9606.ENSP00000252486,9606.ENSP00000256442,9606.ENSP00000257904,9606.ENSP00000261263,9606.ENSP00000261623,9606.ENSP00000262238,9606.ENSP00000263212,9606.ENSP00000263373,…	NTN1,MAP2K5,SIRT1,MAPK1,SFRP1,MAD2L2,RGS2,SPHK2,SIX1,PIN1,PARP2,APOE,CCNB1,CDK4,RAB21,CYBA,YY1,PPM1F,SPTBN4,NDUFS3,STAT3,MAP3K13,SMARCA2,PML,TP53,SOD1,EAF2,SFRP2,EGFR,LRP12,DUSP6,DBN1,MAP1B,WRN,PPIB,INSR,ADRB2,RPTOR,DPYSL2,HNF4A,PRKDC,PHLDA2,BASP1,PPP2R1A,CARM1,HIST1H1B,IP6K2,MORF4L1,WT1,SMAD3,NDEL1,BCL11A,BRAT1,MAPT,SFN,PTK2,FOXM1,CRKL,NTRK3,ENPP1,MTOR,MACF1,SOX15,PROX1,EZR,CDC73,ROS1,NPR1,S100A…
GO:0120035	Regulation of plasma membrane bounded cell projection organization	120	687	0.23	2.61e-06	9606.ENSP00000173229,9606.ENSP00000218224,9606.ENSP00000220772,9606.ENSP00000223023,9606.ENSP00000225655,9606.ENSP00000235382,9606.ENSP00000236040,9606.ENSP00000236925,9606.ENSP00000239461,9606.ENSP00000240874,9606.ENSP00000245838,9606.ENSP00000248975,9606.ENSP00000252486,9606.ENSP00000257430,9606.ENSP00000258149,9606.ENSP00000259486,9606.ENSP00000261263,9606.ENSP00000262891,9606.ENSP00000263253,…	NTN1,PQBP1,SFRP1,WASL,PFN1,RGS2,LEPRE1,CAMSAP2,PRRX1,KALRN,THOC2,YWHAH,APOE,APC,MDM2,ENPP2,RAB21,MARK4,EP300,LTK,DGUOK,MAP3K13,ANLN,SFRP2,PLK2,KIT,DBN1,ARPC2,PRKCI,MAP1B,LRRK2,VPS35,DPYSL2,GAK,DVL3,PLXND1,KIAA0196,CAMK2G,HSPA5,CARM1,MOB2,EPHB3,SS18L1,NDEL1,NME1,CDK10,BCL11A,MAPT,PTK2,CRKL,HTT,RAC1,FXR1,PAK3,NTRK3,MTOR,MACF1,OPA1,DMD,PLXNA2,EZR,S100A9,EPHA7,PLXNA3,FMR1,TACSTD2,ANKRD1,OLFM1,PTEN,MU…
GO:0043043	Peptide biosynthetic process	119	389	0.48	5.65e-20	9606.ENSP00000177742,9606.ENSP00000216554,9606.ENSP00000217182,9606.ENSP00000220592,9606.ENSP00000220849,9606.ENSP00000225430,9606.ENSP00000229416,9606.ENSP00000231572,9606.ENSP00000233057,9606.ENSP00000245539,9606.ENSP00000253039,9606.ENSP00000253108,9606.ENSP00000254928,9606.ENSP00000256383,9606.ENSP00000258383,9606.ENSP00000258729,9606.ENSP00000259469,9606.ENSP00000259873,9606.ENSP00000261772,…	MRPS34,EIF5,EEF1A2,AGO2,EIF3E,RPL19,GCLC,RARS,EIF2AK2,MRPS7,EIF2S3,EIF3G,ERAL1,EIF2S1,MRPL44,IGF2BP3,RPL35,MRPS18B,AARS,MARS,DARS,EIF2B2,RPS27A,EGFR,MRPS28,RPS3,FARSB,EIF4A1,ABCE1,RPS9,RPL13,EEF2,RPS6KB2,RPL15,PABPC1,ABCF1,RPLP2,TUFM,KARS,EIF4A2,MRPL12,EIF5A,EEF1A1,RPS7,RPS2,PPA2,RPS21,RPL3,RPL27A,RPL21,RPS17,RPSA,WARS,RPS26,EIF3B,RPL12,DMD,EPRS,RPS27,EIF3A,RPL5,PARS2,MRPS2,PABPC4,PPA1,YARS,EIF3I…
GO:0008380	RNA splicing	119	396	0.47	1.84e-19	9606.ENSP00000181839,9606.ENSP00000215793,9606.ENSP00000215829,9606.ENSP00000216727,9606.ENSP00000218224,9606.ENSP00000221419,9606.ENSP00000223073,9606.ENSP00000225698,9606.ENSP00000225792,9606.ENSP00000226798,9606.ENSP00000227524,9606.ENSP00000228284,9606.ENSP00000229390,9606.ENSP00000235090,9606.ENSP00000238112,9606.ENSP00000240185,9606.ENSP00000244020,9606.ENSP00000244227,9606.ENSP00000245838,…	CDK13,SF3A1,SNRPD3,PABPN1,PQBP1,HNRNPL,RBM28,C1QBP,DDX5,FRG1,PRPF19,SART3,SRSF9,WDR77,CPSF3,TARDBP,SRSF6,SNRNP27,THOC2,SNRPB2,RALY,DGCR14,FUS,LGALS3,SRSF1,DBR1,ACIN1,CCAR1,PRPF6,DHX38,EIF4A3,TXNL4A,PRCC,SF3B4,SNRPG,NONO,UPF3B,MBNL1,HNRNPU,SNIP1,TRA2A,NUDT21,RBFOX1,PABPC1,PRPF3,SNRNP200,MAGOHB,GEMIN4,PRPF31,PPP2R1A,RBM10,WT1,SF3B1,DHX15,PRPF4B,HNRNPA1,PRMT7,HNRNPA2B1,SON,HNRNPH1,PTBP1,SFPQ,QKI,TSE…
GO:0072594	Establishment of protein localization to organelle	119	433	0.43	5.87e-17	9606.ENSP00000217402,9606.ENSP00000225430,9606.ENSP00000229179,9606.ENSP00000231498,9606.ENSP00000235329,9606.ENSP00000241041,9606.ENSP00000245544,9606.ENSP00000248633,9606.ENSP00000255194,9606.ENSP00000259469,9606.ENSP00000261396,9606.ENSP00000261667,9606.ENSP00000262982,9606.ENSP00000263038,9606.ENSP00000264657,9606.ENSP00000265388,9606.ENSP00000268058,9606.ENSP00000269305,9606.ENSP00000272317,…	CHMP4B,RPL19,NUP107,NUP155,MFN2,PEX16,NUP85,PEX1,AP3B1,RPL35,NUP133,KPNA3,CSE1L,PHYH,STAT3,TNPO3,PML,TP53,RPS27A,RPS3,ATM,RANBP2,AIFM1,KPNB1,HK2,ACOX1,PEX13,LRRK2,MED1,MFF,RPS9,HSPA4,PEX6,UBB,RPL13,RPL15,TERT,NUP93,SRP68,NUP98,CCDC101,USP9X,RPLP2,HSPA5,HIST1H1B,MX2,HSP90AA1,FAM53B,RPS7,RPS2,SRP72,KPNA1,RPS21,RPL3,RPL27A,RPL21,RPS17,RPSA,IPO4,AP3D1,AGK,RPS26,PEX14,PIK3R4,SCRIB,RAB3GAP2,NUP214,RPL1…
GO:1901987	Regulation of cell cycle phase transition	119	452	0.41	8.62e-16	9606.ENSP00000044462,9606.ENSP00000216714,9606.ENSP00000216911,9606.ENSP00000235310,9606.ENSP00000239223,9606.ENSP00000240361,9606.ENSP00000245960,9606.ENSP00000246802,9606.ENSP00000247191,9606.ENSP00000248437,9606.ENSP00000249396,9606.ENSP00000256442,9606.ENSP00000257430,9606.ENSP00000257904,9606.ENSP00000258149,9606.ENSP00000259457,9606.ENSP00000260810,9606.ENSP00000261479,9606.ENSP00000262133,…	PSMA4,APEX1,AURKA,MAD2L2,DUSP1,TEX14,CDC25B,GLTSCR2,DLGAP5,TUBA4A,SIRT2,CCNB1,APC,CDK4,MDM2,PSMB7,TOPBP1,PSMA6,RBL2,PSMB1,PKD1,EP300,BRD4,YWHAE,PSMD3,FGF10,CENPE,NBN,ANLN,CDK2,PML,TP53,PLK4,PLK2,EGFR,ATM,FBXW7,XPC,NSMCE2,PSMB4,PSME3,SENP2,NPM1,RAD21,STOX1,PLK1,DDB1,BUB1,YWHAG,RPTOR,TERT,PRKACA,KMT2E,PRKDC,AURKB,C8orf4,CDC25C,CSNK1D,PPP2R1A,CARM1,MRE11A,CUL1,HSP90AA1,CDK10,TUBB,ANAPC1,SFN,TUBB4B,D…
GO:0031400	Negative regulation of protein modification process	119	602	0.29	8.97e-09	9606.ENSP00000212015,9606.ENSP00000220772,9606.ENSP00000226004,9606.ENSP00000229416,9606.ENSP00000229812,9606.ENSP00000235310,9606.ENSP00000235382,9606.ENSP00000236040,9606.ENSP00000239223,9606.ENSP00000240185,9606.ENSP00000245222,9606.ENSP00000247470,9606.ENSP00000247970,9606.ENSP00000248553,9606.ENSP00000249075,9606.ENSP00000249396,9606.ENSP00000252486,9606.ENSP00000254301,9606.ENSP00000254657,…	SIRT1,SFRP1,DUSP3,GCLC,STK38,MAD2L2,RGS2,LEPRE1,DUSP1,TARDBP,SPHK2,PYCARD,PIN1,HSPB1,LIF,SIRT2,APOE,LGALS3,PER2,CCNB1,APC,PPP1R1A,RPS6KA6,XRCC1,SMARCB1,PPM1F,DNAJC10,YWHAE,DGKQ,SFRP2,RPS3,DUSP6,PTPRR,SERPINB3,UCHL1,SMAD6,LEMD2,UBXN1,DTX3L,SENP2,NPM1,LMTK2,LRRK2,TRIM44,PLK1,PPP1R14A,YWHAG,RPTOR,PPM1E,PRKDC,PNKP,PPP2R1A,SIRT7,RPS7,MAPT,SFN,DTNBP1,ENSA,FOXM1,PDPK1,ATF3,CTNNB1,PRKAA1,CRKL,WARS,NF1,DN…
GO:1901361	Organic cyclic compound catabolic process	118	472	0.39	2.61e-14	9606.ENSP00000216117,9606.ENSP00000218104,9606.ENSP00000220849,9606.ENSP00000221233,9606.ENSP00000225430,9606.ENSP00000225792,9606.ENSP00000237837,9606.ENSP00000248975,9606.ENSP00000252486,9606.ENSP00000259469,9606.ENSP00000262878,9606.ENSP00000269349,9606.ENSP00000272317,9606.ENSP00000276201,9606.ENSP00000278572,9606.ENSP00000278616,9606.ENSP00000281513,9606.ENSP00000290158,9606.ENSP00000296503,…	HMOX1,ABCD1,EIF3E,EXOSC5,RPL19,DDX5,FGF23,YWHAH,APOE,RPL35,SAMHD1,EIF4A3,RPS27A,UPF3B,RPS3,ATM,NBAS,KPNB1,HMGB2,RPS9,FEN1,OGG1,RPL13,RPL15,PABPC1,DIS3L2,MAGOHB,EDC3,RPLP2,EXOSC3,PPP2R1A,AEN,PDE2A,RPS7,NT5C2,RPS2,OAS2,KPNA1,LIN28B,H1F0,HMGB1,RPS21,RPL3,RPL27A,RPL21,RPS17,RPSA,SND1,NEIL1,ENTPD2,RPS26,CNOT3,TTC37,VCP,ENPP1,RPL12,APOBEC3C,RC3H1,SMPDL3A,RPS27,RPL5,ENTPD1,EXOSC2,PABPC4,AGO1,RPS4X,YTHDF…
GO:0006281	DNA repair	118	522	0.35	8.83e-12	9606.ENSP00000003302,9606.ENSP00000212015,9606.ENSP00000216122,9606.ENSP00000216297,9606.ENSP00000216714,9606.ENSP00000216756,9606.ENSP00000227524,9606.ENSP00000233146,9606.ENSP00000234420,9606.ENSP00000235310,9606.ENSP00000244537,9606.ENSP00000246802,9606.ENSP00000250416,9606.ENSP00000253024,9606.ENSP00000254719,9606.ENSP00000260810,9606.ENSP00000262105,9606.ENSP00000262238,9606.ENSP00000262878,…	USP28,SIRT1,MCM5,SUPT16H,APEX1,CINP,PRPF19,MSH2,MSH6,MAD2L2,HIST1H4F,GLTSCR2,PARP2,TRIM28,RPA1,TOPBP1,MCM4,YY1,SAMHD1,XRCC1,SMARCB1,UFD1L,EP300,MCM6,MCM2,NBN,CDK2,TP53,RPS27A,NONO,RPS3,ATM,XPC,NSMCE2,FANCD2,DTX3L,HMGB2,NPM1,RAD21,WRN,DDB1,PDS5A,UBB,FEN1,OGG1,COMMD1,FANCI,PRKDC,POLE,SMC1A,PNKP,WRAP53,MRE11A,SMCHD1,SIRT7,MORF4L1,ASCC1,HUWE1,FOXM1,EYA1,USP7,HMGB1,NEIL1,BLM,NHEJ1,MCRS1,SFPQ,VCP,XRCC6…
GO:0051493	Regulation of cytoskeleton organization	118	546	0.33	1.04e-10	9606.ENSP00000215832,9606.ENSP00000216911,9606.ENSP00000217402,9606.ENSP00000220772,9606.ENSP00000223023,9606.ENSP00000223500,9606.ENSP00000225655,9606.ENSP00000234313,9606.ENSP00000236850,9606.ENSP00000236925,9606.ENSP00000245932,9606.ENSP00000246069,9606.ENSP00000246747,9606.ENSP00000247470,9606.ENSP00000257430,9606.ENSP00000259365,9606.ENSP00000260731,9606.ENSP00000262304,9606.ENSP00000262891,…	MAPK1,AURKA,CHMP4B,SFRP1,WASL,CHMP5,PFN1,PLEK,APOA1,CAMSAP2,VASP,DSTN,ARL2,PYCARD,APC,TMOD1,KIF11,PKD1,MARK4,MAPK3,CAPZA1,KIF18A,PPM1F,NOX4,SPTBN4,ADD1,GPR65,PLK4,PLK2,RPS3,HNRNPU,DBN1,ARPC2,MAP1B,NPM1,PLK1,MAPRE2,PPM1E,SSH1,RHOJ,LIMCH1,KIAA0196,SPAG5,TACC3,SMAD3,NEXN,HDAC6,CDK10,MAPT,PTK2,GNAI1,CTNNB1,PRKAA1,TBCD,RAC1,AKAP9,DYNC1H1,BICD2,TPM1,ELN,CD2AP,MYO1C,PAK3,NTRK3,IQGAP3,PHLDB1,MTOR,AKAP13,…
GO:0048534	Hematopoietic or lymphoid organ development	118	619	0.27	6.33e-08	9606.ENSP00000181839,9606.ENSP00000199389,9606.ENSP00000212015,9606.ENSP00000215832,9606.ENSP00000216181,9606.ENSP00000219334,9606.ENSP00000220772,9606.ENSP00000228284,9606.ENSP00000233146,9606.ENSP00000234313,9606.ENSP00000241453,9606.ENSP00000246868,9606.ENSP00000247182,9606.ENSP00000258390,9606.ENSP00000262710,9606.ENSP00000263025,9606.ENSP00000263253,9606.ENSP00000264637,9606.ENSP00000264657,…	CDK13,EIF2AK1,SIRT1,MAPK1,MYH9,SMPD3,SFRP1,SART3,MSH2,PLEK,FLT3,SBDS,SIX1,DOCK10,ACIN1,MAPK3,EP300,THRA,STAT3,FGF10,ADD1,ZAP70,ANLN,PML,TP53,SOD1,RABL3,SFRP2,ATM,CAMK4,KIT,MYO1E,HSPA9,PRDX3,MED1,PRDX2,BATF2,JAGN1,EEF2,KMT2E,PRKDC,LILRB1,MALT1,RRS1,ROGDI,EPHB3,PDE2A,LCK,ZBTB16,LBR,PTPN11,NKX2-3,CTNNB1,HMGB1,ANXA2,CRKL,NHEJ1,BCL11B,MTOR,PARP1,RC3H1,ADAR,HIPK1,RBM15,NKAP,RUNX2,PABPC4,MAFB,GLO1,YTHDF…
GO:1901699	Cellular response to nitrogen compound	118	645	0.25	4.34e-07	9606.ENSP00000211287,9606.ENSP00000215832,9606.ENSP00000216442,9606.ENSP00000216714,9606.ENSP00000218224,9606.ENSP00000219334,9606.ENSP00000220772,9606.ENSP00000223500,9606.ENSP00000225577,9606.ENSP00000225964,9606.ENSP00000229416,9606.ENSP00000241337,9606.ENSP00000245479,9606.ENSP00000247182,9606.ENSP00000249396,9606.ENSP00000254480,9606.ENSP00000257430,9606.ENSP00000257904,9606.ENSP00000258149,…	MAPK13,MAPK1,ATP6V1D,APEX1,PQBP1,SMPD3,SFRP1,CHMP5,RPS6KB1,COL1A1,GCLC,GSTM2,SOX9,SIX1,SIRT2,SMARCC1,APC,CDK4,MDM2,CIB2,CYBA,MARS,GAB1,MAPK3,NOX4,IFIH1,STAT3,CDK2,TP53,SOD1,EGFR,PDE3B,AIFM1,PRKCI,MAP1B,NPM1,FOLR2,LRRK2,INSR,CTNNA1,ADRB2,CEBPB,YWHAG,RPTOR,PRKACA,ADRBK1,PLA2G1B,PRKDC,SSH1,HSPA5,AP3S1,TMEM173,WT1,SHMT2,NDEL1,PDE2A,BCL11A,PKLR,PTK2,PDPK1,CTNNB1,ARID1B,PRKAA1,CRKL,BLM,AKAP9,ARG1,ACTB,…
GO:0045664	Regulation of neuron differentiation	118	665	0.24	1.66e-06	9606.ENSP00000173229,9606.ENSP00000218224,9606.ENSP00000220772,9606.ENSP00000227524,9606.ENSP00000235382,9606.ENSP00000236040,9606.ENSP00000236925,9606.ENSP00000239461,9606.ENSP00000240874,9606.ENSP00000245479,9606.ENSP00000245838,9606.ENSP00000247182,9606.ENSP00000248975,9606.ENSP00000250448,9606.ENSP00000252486,9606.ENSP00000258149,9606.ENSP00000261263,9606.ENSP00000261537,9606.ENSP00000263253,…	NTN1,PQBP1,SFRP1,PRPF19,RGS2,LEPRE1,CAMSAP2,PRRX1,KALRN,SOX9,THOC2,SIX1,YWHAH,FOXA1,APOE,MDM2,RAB21,MIB1,EP300,LTK,DGUOK,MAP3K13,SFRP2,PLK2,DBN1,PRKCI,MAP1B,LRRK2,MED1,CYB5D2,YWHAG,DPYSL2,GAK,DVL3,PLXND1,KIAA0196,CAMK2G,CALR,SOX2,HSPA5,CSNK1D,CARM1,MOB2,PCP4,EPHB3,SS18L1,NDEL1,NME1,BCL11A,MAPT,PTK2,EYA1,CRKL,BCL11B,PAK3,NTRK3,MTOR,MACF1,OPA1,ARHGEF2,DMD,PROX1,PLXNA2,S100A9,EPHA7,PLXNA3,FMR1,SOX3,…
GO:1903311	Regulation of mrna metabolic process	116	338	0.53	1.06e-22	9606.ENSP00000044462,9606.ENSP00000216714,9606.ENSP00000216727,9606.ENSP00000220592,9606.ENSP00000221233,9606.ENSP00000221419,9606.ENSP00000225698,9606.ENSP00000225792,9606.ENSP00000227524,9606.ENSP00000228284,9606.ENSP00000229390,9606.ENSP00000233078,9606.ENSP00000240185,9606.ENSP00000244020,9606.ENSP00000248553,9606.ENSP00000251038,9606.ENSP00000254108,9606.ENSP00000256442,9606.ENSP00000258729,…	PSMA4,APEX1,PABPN1,AGO2,EXOSC5,HNRNPL,C1QBP,DDX5,PRPF19,SART3,SRSF9,DAZAP1,TARDBP,SRSF6,HSPB1,ZC3H14,FUS,CCNB1,IGF2BP3,SRSF1,PSMB7,PSMA6,PSMB1,ACIN1,PKP1,PSMD3,SF3B4,RPS27A,KHDRBS2,NBAS,MBNL1,HNRNPU,IGF2BP1,PSMB4,PSME3,NPM1,TRA2A,FASTK,NUDT21,UBB,RBFOX1,PABPC1,NUP98,NCL,EXOSC3,RBM10,PKP3,HNRNPA1,PRDX6,HNRNPA2B1,SON,PTBP1,FXR1,PSMB10,NUP214,MTOR,QKI,CDC73,RNASEL,RC3H1,SYNCRIP,RBM15,FMR1,RBMX,SERBP…
GO:0030036	Actin cytoskeleton organization	116	516	0.34	1.90e-11	9606.ENSP00000216181,9606.ENSP00000223023,9606.ENSP00000225655,9606.ENSP00000226225,9606.ENSP00000234313,9606.ENSP00000235310,9606.ENSP00000236918,9606.ENSP00000245932,9606.ENSP00000246069,9606.ENSP00000252699,9606.ENSP00000253754,9606.ENSP00000259365,9606.ENSP00000260363,9606.ENSP00000262995,9606.ENSP00000263168,9606.ENSP00000264664,9606.ENSP00000264758,9606.ENSP00000265748,9606.ENSP00000267549,…	MYH9,WASL,PFN1,TNFAIP1,PLEK,MAD2L2,TNNT2,VASP,DSTN,ACTN4,PDLIM4,TMOD1,KIF23,GAB1,CAPZA1,FGF10,ADD1,ANLN,GPR65,FGF7,TBCK,KIT,MYO1E,ELMO2,ACTC1,DBN1,ARPC2,PRKCI,INPPL1,PLA2G1B,TCAP,SSH1,TLN1,RHOJ,LIMCH1,FMN2,CALR,DIAPH2,MYO1D,FLII,SPECC1L,PAWR,MOB2,FMNL1,ANG,EPB41L1,DTNBP1,PDPK1,MINK1,PDLIM7,SVIL,PLS3,RAC1,ACTB,NF1,TPM1,ELN,CD2AP,MYO1C,MYH10,ARHGEF2,CDC42BPB,PROX1,EZR,NUAK2,INSRR,TPM3,MYO6,CNN3,SOR…
GO:1903827	Regulation of cellular protein localization	116	568	0.3	2.92e-09	9606.ENSP00000215832,9606.ENSP00000225525,9606.ENSP00000234310,9606.ENSP00000238892,9606.ENSP00000240185,9606.ENSP00000245838,9606.ENSP00000247970,9606.ENSP00000248975,9606.ENSP00000249075,9606.ENSP00000253024,9606.ENSP00000254301,9606.ENSP00000257430,9606.ENSP00000258091,9606.ENSP00000258149,9606.ENSP00000262506,9606.ENSP00000262891,9606.ENSP00000263212,9606.ENSP00000263857,9606.ENSP00000264039,…	MAPK1,TAX1BP3,PPP3R1,CRIPT,TARDBP,THOC2,PIN1,YWHAH,LIF,TRIM28,LGALS3,APC,CCT7,MDM2,CSNK2A2,MARK4,PPM1F,POLR1A,GPC1,YWHAE,NSUN2,XPO5,B3GAT3,PML,TP53,ABCA12,EGFR,CCT5,SLC7A11,FBXW7,CCT3,PRKCI,LZTFL1,DTX3L,LRRK2,VPS35,CCT2,PLK1,MFF,YWHAG,GLUL,COMMD1,TERT,PRKACA,SSH1,DVL3,TCP1,WRAP53,SIRT7,SMAD3,NDEL1,HSP90AA1,ATAD1,HUWE1,MAPT,PTPN11,SFN,GNAI1,PDPK1,CTNNB1,PRKAA1,CRKL,DDRGK1,SCRIB,MCRS1,ACTB,NF1,CD2A…
GO:0006412	Translation	115	366	0.49	4.91e-20	9606.ENSP00000177742,9606.ENSP00000216554,9606.ENSP00000217182,9606.ENSP00000220592,9606.ENSP00000220849,9606.ENSP00000225430,9606.ENSP00000231572,9606.ENSP00000233057,9606.ENSP00000245539,9606.ENSP00000253039,9606.ENSP00000253108,9606.ENSP00000254928,9606.ENSP00000256383,9606.ENSP00000258383,9606.ENSP00000258729,9606.ENSP00000259469,9606.ENSP00000259873,9606.ENSP00000261772,9606.ENSP00000262027,…	MRPS34,EIF5,EEF1A2,AGO2,EIF3E,RPL19,RARS,EIF2AK2,MRPS7,EIF2S3,EIF3G,ERAL1,EIF2S1,MRPL44,IGF2BP3,RPL35,MRPS18B,AARS,MARS,DARS,EIF2B2,RPS27A,EGFR,MRPS28,RPS3,FARSB,EIF4A1,ABCE1,RPS9,RPL13,EEF2,RPS6KB2,RPL15,PABPC1,ABCF1,RPLP2,TUFM,KARS,EIF4A2,MRPL12,EIF5A,EEF1A1,RPS7,RPS2,PPA2,RPS21,RPL3,RPL27A,RPL21,RPS17,RPSA,WARS,RPS26,EIF3B,RPL12,EPRS,RPS27,EIF3A,RPL5,PARS2,MRPS2,PABPC4,PPA1,YARS,EIF3I,RPS4X,RP…
GO:0019439	Aromatic compound catabolic process	115	437	0.41	2.99e-15	9606.ENSP00000216117,9606.ENSP00000218104,9606.ENSP00000220849,9606.ENSP00000221233,9606.ENSP00000222381,9606.ENSP00000222572,9606.ENSP00000225430,9606.ENSP00000225792,9606.ENSP00000259469,9606.ENSP00000262878,9606.ENSP00000269349,9606.ENSP00000272317,9606.ENSP00000276201,9606.ENSP00000278572,9606.ENSP00000278616,9606.ENSP00000281513,9606.ENSP00000290158,9606.ENSP00000296503,9606.ENSP00000302896,…	HMOX1,ABCD1,EIF3E,EXOSC5,PON1,PON2,RPL19,DDX5,RPL35,SAMHD1,EIF4A3,RPS27A,UPF3B,RPS3,ATM,NBAS,KPNB1,HMGB2,RPS9,FEN1,OGG1,RPL13,RPL15,PABPC1,DIS3L2,MAGOHB,EDC3,RPLP2,EXOSC3,PPP2R1A,AEN,PDE2A,RPS7,NT5C2,RPS2,OAS2,KPNA1,LIN28B,H1F0,HMGB1,RPS21,RPL3,RPL27A,RPL21,RPS17,RPSA,SND1,NEIL1,ENTPD2,RPS26,CNOT3,TTC37,VCP,ENPP1,RPL12,APOBEC3C,RC3H1,SMPDL3A,RPS27,RPL5,ENTPD1,EXOSC2,PABPC4,AGO1,RPS4X,YTHDF2,RPL10…
GO:0035239	Tube morphogenesis	115	656	0.24	3.92e-06	9606.ENSP00000173229,9606.ENSP00000212015,9606.ENSP00000216117,9606.ENSP00000216181,9606.ENSP00000216605,9606.ENSP00000220772,9606.ENSP00000225655,9606.ENSP00000229583,9606.ENSP00000239461,9606.ENSP00000245479,9606.ENSP00000245932,9606.ENSP00000246914,9606.ENSP00000247182,9606.ENSP00000250448,9606.ENSP00000251020,9606.ENSP00000252486,9606.ENSP00000261537,9606.ENSP00000262030,9606.ENSP00000262041,…	NTN1,SIRT1,HMOX1,MYH9,MTHFD1,SFRP1,PFN1,ADTRP,PRRX1,SOX9,VASP,WNK4,SIX1,FOXA1,SALL1,APOE,MIB1,ATP5B,MEOX2,SMAD2,PKD1,GAB1,ACVR1,FGF10,PDCD6,TNC,PML,SFRP2,EGFR,FBXW7,PDE3B,FLT1,OTULIN,MYO1E,TDGF1,MED1,ATOH8,GLUL,PRKACA,VEGFB,TCAP,DVL3,AGGF1,RHOJ,PLXND1,NCL,FZD2,WT1,EPHB3,SMAD3,C2CD3,ANG,GZF1,RPS7,ACVR2B,PTK2,FOXM1,EYA1,NKX2-3,CTNNB1,ANXA2,WARS,SCRIB,EPHB4,NF1,PIK3CG,QKI,TGM2,PROX1,PRDM1,EPHA7,RBM1…
GO:0046700	Heterocycle catabolic process	114	422	0.42	8.62e-16	9606.ENSP00000216117,9606.ENSP00000218104,9606.ENSP00000220849,9606.ENSP00000221233,9606.ENSP00000225430,9606.ENSP00000225792,9606.ENSP00000259469,9606.ENSP00000262878,9606.ENSP00000269349,9606.ENSP00000272317,9606.ENSP00000276201,9606.ENSP00000278572,9606.ENSP00000278616,9606.ENSP00000281513,9606.ENSP00000290158,9606.ENSP00000296503,9606.ENSP00000302896,9606.ENSP00000305480,9606.ENSP00000306561,…	HMOX1,ABCD1,EIF3E,EXOSC5,RPL19,DDX5,RPL35,SAMHD1,EIF4A3,RPS27A,UPF3B,RPS3,ATM,NBAS,KPNB1,HMGB2,RPS9,FEN1,OGG1,RPL13,RPL15,PABPC1,DIS3L2,MAGOHB,EDC3,RPLP2,EXOSC3,PPP2R1A,AEN,PDE2A,RPS7,NT5C2,RPS2,OAS2,KPNA1,LIN28B,H1F0,HMGB1,RPS21,RPL3,RPL27A,RPL21,RPS17,RPSA,SND1,NEIL1,ENTPD2,RPS26,CNOT3,TTC37,VCP,ENPP1,RPL12,APOBEC3C,RC3H1,SMPDL3A,RPS27,RPL5,ENTPD1,EXOSC2,PABPC4,AGO1,RPS4X,YTHDF2,RPL10A,RPL11,SK…
GO:1901990	Regulation of mitotic cell cycle phase transition	113	416	0.43	8.62e-16	9606.ENSP00000044462,9606.ENSP00000216714,9606.ENSP00000216911,9606.ENSP00000235310,9606.ENSP00000239223,9606.ENSP00000240361,9606.ENSP00000245960,9606.ENSP00000246802,9606.ENSP00000247191,9606.ENSP00000248437,9606.ENSP00000249396,9606.ENSP00000256442,9606.ENSP00000257430,9606.ENSP00000257904,9606.ENSP00000258149,9606.ENSP00000259457,9606.ENSP00000260810,9606.ENSP00000261479,9606.ENSP00000262133,…	PSMA4,APEX1,AURKA,MAD2L2,DUSP1,TEX14,CDC25B,GLTSCR2,DLGAP5,TUBA4A,SIRT2,CCNB1,APC,CDK4,MDM2,PSMB7,TOPBP1,PSMA6,RBL2,PSMB1,PKD1,EP300,BRD4,YWHAE,PSMD3,FGF10,CENPE,NBN,ANLN,CDK2,PML,TP53,PLK4,PLK2,EGFR,ATM,XPC,NSMCE2,PSMB4,PSME3,SENP2,RAD21,STOX1,PLK1,DDB1,BUB1,YWHAG,RPTOR,TERT,PRKACA,KMT2E,PRKDC,AURKB,CDC25C,CSNK1D,PPP2R1A,CARM1,MRE11A,CUL1,HSP90AA1,CDK10,TUBB,ANAPC1,SFN,TUBB4B,BLM,AKAP9,DYNC1H1,C…
GO:0044270	Cellular nitrogen compound catabolic process	113	422	0.42	2.00e-15	9606.ENSP00000216117,9606.ENSP00000218104,9606.ENSP00000220849,9606.ENSP00000221233,9606.ENSP00000225430,9606.ENSP00000225792,9606.ENSP00000259469,9606.ENSP00000262878,9606.ENSP00000269349,9606.ENSP00000272317,9606.ENSP00000276201,9606.ENSP00000278572,9606.ENSP00000278616,9606.ENSP00000281513,9606.ENSP00000290158,9606.ENSP00000296503,9606.ENSP00000302896,9606.ENSP00000305480,9606.ENSP00000306561,…	HMOX1,ABCD1,EIF3E,EXOSC5,RPL19,DDX5,RPL35,SAMHD1,EIF4A3,RPS27A,UPF3B,RPS3,ATM,NBAS,KPNB1,HMGB2,RPS9,FEN1,OGG1,RPL13,RPL15,PABPC1,DIS3L2,MAGOHB,EDC3,RPLP2,EXOSC3,PPP2R1A,AEN,PDE2A,RPS7,NT5C2,RPS2,OAS2,KPNA1,LIN28B,H1F0,HMGB1,RPS21,RPL3,RPL27A,RPL21,RPS17,RPSA,SND1,NEIL1,ENTPD2,RPS26,CNOT3,TTC37,VCP,ENPP1,RPL12,APOBEC3C,RC3H1,SMPDL3A,RPS27,RPL5,ENTPD1,EXOSC2,PABPC4,AGO1,RPS4X,YTHDF2,RPL10A,RPL11,SK…
GO:0007507	Heart development	113	522	0.33	2.68e-10	9606.ENSP00000070846,9606.ENSP00000178640,9606.ENSP00000215832,9606.ENSP00000216160,9606.ENSP00000216605,9606.ENSP00000236918,9606.ENSP00000244050,9606.ENSP00000245479,9606.ENSP00000247182,9606.ENSP00000251020,9606.ENSP00000253754,9606.ENSP00000256442,9606.ENSP00000258149,9606.ENSP00000261070,9606.ENSP00000261537,9606.ENSP00000262160,9606.ENSP00000262304,9606.ENSP00000263025,9606.ENSP00000263253,…	PKP2,MAP2K5,MAPK1,TAB1,MTHFD1,TNNT2,SNAI1,SOX9,SIX1,SALL1,PDLIM4,CCNB1,MDM2,COX17,MIB1,SMAD2,PKD1,MAPK3,EP300,NOX4,WDR11,ACVR1,CAD,SRI,ERBB3,TRIP11,TP53,SFRP2,ATM,HNRNPU,SMAD6,ACTC1,LEMD2,TDGF1,SENP2,DCTN5,MED1,INSR,VEGFB,ADRBK1,TCAP,PRKDC,PLXND1,CALR,CRELD1,FZD2,WT1,SMAD3,C2CD3,PDE2A,ACVR2B,PTPN11,PTK2,EYA1,UBE4B,CTNNB1,CRKL,MYH7,PDLIM7,AP1B1,EPHB4,NF1,TPM1,ELN,MYH10,NTRK3,MATR3,MTOR,AKAP13,PROX…
GO:0070848	Response to growth factor	113	524	0.33	3.24e-10	9606.ENSP00000178640,9606.ENSP00000212015,9606.ENSP00000215832,9606.ENSP00000216160,9606.ENSP00000219334,9606.ENSP00000220772,9606.ENSP00000225577,9606.ENSP00000225792,9606.ENSP00000225964,9606.ENSP00000226004,9606.ENSP00000229416,9606.ENSP00000231509,9606.ENSP00000237837,9606.ENSP00000241453,9606.ENSP00000245479,9606.ENSP00000248553,9606.ENSP00000249396,9606.ENSP00000258149,9606.ENSP00000262027,…	MAP2K5,SIRT1,MAPK1,TAB1,SMPD3,SFRP1,RPS6KB1,DDX5,COL1A1,DUSP3,GCLC,NR3C1,FGF23,FLT3,SOX9,HSPB1,SIRT2,MDM2,MARS,SMAD2,GAB1,MAPK3,NOX4,ACVR1,KIF1B,FGF10,CAD,TNC,FGF7,PML,TP53,EIF4A3,RPS27A,EGFR,DUSP6,FLT1,SMAD6,FGFR4,TDGF1,MAP1B,MED1,INSR,UBB,EEF2,ZCCHC12,VEGFB,FGF5,USP9X,NCL,SOX2,HSPA5,MTMR4,TGIF1,SMAD3,HDAC6,FGF3,PDE2A,EEF1A1,ACVR2B,MAPT,PTPN11,PTK2,HNRNPA1,PDPK1,CTNNB1,FIBP,MAP2K3,CRKL,HNRNPH1,P…
GO:0034655	Nucleobase-containing compound catabolic process	112	373	0.47	2.82e-18	9606.ENSP00000218104,9606.ENSP00000220849,9606.ENSP00000221233,9606.ENSP00000225430,9606.ENSP00000225792,9606.ENSP00000259469,9606.ENSP00000262878,9606.ENSP00000269349,9606.ENSP00000272317,9606.ENSP00000276201,9606.ENSP00000278572,9606.ENSP00000278616,9606.ENSP00000281513,9606.ENSP00000290158,9606.ENSP00000296503,9606.ENSP00000302896,9606.ENSP00000305480,9606.ENSP00000306561,9606.ENSP00000307889,…	ABCD1,EIF3E,EXOSC5,RPL19,DDX5,RPL35,SAMHD1,EIF4A3,RPS27A,UPF3B,RPS3,ATM,NBAS,KPNB1,HMGB2,RPS9,FEN1,OGG1,RPL13,RPL15,PABPC1,DIS3L2,MAGOHB,EDC3,RPLP2,EXOSC3,PPP2R1A,AEN,PDE2A,RPS7,NT5C2,RPS2,OAS2,KPNA1,LIN28B,H1F0,HMGB1,RPS21,RPL3,RPL27A,RPL21,RPS17,RPSA,SND1,NEIL1,ENTPD2,RPS26,CNOT3,TTC37,VCP,ENPP1,RPL12,APOBEC3C,RC3H1,SMPDL3A,RPS27,RPL5,ENTPD1,EXOSC2,PABPC4,AGO1,RPS4X,YTHDF2,RPL10A,RPL11,SKIV2L,R…
GO:0002263	Cell activation involved in immune response	112	630	0.24	3.12e-06	9606.ENSP00000176763,9606.ENSP00000181839,9606.ENSP00000207549,9606.ENSP00000215730,9606.ENSP00000215754,9606.ENSP00000215832,9606.ENSP00000216392,9606.ENSP00000216442,9606.ENSP00000216962,9606.ENSP00000217971,9606.ENSP00000222968,9606.ENSP00000225538,9606.ENSP00000233146,9606.ENSP00000234420,9606.ENSP00000247470,9606.ENSP00000248244,9606.ENSP00000254301,9606.ENSP00000257192,9606.ENSP00000257198,…	STK10,CDK13,UNC13D,SNAP29,MIF,MAPK1,PYGL,ATP6V1D,PYGB,PGRMC1,PDAP1,P2RX1,MSH2,MSH6,PYCARD,TICAM1,LGALS3,DSG1,DSC1,DOCK10,PSMB7,DNAJC13,LYZ,CYBA,PSMB1,CRISPLD2,ERP44,PKP1,PSMD3,STAT3,NBN,TP53,PFKL,SERPINB3,KIT,KPNB1,PDXK,CSTB,AGL,FABP5,CCT2,PA2G4,EEF2,HAVCR2,LILRB1,C8orf4,EXOSC3,KARS,TMEM173,CFD,HSP90AA1,TUBB,EEF1A1,PLAUR,HUWE1,TUBB4B,PRDX6,NKX2-3,PTGES2,HMGB1,VAPA,CTSB,ANXA2,RAC1,DYNC1H1,ARG1,VCP…
GO:0009611	Response to wounding	111	532	0.31	2.55e-09	9606.ENSP00000200181,9606.ENSP00000209875,9606.ENSP00000215832,9606.ENSP00000216117,9606.ENSP00000216181,9606.ENSP00000216911,9606.ENSP00000218388,9606.ENSP00000225538,9606.ENSP00000225698,9606.ENSP00000225964,9606.ENSP00000233838,9606.ENSP00000234313,9606.ENSP00000235329,9606.ENSP00000236850,9606.ENSP00000248553,9606.ENSP00000255194,9606.ENSP00000262160,9606.ENSP00000262713,9606.ENSP00000263025,…	ITGB4,CBX5,MAPK1,HMOX1,MYH9,AURKA,TIMP1,P2RX1,C1QBP,COL1A1,GGCX,PLEK,MFN2,APOA1,HSPB1,AP3B1,SMAD2,AJUBA,MAPK3,CAPZA1,FGF10,SLC1A3,TNC,ERBB3,FGF7,SOD1,DGKQ,EGFR,MYL9,DOCK1,SLC7A11,PIK3CB,GRIN2C,ANXA5,MAP1B,CTNNA1,DST,PRKACA,HNF4A,TLN1,SH2B1,SOX2,PLEC,SMAD3,LCK,PLAUR,PPL,PTPN11,DTNBP1,P2RX2,PDPK1,FIBP,ANXA6,ENTPD2,RAC1,ARG1,SCRIB,ACTB,NF1,TPM1,PIK3CG,MYH10,NTRK3,MTOR,MACF1,S100A8,PRKACB,ENTPD1,COL5…
GO:0002366	Leukocyte activation involved in immune response	111	626	0.24	3.91e-06	9606.ENSP00000176763,9606.ENSP00000181839,9606.ENSP00000207549,9606.ENSP00000215730,9606.ENSP00000215754,9606.ENSP00000215832,9606.ENSP00000216392,9606.ENSP00000216442,9606.ENSP00000216962,9606.ENSP00000217971,9606.ENSP00000222968,9606.ENSP00000225538,9606.ENSP00000233146,9606.ENSP00000234420,9606.ENSP00000247470,9606.ENSP00000248244,9606.ENSP00000254301,9606.ENSP00000257192,9606.ENSP00000257198,…	STK10,CDK13,UNC13D,SNAP29,MIF,MAPK1,PYGL,ATP6V1D,PYGB,PGRMC1,PDAP1,P2RX1,MSH2,MSH6,PYCARD,TICAM1,LGALS3,DSG1,DSC1,DOCK10,PSMB7,DNAJC13,LYZ,CYBA,PSMB1,CRISPLD2,ERP44,PKP1,PSMD3,STAT3,NBN,TP53,PFKL,SERPINB3,KIT,KPNB1,PDXK,CSTB,AGL,FABP5,CCT2,PA2G4,EEF2,HAVCR2,LILRB1,EXOSC3,KARS,TMEM173,CFD,HSP90AA1,TUBB,EEF1A1,PLAUR,HUWE1,TUBB4B,PRDX6,NKX2-3,PTGES2,HMGB1,VAPA,CTSB,ANXA2,RAC1,DYNC1H1,ARG1,VCP,PIK3CG…
GO:0070201	Regulation of establishment of protein localization	111	642	0.23	1.09e-05	9606.ENSP00000215754,9606.ENSP00000215832,9606.ENSP00000220772,9606.ENSP00000229239,9606.ENSP00000229583,9606.ENSP00000234310,9606.ENSP00000236040,9606.ENSP00000240185,9606.ENSP00000245838,9606.ENSP00000246747,9606.ENSP00000248975,9606.ENSP00000252486,9606.ENSP00000253024,9606.ENSP00000254657,9606.ENSP00000258091,9606.ENSP00000258149,9606.ENSP00000261735,9606.ENSP00000262506,9606.ENSP00000263212,…	MIF,MAPK1,SFRP1,GAPDH,ADTRP,PPP3R1,LEPRE1,TARDBP,THOC2,ARL2,YWHAH,APOE,TRIM28,PER2,CCT7,MDM2,ERP29,CSNK2A2,PPM1F,YWHAE,NSUN2,XPO5,B3GAT3,SRI,TP53,PFKL,EGFR,CCT5,SLC7A11,FBXW7,CCT3,LRRK2,VPS35,CCT2,MFF,PPID,ABCC8,JAGN1,YWHAG,GLUL,PRKACA,PLA2G1B,HNF4A,TCP1,WRAP53,SIRT7,SMAD3,NDEL1,HDAC6,ANG,ATAD1,HUWE1,MAPT,PTPN11,SFN,ENSA,PRKAA1,RAC1,SCRIB,NF1,CD2AP,MYO1C,MYH10,PTPN14,EZR,TPR,BAG3,TCF7L2,DKC1,HSP9…
GO:0002443	Leukocyte mediated immunity	109	641	0.22	2.60e-05	9606.ENSP00000176763,9606.ENSP00000181839,9606.ENSP00000207549,9606.ENSP00000215730,9606.ENSP00000215754,9606.ENSP00000215832,9606.ENSP00000216392,9606.ENSP00000216442,9606.ENSP00000216962,9606.ENSP00000217971,9606.ENSP00000222968,9606.ENSP00000225538,9606.ENSP00000225698,9606.ENSP00000233146,9606.ENSP00000234420,9606.ENSP00000247470,9606.ENSP00000254301,9606.ENSP00000257192,9606.ENSP00000257198,…	STK10,CDK13,UNC13D,SNAP29,MIF,MAPK1,PYGL,ATP6V1D,PYGB,PGRMC1,PDAP1,P2RX1,C1QBP,MSH2,MSH6,PYCARD,LGALS3,DSG1,DSC1,PSMB7,DNAJC13,LYZ,CYBA,PSMB1,CRISPLD2,ERP44,PRDX1,PKP1,PSMD3,NBN,PFKL,SERPINB3,KIT,KPNB1,PDXK,CSTB,AGL,FABP5,CCT2,PA2G4,JAGN1,EEF2,PLA2G1B,KMT2E,EXOSC3,TMEM173,CFD,HSP90AA1,TUBB,EEF1A1,PLAUR,HUWE1,TUBB4B,PRDX6,PTGES2,HMGB1,VAPA,CTSB,ANXA2,RAC1,DYNC1H1,ARG1,VCP,PIK3CG,XRCC6,PRSS3,MAGT1,…
GO:0000226	Microtubule cytoskeleton organization	108	492	0.33	3.75e-10	9606.ENSP00000209873,9606.ENSP00000216181,9606.ENSP00000216911,9606.ENSP00000229239,9606.ENSP00000236925,9606.ENSP00000238892,9606.ENSP00000246747,9606.ENSP00000246868,9606.ENSP00000248437,9606.ENSP00000248846,9606.ENSP00000249776,9606.ENSP00000251157,9606.ENSP00000256442,9606.ENSP00000260363,9606.ENSP00000260383,9606.ENSP00000260731,9606.ENSP00000261965,9606.ENSP00000262891,9606.ENSP00000263181,…	AAAS,MYH9,AURKA,GAPDH,CAMSAP2,CRIPT,ARL2,SBDS,TUBA4A,TUBGCP6,KNSTRN,DOCK7,CCNB1,KIF23,TUBGCP4,KIF11,TUBGCP3,MARK4,KIF18A,FGF10,CENPE,CDK2,PLK4,PLK2,RPS3,CENPH,KPNB1,MAP1B,NPM1,HEATR2,PLK1,MAPRE2,TUBA1C,DST,AURKB,KIAA0196,TUBB6,FMN2,TUBB3,SPAG5,SMC1A,CSNK1D,PPP2R1A,TACC3,NDEL1,C2CD3,TUBA1B,CENPA,TUBB,MAPT,PTK2,TUBB4B,CTNNB1,HTT,TBCD,AKAP9,DYNC1H1,SON,PEX14,BICD2,VCP,SMC3,DCTN1,ARHGEF2,CDC14A,NEK2,…
GO:0010035	Response to inorganic substance	107	538	0.29	5.04e-08	9606.ENSP00000211287,9606.ENSP00000212015,9606.ENSP00000215832,9606.ENSP00000216117,9606.ENSP00000216714,9606.ENSP00000217182,9606.ENSP00000219334,9606.ENSP00000222381,9606.ENSP00000225964,9606.ENSP00000229416,9606.ENSP00000233535,9606.ENSP00000236918,9606.ENSP00000237837,9606.ENSP00000239223,9606.ENSP00000254108,9606.ENSP00000256383,9606.ENSP00000256442,9606.ENSP00000257904,9606.ENSP00000258149,…	MAPK13,SIRT1,MAPK1,HMOX1,APEX1,EEF1A2,SMPD3,PON1,COL1A1,GCLC,SLC30A3,TNNT2,FGF23,DUSP1,FUS,EIF2S1,CCNB1,CDK4,MDM2,PRDX1,MAPK3,CPOX,ADD1,PDCD6,CDK2,EIF4A3,SOD1,EGFR,SIGMAR1,RPS3,AIFM1,KIT,MAP1B,PGAM2,PRDX3,LRRK2,PRDX2,OGG1,EEF2,ACO1,TERT,CALR,HSPA5,HDAC6,PKLR,MAPT,HNRNPA1,NFYA,PRKAA1,BLM,ARG1,VCP,CACNA1G,MAPK10,STAT1,ZNF277,PARP1,S100A8,PAX2,FMR1,PTEN,ANXA7,ATRX,CLIC4,TXN,DAXX,C1QA,KLF4,ANXA1,PCNA…
GO:0030097	Hemopoiesis	107	570	0.26	6.23e-07	9606.ENSP00000181839,9606.ENSP00000199389,9606.ENSP00000212015,9606.ENSP00000216181,9606.ENSP00000219334,9606.ENSP00000220772,9606.ENSP00000228284,9606.ENSP00000233146,9606.ENSP00000234313,9606.ENSP00000241453,9606.ENSP00000246868,9606.ENSP00000258390,9606.ENSP00000262710,9606.ENSP00000263253,9606.ENSP00000264637,9606.ENSP00000264657,9606.ENSP00000264758,9606.ENSP00000264972,9606.ENSP00000265748,…	CDK13,EIF2AK1,SIRT1,MYH9,SMPD3,SFRP1,SART3,MSH2,PLEK,FLT3,SBDS,DOCK10,ACIN1,EP300,THRA,STAT3,ADD1,ZAP70,ANLN,PML,TP53,RABL3,SFRP2,ATM,CAMK4,KIT,MYO1E,HSPA9,PRDX3,MED1,BATF2,JAGN1,EEF2,KMT2E,PRKDC,LILRB1,MALT1,RRS1,ROGDI,PDE2A,LCK,ZBTB16,LBR,PTPN11,NKX2-3,CTNNB1,HMGB1,ANXA2,NHEJ1,BCL11B,MTOR,PARP1,RC3H1,ADAR,HIPK1,NKAP,RUNX2,PABPC4,MAFB,GLO1,YTHDF2,KLF4,FZD8,CUL4A,ASXL1,ABI1,BMI1,GATA1,ANXA1,UBD,G…
GO:0030163	Protein catabolic process	107	694	0.18	0.00093	9606.ENSP00000003302,9606.ENSP00000044462,9606.ENSP00000171111,9606.ENSP00000212015,9606.ENSP00000216911,9606.ENSP00000217402,9606.ENSP00000217740,9606.ENSP00000217964,9606.ENSP00000226225,9606.ENSP00000227524,9606.ENSP00000229268,9606.ENSP00000245816,9606.ENSP00000249396,9606.ENSP00000249806,9606.ENSP00000252486,9606.ENSP00000256442,9606.ENSP00000258149,9606.ENSP00000259457,9606.ENSP00000259939,…	USP28,PSMA4,KEAP1,SIRT1,AURKA,CHMP4B,RNF125,TBL1X,TNFAIP1,PRPF19,USP5,CLPP,SIRT2,CLN6,APOE,CCNB1,MDM2,PSMB7,RNF144B,PSMA6,MIB1,PSMB1,UFD1L,AP2S1,USP13,GPC1,DNAJC10,PSMD3,FBXW11,CDK2,PML,RPS27A,ATM,FBXW7,UCHL1,PSMB4,PSME3,UBXN1,STT3B,DTX3L,TRIM44,PLK1,DDB1,UBB,UBE3C,USP48,FBXO45,AURKB,USP9X,HSPA5,CUL1,HDAC6,HSP90AA1,UBA1,ANAPC1,HUWE1,UBE4B,USP7,CTNNB1,UBQLN2,CTSB,ANXA2,PSMB10,VCP,PELI1,CD2AP,MTOR,…
GO:0071363	Cellular response to growth factor stimulus	106	494	0.32	1.74e-09	9606.ENSP00000178640,9606.ENSP00000212015,9606.ENSP00000215832,9606.ENSP00000216160,9606.ENSP00000219334,9606.ENSP00000220772,9606.ENSP00000225577,9606.ENSP00000225792,9606.ENSP00000225964,9606.ENSP00000226004,9606.ENSP00000229416,9606.ENSP00000231509,9606.ENSP00000237837,9606.ENSP00000241453,9606.ENSP00000245479,9606.ENSP00000248553,9606.ENSP00000249396,9606.ENSP00000258149,9606.ENSP00000262027,…	MAP2K5,SIRT1,MAPK1,TAB1,SMPD3,SFRP1,RPS6KB1,DDX5,COL1A1,DUSP3,GCLC,NR3C1,FGF23,FLT3,SOX9,HSPB1,SIRT2,MDM2,MARS,SMAD2,GAB1,MAPK3,NOX4,ACVR1,KIF1B,FGF10,CAD,FGF7,PML,TP53,EIF4A3,RPS27A,EGFR,FLT1,SMAD6,FGFR4,TDGF1,MAP1B,MED1,INSR,UBB,EEF2,ZCCHC12,VEGFB,FGF5,USP9X,NCL,HSPA5,MTMR4,TGIF1,SMAD3,FGF3,PDE2A,EEF1A1,ACVR2B,MAPT,PTPN11,PTK2,HNRNPA1,PDPK1,CTNNB1,FIBP,MAP2K3,CRKL,HNRNPH1,PTBP1,ARG1,PDE3A,MYO1C…
GO:0032990	Cell part morphogenesis	106	525	0.3	3.01e-08	9606.ENSP00000173229,9606.ENSP00000215832,9606.ENSP00000216911,9606.ENSP00000223023,9606.ENSP00000233668,9606.ENSP00000245932,9606.ENSP00000251157,9606.ENSP00000252483,9606.ENSP00000252971,9606.ENSP00000258390,9606.ENSP00000261866,9606.ENSP00000262995,9606.ENSP00000263025,9606.ENSP00000263373,9606.ENSP00000264039,9606.ENSP00000275493,9606.ENSP00000284440,9606.ENSP00000289153,9606.ENSP00000292385,…	NTN1,MAPK1,AURKA,WASL,DOK1,VASP,DOCK7,PVRL2,MNX1,DOCK10,SPG11,GAB1,MAPK3,SPTBN4,GPC1,EGFR,UCHL1,PIK3CB,DBN1,MAP1B,LRRK2,MFF,UBB,DPYSL2,FBXO45,PANK2,USP9X,PLXND1,TUBB3,ULK1,ZNF335,EPHB3,NEXN,NDEL1,HDAC6,HSP90AA1,TRIO,PTPN11,PTK2,DTNBP1,MAP4K4,CTNNB1,MINK1,PDLIM7,RAC1,BCL11B,ACTB,MYH10,PAK3,OPA1,PLXNA2,EZR,VAX1,EPHA7,PLXNA3,PAX2,HSP90AB1,PTEN,SPTAN1,EPHB2,ABI1,CTTN,POU4F1,LRP4,FEZ2,GATA3,PTPRA,NFIB…
GO:0051272	Positive regulation of cellular component movement	106	561	0.27	5.50e-07	9606.ENSP00000173229,9606.ENSP00000212015,9606.ENSP00000215832,9606.ENSP00000216117,9606.ENSP00000220592,9606.ENSP00000225655,9606.ENSP00000225698,9606.ENSP00000225964,9606.ENSP00000244050,9606.ENSP00000245479,9606.ENSP00000247470,9606.ENSP00000248553,9606.ENSP00000251157,9606.ENSP00000252699,9606.ENSP00000254301,9606.ENSP00000255006,9606.ENSP00000257430,9606.ENSP00000258149,9606.ENSP00000259486,…	NTN1,SIRT1,MAPK1,HMOX1,AGO2,PFN1,C1QBP,COL1A1,SNAI1,SOX9,PYCARD,HSPB1,DOCK7,ACTN4,LGALS3,RIN2,APC,MDM2,ENPP2,DAPK2,ATP5B,CFAP20,GAB1,MAPK3,PPM1F,NOX4,ACVR1,AKT3,STAT3,FGF10,PDCD6,CCAR1,FGF7,PLK2,EGFR,ATM,DOCK1,FLT1,SERPINB3,KIT,TDGF1,MAPRE2,INSR,ATOH8,TERT,VEGFB,OXSR1,SSH1,RHOJ,CALR,HSPA5,KARS,SMAD3,HDAC6,PTK2,MAP4K4,PDPK1,MAP2K3,HMGB1,CRKL,DDRGK1,RAC1,PTRF,MYO1C,PAK3,NTRK3,MTOR,ARHGEF2,MAP3K3,PR…
GO:0040017	Positive regulation of locomotion	106	562	0.27	5.92e-07	9606.ENSP00000173229,9606.ENSP00000212015,9606.ENSP00000215832,9606.ENSP00000216117,9606.ENSP00000220592,9606.ENSP00000225655,9606.ENSP00000225698,9606.ENSP00000225964,9606.ENSP00000244050,9606.ENSP00000245479,9606.ENSP00000247470,9606.ENSP00000248553,9606.ENSP00000251157,9606.ENSP00000252699,9606.ENSP00000254301,9606.ENSP00000255006,9606.ENSP00000257430,9606.ENSP00000258149,9606.ENSP00000259486,…	NTN1,SIRT1,MAPK1,HMOX1,AGO2,PFN1,C1QBP,COL1A1,SNAI1,SOX9,PYCARD,HSPB1,DOCK7,ACTN4,LGALS3,RIN2,APC,MDM2,ENPP2,DAPK2,ATP5B,CFAP20,GAB1,MAPK3,PPM1F,NOX4,ACVR1,AKT3,STAT3,FGF10,PDCD6,CCAR1,FGF7,PLK2,EGFR,ATM,DOCK1,FLT1,SERPINB3,KIT,TDGF1,VPS35,MAPRE2,INSR,ATOH8,TERT,VEGFB,OXSR1,SSH1,RHOJ,CALR,HSPA5,KARS,SMAD3,HDAC6,PTK2,MAP4K4,PDPK1,MAP2K3,HMGB1,CRKL,DDRGK1,RAC1,PTRF,MYO1C,PAK3,NTRK3,MTOR,ARHGEF2,MAP…
GO:0032870	Cellular response to hormone stimulus	106	569	0.26	9.79e-07	9606.ENSP00000212015,9606.ENSP00000216442,9606.ENSP00000216714,9606.ENSP00000220772,9606.ENSP00000225577,9606.ENSP00000225792,9606.ENSP00000229416,9606.ENSP00000229583,9606.ENSP00000231509,9606.ENSP00000237837,9606.ENSP00000239223,9606.ENSP00000241453,9606.ENSP00000248975,9606.ENSP00000249636,9606.ENSP00000254480,9606.ENSP00000257430,9606.ENSP00000257904,9606.ENSP00000258149,9606.ENSP00000261623,…	SIRT1,ATP6V1D,APEX1,SFRP1,RPS6KB1,DDX5,GCLC,ADTRP,NR3C1,FGF23,DUSP1,FLT3,YWHAH,PIAS1,SMARCC1,APC,CDK4,MDM2,CYBA,TRIP4,MARS,GAB1,THRA,STAT3,TNC,AKAP8,EGFR,PDE3B,HNRNPU,AIFM1,SST,KIT,PRKCI,MAP1B,MED1,INSR,YWHAG,PRKACA,PLA2G1B,HNF4A,PRKDC,CALR,DDX54,AP3S1,CARM1,WT1,NR2C1,NDEL1,PKLR,PTPN11,PTK2,PDPK1,CTNNB1,ARID1B,CTSB,PRKAA1,ARG1,ENPP1,STAT1,PARP1,EPRS,INSRR,PRKACB,SORBS1,PTEN,NCOA3,DAXX,GATA1,ANXA1…
GO:0002274	Myeloid leukocyte activation	106	585	0.25	3.03e-06	9606.ENSP00000176763,9606.ENSP00000181839,9606.ENSP00000207549,9606.ENSP00000215730,9606.ENSP00000215754,9606.ENSP00000215832,9606.ENSP00000216392,9606.ENSP00000216442,9606.ENSP00000216962,9606.ENSP00000217971,9606.ENSP00000222968,9606.ENSP00000225538,9606.ENSP00000247470,9606.ENSP00000248244,9606.ENSP00000254301,9606.ENSP00000257192,9606.ENSP00000257198,9606.ENSP00000259457,9606.ENSP00000260818,…	STK10,CDK13,UNC13D,SNAP29,MIF,MAPK1,PYGL,ATP6V1D,PYGB,PGRMC1,PDAP1,P2RX1,PYCARD,TICAM1,LGALS3,DSG1,DSC1,PSMB7,DNAJC13,LYZ,CYBA,PSMB1,CRISPLD2,ERP44,PKP1,PSMD3,PFKL,CAMK4,SERPINB3,KIT,KPNB1,PDXK,CSTB,AGL,FABP5,CCT2,BATF2,PA2G4,EEF2,HAVCR2,KMT2E,KARS,TMEM173,CFD,HSP90AA1,TUBB,EEF1A1,PLAUR,HUWE1,MAPT,TUBB4B,PRDX6,PTGES2,HMGB1,VAPA,CTSB,ANXA2,RAC1,DYNC1H1,ARG1,VCP,PIK3CG,XRCC6,PRSS3,MAGT1,ILF2,S100A8…
GO:0071417	Cellular response to organonitrogen compound	106	590	0.25	4.21e-06	9606.ENSP00000211287,9606.ENSP00000215832,9606.ENSP00000216442,9606.ENSP00000216714,9606.ENSP00000219334,9606.ENSP00000220772,9606.ENSP00000223500,9606.ENSP00000225577,9606.ENSP00000225964,9606.ENSP00000229416,9606.ENSP00000241337,9606.ENSP00000245479,9606.ENSP00000247182,9606.ENSP00000249396,9606.ENSP00000254480,9606.ENSP00000257430,9606.ENSP00000257904,9606.ENSP00000258149,9606.ENSP00000258930,…	MAPK13,MAPK1,ATP6V1D,APEX1,SMPD3,SFRP1,CHMP5,RPS6KB1,COL1A1,GCLC,GSTM2,SOX9,SIX1,SIRT2,SMARCC1,APC,CDK4,MDM2,CIB2,CYBA,MARS,GAB1,MAPK3,NOX4,STAT3,TP53,SOD1,EGFR,PDE3B,PRKCI,MAP1B,FOLR2,LRRK2,INSR,CTNNA1,ADRB2,CEBPB,YWHAG,RPTOR,PRKACA,PLA2G1B,PRKDC,SSH1,HSPA5,AP3S1,WT1,SHMT2,NDEL1,PDE2A,BCL11A,PKLR,PTK2,PDPK1,CTNNB1,ARID1B,PRKAA1,BLM,AKAP9,ARG1,ACTB,PDE3A,PIK3CG,DNMT1,ENPP1,STAT1,MTOR,OPA1,ARHGEF2…
GO:0007276	Gamete generation	106	673	0.19	0.00051	9606.ENSP00000199447,9606.ENSP00000212015,9606.ENSP00000216911,9606.ENSP00000233078,9606.ENSP00000233146,9606.ENSP00000235090,9606.ENSP00000235382,9606.ENSP00000240361,9606.ENSP00000240423,9606.ENSP00000245479,9606.ENSP00000245960,9606.ENSP00000249636,9606.ENSP00000252483,9606.ENSP00000256442,9606.ENSP00000262238,9606.ENSP00000262450,9606.ENSP00000262506,9606.ENSP00000263181,9606.ENSP00000263382,…	NME8,SIRT1,AURKA,DAZAP1,MSH2,WDR77,RGS2,TEX14,NCAPH,SOX9,CDC25B,PIAS1,PVRL2,CCNB1,YY1,CHD5,CSNK2A2,KIF18A,ASF1B,ACVR1,NSUN2,AFF4,SMARCA2,TAF4B,SOD1,SPATA5,ATM,FANCD2,KIT,ACOX1,HMGB2,PGAM2,LRRK2,PIWIL4,PLK1,KMT2D,UBB,PRKACA,PANK2,USP9X,KIAA0196,FMN2,CALR,DIAPH2,PPP2R1A,WT1,ANG,ZBTB16,PRMT7,CTNNB1,NKAPL,CRKL,TDRD7,PIWIL2,PDE3A,MTOR,QKI,TSNAX,ROS1,TIAL1,PRDM1,TTK,TESK2,ATRX,YTHDF2,EIF2S2,TGFBR1,KDM2…
GO:2000147	Positive regulation of cell motility	105	547	0.27	3.29e-07	9606.ENSP00000173229,9606.ENSP00000212015,9606.ENSP00000215832,9606.ENSP00000216117,9606.ENSP00000220592,9606.ENSP00000225655,9606.ENSP00000225698,9606.ENSP00000225964,9606.ENSP00000244050,9606.ENSP00000245479,9606.ENSP00000247470,9606.ENSP00000248553,9606.ENSP00000251157,9606.ENSP00000252699,9606.ENSP00000254301,9606.ENSP00000255006,9606.ENSP00000257430,9606.ENSP00000258149,9606.ENSP00000259486,…	NTN1,SIRT1,MAPK1,HMOX1,AGO2,PFN1,C1QBP,COL1A1,SNAI1,SOX9,PYCARD,HSPB1,DOCK7,ACTN4,LGALS3,RIN2,APC,MDM2,ENPP2,DAPK2,ATP5B,CFAP20,GAB1,MAPK3,PPM1F,NOX4,ACVR1,AKT3,STAT3,FGF10,PDCD6,CCAR1,FGF7,PLK2,EGFR,ATM,DOCK1,FLT1,SERPINB3,KIT,TDGF1,MAPRE2,INSR,ATOH8,TERT,VEGFB,OXSR1,SSH1,RHOJ,CALR,HSPA5,KARS,SMAD3,HDAC6,PTK2,MAP4K4,PDPK1,MAP2K3,HMGB1,CRKL,DDRGK1,RAC1,PTRF,MYO1C,PAK3,NTRK3,MTOR,ARHGEF2,MAP3K3,PR…
GO:0090087	Regulation of peptide transport	105	649	0.2	0.00023	9606.ENSP00000215754,9606.ENSP00000215832,9606.ENSP00000220772,9606.ENSP00000229239,9606.ENSP00000229583,9606.ENSP00000234310,9606.ENSP00000236040,9606.ENSP00000240185,9606.ENSP00000240874,9606.ENSP00000245838,9606.ENSP00000246747,9606.ENSP00000248975,9606.ENSP00000252486,9606.ENSP00000253024,9606.ENSP00000254657,9606.ENSP00000258149,9606.ENSP00000261735,9606.ENSP00000262506,9606.ENSP00000263212,…	MIF,MAPK1,SFRP1,GAPDH,ADTRP,PPP3R1,LEPRE1,TARDBP,KALRN,THOC2,ARL2,YWHAH,APOE,TRIM28,PER2,MDM2,ERP29,CSNK2A2,PPM1F,YWHAE,NSUN2,XPO5,B3GAT3,SRI,TP53,PFKL,EGFR,SLC7A11,FBXW7,LRRK2,VPS35,MFF,PPID,ABCC8,JAGN1,YWHAG,GLUL,PRKACA,PLA2G1B,HNF4A,SIRT7,SMAD3,NDEL1,ANG,ATAD1,HUWE1,PTPN11,SFN,ENSA,PRKAA1,RAC1,SCRIB,NF1,CD2AP,MYO1C,MYH10,PTPN14,EZR,TPR,S100A8,BAG3,TCF7L2,HSP90AB1,ANKRD1,TXN,UNC13B,RGCC,ASPH,YW…
GO:0001817	Regulation of cytokine production	105	742	0.14	0.0119	9606.ENSP00000178640,9606.ENSP00000211287,9606.ENSP00000215754,9606.ENSP00000216117,9606.ENSP00000217740,9606.ENSP00000218104,9606.ENSP00000218224,9606.ENSP00000225698,9606.ENSP00000229239,9606.ENSP00000233057,9606.ENSP00000236850,9606.ENSP00000246802,9606.ENSP00000247470,9606.ENSP00000247970,9606.ENSP00000248244,9606.ENSP00000248553,9606.ENSP00000258729,9606.ENSP00000261623,9606.ENSP00000262238,…	MAP2K5,MAPK13,MIF,HMOX1,RNF125,ABCD1,PQBP1,C1QBP,GAPDH,EIF2AK2,APOA1,GLTSCR2,PYCARD,PIN1,TICAM1,HSPB1,IGF2BP3,CYBA,YY1,MAPK3,UFD1L,EP300,IFIH1,STAT3,PML,AKAP8,SOD1,RPS3,PPM1B,IGF2BP1,HMGB2,LRRK2,CEBPB,HOMER2,HAVCR2,PRKDC,LILRB1,MALT1,KARS,MRE11A,TRAIP,TBK1,TMEM173,SMAD3,RPS6KA4,PTPN11,CTNNB1,MAP2K3,HMGB1,RAC1,ARG1,SCRIB,PELI1,XRCC6,CD2AP,STAT1,ARHGEF2,EZR,PYHIN1,MAP3K7,CD2,CHIA,GBP1,HSP90AB1,POLR…
GO:0071407	Cellular response to organic cyclic compound	104	537	0.28	2.62e-07	9606.ENSP00000215832,9606.ENSP00000216714,9606.ENSP00000218224,9606.ENSP00000220772,9606.ENSP00000225792,9606.ENSP00000225964,9606.ENSP00000229416,9606.ENSP00000229583,9606.ENSP00000231509,9606.ENSP00000237837,9606.ENSP00000241337,9606.ENSP00000241453,9606.ENSP00000247182,9606.ENSP00000248975,9606.ENSP00000249396,9606.ENSP00000249636,9606.ENSP00000256442,9606.ENSP00000257904,9606.ENSP00000258149,…	MAPK1,APEX1,PQBP1,SFRP1,DDX5,COL1A1,GCLC,ADTRP,NR3C1,FGF23,GSTM2,FLT3,SIX1,YWHAH,SIRT2,PIAS1,CCNB1,CDK4,MDM2,CIB2,CYBA,TRIP4,MAPK3,KIF18A,DDX18,NOX4,IFIH1,THRA,STAT3,TNC,SOD1,EGFR,HNRNPU,AIFM1,NPM1,FOLR2,LRRK2,MED1,CTNNA1,CEBPB,HCFC1,PRKACA,HNF4A,SSH1,CALR,DDX54,HSPA5,CARM1,TMEM173,WT1,NR2C1,SHMT2,PDE2A,PKLR,GNAI1,CTNNB1,BLM,AKAP9,ARG1,ACTB,PDE3A,PIK3CG,PAK3,STAT1,EZR,GNAI3,HSP90AB1,ANKRD1,NCOA3,…
GO:0097659	Nucleic acid-templated transcription	104	568	0.25	2.60e-06	9606.ENSP00000181839,9606.ENSP00000215829,9606.ENSP00000216297,9606.ENSP00000216727,9606.ENSP00000225792,9606.ENSP00000231509,9606.ENSP00000233557,9606.ENSP00000238112,9606.ENSP00000240185,9606.ENSP00000244537,9606.ENSP00000245479,9606.ENSP00000249499,9606.ENSP00000253024,9606.ENSP00000254250,9606.ENSP00000256442,9606.ENSP00000257904,9606.ENSP00000258648,9606.ENSP00000262027,9606.ENSP00000263025,…	CDK13,SNRPD3,SUPT16H,PABPN1,DDX5,NR3C1,NRBP1,CPSF3,TARDBP,HIST1H4F,SOX9,HOXD9,TRIM28,THAP1,CCNB1,CDK4,MED4,MARS,MAPK3,SMARCB1,POLR1A,THRA,STAT3,AFF4,TRIP11,TAF4B,TP53,SNRPG,EAF2,ABT1,SMARCA5,NUDT21,MED1,UBTF,PPM1D,TERT,HNF4A,MED16,SIRT7,ZNRD1,TCEB3B,NR2C1,MRPL12,TTF1,ANG,NFYA,GTF2E2,PTRF,SPOCD1,ILF2,TAF13,PARP1,CDC73,IVNS1ABP,NPM3,PAX2,GTF2B,RBMX,FUBP1,RUNX2,PTEN,POLR1C,YBX1,KLF4,ASXL1,TCOF1,RREB…
GO:0019221	Cytokine-mediated signaling pathway	104	678	0.18	0.0013	9606.ENSP00000044462,9606.ENSP00000212015,9606.ENSP00000215754,9606.ENSP00000216117,9606.ENSP00000216160,9606.ENSP00000218388,9606.ENSP00000233668,9606.ENSP00000241453,9606.ENSP00000247470,9606.ENSP00000249075,9606.ENSP00000250101,9606.ENSP00000252699,9606.ENSP00000257570,9606.ENSP00000259457,9606.ENSP00000261366,9606.ENSP00000261479,9606.ENSP00000262193,9606.ENSP00000262878,9606.ENSP00000263025,…	PSMA4,SIRT1,MIF,HMOX1,TAB1,TIMP1,DOK1,FLT3,PYCARD,LIF,TXNDC17,ACTN4,OASL,PSMB7,LMNB1,PSMA6,PSMB1,SAMHD1,MAPK3,CAPZA1,PSMD3,STAT3,FBXW11,PML,TP53,SOD1,RPS27A,OSMR,KIT,PIK3CB,PSMB4,PSME3,HSPA9,INPPL1,UBB,JAGN1,PRKACA,OXSR1,STAT2,TCP1,CAMK2G,SOX2,KARS,CUL1,P4HB,BRWD1,IP6K2,MX2,RPS6KA4,HSP90AA1,PTPN11,OAS2,ANXA2,CRKL,HNRNPA2B1,PSMB10,PELI1,STAT1,MAP3K3,TAB2,RNASEL,ADAR,MAP3K7,RBM15,GBP1,PIM1,HLA-C,AN…
GO:0045936	Negative regulation of phosphate metabolic process	103	561	0.26	2.66e-06	9606.ENSP00000212015,9606.ENSP00000220772,9606.ENSP00000226004,9606.ENSP00000229812,9606.ENSP00000234313,9606.ENSP00000235382,9606.ENSP00000238256,9606.ENSP00000239223,9606.ENSP00000240185,9606.ENSP00000247470,9606.ENSP00000247970,9606.ENSP00000248553,9606.ENSP00000249075,9606.ENSP00000249396,9606.ENSP00000252486,9606.ENSP00000254301,9606.ENSP00000256442,9606.ENSP00000257430,9606.ENSP00000257905,…	SIRT1,SFRP1,DUSP3,STK38,PLEK,RGS2,FKBP15,DUSP1,TARDBP,PYCARD,PIN1,HSPB1,LIF,SIRT2,APOE,LGALS3,CCNB1,APC,PPP1R1A,PKMYT1,AJUBA,RPS6KA6,PPM1F,DNAJC10,YWHAE,STAT3,TP53,DGKQ,SFRP2,DUSP6,HNRNPU,PTPRR,SERPINB3,UCHL1,SMAD6,LEMD2,NPM1,LMTK2,PRDX3,LRRK2,PLK1,PPP1R14A,YWHAG,RPTOR,PPM1E,PRKDC,CSRNP3,MYO1D,PPP2R1A,MAPT,SFN,DTNBP1,ENSA,FOXM1,PDPK1,ATF3,CRKL,WARS,NF1,SPOCD1,NTRK3,ENPP1,MTOR,DMD,PARP1,EZR,ADAR,E…
GO:0006351	Transcription, dna-templated	103	567	0.25	3.98e-06	9606.ENSP00000181839,9606.ENSP00000215829,9606.ENSP00000216297,9606.ENSP00000216727,9606.ENSP00000225792,9606.ENSP00000231509,9606.ENSP00000233557,9606.ENSP00000238112,9606.ENSP00000240185,9606.ENSP00000244537,9606.ENSP00000245479,9606.ENSP00000249499,9606.ENSP00000253024,9606.ENSP00000254250,9606.ENSP00000256442,9606.ENSP00000257904,9606.ENSP00000258648,9606.ENSP00000262027,9606.ENSP00000263025,…	CDK13,SNRPD3,SUPT16H,PABPN1,DDX5,NR3C1,NRBP1,CPSF3,TARDBP,HIST1H4F,SOX9,HOXD9,TRIM28,THAP1,CCNB1,CDK4,MED4,MARS,MAPK3,SMARCB1,POLR1A,THRA,STAT3,AFF4,TRIP11,TAF4B,TP53,SNRPG,EAF2,ABT1,SMARCA5,NUDT21,MED1,UBTF,PPM1D,HNF4A,MED16,SIRT7,ZNRD1,TCEB3B,NR2C1,MRPL12,TTF1,ANG,NFYA,GTF2E2,PTRF,SPOCD1,ILF2,TAF13,PARP1,CDC73,IVNS1ABP,NPM3,PAX2,GTF2B,RBMX,FUBP1,RUNX2,PTEN,POLR1C,YBX1,KLF4,ASXL1,TCOF1,RREB1,SMN…
GO:0050778	Positive regulation of immune response	103	607	0.22	5.17e-05	9606.ENSP00000044462,9606.ENSP00000212015,9606.ENSP00000215754,9606.ENSP00000215832,9606.ENSP00000216160,9606.ENSP00000218224,9606.ENSP00000223023,9606.ENSP00000225698,9606.ENSP00000233146,9606.ENSP00000235310,9606.ENSP00000245222,9606.ENSP00000245503,9606.ENSP00000247470,9606.ENSP00000248244,9606.ENSP00000252483,9606.ENSP00000259457,9606.ENSP00000261479,9606.ENSP00000262193,9606.ENSP00000263025,…	PSMA4,SIRT1,MIF,MAPK1,TAB1,PQBP1,WASL,C1QBP,MSH2,MAD2L2,SPHK2,MYH2,PYCARD,TICAM1,PVRL2,PSMB7,PSMA6,PSMB1,MAPK3,EP300,PSMD3,ZAP70,FBXW11,EIF2B2,NONO,RPS3,DOCK1,PIK3CB,ELMO2,PSMB4,PSME3,ARPC2,HMGB2,MED1,PRKACA,HAVCR2,PLA2G1B,PRKDC,LILRB1,MALT1,EXOSC3,KARS,CUL1,TBK1,TMEM173,CFD,HSP90AA1,LCK,PTK2,PDPK1,HMGB1,CRKL,RAC1,SFPQ,ACTB,PSMB10,XRCC6,MYO1C,PAK3,MATR3,TAB2,RC3H1,PYHIN1,MAP3K7,HMGB3,PRKACB,HSP90…
GO:0042254	Ribosome biogenesis	102	292	0.53	2.07e-20	9606.ENSP00000221233,9606.ENSP00000221801,9606.ENSP00000225698,9606.ENSP00000226796,9606.ENSP00000226798,9606.ENSP00000232888,9606.ENSP00000245539,9606.ENSP00000246802,9606.ENSP00000246868,9606.ENSP00000253107,9606.ENSP00000254928,9606.ENSP00000254940,9606.ENSP00000259469,9606.ENSP00000260953,9606.ENSP00000261015,9606.ENSP00000261637,9606.ENSP00000263239,9606.ENSP00000264279,9606.ENSP00000269349,…	EXOSC5,FBL,C1QBP,GAR1,FRG1,RRP9,MRPS7,GLTSCR2,SBDS,PPAN,ERAL1,NIP7,RPL35,METTL5,WDR12,UTP20,DDX18,NOP58,EIF4A3,NHP2,ABT1,NOM1,ABCE1,NPM1,PA2G4,RPS9,GLUL,PRKDC,DDX10,GEMIN4,RRS1,EXOSC3,DDX54,CIRH1A,MINA,NOP10,RPS7,RPS2,RPS21,RPL3,RPS17,RPSA,C1D,RPL12,RNASEL,RPS27,DKC1,NPM3,RPL5,MRPS2,EXOSC2,RPL10A,ZNF593,EIF6,BMS1,RPL11,WDR46,LAS1L,TSR2,CUL4A,EXOSC9,RPS6,NOP56,MYBBP1A,RCL1,EXOSC8,ERCC2,XRCC5,RPL24…
GO:0097435	Supramolecular fiber organization	102	480	0.32	6.10e-09	9606.ENSP00000070846,9606.ENSP00000223023,9606.ENSP00000225964,9606.ENSP00000226225,9606.ENSP00000235310,9606.ENSP00000236918,9606.ENSP00000236925,9606.ENSP00000238892,9606.ENSP00000245932,9606.ENSP00000246069,9606.ENSP00000248846,9606.ENSP00000252699,9606.ENSP00000252804,9606.ENSP00000258149,9606.ENSP00000259365,9606.ENSP00000260383,9606.ENSP00000261965,9606.ENSP00000263181,9606.ENSP00000263946,…	PKP2,WASL,COL1A1,TNFAIP1,MAD2L2,TNNT2,CAMSAP2,CRIPT,VASP,DSTN,TUBGCP6,ACTN4,PXDN,MDM2,TMOD1,TUBGCP4,TUBGCP3,KIF18A,PKP1,ADD1,SFRP2,MYO1E,KPNB1,ELMO2,ACTC1,DBN1,ARPC2,PRKCI,INPPL1,DST,KRT2,PLA2G1B,TCAP,RHOJ,FMN2,DIAPH2,CSNK1D,MYO1D,FLII,PAWR,NDEL1,ANG,MAPT,ANXA2,SVIL,PLS3,RAC1,AKAP9,DYNC1H1,NF1,TPM1,ELN,CD2AP,MYO1C,MYH10,DCTN1,ARHGEF2,PROX1,EZR,TPM3,MYO6,SORBS1,HSP90AB1,ANKRD1,COL5A1,KIF2C,CAP1,TG…
GO:0010720	Positive regulation of cell development	102	556	0.25	3.10e-06	9606.ENSP00000173229,9606.ENSP00000207549,9606.ENSP00000216911,9606.ENSP00000225698,9606.ENSP00000227524,9606.ENSP00000235382,9606.ENSP00000236040,9606.ENSP00000236850,9606.ENSP00000240874,9606.ENSP00000247970,9606.ENSP00000249075,9606.ENSP00000249396,9606.ENSP00000250416,9606.ENSP00000250448,9606.ENSP00000252486,9606.ENSP00000261263,9606.ENSP00000262187,9606.ENSP00000263253,9606.ENSP00000263800,…	NTN1,UNC13D,AURKA,C1QBP,PRPF19,RGS2,LEPRE1,APOA1,KALRN,PIN1,LIF,SIRT2,PARP2,FOXA1,APOE,RAB21,RHEB,EP300,LTK,ADD1,MAP3K13,DOCK1,KIT,DBN1,ARPC2,PRKCI,MAP1B,CYB5D2,PRKDC,DVL3,PLXND1,KIAA0196,CALR,HSPA5,CSNK1D,ZNF335,LIMS2,P4HB,MOB2,PCP4,SS18L1,NDEL1,NME1,BCL11A,MAPT,PPP1CC,CTNNB1,CRKL,RAC1,PDE3A,PAK3,NTRK3,MTOR,MACF1,OPA1,ARHGEF2,DMD,PROX1,PLXNA2,S100A9,PLXNA3,FMR1,ANKRD1,PTEN,HDAC1,MUSK,EPHB2,ROR2,…
GO:0000904	Cell morphogenesis involved in differentiation	102	566	0.25	6.13e-06	9606.ENSP00000173229,9606.ENSP00000215832,9606.ENSP00000216181,9606.ENSP00000223023,9606.ENSP00000233668,9606.ENSP00000245932,9606.ENSP00000251157,9606.ENSP00000258390,9606.ENSP00000261866,9606.ENSP00000262995,9606.ENSP00000263025,9606.ENSP00000263253,9606.ENSP00000263373,9606.ENSP00000264039,9606.ENSP00000265113,9606.ENSP00000270142,9606.ENSP00000284440,9606.ENSP00000289153,9606.ENSP00000296755,…	NTN1,MAPK1,MYH9,WASL,DOK1,VASP,DOCK7,DOCK10,SPG11,GAB1,MAPK3,EP300,SPTBN4,GPC1,SLC1A3,SOD1,UCHL1,PIK3CB,MAP1B,DPYSL2,FBXO45,USP9X,PLXND1,TUBB3,ULK1,EPHB3,NEXN,NDEL1,HDAC6,HSP90AA1,TRIO,PTPN11,PTK2,DTNBP1,CTNNB1,MINK1,TBCD,PDLIM7,RAC1,SCRIB,BCL11B,ACTB,MYH10,PAK3,PROX1,PLXNA2,EZR,VAX1,EPHA7,PLXNA3,PAX2,HSP90AB1,PTEN,SPTAN1,YTHDF2,CLIC4,EPHB2,ABI1,GATA1,POU4F1,LRP4,FEZ2,GATA3,PTPRA,NFIB,NIN,BRSK2,C…
GO:0051223	Regulation of protein transport	102	617	0.21	0.00014	9606.ENSP00000215754,9606.ENSP00000215832,9606.ENSP00000220772,9606.ENSP00000229239,9606.ENSP00000229583,9606.ENSP00000234310,9606.ENSP00000236040,9606.ENSP00000240185,9606.ENSP00000245838,9606.ENSP00000246747,9606.ENSP00000248975,9606.ENSP00000252486,9606.ENSP00000253024,9606.ENSP00000254657,9606.ENSP00000258149,9606.ENSP00000261735,9606.ENSP00000262506,9606.ENSP00000263212,9606.ENSP00000264335,…	MIF,MAPK1,SFRP1,GAPDH,ADTRP,PPP3R1,LEPRE1,TARDBP,THOC2,ARL2,YWHAH,APOE,TRIM28,PER2,MDM2,ERP29,CSNK2A2,PPM1F,YWHAE,NSUN2,XPO5,B3GAT3,SRI,TP53,PFKL,EGFR,SLC7A11,FBXW7,LRRK2,VPS35,MFF,PPID,ABCC8,JAGN1,YWHAG,GLUL,PRKACA,PLA2G1B,HNF4A,SIRT7,SMAD3,NDEL1,ANG,ATAD1,HUWE1,PTPN11,SFN,ENSA,PRKAA1,RAC1,SCRIB,NF1,CD2AP,MYO1C,MYH10,PTPN14,EZR,TPR,BAG3,TCF7L2,HSP90AB1,ANKRD1,TXN,UNC13B,RGCC,ASPH,YWHAQ,RSAD2,TSS…
GO:0030335	Positive regulation of cell migration	101	522	0.28	4.35e-07	9606.ENSP00000212015,9606.ENSP00000215832,9606.ENSP00000216117,9606.ENSP00000220592,9606.ENSP00000225655,9606.ENSP00000225698,9606.ENSP00000225964,9606.ENSP00000244050,9606.ENSP00000245479,9606.ENSP00000247470,9606.ENSP00000248553,9606.ENSP00000251157,9606.ENSP00000252699,9606.ENSP00000254301,9606.ENSP00000255006,9606.ENSP00000257430,9606.ENSP00000258149,9606.ENSP00000259486,9606.ENSP00000261891,…	SIRT1,MAPK1,HMOX1,AGO2,PFN1,C1QBP,COL1A1,SNAI1,SOX9,PYCARD,HSPB1,DOCK7,ACTN4,LGALS3,RIN2,APC,MDM2,ENPP2,DAPK2,ATP5B,GAB1,MAPK3,PPM1F,NOX4,ACVR1,AKT3,STAT3,FGF10,PDCD6,CCAR1,FGF7,PLK2,EGFR,ATM,DOCK1,FLT1,SERPINB3,KIT,TDGF1,MAPRE2,INSR,ATOH8,TERT,VEGFB,OXSR1,SSH1,RHOJ,CALR,HSPA5,KARS,SMAD3,HDAC6,PTK2,MAP4K4,PDPK1,MAP2K3,HMGB1,CRKL,DDRGK1,RAC1,MYO1C,PAK3,NTRK3,MTOR,ARHGEF2,MAP3K3,PROX1,PTP4A1,AMOT,P…
GO:0034470	ncRNA processing	100	381	0.41	3.35e-13	9606.ENSP00000168216,9606.ENSP00000206542,9606.ENSP00000220592,9606.ENSP00000221233,9606.ENSP00000221801,9606.ENSP00000226796,9606.ENSP00000226798,9606.ENSP00000232888,9606.ENSP00000246802,9606.ENSP00000246868,9606.ENSP00000258383,9606.ENSP00000259469,9606.ENSP00000260953,9606.ENSP00000261015,9606.ENSP00000261249,9606.ENSP00000261637,9606.ENSP00000261772,9606.ENSP00000262160,9606.ENSP00000263209,…	HSD17B10,OSGEP,AGO2,EXOSC5,FBL,GAR1,FRG1,RRP9,GLTSCR2,SBDS,MRPL44,RPL35,METTL5,WDR12,TRMT5,UTP20,AARS,SMAD2,DGCR8,DDX18,NOP58,NSUN2,EIF4A3,TRMT10A,NHP2,ABT1,PA2G4,RPS9,TRMT10C,PRKDC,DDX10,PRKRA,GEMIN4,RRS1,EXOSC3,DDX54,KARS,CIRH1A,NOP10,SMAD3,TRMT11,RPS7,RPS2,LIN28B,RPS21,RPS17,HNRNPA2B1,C1D,TSEN15,RNASEL,ADAR,RPS27,DKC1,NPM3,RPL5,RNF113A,TOE1,TP53RK,EXOSC2,AGO1,RPL10A,EIF6,BMS1,RPL11,WDR46,IKBKA…
GO:0048812	Neuron projection morphogenesis	100	495	0.3	8.36e-08	9606.ENSP00000173229,9606.ENSP00000215832,9606.ENSP00000216911,9606.ENSP00000223023,9606.ENSP00000233668,9606.ENSP00000245932,9606.ENSP00000251157,9606.ENSP00000252971,9606.ENSP00000258390,9606.ENSP00000261866,9606.ENSP00000262995,9606.ENSP00000263025,9606.ENSP00000263373,9606.ENSP00000264039,9606.ENSP00000275493,9606.ENSP00000284440,9606.ENSP00000289153,9606.ENSP00000292385,9606.ENSP00000296755,…	NTN1,MAPK1,AURKA,WASL,DOK1,VASP,DOCK7,MNX1,DOCK10,SPG11,GAB1,MAPK3,SPTBN4,GPC1,EGFR,UCHL1,PIK3CB,DBN1,MAP1B,LRRK2,UBB,DPYSL2,FBXO45,USP9X,PLXND1,TUBB3,ULK1,ZNF335,EPHB3,NEXN,NDEL1,HDAC6,HSP90AA1,TRIO,PTPN11,PTK2,DTNBP1,MAP4K4,CTNNB1,MINK1,PDLIM7,RAC1,BCL11B,ACTB,MYH10,PAK3,PLXNA2,EZR,VAX1,EPHA7,PLXNA3,PAX2,HSP90AB1,PTEN,SPTAN1,EPHB2,ABI1,CTTN,POU4F1,LRP4,FEZ2,GATA3,PTPRA,NFIB,NIN,BRSK2,GRB2,CNP,P…
GO:0002444	Myeloid leukocyte mediated immunity	100	516	0.28	4.73e-07	9606.ENSP00000176763,9606.ENSP00000181839,9606.ENSP00000207549,9606.ENSP00000215730,9606.ENSP00000215754,9606.ENSP00000215832,9606.ENSP00000216392,9606.ENSP00000216442,9606.ENSP00000216962,9606.ENSP00000217971,9606.ENSP00000222968,9606.ENSP00000225538,9606.ENSP00000247470,9606.ENSP00000254301,9606.ENSP00000257192,9606.ENSP00000257198,9606.ENSP00000259457,9606.ENSP00000260818,9606.ENSP00000261267,…	STK10,CDK13,UNC13D,SNAP29,MIF,MAPK1,PYGL,ATP6V1D,PYGB,PGRMC1,PDAP1,P2RX1,PYCARD,LGALS3,DSG1,DSC1,PSMB7,DNAJC13,LYZ,CYBA,PSMB1,CRISPLD2,ERP44,PKP1,PSMD3,PFKL,SERPINB3,KIT,KPNB1,PDXK,CSTB,AGL,FABP5,CCT2,PA2G4,JAGN1,EEF2,PLA2G1B,KMT2E,TMEM173,CFD,HSP90AA1,TUBB,EEF1A1,PLAUR,HUWE1,TUBB4B,PRDX6,PTGES2,HMGB1,VAPA,CTSB,ANXA2,RAC1,DYNC1H1,ARG1,VCP,PIK3CG,XRCC6,PRSS3,MAGT1,ILF2,S100A8,S100A9,PGAM1,HSP90AB1…
GO:0044089	Positive regulation of cellular component biogenesis	100	542	0.26	3.24e-06	9606.ENSP00000219334,9606.ENSP00000220772,9606.ENSP00000223023,9606.ENSP00000225655,9606.ENSP00000234313,9606.ENSP00000236850,9606.ENSP00000245479,9606.ENSP00000245932,9606.ENSP00000246747,9606.ENSP00000247470,9606.ENSP00000252486,9606.ENSP00000253024,9606.ENSP00000254301,9606.ENSP00000254719,9606.ENSP00000257430,9606.ENSP00000262713,9606.ENSP00000262891,9606.ENSP00000263212,9606.ENSP00000263317,…	SMPD3,SFRP1,WASL,PFN1,PLEK,APOA1,SOX9,VASP,ARL2,PYCARD,APOE,TRIM28,LGALS3,RPA1,APC,AJUBA,MARK4,PPM1F,NOX4,ANLN,GPR65,TP53,PLK4,RPS3,ATM,KIT,ARPC2,MAP1B,DDB1,PPM1E,LIMCH1,SPAG5,ULK1,SIRT7,EPHB3,SMAD3,NDEL1,HSP90AA1,MAPT,MAP4K4,HTT,WARS,RAC1,AKAP9,DYNC1H1,TPM1,VCP,RAB3GAP2,DNMT1,G3BP2,MYO1C,NTRK3,PHLDB1,MTOR,DCTN1,PARP1,PROX1,TPR,FMR1,AMOT,EPHB2,TGFBR1,CUL4A,CROCC,MAPRE1,CTTN,TRIM27,UNC13B,RGCC,EDN…
GO:0048729	Tissue morphogenesis	100	561	0.24	1.19e-05	9606.ENSP00000070846,9606.ENSP00000173229,9606.ENSP00000200181,9606.ENSP00000216605,9606.ENSP00000220772,9606.ENSP00000225655,9606.ENSP00000236918,9606.ENSP00000244050,9606.ENSP00000245479,9606.ENSP00000245932,9606.ENSP00000246914,9606.ENSP00000247182,9606.ENSP00000250448,9606.ENSP00000251020,9606.ENSP00000253024,9606.ENSP00000253861,9606.ENSP00000258149,9606.ENSP00000261537,9606.ENSP00000262160,…	PKP2,NTN1,ITGB4,MTHFD1,SFRP1,PFN1,TNNT2,SNAI1,SOX9,VASP,WNK4,SIX1,FOXA1,SALL1,TRIM28,EXOC4,MDM2,MIB1,SMAD2,PKD1,AJUBA,ACVR1,FGF10,TNC,FGF7,PML,SFRP2,EGFR,ACTC1,MED1,PRKACA,TCAP,DVL3,PLXND1,FZD2,WT1,RIPK4,SMAD3,C2CD3,GZF1,RPS7,EYA1,UBE4B,CTNNB1,MYH7,SCRIB,ACTB,TPM1,TGM2,PROX1,GORAB,EPHA7,RBM15,PAX2,PRKACB,TACSTD2,ANKRD1,COL5A1,DLG3,CLIC4,KLF4,TGFBR1,KDM2B,POU4F1,KDM6A,CA9,GATA3,EDN1,DSP,BRSK2,DEAF…
GO:0030855	Epithelial cell differentiation	100	673	0.16	0.0042	9606.ENSP00000070846,9606.ENSP00000235090,9606.ENSP00000239151,9606.ENSP00000245479,9606.ENSP00000247182,9606.ENSP00000250448,9606.ENSP00000251020,9606.ENSP00000252242,9606.ENSP00000254301,9606.ENSP00000256594,9606.ENSP00000257192,9606.ENSP00000257198,9606.ENSP00000259365,9606.ENSP00000263640,9606.ENSP00000263946,9606.ENSP00000264376,9606.ENSP00000264637,9606.ENSP00000264664,9606.ENSP00000264716,…	PKP2,WDR77,HOXB5,SOX9,SIX1,FOXA1,SALL1,KRT5,LGALS3,GSTM3,DSG1,DSC1,TMOD1,ACVR1,PKP1,CRYGD,THRA,FGF10,FOSL2,VDAC1,SOD1,PLK4,ABCA12,SLC7A11,MYO1E,MED1,CEBPB,KRT2,HNF4A,TYMS,BASP1,FZD2,WT1,PKP3,SMAD3,PDE2A,ACVR2B,PPL,SFN,PDPK1,CTNNB1,CTSB,TDRD7,SCRIB,BCL11B,NTRK3,PROX1,EZR,TAGLN2,ROS1,PRDM1,MYO6,CNN3,PAX2,ANXA7,PGK1,ATRX,HDAC1,SPDEF,CLIC4,KLF4,ASXL1,ANXA1,PTER,PCNA,GATA3,DSP,AKR1C3,AKR1C2,NFIB,CCDC8…
GO:0071103	DNA conformation change	98	328	0.47	7.35e-16	9606.ENSP00000212015,9606.ENSP00000216122,9606.ENSP00000228284,9606.ENSP00000240423,9606.ENSP00000244537,9606.ENSP00000245479,9606.ENSP00000249396,9606.ENSP00000251496,9606.ENSP00000253237,9606.ENSP00000254719,9606.ENSP00000256442,9606.ENSP00000262105,9606.ENSP00000262450,9606.ENSP00000262710,9606.ENSP00000263382,9606.ENSP00000264010,9606.ENSP00000264156,9606.ENSP00000265056,9606.ENSP00000265433,…	SIRT1,MCM5,SART3,NCAPH,HIST1H4F,SOX9,SIRT2,NCAPG,GRWD1,RPA1,CCNB1,MCM4,CHD5,ACIN1,ASF1B,CTCF,MCM6,MCM2,NBN,TP53,AKAP8,RPS27A,CENPU,CENPH,SMARCA5,XPC,SMC2,AIFM1,HMGB2,NPM1,WRN,DDB1,UBB,HIST1H1E,BANF1,NAP1L5,NCAPD2,MRE11A,SMCHD1,HIST1H1B,PURA,CENPA,HIST1H1C,H1F0,HMGB1,IPO4,HNRNPA2B1,BLM,HIST1H2BK,CHD4,XRCC6,TOP1,HIST3H3,PARP1,CENPW,TSPYL1,ASCC3,HMGB3,SMARCA1,ATRX,HDAC1,DAXX,CUL4A,ANXA1,RAD50,CHD3,D…
GO:0009896	Positive regulation of catabolic process	98	465	0.32	1.93e-08	9606.ENSP00000171111,9606.ENSP00000212015,9606.ENSP00000216117,9606.ENSP00000216911,9606.ENSP00000218104,9606.ENSP00000220592,9606.ENSP00000229268,9606.ENSP00000229416,9606.ENSP00000232375,9606.ENSP00000235329,9606.ENSP00000236850,9606.ENSP00000240185,9606.ENSP00000245479,9606.ENSP00000246802,9606.ENSP00000247191,9606.ENSP00000248244,9606.ENSP00000249396,9606.ENSP00000249636,9606.ENSP00000252486,…	KEAP1,SIRT1,HMOX1,AURKA,ABCD1,AGO2,USP5,GCLC,PFKFB4,MFN2,APOA1,TARDBP,SOX9,GLTSCR2,DLGAP5,TICAM1,SIRT2,PIAS1,APOE,APC,MDM2,RNF144B,AXIN1,MAPK3,USP13,PLK2,ATM,FBXW7,HSPB8,NSMCE2,PIK3CB,HK2,STX5,DTX3L,LRRK2,VPS35,PLK1,DDB1,INSR,ADRB2,CAMKK2,PABPC1,CSNK1D,ULK1,TBK1,TMEM173,HDAC6,HSP90AA1,MTDH,HUWE1,PTK2,LIN28B,UBQLN2,HMGB1,PRKAA1,DDRGK1,HTT,TFEB,VCP,RAB3GAP2,DTL,EZR,RC3H1,PYHIN1,BAG3,MAP3K7,GNAI3,FM…
GO:0002446	Neutrophil mediated immunity	98	495	0.29	2.72e-07	9606.ENSP00000176763,9606.ENSP00000181839,9606.ENSP00000207549,9606.ENSP00000215730,9606.ENSP00000215754,9606.ENSP00000215832,9606.ENSP00000216392,9606.ENSP00000216442,9606.ENSP00000216962,9606.ENSP00000217971,9606.ENSP00000222968,9606.ENSP00000225538,9606.ENSP00000247470,9606.ENSP00000254301,9606.ENSP00000257192,9606.ENSP00000257198,9606.ENSP00000259457,9606.ENSP00000260818,9606.ENSP00000261267,…	STK10,CDK13,UNC13D,SNAP29,MIF,MAPK1,PYGL,ATP6V1D,PYGB,PGRMC1,PDAP1,P2RX1,PYCARD,LGALS3,DSG1,DSC1,PSMB7,DNAJC13,LYZ,CYBA,PSMB1,CRISPLD2,ERP44,PKP1,PSMD3,PFKL,SERPINB3,KPNB1,PDXK,CSTB,AGL,FABP5,CCT2,PA2G4,JAGN1,EEF2,PLA2G1B,KMT2E,TMEM173,CFD,HSP90AA1,TUBB,EEF1A1,PLAUR,HUWE1,TUBB4B,PRDX6,PTGES2,HMGB1,VAPA,CTSB,ANXA2,RAC1,DYNC1H1,ARG1,VCP,XRCC6,PRSS3,MAGT1,ILF2,S100A8,S100A9,PGAM1,HSP90AB1,SPTAN1,PLA…
GO:0002275	Myeloid cell activation involved in immune response	98	522	0.26	2.21e-06	9606.ENSP00000176763,9606.ENSP00000181839,9606.ENSP00000207549,9606.ENSP00000215730,9606.ENSP00000215754,9606.ENSP00000215832,9606.ENSP00000216392,9606.ENSP00000216442,9606.ENSP00000216962,9606.ENSP00000217971,9606.ENSP00000222968,9606.ENSP00000225538,9606.ENSP00000247470,9606.ENSP00000248244,9606.ENSP00000254301,9606.ENSP00000257192,9606.ENSP00000257198,9606.ENSP00000259457,9606.ENSP00000260818,…	STK10,CDK13,UNC13D,SNAP29,MIF,MAPK1,PYGL,ATP6V1D,PYGB,PGRMC1,PDAP1,P2RX1,PYCARD,TICAM1,LGALS3,DSG1,DSC1,PSMB7,DNAJC13,LYZ,CYBA,PSMB1,CRISPLD2,ERP44,PKP1,PSMD3,PFKL,SERPINB3,KIT,KPNB1,PDXK,CSTB,AGL,FABP5,CCT2,PA2G4,EEF2,HAVCR2,KARS,TMEM173,CFD,HSP90AA1,TUBB,EEF1A1,PLAUR,HUWE1,TUBB4B,PRDX6,PTGES2,HMGB1,VAPA,CTSB,ANXA2,RAC1,DYNC1H1,ARG1,VCP,PIK3CG,XRCC6,PRSS3,MAGT1,ILF2,S100A8,S100A9,PGAM1,HSP90AB1,…
GO:0045787	Positive regulation of cell cycle	97	388	0.39	9.19e-12	9606.ENSP00000215754,9606.ENSP00000216714,9606.ENSP00000216911,9606.ENSP00000219334,9606.ENSP00000225577,9606.ENSP00000226004,9606.ENSP00000245960,9606.ENSP00000247191,9606.ENSP00000249396,9606.ENSP00000250448,9606.ENSP00000256442,9606.ENSP00000257904,9606.ENSP00000258149,9606.ENSP00000260363,9606.ENSP00000262133,9606.ENSP00000262210,9606.ENSP00000262304,9606.ENSP00000263253,9606.ENSP00000263377,…	MIF,APEX1,AURKA,SMPD3,RPS6KB1,DUSP3,CDC25B,DLGAP5,SIRT2,FOXA1,CCNB1,CDK4,MDM2,KIF23,RBL2,CSPP1,PKD1,EP300,BRD4,FGF10,CDK2,PML,TP53,PLK4,PLK2,EGFR,ATM,HNRNPU,NSMCE2,NPM1,RAD21,STOX1,MED1,INSR,FEN1,RPTOR,HCFC1,TERT,PRKACA,KMT2E,AURKB,CALR,SH2B1,CDC25C,SPAG5,CARM1,CDK10,PTPN11,SFN,DDRGK1,SVIL,DYNC1H1,PIWIL2,SFPQ,CNOT3,CDC14A,SMC5,SOX15,PROX1,DTL,CDC73,TPR,HSP90AB1,ATRX,PIM1,CUL4A,ANXA1,POU4F1,PCNA,R…
GO:0043254	Regulation of protein-containing complex assembly	97	451	0.32	9.62e-09	9606.ENSP00000220509,9606.ENSP00000223023,9606.ENSP00000225655,9606.ENSP00000233057,9606.ENSP00000234313,9606.ENSP00000236925,9606.ENSP00000245932,9606.ENSP00000246747,9606.ENSP00000246802,9606.ENSP00000247470,9606.ENSP00000248244,9606.ENSP00000249396,9606.ENSP00000252486,9606.ENSP00000254301,9606.ENSP00000254719,9606.ENSP00000259365,9606.ENSP00000262713,9606.ENSP00000263168,9606.ENSP00000263253,…	VPS18,WASL,PFN1,EIF2AK2,PLEK,CAMSAP2,VASP,ARL2,GLTSCR2,PYCARD,TICAM1,SIRT2,APOE,LGALS3,RPA1,TMOD1,AJUBA,CAPZA1,EP300,SPTBN4,THRA,ADD1,TP53,RPS3,ATM,SMAD6,DBN1,ARPC2,MAP1B,VPS35,DDB1,HCFC1,SSH1,KIAA0196,HSPA5,ULK1,HDAC6,HSP90AA1,BCL11A,MAPT,PTPN11,HMGB1,WARS,TBCD,RAC1,AKAP9,VCP,ELN,MYO1C,PAK3,MTOR,DCTN1,ARHGEF2,PARP1,VDAC2,SPTAN1,CUL4A,MAPRE1,CTTN,TRIM27,UNC13B,NIN,RPL13A,ERCC2,SUMO1,GRB2,NUMA1,CO…
GO:0022604	Regulation of cell morphogenesis	97	498	0.28	6.13e-07	9606.ENSP00000173229,9606.ENSP00000207549,9606.ENSP00000216181,9606.ENSP00000218224,9606.ENSP00000223023,9606.ENSP00000225698,9606.ENSP00000236850,9606.ENSP00000240874,9606.ENSP00000248975,9606.ENSP00000252486,9606.ENSP00000252699,9606.ENSP00000259486,9606.ENSP00000261263,9606.ENSP00000265026,9606.ENSP00000280333,9606.ENSP00000288135,9606.ENSP00000292385,9606.ENSP00000295685,9606.ENSP00000296755,…	NTN1,UNC13D,MYH9,PQBP1,WASL,C1QBP,APOA1,KALRN,YWHAH,APOE,ACTN4,ENPP2,RAB21,MAP3K13,DOCK1,KIT,DBN1,ARPC2,MAP1B,LRRK2,DPYSL2,PRKDC,DNMBP,DVL3,RHOJ,PLXND1,CALR,ZMYM4,LIMS2,P4HB,FMNL1,BRWD1,EPHB3,SS18L1,NDEL1,BCL11A,MAPT,PTK2,CRKL,RAC1,TPM1,MYH10,PAK3,NTRK3,MACF1,OPA1,PLXNA2,EZR,EPHA7,PLXNA3,GBP1,TACSTD2,OLFM1,PTEN,ANXA7,EPHB2,BAMBI,CTTN,ANXA1,LRP4,RREB1,PTPRD,LZTS1,NIN,BRSK2,CORO1B,PPP3CA,SIN3A,ALDO…
GO:0007169	Transmembrane receptor protein tyrosine kinase signaling pathway	97	518	0.26	2.80e-06	9606.ENSP00000215832,9606.ENSP00000216442,9606.ENSP00000219334,9606.ENSP00000223023,9606.ENSP00000225964,9606.ENSP00000233668,9606.ENSP00000237837,9606.ENSP00000240874,9606.ENSP00000241453,9606.ENSP00000245479,9606.ENSP00000248553,9606.ENSP00000249396,9606.ENSP00000254480,9606.ENSP00000257430,9606.ENSP00000261623,9606.ENSP00000262995,9606.ENSP00000263025,9606.ENSP00000263270,9606.ENSP00000263800,…	MAPK1,ATP6V1D,SMPD3,WASL,COL1A1,DOK1,FGF23,KALRN,FLT3,SOX9,HSPB1,SIRT2,SMARCC1,APC,CYBA,GAB1,MAPK3,AP2S1,LTK,STAT3,FGF10,PDCD6,ERBB3,FGF7,DGKQ,EGFR,DOCK1,FLT1,PTPRR,KIT,MYO1E,PIK3CB,ELMO2,FGFR4,ARPC2,LMTK2,INSR,ADRB2,VEGFB,FGF5,SH2B1,AP3S1,EPHB3,NDEL1,FGF3,HSP90AA1,LCK,PTPN11,PTK2,HNRNPA1,PDPK1,FIBP,CRKL,RAC1,HNRNPH1,PTBP1,ACTB,EPHB4,MYO1C,PAK3,NTRK3,NCF2,INSRR,ROS1,TIAL1,EPHA7,SORBS1,PTEN,MUSK,E…
GO:0044257	Cellular protein catabolic process	97	633	0.18	0.0022	9606.ENSP00000003302,9606.ENSP00000044462,9606.ENSP00000171111,9606.ENSP00000212015,9606.ENSP00000216911,9606.ENSP00000217402,9606.ENSP00000217740,9606.ENSP00000217964,9606.ENSP00000226225,9606.ENSP00000227524,9606.ENSP00000229268,9606.ENSP00000245816,9606.ENSP00000249396,9606.ENSP00000256442,9606.ENSP00000258149,9606.ENSP00000259457,9606.ENSP00000259939,9606.ENSP00000261479,9606.ENSP00000261537,…	USP28,PSMA4,KEAP1,SIRT1,AURKA,CHMP4B,RNF125,TBL1X,TNFAIP1,PRPF19,USP5,CLPP,SIRT2,CCNB1,MDM2,PSMB7,RNF144B,PSMA6,MIB1,PSMB1,UFD1L,AP2S1,USP13,DNAJC10,PSMD3,FBXW11,CDK2,PML,RPS27A,FBXW7,UCHL1,PSMB4,PSME3,UBXN1,STT3B,DTX3L,TRIM44,PLK1,DDB1,UBB,UBE3C,USP48,FBXO45,AURKB,USP9X,HSPA5,CUL1,HDAC6,UBA1,ANAPC1,HUWE1,UBE4B,USP7,CTNNB1,UBQLN2,CTSB,PSMB10,VCP,PELI1,CD2AP,DTL,UBQLN4,BUB3,CACUL1,UBR4,CUL4A,UBD,B…
GO:0000375	RNA splicing, via transesterification reactions	96	297	0.5	2.36e-17	9606.ENSP00000181839,9606.ENSP00000215793,9606.ENSP00000215829,9606.ENSP00000216727,9606.ENSP00000218224,9606.ENSP00000221419,9606.ENSP00000225792,9606.ENSP00000226798,9606.ENSP00000227524,9606.ENSP00000228284,9606.ENSP00000229390,9606.ENSP00000235090,9606.ENSP00000238112,9606.ENSP00000244020,9606.ENSP00000244227,9606.ENSP00000246071,9606.ENSP00000246194,9606.ENSP00000252137,9606.ENSP00000254108,…	CDK13,SF3A1,SNRPD3,PABPN1,PQBP1,HNRNPL,DDX5,FRG1,PRPF19,SART3,SRSF9,WDR77,CPSF3,SRSF6,SNRNP27,SNRPB2,RALY,DGCR14,FUS,SRSF1,DBR1,CCAR1,PRPF6,DHX38,EIF4A3,TXNL4A,PRCC,SF3B4,SNRPG,NONO,UPF3B,HNRNPU,SNIP1,TRA2A,NUDT21,PABPC1,PRPF3,SNRNP200,MAGOHB,GEMIN4,PRPF31,RBM10,SF3B1,DHX15,PRPF4B,HNRNPA1,PRMT7,HNRNPA2B1,HNRNPH1,PTBP1,SFPQ,BCAS2,SYNCRIP,RBMX,RNF113A,YBX1,HNRNPH2,SF3A3,SRSF3,PRPF4,HNRNPR,HNRNPK,SF…
GO:0023014	Signal transduction by protein phosphorylation	96	395	0.38	4.65e-11	9606.ENSP00000044462,9606.ENSP00000176763,9606.ENSP00000178640,9606.ENSP00000194530,9606.ENSP00000211287,9606.ENSP00000215832,9606.ENSP00000216160,9606.ENSP00000216727,9606.ENSP00000237837,9606.ENSP00000241453,9606.ENSP00000245479,9606.ENSP00000259457,9606.ENSP00000261479,9606.ENSP00000262193,9606.ENSP00000263025,9606.ENSP00000263373,9606.ENSP00000264335,9606.ENSP00000264639,9606.ENSP00000264664,…	PSMA4,STK10,MAP2K5,STRADB,MAPK13,MAPK1,TAB1,PABPN1,FGF23,FLT3,SOX9,PSMB7,PSMA6,PSMB1,MAPK3,SPTBN4,YWHAE,PSMD3,FGF10,MAP3K13,FBXW11,ERBB3,FGF7,RPS27A,EGFR,DUSP6,KIT,ARAF,PSMB4,FGFR4,PSME3,LRRK2,MED1,UBB,FGF5,OXSR1,CAMKK2,KARS,CUL1,FGF3,STRADA,PTK2,MAP4K4,MAP2K3,MAP3K15,CRKL,MINK1,ICK,NF1,PSMB10,MAPK10,PAK3,IQGAP3,MAP3K3,TAB2,ROS1,MAP3K7,SPTAN1,DLG3,DAXX,ZAK,ROR2,FGF14,PAK7,PTPRA,PSME1,MAP3K4,GRB2,…
GO:0008283	Cell population proliferation	96	493	0.28	7.16e-07	9606.ENSP00000003302,9606.ENSP00000215832,9606.ENSP00000216117,9606.ENSP00000227524,9606.ENSP00000228284,9606.ENSP00000233078,9606.ENSP00000236850,9606.ENSP00000241453,9606.ENSP00000245479,9606.ENSP00000246868,9606.ENSP00000251157,9606.ENSP00000254250,9606.ENSP00000262746,9606.ENSP00000263800,9606.ENSP00000263966,9606.ENSP00000264657,9606.ENSP00000264664,9606.ENSP00000265433,9606.ENSP00000267843,…	USP28,MAPK1,HMOX1,PRPF19,SART3,DAZAP1,APOA1,FLT3,SOX9,SBDS,DOCK7,THAP1,PRDX1,LTK,USP13,STAT3,FGF10,NBN,FGF7,TP53,TBCK,SFRP2,UCHL1,OTUD6B,KIT,IGF2BP1,DBN1,MED1,RRM1,PRDX2,BUB1,ATOH8,CEBPB,GLUL,EEF2,KRT2,ELF4,AURKB,LILRB1,MALT1,CDC25C,POC1B,MRE11A,TACC3,CUL1,TBK1,MORF4L1,PURA,NDEL1,BRAT1,CTNNB1,RAC1,SCRIB,PSMB10,PIK3CG,MYH10,STAT1,ARHGEF2,PROX1,RC3H1,YY1AP1,MKI67,TACC2,PRDM1,ASCC3,NKAP,CTPS1,ANXA7,…
GO:0043299	Leukocyte degranulation	96	506	0.27	1.96e-06	9606.ENSP00000176763,9606.ENSP00000181839,9606.ENSP00000207549,9606.ENSP00000215730,9606.ENSP00000215754,9606.ENSP00000215832,9606.ENSP00000216392,9606.ENSP00000216442,9606.ENSP00000216962,9606.ENSP00000217971,9606.ENSP00000222968,9606.ENSP00000225538,9606.ENSP00000247470,9606.ENSP00000254301,9606.ENSP00000257192,9606.ENSP00000257198,9606.ENSP00000259457,9606.ENSP00000260818,9606.ENSP00000261267,…	STK10,CDK13,UNC13D,SNAP29,MIF,MAPK1,PYGL,ATP6V1D,PYGB,PGRMC1,PDAP1,P2RX1,PYCARD,LGALS3,DSG1,DSC1,PSMB7,DNAJC13,LYZ,CYBA,PSMB1,CRISPLD2,ERP44,PKP1,PSMD3,PFKL,SERPINB3,KIT,KPNB1,PDXK,CSTB,AGL,FABP5,CCT2,PA2G4,EEF2,TMEM173,CFD,HSP90AA1,TUBB,EEF1A1,PLAUR,HUWE1,TUBB4B,PRDX6,PTGES2,HMGB1,VAPA,CTSB,ANXA2,RAC1,DYNC1H1,ARG1,VCP,PIK3CG,XRCC6,PRSS3,MAGT1,ILF2,S100A8,S100A9,PGAM1,HSP90AB1,SPTAN1,PLAU,CAP1,UB…
GO:0043410	Positive regulation of mapk cascade	96	543	0.24	2.61e-05	9606.ENSP00000178640,9606.ENSP00000215754,9606.ENSP00000215832,9606.ENSP00000216160,9606.ENSP00000233057,9606.ENSP00000237837,9606.ENSP00000241453,9606.ENSP00000247470,9606.ENSP00000249075,9606.ENSP00000252486,9606.ENSP00000261735,9606.ENSP00000262320,9606.ENSP00000262713,9606.ENSP00000263025,9606.ENSP00000263317,9606.ENSP00000264664,9606.ENSP00000265026,9606.ENSP00000270142,9606.ENSP00000272317,…	MAP2K5,MIF,MAPK1,TAB1,EIF2AK2,FGF23,FLT3,PYCARD,LIF,APOE,ERP29,AXIN1,AJUBA,MAPK3,NOX4,FGF10,MAP3K13,SOD1,RPS27A,EGFR,RPS3,DUSP6,FBXW7,FLT1,KIT,PIK3CB,FGFR4,TDGF1,LRRK2,PRDX2,INSR,UBB,ADRB2,VEGFB,HAVCR2,PLA2G1B,ALOX12B,DVL3,SOX2,KARS,CDK10,PTPN11,CTNNB1,MAP2K3,HMGB1,MAP3K15,PRKAA1,CRKL,MINK1,PIK3CG,MAPK10,PAK3,NTRK3,IQGAP3,AKAP13,MAP3K3,TAB2,MAP3K7,PTEN,MUSK,DAXX,FZD8,TGFBR1,AGER,ZAK,ROR2,NMNAT1,E…
GO:0045087	Innate immune response	96	703	0.13	0.0370	9606.ENSP00000207549,9606.ENSP00000215754,9606.ENSP00000218224,9606.ENSP00000225698,9606.ENSP00000229239,9606.ENSP00000233057,9606.ENSP00000247470,9606.ENSP00000248244,9606.ENSP00000249396,9606.ENSP00000253024,9606.ENSP00000254301,9606.ENSP00000257570,9606.ENSP00000261623,9606.ENSP00000262746,9606.ENSP00000262878,9606.ENSP00000263168,9606.ENSP00000263642,9606.ENSP00000268058,9606.ENSP00000269305,…	UNC13D,MIF,PQBP1,C1QBP,GAPDH,EIF2AK2,PYCARD,TICAM1,SIRT2,TRIM28,LGALS3,OASL,CYBA,PRDX1,SAMHD1,CAPZA1,IFIH1,PML,TP53,AKAP8,NONO,OTULIN,TDGF1,DTX3L,HMGB2,ELF4,HAVCR2,PLA2G1B,PRKDC,STAT2,CAMK2G,MALT1,TBK1,IP6K2,TMEM173,CFD,MX2,SHMT2,ANG,TUBB,TUBB4B,OAS2,HMGB1,HIST1H2BK,ARG1,SFPQ,PIK3CG,XRCC6,G3BP2,MYO1C,MATR3,STAT1,ARHGEF2,APOBEC3C,EPRS,NCF2,RNASEL,ADAR,S100A8,S100A9,PRDM1,SYNCRIP,HMGB3,GBP1,YTHDF2,…
GO:0000398	mRNA splicing, via spliceosome	95	294	0.5	3.62e-17	9606.ENSP00000181839,9606.ENSP00000215793,9606.ENSP00000215829,9606.ENSP00000216727,9606.ENSP00000218224,9606.ENSP00000221419,9606.ENSP00000225792,9606.ENSP00000226798,9606.ENSP00000227524,9606.ENSP00000228284,9606.ENSP00000229390,9606.ENSP00000235090,9606.ENSP00000238112,9606.ENSP00000244020,9606.ENSP00000244227,9606.ENSP00000246071,9606.ENSP00000246194,9606.ENSP00000252137,9606.ENSP00000254108,…	CDK13,SF3A1,SNRPD3,PABPN1,PQBP1,HNRNPL,DDX5,FRG1,PRPF19,SART3,SRSF9,WDR77,CPSF3,SRSF6,SNRNP27,SNRPB2,RALY,DGCR14,FUS,SRSF1,DBR1,CCAR1,PRPF6,DHX38,EIF4A3,TXNL4A,PRCC,SF3B4,SNRPG,NONO,UPF3B,HNRNPU,SNIP1,TRA2A,NUDT21,PABPC1,PRPF3,SNRNP200,MAGOHB,GEMIN4,PRPF31,RBM10,SF3B1,DHX15,PRPF4B,HNRNPA1,PRMT7,HNRNPA2B1,HNRNPH1,PTBP1,SFPQ,BCAS2,SYNCRIP,RBMX,RNF113A,YBX1,HNRNPH2,SF3A3,SRSF3,PRPF4,HNRNPR,HNRNPK,SF…
GO:0033044	Regulation of chromosome organization	95	359	0.41	1.01e-12	9606.ENSP00000212015,9606.ENSP00000215832,9606.ENSP00000228284,9606.ENSP00000235310,9606.ENSP00000239223,9606.ENSP00000240361,9606.ENSP00000245222,9606.ENSP00000247191,9606.ENSP00000249075,9606.ENSP00000253024,9606.ENSP00000256442,9606.ENSP00000257430,9606.ENSP00000258091,9606.ENSP00000262519,9606.ENSP00000262887,9606.ENSP00000263025,9606.ENSP00000263121,9606.ENSP00000263377,9606.ENSP00000264010,…	SIRT1,MAPK1,SART3,MAD2L2,DUSP1,TEX14,SPHK2,DLGAP5,LIF,TRIM28,CCNB1,APC,CCT7,SETD1A,XRCC1,MAPK3,SMARCB1,BRD4,CTCF,MCM2,CENPE,NBN,PML,TP53,AKAP8,ATM,CCT5,HNRNPU,NSMCE2,CCT3,RAD21,LRRK2,CCT2,PLK1,BUB1,FEN1,HIST1H1E,KMT2E,AURKB,TLK2,TCP1,PNKP,ZNF335,MRE11A,TACC3,HIST1H1B,RPS6KA4,ANAPC1,HIST1H1C,MAPT,HNRNPA1,USP7,CTNNB1,H1F0,HNRNPA2B1,PIWIL2,MCRS1,SFPQ,DNMT1,SMC5,PARP1,NEK2,NEK7,TPR,LMNA,MKI67,BUB3,DK…
GO:0051052	Regulation of dna metabolic process	95	360	0.41	1.16e-12	9606.ENSP00000064778,9606.ENSP00000212015,9606.ENSP00000215832,9606.ENSP00000233146,9606.ENSP00000234420,9606.ENSP00000235310,9606.ENSP00000239223,9606.ENSP00000253024,9606.ENSP00000254108,9606.ENSP00000258091,9606.ENSP00000262887,9606.ENSP00000263025,9606.ENSP00000263317,9606.ENSP00000264664,9606.ENSP00000265433,9606.ENSP00000266970,9606.ENSP00000268058,9606.ENSP00000269305,9606.ENSP00000275493,…	FAM168A,SIRT1,MAPK1,MSH2,MSH6,MAD2L2,DUSP1,TRIM28,FUS,CCT7,XRCC1,MAPK3,NOX4,FGF10,NBN,CDK2,PML,TP53,EGFR,RPS3,ATM,CCT5,HNRNPU,AIFM1,FGFR4,CCT3,DTX3L,NPM1,WRN,STOX1,CCT2,OGG1,HIST1H1E,PRKDC,AURKB,USP9X,TCP1,FMN2,SH2B1,EXOSC3,PNKP,WRAP53,MRE11A,SMCHD1,SIRT7,HIST1H1B,WT1,HSP90AA1,HIST1H1C,HNRNPA1,FOXM1,EYA1,USP7,KPNA1,CTNNB1,H1F0,HMGB1,HNRNPA2B1,BLM,MCRS1,PAK3,PARP1,NEK2,NUCKS1,NEK7,LMNA,UBQLN4,DKC1…
GO:0072657	Protein localization to membrane	95	495	0.27	1.46e-06	9606.ENSP00000070846,9606.ENSP00000217402,9606.ENSP00000225430,9606.ENSP00000231498,9606.ENSP00000241041,9606.ENSP00000252486,9606.ENSP00000253861,9606.ENSP00000255194,9606.ENSP00000259469,9606.ENSP00000263373,9606.ENSP00000272317,9606.ENSP00000272895,9606.ENSP00000275493,9606.ENSP00000278572,9606.ENSP00000293190,9606.ENSP00000295797,9606.ENSP00000295951,9606.ENSP00000296859,9606.ENSP00000299138,…	PKP2,CHMP4B,RPL19,NUP155,PEX16,APOE,EXOC4,AP3B1,RPL35,SPTBN4,RPS27A,ABCA12,EGFR,RPS3,GRIN2C,PRKCI,SLMAP,RAPGEF6,VPS35,RPS9,HSPA4,TUB,ARL6IP1,RPL13,RPL15,SRP68,GAK,RPLP2,HSPA5,PKP3,HSP90AA1,RPS7,RPS2,SRP72,RPS21,RPL3,RPL27A,RPL21,ANXA2,RPS17,RPSA,AP3D1,AGK,RPS26,SCRIB,RAB3GAP2,MAPK10,MYO1C,MACF1,RPL12,EZR,RPS27,RPL5,RPS4X,RPL10A,DLG3,MUSK,RPL11,AGER,LRP4,RPS6,RPL13A,JUP,RPL24,RPL14,RPS8,GRIP1,MYO5…
GO:0036230	Granulocyte activation	95	502	0.27	2.50e-06	9606.ENSP00000176763,9606.ENSP00000181839,9606.ENSP00000207549,9606.ENSP00000215730,9606.ENSP00000215754,9606.ENSP00000215832,9606.ENSP00000216392,9606.ENSP00000216442,9606.ENSP00000216962,9606.ENSP00000217971,9606.ENSP00000222968,9606.ENSP00000225538,9606.ENSP00000247470,9606.ENSP00000254301,9606.ENSP00000257192,9606.ENSP00000257198,9606.ENSP00000259457,9606.ENSP00000260818,9606.ENSP00000261267,…	STK10,CDK13,UNC13D,SNAP29,MIF,MAPK1,PYGL,ATP6V1D,PYGB,PGRMC1,PDAP1,P2RX1,PYCARD,LGALS3,DSG1,DSC1,PSMB7,DNAJC13,LYZ,CYBA,PSMB1,CRISPLD2,ERP44,PKP1,PSMD3,PFKL,SERPINB3,KPNB1,PDXK,CSTB,AGL,FABP5,CCT2,PA2G4,EEF2,KMT2E,KARS,TMEM173,CFD,HSP90AA1,TUBB,EEF1A1,PLAUR,HUWE1,TUBB4B,PRDX6,PTGES2,HMGB1,VAPA,CTSB,ANXA2,RAC1,DYNC1H1,ARG1,VCP,XRCC6,PRSS3,MAGT1,ILF2,S100A8,S100A9,PGAM1,HSP90AB1,SPTAN1,PLAU,CAP1,UB…
GO:0010975	Regulation of neuron projection development	95	510	0.26	4.42e-06	9606.ENSP00000173229,9606.ENSP00000218224,9606.ENSP00000220772,9606.ENSP00000235382,9606.ENSP00000236040,9606.ENSP00000236925,9606.ENSP00000239461,9606.ENSP00000240874,9606.ENSP00000245838,9606.ENSP00000248975,9606.ENSP00000252486,9606.ENSP00000258149,9606.ENSP00000261263,9606.ENSP00000263253,9606.ENSP00000263800,9606.ENSP00000264093,9606.ENSP00000265026,9606.ENSP00000274063,9606.ENSP00000274289,…	NTN1,PQBP1,SFRP1,RGS2,LEPRE1,CAMSAP2,PRRX1,KALRN,THOC2,YWHAH,APOE,MDM2,RAB21,EP300,LTK,DGUOK,MAP3K13,SFRP2,PLK2,DBN1,PRKCI,MAP1B,LRRK2,DPYSL2,GAK,DVL3,PLXND1,KIAA0196,CAMK2G,HSPA5,CARM1,MOB2,EPHB3,SS18L1,NDEL1,NME1,BCL11A,MAPT,PTK2,CRKL,PAK3,NTRK3,MTOR,MACF1,OPA1,DMD,PLXNA2,S100A9,EPHA7,PLXNA3,FMR1,ANKRD1,OLFM1,PTEN,MUSK,EPHB2,KLF4,ROR2,CTTN,LRP4,GATA3,NDNF,PTPRD,LZTS1,NIN,BRSK2,ALK,NME1-NME2,PPP…
GO:0009314	Response to radiation	94	431	0.33	9.72e-09	9606.ENSP00000003302,9606.ENSP00000211287,9606.ENSP00000212015,9606.ENSP00000220772,9606.ENSP00000233146,9606.ENSP00000234420,9606.ENSP00000239223,9606.ENSP00000249636,9606.ENSP00000254657,9606.ENSP00000255266,9606.ENSP00000256383,9606.ENSP00000258149,9606.ENSP00000260810,9606.ENSP00000261623,9606.ENSP00000262238,9606.ENSP00000263253,9606.ENSP00000263317,9606.ENSP00000265113,9606.ENSP00000268058,…	USP28,MAPK13,SIRT1,SFRP1,MSH2,MSH6,DUSP1,PIAS1,PER2,PDE6A,EIF2S1,MDM2,TOPBP1,CYBA,YY1,EP300,NOX4,SLC1A3,PML,TP53,SFRP2,EGFR,ATM,SLC7A11,FBXW7,XPC,FANCD2,KIT,NPM1,WRN,RRM1,DDB1,PPID,FEN1,OGG1,PPM1D,PRKDC,AURKB,TLK2,SMC1A,PNKP,HSPA5,KARS,AEN,BRAT1,PPP1CC,EYA1,UBE4B,PRKAA1,BLM,NHEJ1,NF1,MAPK10,XRCC6,RFWD3,MTOR,PARP1,DTL,NUCKS1,FMR1,TXN,ZAK,ANXA1,FANCG,PCNA,GATA3,TRPC3,TP53BP1,DEAF1,RAD51,DRD3,UVSSA,…
GO:0042119	Neutrophil activation	94	497	0.27	2.92e-06	9606.ENSP00000176763,9606.ENSP00000181839,9606.ENSP00000207549,9606.ENSP00000215730,9606.ENSP00000215754,9606.ENSP00000215832,9606.ENSP00000216392,9606.ENSP00000216442,9606.ENSP00000216962,9606.ENSP00000217971,9606.ENSP00000222968,9606.ENSP00000225538,9606.ENSP00000247470,9606.ENSP00000254301,9606.ENSP00000257192,9606.ENSP00000257198,9606.ENSP00000259457,9606.ENSP00000260818,9606.ENSP00000261267,…	STK10,CDK13,UNC13D,SNAP29,MIF,MAPK1,PYGL,ATP6V1D,PYGB,PGRMC1,PDAP1,P2RX1,PYCARD,LGALS3,DSG1,DSC1,PSMB7,DNAJC13,LYZ,CYBA,PSMB1,CRISPLD2,ERP44,PKP1,PSMD3,PFKL,SERPINB3,KPNB1,PDXK,CSTB,AGL,FABP5,CCT2,PA2G4,EEF2,KMT2E,TMEM173,CFD,HSP90AA1,TUBB,EEF1A1,PLAUR,HUWE1,TUBB4B,PRDX6,PTGES2,HMGB1,VAPA,CTSB,ANXA2,RAC1,DYNC1H1,ARG1,VCP,XRCC6,PRSS3,MAGT1,ILF2,S100A8,S100A9,PGAM1,HSP90AB1,SPTAN1,PLAU,CAP1,UBR4,HL…
GO:0071396	Cellular response to lipid	94	528	0.24	2.60e-05	9606.ENSP00000215832,9606.ENSP00000216727,9606.ENSP00000220772,9606.ENSP00000223500,9606.ENSP00000225792,9606.ENSP00000225964,9606.ENSP00000229583,9606.ENSP00000231509,9606.ENSP00000237837,9606.ENSP00000241453,9606.ENSP00000245222,9606.ENSP00000245479,9606.ENSP00000247470,9606.ENSP00000248244,9606.ENSP00000248975,9606.ENSP00000249636,9606.ENSP00000256442,9606.ENSP00000257904,9606.ENSP00000261884,…	MAPK1,PABPN1,SFRP1,CHMP5,DDX5,COL1A1,ADTRP,NR3C1,FGF23,FLT3,SPHK2,SOX9,PYCARD,TICAM1,YWHAH,PIAS1,CCNB1,CDK4,TRIP4,MAPK3,KIF18A,DDX18,LTK,THRA,TNC,AKAP8,EGFR,ATM,HNRNPU,AIFM1,HMGB2,MED1,CEBPB,HAVCR2,HNF4A,LILRB1,MALT1,CALR,DDX54,CARM1,NR2C1,NME1,MTDH,GNAI1,CTNNB1,HMGB1,PRKAA1,ARG1,NTRK3,CDC73,PAX2,ANKRD1,NCOA3,PIM1,DAXX,KLF4,ANXA1,POU4F1,EDN1,AKR1C3,AKR1C2,XRCC5,NME1-NME2,BMP7,TSPO,GPER1,PLAA,GRIP…
GO:0051603	Proteolysis involved in cellular protein catabolic process	94	600	0.19	0.0014	9606.ENSP00000003302,9606.ENSP00000044462,9606.ENSP00000171111,9606.ENSP00000212015,9606.ENSP00000216911,9606.ENSP00000217402,9606.ENSP00000217740,9606.ENSP00000217964,9606.ENSP00000226225,9606.ENSP00000227524,9606.ENSP00000229268,9606.ENSP00000245816,9606.ENSP00000249396,9606.ENSP00000256442,9606.ENSP00000258149,9606.ENSP00000259457,9606.ENSP00000259939,9606.ENSP00000261479,9606.ENSP00000261537,…	USP28,PSMA4,KEAP1,SIRT1,AURKA,CHMP4B,RNF125,TBL1X,TNFAIP1,PRPF19,USP5,CLPP,SIRT2,CCNB1,MDM2,PSMB7,RNF144B,PSMA6,MIB1,PSMB1,UFD1L,USP13,DNAJC10,PSMD3,FBXW11,CDK2,PML,RPS27A,FBXW7,UCHL1,PSMB4,PSME3,UBXN1,STT3B,DTX3L,TRIM44,PLK1,DDB1,UBB,UBE3C,USP48,FBXO45,AURKB,USP9X,HSPA5,CUL1,HDAC6,UBA1,ANAPC1,HUWE1,UBE4B,USP7,CTNNB1,UBQLN2,CTSB,PSMB10,VCP,PELI1,CD2AP,DTL,UBQLN4,BUB3,CACUL1,UBR4,CUL4A,UBD,BRSK2,F…
GO:0061458	Reproductive system development	93	424	0.33	9.43e-09	9606.ENSP00000212015,9606.ENSP00000215832,9606.ENSP00000220772,9606.ENSP00000229179,9606.ENSP00000233078,9606.ENSP00000233146,9606.ENSP00000235090,9606.ENSP00000244050,9606.ENSP00000245479,9606.ENSP00000249075,9606.ENSP00000250448,9606.ENSP00000251020,9606.ENSP00000253024,9606.ENSP00000254480,9606.ENSP00000262304,9606.ENSP00000263025,9606.ENSP00000263181,9606.ENSP00000264664,9606.ENSP00000265131,…	SIRT1,MAPK1,SFRP1,NUP107,DAZAP1,MSH2,WDR77,SNAI1,SOX9,LIF,FOXA1,SALL1,TRIM28,SMARCC1,PKD1,MAPK3,KIF18A,FGF10,TNC,EIF2B2,SOD1,PLK4,SFRP2,EGFR,ATM,KIT,SENP2,HMGB2,PRDX3,MED1,RRM1,INSR,CTNNA1,UBB,CEBPB,PHLDA2,BASP1,HSPA5,WT1,ANG,PTPN11,PTK2,CTNNB1,CTSB,CRKL,TFEB,SOX15,PRDM1,RBM15,NSDHL,DHCR24,HSP90AB1,PTEN,ATRX,EIF2S2,TGFBR1,ROR2,GATA1,ANXA1,PRKACG,SF1,NDP,FANCG,PCYT1B,GATA3,PRDX4,AKR1C3,MAP3K4,HOXD…
GO:0043312	Neutrophil degranulation	93	484	0.27	1.89e-06	9606.ENSP00000176763,9606.ENSP00000181839,9606.ENSP00000207549,9606.ENSP00000215730,9606.ENSP00000215754,9606.ENSP00000215832,9606.ENSP00000216392,9606.ENSP00000216442,9606.ENSP00000216962,9606.ENSP00000217971,9606.ENSP00000222968,9606.ENSP00000225538,9606.ENSP00000247470,9606.ENSP00000254301,9606.ENSP00000257192,9606.ENSP00000257198,9606.ENSP00000259457,9606.ENSP00000260818,9606.ENSP00000261267,…	STK10,CDK13,UNC13D,SNAP29,MIF,MAPK1,PYGL,ATP6V1D,PYGB,PGRMC1,PDAP1,P2RX1,PYCARD,LGALS3,DSG1,DSC1,PSMB7,DNAJC13,LYZ,CYBA,PSMB1,CRISPLD2,ERP44,PKP1,PSMD3,PFKL,SERPINB3,KPNB1,PDXK,CSTB,AGL,FABP5,CCT2,PA2G4,EEF2,TMEM173,CFD,HSP90AA1,TUBB,EEF1A1,PLAUR,HUWE1,TUBB4B,PRDX6,PTGES2,HMGB1,VAPA,CTSB,ANXA2,RAC1,DYNC1H1,ARG1,VCP,XRCC6,PRSS3,MAGT1,ILF2,S100A8,S100A9,PGAM1,HSP90AB1,SPTAN1,PLAU,CAP1,UBR4,HLA-C,PR…
GO:1902532	Negative regulation of intracellular signal transduction	93	508	0.25	1.09e-05	9606.ENSP00000212015,9606.ENSP00000215754,9606.ENSP00000217740,9606.ENSP00000220772,9606.ENSP00000225698,9606.ENSP00000226004,9606.ENSP00000226225,9606.ENSP00000229812,9606.ENSP00000234313,9606.ENSP00000235329,9606.ENSP00000235382,9606.ENSP00000239223,9606.ENSP00000241337,9606.ENSP00000244050,9606.ENSP00000246802,9606.ENSP00000246957,9606.ENSP00000247470,9606.ENSP00000247970,9606.ENSP00000248553,…	SIRT1,MIF,RNF125,SFRP1,C1QBP,DUSP3,TNFAIP1,STK38,PLEK,MFN2,RGS2,DUSP1,GSTM2,SNAI1,GLTSCR2,TRAP1,PYCARD,PIN1,HSPB1,LIF,APOE,MDM2,AJUBA,RPS6KA6,UFD1L,NDUFS3,PDCD6,FBXW11,SRI,SFRP2,NONO,ATM,DUSP6,PDE3B,PPM1B,PTPRR,SERPINB3,UCHL1,LEMD2,LRRK2,HOMER2,PPP2R1A,PDE2A,PLAUR,DYRK2,FOXM1,ATF3,MAP2K3,PRKAA1,NF1,PDE3A,CD2AP,STAT1,MTOR,OPA1,ARHGEF2,EZR,IVNS1ABP,EIF3A,GBP1,INPP5E,PTEN,VDAC2,HDAC1,EPHB2,KLF4,XDH,…
GO:0001944	Vasculature development	93	522	0.24	2.85e-05	9606.ENSP00000212015,9606.ENSP00000215832,9606.ENSP00000216117,9606.ENSP00000216160,9606.ENSP00000216181,9606.ENSP00000225964,9606.ENSP00000229583,9606.ENSP00000239461,9606.ENSP00000245222,9606.ENSP00000247182,9606.ENSP00000249075,9606.ENSP00000252486,9606.ENSP00000258149,9606.ENSP00000261537,9606.ENSP00000262030,9606.ENSP00000262041,9606.ENSP00000262304,9606.ENSP00000262995,9606.ENSP00000263640,…	SIRT1,MAPK1,HMOX1,TAB1,MYH9,COL1A1,ADTRP,PRRX1,SPHK2,SIX1,LIF,APOE,MDM2,MIB1,ATP5B,MEOX2,PKD1,GAB1,ACVR1,FGF10,PDCD6,SFRP2,FBXW7,PDE3B,FLT1,OTULIN,MYO1E,SMAD6,TDGF1,DCTN5,MED1,GLUL,VEGFB,AGGF1,RHOJ,PLXND1,NCL,WT1,EPHB3,PDE2A,ANG,ACVR2B,PTK2,FOXM1,EYA1,CTNNB1,ANXA2,CRKL,WARS,DHCR7,EPHB4,NF1,PIK3CG,MYH10,MAP3K3,QKI,PTPN14,PROX1,PRDM1,TCF7L2,RBM15,NSDHL,COL5A1,PTEN,AMOT,CLIC4,EPHB2,FZD8,TGFBR1,NDP,E…
GO:0043632	Modification-dependent macromolecule catabolic process	93	552	0.22	0.00018	9606.ENSP00000003302,9606.ENSP00000044462,9606.ENSP00000171111,9606.ENSP00000212015,9606.ENSP00000216911,9606.ENSP00000217740,9606.ENSP00000217964,9606.ENSP00000226225,9606.ENSP00000229268,9606.ENSP00000249396,9606.ENSP00000256442,9606.ENSP00000258149,9606.ENSP00000259457,9606.ENSP00000259939,9606.ENSP00000261479,9606.ENSP00000261537,9606.ENSP00000262193,9606.ENSP00000263202,9606.ENSP00000263966,…	USP28,PSMA4,KEAP1,SIRT1,AURKA,RNF125,TBL1X,TNFAIP1,USP5,SIRT2,CCNB1,MDM2,PSMB7,RNF144B,PSMA6,MIB1,PSMB1,UFD1L,USP13,DNAJC10,PSMD3,FBXW11,CDK2,PML,RPS27A,FBXW7,UCHL1,PSMB4,PSME3,UBXN1,STT3B,DTX3L,TRIM44,PLK1,DDB1,UBB,UBE3C,USP48,FBXO45,AURKB,DIS3L2,USP9X,EXOSC3,HSPA5,CUL1,HDAC6,UBA1,ANAPC1,HUWE1,UBE4B,USP7,CTNNB1,UBQLN2,PSMB10,VCP,PELI1,CD2AP,DTL,UBQLN4,BUB3,CACUL1,EXOSC2,UBR4,CUL4A,UBD,EXOSC9,FBX…
GO:0048598	Embryonic morphogenesis	93	571	0.2	0.00051	9606.ENSP00000173229,9606.ENSP00000200181,9606.ENSP00000215832,9606.ENSP00000216605,9606.ENSP00000220772,9606.ENSP00000225655,9606.ENSP00000239151,9606.ENSP00000239223,9606.ENSP00000239461,9606.ENSP00000244050,9606.ENSP00000245479,9606.ENSP00000245932,9606.ENSP00000247182,9606.ENSP00000249499,9606.ENSP00000251020,9606.ENSP00000253024,9606.ENSP00000253861,9606.ENSP00000261537,9606.ENSP00000262160,…	NTN1,ITGB4,MAPK1,MTHFD1,SFRP1,PFN1,HOXB5,DUSP1,PRRX1,SNAI1,SOX9,VASP,SIX1,HOXD9,SALL1,TRIM28,EXOC4,MIB1,SMAD2,MAPK3,ACVR1,FGF10,PITX1,TP53,EIF4A3,SOD1,SFRP2,FLT1,MBNL1,EN1,MED1,FOXI1,ATOH8,PRKACA,TCAP,DVL3,PRKRA,SOX2,FZD2,SMAD3,C2CD3,ZBTB16,RPS7,ACVR2B,EYA1,CTNNB1,SCRIB,PROX1,CDC73,SLC39A1,HIPK1,ALX3,MYO6,PAX2,PRKACB,RUNX2,AMOT,YBX1,MAFB,HDAC1,YTHDF2,EPHB2,KLF4,TGFBR1,ZAK,ROR2,KDM2B,KDM6A,LRP4,GA…
GO:0051656	Establishment of organelle localization	92	385	0.37	2.83e-10	9606.ENSP00000173229,9606.ENSP00000215730,9606.ENSP00000216181,9606.ENSP00000217402,9606.ENSP00000223023,9606.ENSP00000223500,9606.ENSP00000247191,9606.ENSP00000251157,9606.ENSP00000252483,9606.ENSP00000252699,9606.ENSP00000253861,9606.ENSP00000255194,9606.ENSP00000256442,9606.ENSP00000260363,9606.ENSP00000260665,9606.ENSP00000261866,9606.ENSP00000263181,9606.ENSP00000263461,9606.ENSP00000263934,…	NTN1,SNAP29,MYH9,CHMP4B,WASL,CHMP5,DLGAP5,DOCK7,PVRL2,ACTN4,EXOC4,AP3B1,CCNB1,KIF23,LRPPRC,SPG11,KIF18A,WDR11,KIF1B,FGF10,PDCD6,CENPE,TRIP11,ATM,UCHL1,KIT,MYO1E,KPNB1,STX5,ABCE1,MAP1B,NPM1,PLK1,UBB,FMN2,RRS1,CSNK1D,MYO1D,COPG1,AP3S1,MX2,NDEL1,CENPA,MAPT,PTK2,DTNBP1,SEC24C,CTNNB1,HTT,AP3D1,DYNC1H1,PEX14,BICD2,SCRIB,PIK3CG,MYO1C,MYH10,OPA1,DCTN1,ARHGEF2,EZR,MYO6,KIF2C,CDCA8,ZNF593,EIF6,CROCC,MYO1B,…
GO:0031331	Positive regulation of cellular catabolic process	92	397	0.36	1.09e-09	9606.ENSP00000171111,9606.ENSP00000212015,9606.ENSP00000216117,9606.ENSP00000216911,9606.ENSP00000218104,9606.ENSP00000220592,9606.ENSP00000229268,9606.ENSP00000229416,9606.ENSP00000232375,9606.ENSP00000235329,9606.ENSP00000236850,9606.ENSP00000240185,9606.ENSP00000246802,9606.ENSP00000247191,9606.ENSP00000248244,9606.ENSP00000249396,9606.ENSP00000249636,9606.ENSP00000252486,9606.ENSP00000258149,…	KEAP1,SIRT1,HMOX1,AURKA,ABCD1,AGO2,USP5,GCLC,PFKFB4,MFN2,APOA1,TARDBP,GLTSCR2,DLGAP5,TICAM1,SIRT2,PIAS1,APOE,MDM2,RNF144B,AXIN1,MAPK3,USP13,PLK2,ATM,FBXW7,HSPB8,NSMCE2,PIK3CB,HK2,DTX3L,LRRK2,VPS35,PLK1,INSR,ADRB2,CAMKK2,PABPC1,CSNK1D,ULK1,TBK1,TMEM173,HDAC6,HSP90AA1,MTDH,HUWE1,PTK2,LIN28B,UBQLN2,HMGB1,PRKAA1,DDRGK1,HTT,TFEB,VCP,RAB3GAP2,EZR,RC3H1,PYHIN1,BAG3,MAP3K7,GNAI3,FMR1,PTEN,YTHDF2,HNRNPR,T…
GO:2001233	Regulation of apoptotic signaling pathway	92	409	0.34	3.99e-09	9606.ENSP00000178640,9606.ENSP00000194530,9606.ENSP00000212015,9606.ENSP00000215754,9606.ENSP00000216117,9606.ENSP00000220772,9606.ENSP00000229416,9606.ENSP00000234310,9606.ENSP00000244050,9606.ENSP00000246957,9606.ENSP00000247470,9606.ENSP00000248553,9606.ENSP00000248975,9606.ENSP00000254301,9606.ENSP00000258149,9606.ENSP00000261735,9606.ENSP00000261891,9606.ENSP00000262506,9606.ENSP00000263640,…	MAP2K5,STRADB,SIRT1,MIF,HMOX1,SFRP1,GCLC,PPP3R1,SNAI1,TRAP1,PYCARD,HSPB1,YWHAH,LGALS3,MDM2,ERP29,DAPK2,CSNK2A2,ACVR1,NDUFS3,YWHAE,FGF10,PML,TP53,SOD1,SFRP2,NONO,RPS3,FBXW7,ACAA2,PSME3,HMGB2,LRRK2,PDIA3,PRDX2,MFF,CTNNA1,UBB,YWHAG,TERT,PPP2R1B,PRKRA,PPP2R1A,P4HB,SMAD3,LCK,RPS7,PLAUR,SFN,EYA1,ATF3,CTNNB1,HTT,SFPQ,NF1,ZC3HC1,OPA1,ARHGEF2,PARP1,IVNS1ABP,LMNA,S100A8,S100A9,TCF7L2,GNAI3,PTEN,VDAC2,HDAC1…
GO:0048608	Reproductive structure development	92	420	0.33	1.23e-08	9606.ENSP00000212015,9606.ENSP00000215832,9606.ENSP00000220772,9606.ENSP00000229179,9606.ENSP00000233078,9606.ENSP00000233146,9606.ENSP00000235090,9606.ENSP00000244050,9606.ENSP00000245479,9606.ENSP00000249075,9606.ENSP00000250448,9606.ENSP00000251020,9606.ENSP00000253024,9606.ENSP00000254480,9606.ENSP00000262304,9606.ENSP00000263025,9606.ENSP00000263181,9606.ENSP00000264664,9606.ENSP00000265131,…	SIRT1,MAPK1,SFRP1,NUP107,DAZAP1,MSH2,WDR77,SNAI1,SOX9,LIF,FOXA1,SALL1,TRIM28,SMARCC1,PKD1,MAPK3,KIF18A,FGF10,TNC,EIF2B2,SOD1,PLK4,SFRP2,EGFR,ATM,KIT,SENP2,HMGB2,PRDX3,MED1,RRM1,INSR,CTNNA1,UBB,CEBPB,PHLDA2,BASP1,HSPA5,WT1,ANG,PTPN11,PTK2,CTNNB1,CTSB,CRKL,TFEB,SOX15,PRDM1,RBM15,NSDHL,DHCR24,HSP90AB1,PTEN,ATRX,EIF2S2,TGFBR1,ROR2,GATA1,ANXA1,PRKACG,SF1,NDP,FANCG,PCYT1B,GATA3,PRDX4,AKR1C3,MAP3K4,HOXD…
GO:0051090	Regulation of dna-binding transcription factor activity	92	437	0.31	6.44e-08	9606.ENSP00000171111,9606.ENSP00000178640,9606.ENSP00000212015,9606.ENSP00000215832,9606.ENSP00000216117,9606.ENSP00000216160,9606.ENSP00000233057,9606.ENSP00000235310,9606.ENSP00000247470,9606.ENSP00000248244,9606.ENSP00000250448,9606.ENSP00000261479,9606.ENSP00000262304,9606.ENSP00000263025,9606.ENSP00000263121,9606.ENSP00000263253,9606.ENSP00000264657,9606.ENSP00000265026,9606.ENSP00000265729,…	KEAP1,MAP2K5,SIRT1,MAPK1,HMOX1,TAB1,EIF2AK2,MAD2L2,PYCARD,TICAM1,FOXA1,PSMA6,PKD1,MAPK3,SMARCB1,EP300,STAT3,MAP3K13,SRI,RPS27A,NFKBIE,RPS3,OTULIN,FANCD2,KIT,PRKCI,NPM1,PRDX3,PRDX2,UBB,COMMD1,HAVCR2,PLA2G1B,MALT1,FZD2,CARM1,TRAIP,MXI1,TMEM173,RIPK4,SMAD3,RPS6KA4,MTDH,USP7,CTNNB1,DDRGK1,PEX14,PELI1,MAPK10,G3BP2,ENPP1,ARHGEF2,PROX1,TAB2,S100A8,S100A9,MAP3K7,TCF7L2,PTEN,PIM1,KLF4,AGER,TRIM27,POU4F1,N…
GO:0006401	RNA catabolic process	91	247	0.56	2.05e-19	9606.ENSP00000220849,9606.ENSP00000221233,9606.ENSP00000225430,9606.ENSP00000225792,9606.ENSP00000259469,9606.ENSP00000269349,9606.ENSP00000272317,9606.ENSP00000276201,9606.ENSP00000278572,9606.ENSP00000278616,9606.ENSP00000281513,9606.ENSP00000302896,9606.ENSP00000305480,9606.ENSP00000307889,9606.ENSP00000309334,9606.ENSP00000313007,9606.ENSP00000315569,9606.ENSP00000319240,9606.ENSP00000320503,…	EIF3E,EXOSC5,RPL19,DDX5,RPL35,EIF4A3,RPS27A,UPF3B,RPS3,ATM,NBAS,RPS9,FEN1,RPL13,RPL15,PABPC1,DIS3L2,MAGOHB,EDC3,RPLP2,EXOSC3,PPP2R1A,AEN,RPS7,RPS2,OAS2,LIN28B,RPS21,RPL3,RPL27A,RPL21,RPS17,RPSA,SND1,RPS26,CNOT3,TTC37,RPL12,RC3H1,RPS27,RPL5,EXOSC2,PABPC4,AGO1,RPS4X,YTHDF2,RPL10A,RPL11,SKIV2L,RBM7,EXOSC9,RPS6,EXOSC8,RPL13A,SAMD4A,RPL24,RPL14,RPS8,KHSRP,POP1,RPS14,RPL31,PARN,RPL23A,RPL17,RPL9,PNPT1,…
GO:0051098	Regulation of binding	91	373	0.38	1.44e-10	9606.ENSP00000216117,9606.ENSP00000216911,9606.ENSP00000220849,9606.ENSP00000221419,9606.ENSP00000222381,9606.ENSP00000235310,9606.ENSP00000240361,9606.ENSP00000247970,9606.ENSP00000248244,9606.ENSP00000249075,9606.ENSP00000249396,9606.ENSP00000252486,9606.ENSP00000253024,9606.ENSP00000254657,9606.ENSP00000256383,9606.ENSP00000262160,9606.ENSP00000262304,9606.ENSP00000263025,9606.ENSP00000263253,…	HMOX1,AURKA,EIF3E,HNRNPL,PON1,MAD2L2,TEX14,PIN1,TICAM1,LIF,SIRT2,APOE,TRIM28,PER2,EIF2S1,SMAD2,PKD1,MAPK3,EP300,ADD1,SRI,EIF4A3,PLK2,ZNF462,FBXW7,DTX3L,SENP2,HMGB2,LRRK2,PLK1,ADRB2,TERT,PRKACA,AURKB,PLXND1,PHLDA2,CARM1,TMEM173,SMAD3,NME1,PLAUR,DTNBP1,PRMT7,CTNNB1,H1F0,HMGB1,ANXA2,DDRGK1,PEX14,ACTB,PARP1,NEK2,NUCKS1,PYHIN1,TCF7L2,FMR1,GTF2B,HSP90AB1,ZNF593,TXN,RPL11,KLF4,TGFBR1,AGER,BAMBI,MAPRE1,G…
GO:1903706	Regulation of hemopoiesis	91	493	0.26	1.06e-05	9606.ENSP00000044462,9606.ENSP00000220772,9606.ENSP00000233057,9606.ENSP00000244537,9606.ENSP00000249075,9606.ENSP00000254301,9606.ENSP00000255194,9606.ENSP00000259457,9606.ENSP00000261479,9606.ENSP00000262193,9606.ENSP00000262519,9606.ENSP00000262710,9606.ENSP00000263253,9606.ENSP00000264639,9606.ENSP00000264657,9606.ENSP00000264972,9606.ENSP00000270142,9606.ENSP00000279022,9606.ENSP00000281708,…	PSMA4,SFRP1,EIF2AK2,HIST1H4F,LIF,LGALS3,AP3B1,PSMB7,PSMA6,PSMB1,SETD1A,ACIN1,EP300,PSMD3,STAT3,ZAP70,SOD1,MYL9,FBXW7,CAMK4,FANCD2,PSMB4,PSME3,HMGB2,HSPA9,NUDT21,MED1,KMT2D,PRDX2,CEBPB,KMT2E,PRKDC,LILRB1,MALT1,C8orf4,NME1,ZBTB16,CTNNB1,HMGB1,AP3D1,NF1,PSMB10,XRCC6,STAT1,MTOR,CDC73,RC3H1,PRDM1,CD2,RBM15,PRMT6,HMGB3,NKAP,AGO1,MAFB,PIM1,HDAC1,YTHDF2,EIF6,AGER,CUL4A,ROR2,GATA1,ANXA1,POU4F1,GATA3,PSME1…
GO:0032103	Positive regulation of response to external stimulus	91	511	0.24	3.68e-05	9606.ENSP00000044462,9606.ENSP00000211287,9606.ENSP00000215754,9606.ENSP00000215832,9606.ENSP00000216160,9606.ENSP00000218224,9606.ENSP00000225698,9606.ENSP00000247470,9606.ENSP00000248244,9606.ENSP00000248553,9606.ENSP00000252483,9606.ENSP00000259457,9606.ENSP00000261479,9606.ENSP00000261623,9606.ENSP00000261891,9606.ENSP00000262193,9606.ENSP00000263025,9606.ENSP00000263212,9606.ENSP00000263253,…	PSMA4,MAPK13,MIF,MAPK1,TAB1,PQBP1,C1QBP,PYCARD,TICAM1,HSPB1,PVRL2,PSMB7,PSMA6,CYBA,DAPK2,PSMB1,MAPK3,PPM1F,EP300,PSMD3,STAT3,FGF10,FBXW11,OSMR,EGFR,NONO,PSMB4,PSME3,HMGB2,LRRK2,MED1,CEBPB,PRKACA,VEGFB,OXSR1,HAVCR2,PRKDC,MALT1,CALR,KARS,CUL1,TBK1,TMEM173,SMAD3,NDEL1,PDE2A,PTK2,PDPK1,HMGB1,RAC1,ARG1,SFPQ,PSMB10,PIK3CG,XRCC6,PAK3,NTRK3,MATR3,TGM2,TAB2,PYHIN1,S100A8,S100A9,MAP3K7,HMGB3,PRKACB,AGER,PR…
GO:0051169	Nuclear transport	90	266	0.52	2.83e-17	9606.ENSP00000194530,9606.ENSP00000209873,9606.ENSP00000215829,9606.ENSP00000216727,9606.ENSP00000229179,9606.ENSP00000229390,9606.ENSP00000231498,9606.ENSP00000238112,9606.ENSP00000244020,9606.ENSP00000244769,9606.ENSP00000245544,9606.ENSP00000245838,9606.ENSP00000252512,9606.ENSP00000258962,9606.ENSP00000261396,9606.ENSP00000261667,9606.ENSP00000262304,9606.ENSP00000262982,9606.ENSP00000264657,…	STRADB,AAAS,SNRPD3,PABPN1,NUP107,SRSF9,NUP155,CPSF3,SRSF6,ATXN1,NUP85,THOC2,XPO7,SRSF1,NUP133,KPNA3,PKD1,CSE1L,STAT3,XPO5,TNPO3,PML,DHX38,TP53,EIF4A3,SNRPG,UPF3B,RANBP2,NUP205,KPNB1,ABCE1,NPM1,HSPA9,LRRK2,MED1,XPO6,GLE1,BANF1,NUP93,NUP98,MAGOHB,MALT1,CALR,GEMIN4,RRS1,STRADA,EIF5A,FAM53B,HNRNPA1,KPNA1,IPO4,HNRNPA2B1,NUP214,AKAP13,TPR,LMNA,ADAR,SRSF3,ZNF593,EIF6,NUP160,IPO7,SMN1,SRSF2,PPP3CA,CCHCR1…
GO:0034330	Cell junction organization	90	493	0.25	1.79e-05	9606.ENSP00000070846,9606.ENSP00000200181,9606.ENSP00000221973,9606.ENSP00000223023,9606.ENSP00000225655,9606.ENSP00000240874,9606.ENSP00000245932,9606.ENSP00000246747,9606.ENSP00000247970,9606.ENSP00000252242,9606.ENSP00000252483,9606.ENSP00000252486,9606.ENSP00000252699,9606.ENSP00000257192,9606.ENSP00000257430,9606.ENSP00000258390,9606.ENSP00000262713,9606.ENSP00000263168,9606.ENSP00000263946,…	PKP2,ITGB4,LIM2,WASL,PFN1,KALRN,VASP,ARL2,PIN1,KRT5,PVRL2,APOE,ACTN4,DSG1,APC,DOCK10,AJUBA,CAPZA1,PKP1,TNC,DBN1,PRKCI,SYN1,MAP1B,LRRK2,VPS35,INSR,CTNNA1,DST,FBXO45,PPFIBP1,TLN1,PLXND1,PLEC,CDHR3,LIMS2,FLNC,PKP3,EPHB3,SMAD3,HDAC6,ANG,MTDH,MAPT,P2RX2,PDPK1,CTNNB1,CRKL,TBCD,ACTB,MYH10,PAK3,DCTN1,HIPK1,SORBS1,PTEN,AMOT,TESK2,DLG3,MUSK,EPHB2,C1QA,CTTN,POU4F1,UNC13B,LRP4,DSP,PTPRD,JUP,SNAI2,CTNND1,MYO5…
GO:0042176	Regulation of protein catabolic process	89	415	0.32	5.50e-08	9606.ENSP00000171111,9606.ENSP00000216911,9606.ENSP00000217182,9606.ENSP00000218388,9606.ENSP00000229268,9606.ENSP00000229416,9606.ENSP00000235310,9606.ENSP00000245479,9606.ENSP00000246802,9606.ENSP00000247191,9606.ENSP00000247970,9606.ENSP00000249396,9606.ENSP00000249636,9606.ENSP00000252486,9606.ENSP00000254480,9606.ENSP00000255390,9606.ENSP00000257430,9606.ENSP00000258149,9606.ENSP00000259939,…	KEAP1,AURKA,EEF1A2,TIMP1,USP5,GCLC,MAD2L2,SOX9,GLTSCR2,DLGAP5,PIN1,SIRT2,PIAS1,APOE,SMARCC1,SCO1,APC,MDM2,RNF144B,PKD1,AXIN1,CSNK2A2,USP13,PSMD3,PML,PLK2,EGFR,FBXW7,NSMCE2,ARAF,GRIN2C,PSME3,UBXN1,STX5,LRRK2,VPS35,PLK1,DDB1,UBB,COMMD1,PRKACA,TLK2,FMN2,CSNK1D,SMAD3,HSP90AA1,EEF1A1,RPS7,PTK2,USP7,UBQLN2,ANXA2,DDRGK1,VCP,DTL,EZR,PYHIN1,UBQLN4,RPL5,FMR1,HSP90AB1,PTEN,RPL11,BRSK2,PSME1,SUMO1,NFE2L2,UBA…
[truncated: 1,181 more rows]

## Sheet: GO function MLO
#term ID	term description	observed gene count	background gene count	strength	false discovery rate	matching proteins (IDs)	matching proteins (labels)
GO:0005488	Binding	1714	12516	0.13	2.43e-95	9606.ENSP00000054650,9606.ENSP00000070846,9606.ENSP00000075503,9606.ENSP00000158762,9606.ENSP00000160382,9606.ENSP00000168216,9606.ENSP00000171111,9606.ENSP00000176763,9606.ENSP00000178640,9606.ENSP00000181839,9606.ENSP00000194530,9606.ENSP00000199389,9606.ENSP00000199447,9606.ENSP00000199448,9606.ENSP00000200181,9606.ENSP00000206542,9606.ENSP00000207549,9606.ENSP00000207870,9606.ENSP00000209875,…
[truncated: 203 more rows]

## Sheet: KEGG MLO
#term ID	term description	observed gene count	background gene count	strength	false discovery rate	matching proteins (IDs)	matching proteins (labels)
[truncated: 145 more rows]

[truncated: 5 more sheets: Wikipath MLO, GO process pred.cond, GO function pred. cond., KEGG pred. cond., Wikipath pred.cond.]
