# Supplementary material for: Protein condensation diseases: therapeutic opportunities
Source: Nat Commun. 2022 Sep 22;13:5550. doi: 10.1038/s41467-022-32940-7 (PMC9500012; doi:10.1038/s41467-022-32940-7)
Supplement: Supplementary file 7 — Source Data [file 41467_2022_32940_MOESM7_ESM.zip]

Archive with 6 entries (5 files):
- Source_data/
- __MACOSX/._Source_data
- Source_data/Fig_3B.txt
- __MACOSX/Source_data/._Fig_3B.txt
- Source_data/Fig_3C.txt
- __MACOSX/Source_data/._Fig_3C.txt
