# Supplementary material for: Protein condensation diseases: therapeutic opportunities
Source: Nat Commun. 2022 Sep 22;13:5550. doi: 10.1038/s41467-022-32940-7 (PMC9500012; doi:10.1038/s41467-022-32940-7)
Supplement: Supplementary file 7 — Source Data [file 41467_2022_32940_MOESM7_ESM.zip › Source_data/Fig_3B.txt]

1	0.6814	0.5364	0.6118	0.6387	0.8055	
2	0.6814	0.5678	0.5364	0.6316	0.6118	0.6489	0.6387	0.7906	0.8055	0.9298	
3	0.6814	0.5678	0.5978	0.5364	0.6316	0.5937	0.6118	0.6489	0.6131	0.6387	0.7906	0.8595	0.8055	0.9298	0.8293	
4	0.6814	0.5678	0.5978	0.2945	0.5364	0.6316	0.5937	0.5496	0.6118	0.6489	0.6131	0.8109	0.6387	0.7906	0.8595	0.8416	0.8055	0.9298	0.8293	0.8265	
5	0.6814	0.5678	0.5978	0.2945	0.6098	0.5364	0.6316	0.5937	0.5496	0.8416	0.6118	0.6489	0.6131	0.8109	0.8554	0.6387	0.7906	0.8595	0.8416	0.8527	0.8055	0.9298	0.8293	0.8265	0.7827	
6	0.5678	0.5978	0.2945	0.6098	0.7069	0.5364	0.6316	0.5937	0.5496	0.8416	0.6841	0.6118	0.6489	0.6131	0.8109	0.8554	0.7341	0.6387	0.7906	0.8595	0.8416	0.8527	0.5814	0.8055	0.9298	0.8293	0.8265	0.7827	0.4315	
7	0.5978	0.2945	0.6098	0.7069	0.6968	0.6316	0.5937	0.5496	0.8416	0.6841	0.7645	0.6118	0.6489	0.6131	0.8109	0.8554	0.7341	0.6260	0.6387	0.7906	0.8595	0.8416	0.8527	0.5814	0.4662	0.8055	0.9298	0.8293	0.8265	0.7827	0.4315	0.5326	
8	0.2945	0.6098	0.7069	0.6968	0.5121	0.5937	0.5496	0.8416	0.6841	0.7645	0.3626	0.6489	0.6131	0.8109	0.8554	0.7341	0.6260	0.2447	0.6387	0.7906	0.8595	0.8416	0.8527	0.5814	0.4662	0.2943	0.8055	0.9298	0.8293	0.8265	0.7827	0.4315	0.5326	0.5243	
9	0.6098	0.7069	0.6968	0.5121	0.1085	0.5496	0.8416	0.6841	0.7645	0.3626	0.0684	0.6131	0.8109	0.8554	0.7341	0.6260	0.2447	0.1019	0.7906	0.8595	0.8416	0.8527	0.5814	0.4662	0.2943	0.2700	0.8055	0.9298	0.8293	0.8265	0.7827	0.4315	0.5326	0.5243	0.1698	
10	0.7069	0.6968	0.5121	0.1085	0.0672	0.8416	0.6841	0.7645	0.3626	0.0684	0.0995	0.8109	0.8554	0.7341	0.6260	0.2447	0.1019	0.2679	0.8595	0.8416	0.8527	0.5814	0.4662	0.2943	0.2700	0.1663	0.9298	0.8293	0.8265	0.7827	0.4315	0.5326	0.5243	0.1698	0.1318	
11	0.6968	0.5121	0.1085	0.0672	0.0933	0.6841	0.7645	0.3626	0.0684	0.0995	0.2595	0.8554	0.7341	0.6260	0.2447	0.1019	0.2679	0.1586	0.8416	0.8527	0.5814	0.4662	0.2943	0.2700	0.1663	0.1279	0.8293	0.8265	0.7827	0.4315	0.5326	0.5243	0.1698	0.1318	0.0790	
12	0.5121	0.1085	0.0672	0.0933	0.2457	0.7645	0.3626	0.0684	0.0995	0.2595	0.1473	0.7341	0.6260	0.2447	0.1019	0.2679	0.1586	0.1221	0.8527	0.5814	0.4662	0.2943	0.2700	0.1663	0.1279	0.0753	0.8265	0.7827	0.4315	0.5326	0.5243	0.1698	0.1318	0.0790	0.1127	
13	0.1085	0.0672	0.0933	0.2457	0.1372	0.3626	0.0684	0.0995	0.2595	0.1473	0.1180	0.6260	0.2447	0.1019	0.2679	0.1586	0.1221	0.0725	0.5814	0.4662	0.2943	0.2700	0.1663	0.1279	0.0753	0.1083	0.7827	0.4315	0.5326	0.5243	0.1698	0.1318	0.0790	0.1127	0.0626	
14	0.0672	0.0933	0.2457	0.1372	0.0561	0.0684	0.0995	0.2595	0.1473	0.1180	0.0327	0.2447	0.1019	0.2679	0.1586	0.1221	0.0725	0.0490	0.4662	0.2943	0.2700	0.1663	0.1279	0.0753	0.1083	0.0267	0.4315	0.5326	0.5243	0.1698	0.1318	0.0790	0.1127	0.0626	0.0391	
15	0.0933	0.2457	0.1372	0.0561	0.0364	0.0995	0.2595	0.1473	0.1180	0.0327	0.0527	0.1019	0.2679	0.1586	0.1221	0.0725	0.0490	0.0281	0.2943	0.2700	0.1663	0.1279	0.0753	0.1083	0.0267	0.0402	0.5326	0.5243	0.1698	0.1318	0.0790	0.1127	0.0626	0.0391	0.0234	
16	0.2457	0.1372	0.0561	0.0364	0.1342	0.2595	0.1473	0.1180	0.0327	0.0527	0.0671	0.2679	0.1586	0.1221	0.0725	0.0490	0.0281	0.0872	0.2700	0.1663	0.1279	0.0753	0.1083	0.0267	0.0402	0.0507	0.5243	0.1698	0.1318	0.0790	0.1127	0.0626	0.0391	0.0234	0.1266	
17	0.1372	0.0561	0.0364	0.1342	0.0452	0.1473	0.1180	0.0327	0.0527	0.0671	0.0610	0.1586	0.1221	0.0725	0.0490	0.0281	0.0872	0.0353	0.1663	0.1279	0.0753	0.1083	0.0267	0.0402	0.0507	0.0955	0.1698	0.1318	0.0790	0.1127	0.0626	0.0391	0.0234	0.1266	0.2267	
18	0.0561	0.0364	0.1342	0.0452	0.0600	0.1180	0.0327	0.0527	0.0671	0.0610	0.0337	0.1221	0.0725	0.0490	0.0281	0.0872	0.0353	0.0906	0.1279	0.0753	0.1083	0.0267	0.0402	0.0507	0.0955	0.2153	0.1318	0.0790	0.1127	0.0626	0.0391	0.0234	0.1266	0.2267	0.4635	
19	0.0364	0.1342	0.0452	0.0600	0.0197	0.0327	0.0527	0.0671	0.0610	0.0337	0.0605	0.0725	0.0490	0.0281	0.0872	0.0353	0.0906	0.1612	0.0753	0.1083	0.0267	0.0402	0.0507	0.0955	0.2153	0.3949	0.0790	0.1127	0.0626	0.0391	0.0234	0.1266	0.2267	0.4635	0.7395	
20	0.1342	0.0452	0.0600	0.0197	0.0328	0.0527	0.0671	0.0610	0.0337	0.0605	0.0953	0.0490	0.0281	0.0872	0.0353	0.0906	0.1612	0.1968	0.1083	0.0267	0.0402	0.0507	0.0955	0.2153	0.3949	0.5245	0.1127	0.0626	0.0391	0.0234	0.1266	0.2267	0.4635	0.7395	0.5735	
21	0.0452	0.0600	0.0197	0.0328	0.0817	0.0671	0.0610	0.0337	0.0605	0.0953	0.1608	0.0281	0.0872	0.0353	0.0906	0.1612	0.1968	0.3462	0.0267	0.0402	0.0507	0.0955	0.2153	0.3949	0.5245	0.3562	0.0626	0.0391	0.0234	0.1266	0.2267	0.4635	0.7395	0.5735	0.5072	
22	0.0600	0.0197	0.0328	0.0817	0.1287	0.0610	0.0337	0.0605	0.0953	0.1608	0.1659	0.0872	0.0353	0.0906	0.1612	0.1968	0.3462	0.1975	0.0402	0.0507	0.0955	0.2153	0.3949	0.5245	0.3562	0.3474	0.0391	0.0234	0.1266	0.2267	0.4635	0.7395	0.5735	0.5072	0.3487	
23	0.0197	0.0328	0.0817	0.1287	0.2694	0.0337	0.0605	0.0953	0.1608	0.1659	0.3086	0.0353	0.0906	0.1612	0.1968	0.3462	0.1975	0.3719	0.0507	0.0955	0.2153	0.3949	0.5245	0.3562	0.3474	0.3361	0.0234	0.1266	0.2267	0.4635	0.7395	0.5735	0.5072	0.3487	0.3409	
24	0.0328	0.0817	0.1287	0.2694	0.1664	0.0605	0.0953	0.1608	0.1659	0.3086	0.2011	0.0906	0.1612	0.1968	0.3462	0.1975	0.3719	0.1885	0.0955	0.2153	0.3949	0.5245	0.3562	0.3474	0.3361	0.2087	0.1266	0.2267	0.4635	0.7395	0.5735	0.5072	0.3487	0.3409	0.1977	
25	0.0817	0.1287	0.2694	0.1664	0.2132	0.0953	0.1608	0.1659	0.3086	0.2011	0.1927	0.1612	0.1968	0.3462	0.1975	0.3719	0.1885	0.2126	0.2153	0.3949	0.5245	0.3562	0.3474	0.3361	0.2087	0.1972	0.2267	0.4635	0.7395	0.5735	0.5072	0.3487	0.3409	0.1977	0.1986	
26	0.1287	0.2694	0.1664	0.2132	0.2756	0.1608	0.1659	0.3086	0.2011	0.1927	0.2978	0.1968	0.3462	0.1975	0.3719	0.1885	0.2126	0.1981	0.3949	0.5245	0.3562	0.3474	0.3361	0.2087	0.1972	0.2714	0.4635	0.7395	0.5735	0.5072	0.3487	0.3409	0.1977	0.1986	0.2378	
27	0.2694	0.1664	0.2132	0.2756	0.2167	0.1659	0.3086	0.2011	0.1927	0.2978	0.1391	0.3462	0.1975	0.3719	0.1885	0.2126	0.1981	0.1978	0.5245	0.3562	0.3474	0.3361	0.2087	0.1972	0.2714	0.2384	0.7395	0.5735	0.5072	0.3487	0.3409	0.1977	0.1986	0.2378	0.2463	
28	0.1664	0.2132	0.2756	0.2167	0.1113	0.3086	0.2011	0.1927	0.2978	0.1391	0.1633	0.1975	0.3719	0.1885	0.2126	0.1981	0.1978	0.1967	0.3562	0.3474	0.3361	0.2087	0.1972	0.2714	0.2384	0.2065	0.5735	0.5072	0.3487	0.3409	0.1977	0.1986	0.2378	0.2463	0.3379	
29	0.2132	0.2756	0.2167	0.1113	0.0908	0.2011	0.1927	0.2978	0.1391	0.1633	0.0739	0.3719	0.1885	0.2126	0.1981	0.1978	0.1967	0.0814	0.3474	0.3361	0.2087	0.1972	0.2714	0.2384	0.2065	0.1500	0.5072	0.3487	0.3409	0.1977	0.1986	0.2378	0.2463	0.3379	0.2006	
30	0.2756	0.2167	0.1113	0.0908	0.0469	0.1927	0.2978	0.1391	0.1633	0.0739	0.0526	0.1885	0.2126	0.1981	0.1978	0.1967	0.0814	0.0970	0.3361	0.2087	0.1972	0.2714	0.2384	0.2065	0.1500	0.1312	0.3487	0.3409	0.1977	0.1986	0.2378	0.2463	0.3379	0.2006	0.1339	
31	0.2167	0.1113	0.0908	0.0469	0.0729	0.2978	0.1391	0.1633	0.0739	0.0526	0.1287	0.2126	0.1981	0.1978	0.1967	0.0814	0.0970	0.1705	0.2087	0.1972	0.2714	0.2384	0.2065	0.1500	0.1312	0.1732	0.3409	0.1977	0.1986	0.2378	0.2463	0.3379	0.2006	0.1339	0.1790	
32	0.1113	0.0908	0.0469	0.0729	0.0423	0.1391	0.1633	0.0739	0.0526	0.1287	0.0886	0.1981	0.1978	0.1967	0.0814	0.0970	0.1705	0.0635	0.1972	0.2714	0.2384	0.2065	0.1500	0.1312	0.1732	0.1016	0.1977	0.1986	0.2378	0.2463	0.3379	0.2006	0.1339	0.1790	0.0963	
33	0.0908	0.0469	0.0729	0.0423	0.0372	0.1633	0.0739	0.0526	0.1287	0.0886	0.0412	0.1978	0.1967	0.0814	0.0970	0.1705	0.0635	0.0450	0.2714	0.2384	0.2065	0.1500	0.1312	0.1732	0.1016	0.0419	0.1986	0.2378	0.2463	0.3379	0.2006	0.1339	0.1790	0.0963	0.0981	
34	0.0469	0.0729	0.0423	0.0372	0.0519	0.0739	0.0526	0.1287	0.0886	0.0412	0.0589	0.1967	0.0814	0.0970	0.1705	0.0635	0.0450	0.0546	0.2384	0.2065	0.1500	0.1312	0.1732	0.1016	0.0419	0.1269	0.2378	0.2463	0.3379	0.2006	0.1339	0.1790	0.0963	0.0981	0.1103	
35	0.0729	0.0423	0.0372	0.0519	0.0670	0.0526	0.1287	0.0886	0.0412	0.0589	0.0605	0.0814	0.0970	0.1705	0.0635	0.0450	0.0546	0.1376	0.2065	0.1500	0.1312	0.1732	0.1016	0.0419	0.1269	0.1138	0.2463	0.3379	0.2006	0.1339	0.1790	0.0963	0.0981	0.1103	0.1098	
36	0.0423	0.0372	0.0519	0.0670	0.0363	0.1287	0.0886	0.0412	0.0589	0.0605	0.0901	0.0970	0.1705	0.0635	0.0450	0.0546	0.1376	0.0744	0.1500	0.1312	0.1732	0.1016	0.0419	0.1269	0.1138	0.0723	0.3379	0.2006	0.1339	0.1790	0.0963	0.0981	0.1103	0.1098	0.0676	
37	0.0372	0.0519	0.0670	0.0363	0.0715	0.0886	0.0412	0.0589	0.0605	0.0901	0.0540	0.1705	0.0635	0.0450	0.0546	0.1376	0.0744	0.0522	0.1312	0.1732	0.1016	0.0419	0.1269	0.1138	0.0723	0.0465	0.2006	0.1339	0.1790	0.0963	0.0981	0.1103	0.1098	0.0676	0.0451	
38	0.0519	0.0670	0.0363	0.0715	0.0827	0.0412	0.0589	0.0605	0.0901	0.0540	0.0769	0.0635	0.0450	0.0546	0.1376	0.0744	0.0522	0.0684	0.1732	0.1016	0.0419	0.1269	0.1138	0.0723	0.0465	0.0663	0.1339	0.1790	0.0963	0.0981	0.1103	0.1098	0.0676	0.0451	0.1431	
39	0.0670	0.0363	0.0715	0.0827	0.0498	0.0589	0.0605	0.0901	0.0540	0.0769	0.0422	0.0450	0.0546	0.1376	0.0744	0.0522	0.0684	0.0407	0.1016	0.0419	0.1269	0.1138	0.0723	0.0465	0.0663	0.0916	0.1790	0.0963	0.0981	0.1103	0.1098	0.0676	0.0451	0.1431	0.2194	
40	0.0363	0.0715	0.0827	0.0498	0.0360	0.0605	0.0901	0.0540	0.0769	0.0422	0.0347	0.0546	0.1376	0.0744	0.0522	0.0684	0.0407	0.0535	0.0419	0.1269	0.1138	0.0723	0.0465	0.0663	0.0916	0.1472	0.0963	0.0981	0.1103	0.1098	0.0676	0.0451	0.1431	0.2194	0.2792	
41	0.0715	0.0827	0.0498	0.0360	0.0136	0.0901	0.0540	0.0769	0.0422	0.0347	0.0215	0.1376	0.0744	0.0522	0.0684	0.0407	0.0535	0.0666	0.1269	0.1138	0.0723	0.0465	0.0663	0.0916	0.1472	0.0962	0.0981	0.1103	0.1098	0.0676	0.0451	0.1431	0.2194	0.2792	0.1226	
42	0.0827	0.0498	0.0360	0.0136	0.0064	0.0540	0.0769	0.0422	0.0347	0.0215	0.0240	0.0744	0.0522	0.0684	0.0407	0.0535	0.0666	0.0363	0.1138	0.0723	0.0465	0.0663	0.0916	0.1472	0.0962	0.0464	0.1103	0.1098	0.0676	0.0451	0.1431	0.2194	0.2792	0.1226	0.0835	
43	0.0498	0.0360	0.0136	0.0064	0.0423	0.0769	0.0422	0.0347	0.0215	0.0240	0.0620	0.0522	0.0684	0.0407	0.0535	0.0666	0.0363	0.0512	0.0723	0.0465	0.0663	0.0916	0.1472	0.0962	0.0464	0.0907	0.1098	0.0676	0.0451	0.1431	0.2194	0.2792	0.1226	0.0835	0.0928	
44	0.0360	0.0136	0.0064	0.0423	0.0627	0.0422	0.0347	0.0215	0.0240	0.0620	0.0507	0.0684	0.0407	0.0535	0.0666	0.0363	0.0512	0.0894	0.0465	0.0663	0.0916	0.1472	0.0962	0.0464	0.0907	0.0920	0.0676	0.0451	0.1431	0.2194	0.2792	0.1226	0.0835	0.0928	0.0532	
45	0.0136	0.0064	0.0423	0.0627	0.0250	0.0347	0.0215	0.0240	0.0620	0.0507	0.0446	0.0407	0.0535	0.0666	0.0363	0.0512	0.0894	0.0458	0.0663	0.0916	0.1472	0.0962	0.0464	0.0907	0.0920	0.0695	0.0451	0.1431	0.2194	0.2792	0.1226	0.0835	0.0928	0.0532	0.1616	
46	0.0064	0.0423	0.0627	0.0250	0.0340	0.0215	0.0240	0.0620	0.0507	0.0446	0.0340	0.0535	0.0666	0.0363	0.0512	0.0894	0.0458	0.0624	0.0916	0.1472	0.0962	0.0464	0.0907	0.0920	0.0695	0.1532	0.1431	0.2194	0.2792	0.1226	0.0835	0.0928	0.0532	0.1616	0.1888	
47	0.0423	0.0627	0.0250	0.0340	0.0272	0.0240	0.0620	0.0507	0.0446	0.0340	0.0514	0.0666	0.0363	0.0512	0.0894	0.0458	0.0624	0.1535	0.1472	0.0962	0.0464	0.0907	0.0920	0.0695	0.1532	0.1661	0.2194	0.2792	0.1226	0.0835	0.0928	0.0532	0.1616	0.1888	0.1410	
48	0.0627	0.0250	0.0340	0.0272	0.0127	0.0620	0.0507	0.0446	0.0340	0.0514	0.0488	0.0363	0.0512	0.0894	0.0458	0.0624	0.1535	0.1675	0.0962	0.0464	0.0907	0.0920	0.0695	0.1532	0.1661	0.0841	0.2792	0.1226	0.0835	0.0928	0.0532	0.1616	0.1888	0.1410	0.1597	
49	0.0250	0.0340	0.0272	0.0127	0.0527	0.0507	0.0446	0.0340	0.0514	0.0488	0.2015	0.0512	0.0894	0.0458	0.0624	0.1535	0.1675	0.1175	0.0464	0.0907	0.0920	0.0695	0.1532	0.1661	0.0841	0.2066	0.1226	0.0835	0.0928	0.0532	0.1616	0.1888	0.1410	0.1597	0.2406	
50	0.0340	0.0272	0.0127	0.0527	0.2401	0.0446	0.0340	0.0514	0.0488	0.2015	0.1679	0.0894	0.0458	0.0624	0.1535	0.1675	0.1175	0.2910	0.0907	0.0920	0.0695	0.1532	0.1661	0.0841	0.2066	0.2952	0.0835	0.0928	0.0532	0.1616	0.1888	0.1410	0.1597	0.2406	0.2518	
51	0.0272	0.0127	0.0527	0.2401	0.1308	0.0340	0.0514	0.0488	0.2015	0.1679	0.2178	0.0458	0.0624	0.1535	0.1675	0.1175	0.2910	0.2433	0.0920	0.0695	0.1532	0.1661	0.0841	0.2066	0.2952	0.2217	0.0928	0.0532	0.1616	0.1888	0.1410	0.1597	0.2406	0.2518	0.2184	
52	0.0127	0.0527	0.2401	0.1308	0.1487	0.0514	0.0488	0.2015	0.1679	0.2178	0.1750	0.0624	0.1535	0.1675	0.1175	0.2910	0.2433	0.1553	0.0695	0.1532	0.1661	0.0841	0.2066	0.2952	0.2217	0.1533	0.0532	0.1616	0.1888	0.1410	0.1597	0.2406	0.2518	0.2184	0.1695	
53	0.0527	0.2401	0.1308	0.1487	0.2961	0.0488	0.2015	0.1679	0.2178	0.1750	0.2573	0.1535	0.1675	0.1175	0.2910	0.2433	0.1553	0.2388	0.1532	0.1661	0.0841	0.2066	0.2952	0.2217	0.1533	0.2330	0.1616	0.1888	0.1410	0.1597	0.2406	0.2518	0.2184	0.1695	0.2166	
54	0.2401	0.1308	0.1487	0.2961	0.1467	0.2015	0.1679	0.2178	0.1750	0.2573	0.2577	0.1675	0.1175	0.2910	0.2433	0.1553	0.2388	0.2803	0.1661	0.0841	0.2066	0.2952	0.2217	0.1533	0.2330	0.2259	0.1888	0.1410	0.1597	0.2406	0.2518	0.2184	0.1695	0.2166	0.1999	
55	0.1308	0.1487	0.2961	0.1467	0.2150	0.1679	0.2178	0.1750	0.2573	0.2577	0.2475	0.1175	0.2910	0.2433	0.1553	0.2388	0.2803	0.1998	0.0841	0.2066	0.2952	0.2217	0.1533	0.2330	0.2259	0.1553	0.1410	0.1597	0.2406	0.2518	0.2184	0.1695	0.2166	0.1999	0.2793	
56	0.1487	0.2961	0.1467	0.2150	0.2345	0.2178	0.1750	0.2573	0.2577	0.2475	0.2487	0.2910	0.2433	0.1553	0.2388	0.2803	0.1998	0.2007	0.2066	0.2952	0.2217	0.1533	0.2330	0.2259	0.1553	0.2522	0.1597	0.2406	0.2518	0.2184	0.1695	0.2166	0.1999	0.2793	0.2871	
57	0.2961	0.1467	0.2150	0.2345	0.2302	0.1750	0.2573	0.2577	0.2475	0.2487	0.1898	0.2433	0.1553	0.2388	0.2803	0.1998	0.2007	0.2572	0.2952	0.2217	0.1533	0.2330	0.2259	0.1553	0.2522	0.2862	0.2406	0.2518	0.2184	0.1695	0.2166	0.1999	0.2793	0.2871	0.3022	
58	0.1467	0.2150	0.2345	0.2302	0.0550	0.2573	0.2577	0.2475	0.2487	0.1898	0.0885	0.1553	0.2388	0.2803	0.1998	0.2007	0.2572	0.1141	0.2217	0.1533	0.2330	0.2259	0.1553	0.2522	0.2862	0.1311	0.2518	0.2184	0.1695	0.2166	0.1999	0.2793	0.2871	0.3022	0.1552	
59	0.2150	0.2345	0.2302	0.0550	0.1049	0.2577	0.2475	0.2487	0.1898	0.0885	0.1265	0.2388	0.2803	0.1998	0.2007	0.2572	0.1141	0.1063	0.1533	0.2330	0.2259	0.1553	0.2522	0.2862	0.1311	0.1282	0.2184	0.1695	0.2166	0.1999	0.2793	0.2871	0.3022	0.1552	0.1419	
60	0.2345	0.2302	0.0550	0.1049	0.0706	0.2475	0.2487	0.1898	0.0885	0.1265	0.0572	0.2803	0.1998	0.2007	0.2572	0.1141	0.1063	0.0714	0.2330	0.2259	0.1553	0.2522	0.2862	0.1311	0.1282	0.1576	0.1695	0.2166	0.1999	0.2793	0.2871	0.3022	0.1552	0.1419	0.1570	
61	0.2302	0.0550	0.1049	0.0706	0.0508	0.2487	0.1898	0.0885	0.1265	0.0572	0.0667	0.1998	0.2007	0.2572	0.1141	0.1063	0.0714	0.1519	0.2259	0.1553	0.2522	0.2862	0.1311	0.1282	0.1576	0.1526	0.2166	0.1999	0.2793	0.2871	0.3022	0.1552	0.1419	0.1570	0.1196	
62	0.0550	0.1049	0.0706	0.0508	0.0273	0.1898	0.0885	0.1265	0.0572	0.0667	0.0687	0.2007	0.2572	0.1141	0.1063	0.0714	0.1519	0.0698	0.1553	0.2522	0.2862	0.1311	0.1282	0.1576	0.1526	0.0726	0.1999	0.2793	0.2871	0.3022	0.1552	0.1419	0.1570	0.1196	0.0863	
63	0.1049	0.0706	0.0508	0.0273	0.0857	0.0885	0.1265	0.0572	0.0667	0.0687	0.0843	0.2572	0.1141	0.1063	0.0714	0.1519	0.0698	0.0850	0.2522	0.2862	0.1311	0.1282	0.1576	0.1526	0.0726	0.0965	0.2793	0.2871	0.3022	0.1552	0.1419	0.1570	0.1196	0.0863	0.2133	
64	0.0706	0.0508	0.0273	0.0857	0.1157	0.1265	0.0572	0.0667	0.0687	0.0843	0.1166	0.1141	0.1063	0.0714	0.1519	0.0698	0.0850	0.1317	0.2862	0.1311	0.1282	0.1576	0.1526	0.0726	0.0965	0.2392	0.2871	0.3022	0.1552	0.1419	0.1570	0.1196	0.0863	0.2133	0.4044	
65	0.0508	0.0273	0.0857	0.1157	0.0838	0.0572	0.0667	0.0687	0.0843	0.1166	0.0897	0.1063	0.0714	0.1519	0.0698	0.0850	0.1317	0.1939	0.1311	0.1282	0.1576	0.1526	0.0726	0.0965	0.2392	0.3361	0.3022	0.1552	0.1419	0.1570	0.1196	0.0863	0.2133	0.4044	0.3662	
66	0.0273	0.0857	0.1157	0.0838	0.0639	0.0667	0.0687	0.0843	0.1166	0.0897	0.0745	0.0714	0.1519	0.0698	0.0850	0.1317	0.1939	0.1653	0.1282	0.1576	0.1526	0.0726	0.0965	0.2392	0.3361	0.3004	0.1552	0.1419	0.1570	0.1196	0.0863	0.2133	0.4044	0.3662	0.3526	
67	0.0857	0.1157	0.0838	0.0639	0.0395	0.0687	0.0843	0.1166	0.0897	0.0745	0.1192	0.1519	0.0698	0.0850	0.1317	0.1939	0.1653	0.1717	0.1576	0.1526	0.0726	0.0965	0.2392	0.3361	0.3004	0.2136	0.1419	0.1570	0.1196	0.0863	0.2133	0.4044	0.3662	0.3526	0.2055	
68	0.1157	0.0838	0.0639	0.0395	0.1392	0.0843	0.1166	0.0897	0.0745	0.1192	0.1938	0.0698	0.0850	0.1317	0.1939	0.1653	0.1717	0.2407	0.1526	0.0726	0.0965	0.2392	0.3361	0.3004	0.2136	0.2322	0.1570	0.1196	0.0863	0.2133	0.4044	0.3662	0.3526	0.2055	0.1956	
69	0.0838	0.0639	0.0395	0.1392	0.2269	0.1166	0.0897	0.0745	0.1192	0.1938	0.2789	0.0850	0.1317	0.1939	0.1653	0.1717	0.2407	0.2690	0.0726	0.0965	0.2392	0.3361	0.3004	0.2136	0.2322	0.2210	0.1196	0.0863	0.2133	0.4044	0.3662	0.3526	0.2055	0.1956	0.1551	
70	0.0639	0.0395	0.1392	0.2269	0.2353	0.0897	0.0745	0.1192	0.1938	0.2789	0.3068	0.1317	0.1939	0.1653	0.1717	0.2407	0.2690	0.2444	0.0965	0.2392	0.3361	0.3004	0.2136	0.2322	0.2210	0.1694	0.0863	0.2133	0.4044	0.3662	0.3526	0.2055	0.1956	0.1551	0.1485	
71	0.0395	0.1392	0.2269	0.2353	0.2473	0.0745	0.1192	0.1938	0.2789	0.3068	0.2955	0.1939	0.1653	0.1717	0.2407	0.2690	0.2444	0.2019	0.2392	0.3361	0.3004	0.2136	0.2322	0.2210	0.1694	0.1711	0.2133	0.4044	0.3662	0.3526	0.2055	0.1956	0.1551	0.1485	0.2341	
72	0.1392	0.2269	0.2353	0.2473	0.1999	0.1192	0.1938	0.2789	0.3068	0.2955	0.1828	0.1653	0.1717	0.2407	0.2690	0.2444	0.2019	0.1528	0.3361	0.3004	0.2136	0.2322	0.2210	0.1694	0.1711	0.1370	0.4044	0.3662	0.3526	0.2055	0.1956	0.1551	0.1485	0.2341	0.1273	
73	0.2269	0.2353	0.2473	0.1999	0.1531	0.1938	0.2789	0.3068	0.2955	0.1828	0.1270	0.1717	0.2407	0.2690	0.2444	0.2019	0.1528	0.1635	0.3004	0.2136	0.2322	0.2210	0.1694	0.1711	0.1370	0.1556	0.3662	0.3526	0.2055	0.1956	0.1551	0.1485	0.2341	0.1273	0.1166	
74	0.2353	0.2473	0.1999	0.1531	0.1308	0.2789	0.3068	0.2955	0.1828	0.1270	0.2212	0.2407	0.2690	0.2444	0.2019	0.1528	0.1635	0.2065	0.2136	0.2322	0.2210	0.1694	0.1711	0.1370	0.1556	0.1766	0.3526	0.2055	0.1956	0.1551	0.1485	0.2341	0.1273	0.1166	0.1868	
75	0.2473	0.1999	0.1531	0.1308	0.1714	0.3068	0.2955	0.1828	0.1270	0.2212	0.1661	0.2690	0.2444	0.2019	0.1528	0.1635	0.2065	0.1610	0.2322	0.2210	0.1694	0.1711	0.1370	0.1556	0.1766	0.1532	0.2055	0.1956	0.1551	0.1485	0.2341	0.1273	0.1166	0.1868	0.1971	
76	0.1999	0.1531	0.1308	0.1714	0.0438	0.2955	0.1828	0.1270	0.2212	0.1661	0.0476	0.2444	0.2019	0.1528	0.1635	0.2065	0.1610	0.0530	0.2210	0.1694	0.1711	0.1370	0.1556	0.1766	0.1532	0.0540	0.1956	0.1551	0.1485	0.2341	0.1273	0.1166	0.1868	0.1971	0.0508	
77	0.1531	0.1308	0.1714	0.0438	0.0867	0.1828	0.1270	0.2212	0.1661	0.0476	0.0927	0.2019	0.1528	0.1635	0.2065	0.1610	0.0530	0.0923	0.1694	0.1711	0.1370	0.1556	0.1766	0.1532	0.0540	0.0855	0.1551	0.1485	0.2341	0.1273	0.1166	0.1868	0.1971	0.0508	0.1038	
78	0.1308	0.1714	0.0438	0.0867	0.0694	0.1270	0.2212	0.1661	0.0476	0.0927	0.0683	0.1528	0.1635	0.2065	0.1610	0.0530	0.0923	0.0621	0.1711	0.1370	0.1556	0.1766	0.1532	0.0540	0.0855	0.0771	0.1485	0.2341	0.1273	0.1166	0.1868	0.1971	0.0508	0.1038	0.0668	
79	0.1714	0.0438	0.0867	0.0694	0.0480	0.2212	0.1661	0.0476	0.0927	0.0683	0.0428	0.1635	0.2065	0.1610	0.0530	0.0923	0.0621	0.0549	0.1370	0.1556	0.1766	0.1532	0.0540	0.0855	0.0771	0.0470	0.2341	0.1273	0.1166	0.1868	0.1971	0.0508	0.1038	0.0668	0.0430	
80	0.0438	0.0867	0.0694	0.0480	0.0666	0.1661	0.0476	0.0927	0.0683	0.0428	0.0861	0.2065	0.1610	0.0530	0.0923	0.0621	0.0549	0.0744	0.1556	0.1766	0.1532	0.0540	0.0855	0.0771	0.0470	0.0673	0.1273	0.1166	0.1868	0.1971	0.0508	0.1038	0.0668	0.0430	0.0712	
81	0.0867	0.0694	0.0480	0.0666	0.0545	0.0476	0.0927	0.0683	0.0428	0.0861	0.1097	0.1610	0.0530	0.0923	0.0621	0.0549	0.0744	0.0984	0.1766	0.1532	0.0540	0.0855	0.0771	0.0470	0.0673	0.1040	0.1166	0.1868	0.1971	0.0508	0.1038	0.0668	0.0430	0.0712	0.1016	
82	0.0694	0.0480	0.0666	0.0545	0.0496	0.0927	0.0683	0.0428	0.0861	0.1097	0.0438	0.0530	0.0923	0.0621	0.0549	0.0744	0.0984	0.0471	0.1532	0.0540	0.0855	0.0771	0.0470	0.0673	0.1040	0.0466	0.1868	0.1971	0.0508	0.1038	0.0668	0.0430	0.0712	0.1016	0.1214	
83	0.0480	0.0666	0.0545	0.0496	0.0648	0.0683	0.0428	0.0861	0.1097	0.0438	0.0714	0.0923	0.0621	0.0549	0.0744	0.0984	0.0471	0.0703	0.0540	0.0855	0.0771	0.0470	0.0673	0.1040	0.0466	0.1758	0.1971	0.0508	0.1038	0.0668	0.0430	0.0712	0.1016	0.1214	0.1773	
84	0.0666	0.0545	0.0496	0.0648	0.0812	0.0428	0.0861	0.1097	0.0438	0.0714	0.0784	0.0621	0.0549	0.0744	0.0984	0.0471	0.0703	0.1338	0.0855	0.0771	0.0470	0.0673	0.1040	0.0466	0.1758	0.1344	0.0508	0.1038	0.0668	0.0430	0.0712	0.1016	0.1214	0.1773	0.1296	
85	0.0545	0.0496	0.0648	0.0812	0.0373	0.0861	0.1097	0.0438	0.0714	0.0784	0.0673	0.0549	0.0744	0.0984	0.0471	0.0703	0.1338	0.0671	0.0771	0.0470	0.0673	0.1040	0.0466	0.1758	0.1344	0.0639	0.1038	0.0668	0.0430	0.0712	0.1016	0.1214	0.1773	0.1296	0.0649	
86	0.0496	0.0648	0.0812	0.0373	0.0330	0.1097	0.0438	0.0714	0.0784	0.0673	0.0340	0.0744	0.0984	0.0471	0.0703	0.1338	0.0671	0.0330	0.0470	0.0673	0.1040	0.0466	0.1758	0.1344	0.0639	0.0346	0.0668	0.0430	0.0712	0.1016	0.1214	0.1773	0.1296	0.0649	0.0900	
87	0.0648	0.0812	0.0373	0.0330	0.0401	0.0438	0.0714	0.0784	0.0673	0.0340	0.0380	0.0984	0.0471	0.0703	0.1338	0.0671	0.0330	0.0398	0.0673	0.1040	0.0466	0.1758	0.1344	0.0639	0.0346	0.1115	0.0430	0.0712	0.1016	0.1214	0.1773	0.1296	0.0649	0.0900	0.1849	
88	0.0812	0.0373	0.0330	0.0401	0.0436	0.0714	0.0784	0.0673	0.0340	0.0380	0.0453	0.0471	0.0703	0.1338	0.0671	0.0330	0.0398	0.1388	0.1040	0.0466	0.1758	0.1344	0.0639	0.0346	0.1115	0.2316	0.0712	0.1016	0.1214	0.1773	0.1296	0.0649	0.0900	0.1849	0.2808	
89	0.0373	0.0330	0.0401	0.0436	0.0431	0.0784	0.0673	0.0340	0.0380	0.0453	0.1499	0.0703	0.1338	0.0671	0.0330	0.0398	0.1388	0.3202	0.0466	0.1758	0.1344	0.0639	0.0346	0.1115	0.2316	0.3407	0.1016	0.1214	0.1773	0.1296	0.0649	0.0900	0.1849	0.2808	0.2804	
90	0.0330	0.0401	0.0436	0.0431	0.1158	0.0673	0.0340	0.0380	0.0453	0.1499	0.2545	0.1338	0.0671	0.0330	0.0398	0.1388	0.3202	0.2803	0.1758	0.1344	0.0639	0.0346	0.1115	0.2316	0.3407	0.2678	0.1214	0.1773	0.1296	0.0649	0.0900	0.1849	0.2808	0.2804	0.2427	
91	0.0401	0.0436	0.0431	0.1158	0.3422	0.0340	0.0380	0.0453	0.1499	0.2545	0.3883	0.0671	0.0330	0.0398	0.1388	0.3202	0.2803	0.2689	0.1344	0.0639	0.0346	0.1115	0.2316	0.3407	0.2678	0.2441	0.1773	0.1296	0.0649	0.0900	0.1849	0.2808	0.2804	0.2427	0.1847	
92	0.0436	0.0431	0.1158	0.3422	0.4395	0.0380	0.0453	0.1499	0.2545	0.3883	0.3053	0.0330	0.0398	0.1388	0.3202	0.2803	0.2689	0.2731	0.0639	0.0346	0.1115	0.2316	0.3407	0.2678	0.2441	0.2074	0.1296	0.0649	0.0900	0.1849	0.2808	0.2804	0.2427	0.1847	0.1588	
93	0.0431	0.1158	0.3422	0.4395	0.2662	0.0453	0.1499	0.2545	0.3883	0.3053	0.2236	0.0398	0.1388	0.3202	0.2803	0.2689	0.2731	0.1686	0.0346	0.1115	0.2316	0.3407	0.2678	0.2441	0.2074	0.1302	0.0649	0.0900	0.1849	0.2808	0.2804	0.2427	0.1847	0.1588	0.2351	
94	0.1158	0.3422	0.4395	0.2662	0.1416	0.1499	0.2545	0.3883	0.3053	0.2236	0.1488	0.1388	0.3202	0.2803	0.2689	0.2731	0.1686	0.1156	0.1115	0.2316	0.3407	0.2678	0.2441	0.2074	0.1302	0.2113	0.0900	0.1849	0.2808	0.2804	0.2427	0.1847	0.1588	0.2351	0.1378	
95	0.3422	0.4395	0.2662	0.1416	0.1177	0.2545	0.3883	0.3053	0.2236	0.1488	0.0952	0.3202	0.2803	0.2689	0.2731	0.1686	0.1156	0.1779	0.2316	0.3407	0.2678	0.2441	0.2074	0.1302	0.2113	0.1148	0.1849	0.2808	0.2804	0.2427	0.1847	0.1588	0.2351	0.1378	0.2290	
96	0.4395	0.2662	0.1416	0.1177	0.1067	0.3883	0.3053	0.2236	0.1488	0.0952	0.1935	0.2803	0.2689	0.2731	0.1686	0.1156	0.1779	0.1206	0.3407	0.2678	0.2441	0.2074	0.1302	0.2113	0.1148	0.2350	0.2808	0.2804	0.2427	0.1847	0.1588	0.2351	0.1378	0.2290	0.2270	
97	0.2662	0.1416	0.1177	0.1067	0.1346	0.3053	0.2236	0.1488	0.0952	0.1935	0.0848	0.2689	0.2731	0.1686	0.1156	0.1779	0.1206	0.1781	0.2678	0.2441	0.2074	0.1302	0.2113	0.1148	0.2350	0.1792	0.2804	0.2427	0.1847	0.1588	0.2351	0.1378	0.2290	0.2270	0.3283	
98	0.1416	0.1177	0.1067	0.1346	0.0829	0.2236	0.1488	0.0952	0.1935	0.0848	0.1727	0.2731	0.1686	0.1156	0.1779	0.1206	0.1781	0.1710	0.2441	0.2074	0.1302	0.2113	0.1148	0.2350	0.1792	0.3092	0.2427	0.1847	0.1588	0.2351	0.1378	0.2290	0.2270	0.3283	0.5741	
99	0.1177	0.1067	0.1346	0.0829	0.1790	0.1488	0.0952	0.1935	0.0848	0.1727	0.1724	0.1686	0.1156	0.1779	0.1206	0.1781	0.1710	0.3009	0.2074	0.1302	0.2113	0.1148	0.2350	0.1792	0.3092	0.6242	0.1847	0.1588	0.2351	0.1378	0.2290	0.2270	0.3283	0.5741	0.5938	
100	0.1067	0.1346	0.0829	0.1790	0.1433	0.0952	0.1935	0.0848	0.1727	0.1724	0.2615	0.1156	0.1779	0.1206	0.1781	0.1710	0.3009	0.5560	0.1302	0.2113	0.1148	0.2350	0.1792	0.3092	0.6242	0.5154	0.1588	0.2351	0.1378	0.2290	0.2270	0.3283	0.5741	0.5938	0.4842	
101	0.1346	0.0829	0.1790	0.1433	0.1388	0.1935	0.0848	0.1727	0.1724	0.2615	0.2579	0.1779	0.1206	0.1781	0.1710	0.3009	0.5560	0.2566	0.2113	0.1148	0.2350	0.1792	0.3092	0.6242	0.5154	0.4805	0.2351	0.1378	0.2290	0.2270	0.3283	0.5741	0.5938	0.4842	0.4219	
102	0.0829	0.1790	0.1433	0.1388	0.3194	0.0848	0.1727	0.1724	0.2615	0.2579	0.3037	0.1206	0.1781	0.1710	0.3009	0.5560	0.2566	0.4529	0.1148	0.2350	0.1792	0.3092	0.6242	0.5154	0.4805	0.3621	0.1378	0.2290	0.2270	0.3283	0.5741	0.5938	0.4842	0.4219	0.4420	
103	0.1790	0.1433	0.1388	0.3194	0.1181	0.1727	0.1724	0.2615	0.2579	0.3037	0.3267	0.1781	0.1710	0.3009	0.5560	0.2566	0.4529	0.2519	0.2350	0.1792	0.3092	0.6242	0.5154	0.4805	0.3621	0.2877	0.2290	0.2270	0.3283	0.5741	0.5938	0.4842	0.4219	0.4420	0.2754	
104	0.1433	0.1388	0.3194	0.1181	0.1293	0.1724	0.2615	0.2579	0.3037	0.3267	0.1107	0.1710	0.3009	0.5560	0.2566	0.4529	0.2519	0.1794	0.1792	0.3092	0.6242	0.5154	0.4805	0.3621	0.2877	0.1865	0.2270	0.3283	0.5741	0.5938	0.4842	0.4219	0.4420	0.2754	0.1705	
105	0.1388	0.3194	0.1181	0.1293	0.0890	0.2615	0.2579	0.3037	0.3267	0.1107	0.1372	0.3009	0.5560	0.2566	0.4529	0.2519	0.1794	0.1351	0.3092	0.6242	0.5154	0.4805	0.3621	0.2877	0.1865	0.1074	0.3283	0.5741	0.5938	0.4842	0.4219	0.4420	0.2754	0.1705	0.0948	
106	0.3194	0.1181	0.1293	0.0890	0.1012	0.2579	0.3037	0.3267	0.1107	0.1372	0.1011	0.5560	0.2566	0.4529	0.2519	0.1794	0.1351	0.0831	0.6242	0.5154	0.4805	0.3621	0.2877	0.1865	0.1074	0.0684	0.5741	0.5938	0.4842	0.4219	0.4420	0.2754	0.1705	0.0948	0.1132	
107	0.1181	0.1293	0.0890	0.1012	0.1317	0.3037	0.3267	0.1107	0.1372	0.1011	0.1073	0.2566	0.4529	0.2519	0.1794	0.1351	0.0831	0.0930	0.5154	0.4805	0.3621	0.2877	0.1865	0.1074	0.0684	0.1645	0.5938	0.4842	0.4219	0.4420	0.2754	0.1705	0.0948	0.1132	0.2517	
108	0.1293	0.0890	0.1012	0.1317	0.0993	0.3267	0.1107	0.1372	0.1011	0.1073	0.0818	0.4529	0.2519	0.1794	0.1351	0.0831	0.0930	0.1424	0.4805	0.3621	0.2877	0.1865	0.1074	0.0684	0.1645	0.2629	0.4842	0.4219	0.4420	0.2754	0.1705	0.0948	0.1132	0.2517	0.2191	
109	0.0890	0.1012	0.1317	0.0993	0.0234	0.1107	0.1372	0.1011	0.1073	0.0818	0.0614	0.2519	0.1794	0.1351	0.0831	0.0930	0.1424	0.0790	0.3621	0.2877	0.1865	0.1074	0.0684	0.1645	0.2629	0.0707	0.4219	0.4420	0.2754	0.1705	0.0948	0.1132	0.2517	0.2191	0.0591	
110	0.1012	0.1317	0.0993	0.0234	0.0518	0.1372	0.1011	0.1073	0.0818	0.0614	0.1079	0.1794	0.1351	0.0831	0.0930	0.1424	0.0790	0.1063	0.2877	0.1865	0.1074	0.0684	0.1645	0.2629	0.0707	0.0889	0.4420	0.2754	0.1705	0.0948	0.1132	0.2517	0.2191	0.0591	0.1118	
111	0.1317	0.0993	0.0234	0.0518	0.0737	0.1011	0.1073	0.0818	0.0614	0.1079	0.0765	0.1351	0.0831	0.0930	0.1424	0.0790	0.1063	0.1001	0.1865	0.1074	0.0684	0.1645	0.2629	0.0707	0.0889	0.1205	0.2754	0.1705	0.0948	0.1132	0.2517	0.2191	0.0591	0.1118	0.1425	
112	0.0993	0.0234	0.0518	0.0737	0.0264	0.1073	0.0818	0.0614	0.1079	0.0765	0.0392	0.0831	0.0930	0.1424	0.0790	0.1063	0.1001	0.0531	0.1074	0.0684	0.1645	0.2629	0.0707	0.0889	0.1205	0.0613	0.1705	0.0948	0.1132	0.2517	0.2191	0.0591	0.1118	0.1425	0.1596	
113	0.0234	0.0518	0.0737	0.0264	0.0381	0.0818	0.0614	0.1079	0.0765	0.0392	0.0546	0.0930	0.1424	0.0790	0.1063	0.1001	0.0531	0.0689	0.0684	0.1645	0.2629	0.0707	0.0889	0.1205	0.0613	0.1912	0.0948	0.1132	0.2517	0.2191	0.0591	0.1118	0.1425	0.1596	0.1966	
114	0.0518	0.0737	0.0264	0.0381	0.0502	0.0614	0.1079	0.0765	0.0392	0.0546	0.0680	0.1424	0.0790	0.1063	0.1001	0.0531	0.0689	0.2348	0.1645	0.2629	0.0707	0.0889	0.1205	0.0613	0.1912	0.2078	0.1132	0.2517	0.2191	0.0591	0.1118	0.1425	0.1596	0.1966	0.1702	
115	0.0737	0.0264	0.0381	0.0502	0.0184	0.1079	0.0765	0.0392	0.0546	0.0680	0.0888	0.0790	0.1063	0.1001	0.0531	0.0689	0.2348	0.2251	0.2629	0.0707	0.0889	0.1205	0.0613	0.1912	0.2078	0.1569	0.2517	0.2191	0.0591	0.1118	0.1425	0.1596	0.1966	0.1702	0.1282	
116	0.0264	0.0381	0.0502	0.0184	0.1224	0.0765	0.0392	0.0546	0.0680	0.0888	0.3206	0.1063	0.1001	0.0531	0.0689	0.2348	0.2251	0.2709	0.0707	0.0889	0.1205	0.0613	0.1912	0.2078	0.1569	0.2223	0.2191	0.0591	0.1118	0.1425	0.1596	0.1966	0.1702	0.1282	0.2099	
117	0.0381	0.0502	0.0184	0.1224	0.1554	0.0392	0.0546	0.0680	0.0888	0.3206	0.1476	0.1001	0.0531	0.0689	0.2348	0.2251	0.2709	0.1369	0.0889	0.1205	0.0613	0.1912	0.2078	0.1569	0.2223	0.1234	0.0591	0.1118	0.1425	0.1596	0.1966	0.1702	0.1282	0.2099	0.1552	
118	0.0502	0.0184	0.1224	0.1554	0.1567	0.0546	0.0680	0.0888	0.3206	0.1476	0.1617	0.0531	0.0689	0.2348	0.2251	0.2709	0.1369	0.1796	0.1205	0.0613	0.1912	0.2078	0.1569	0.2223	0.1234	0.2340	0.1118	0.1425	0.1596	0.1966	0.1702	0.1282	0.2099	0.1552	0.4220	
119	0.0184	0.1224	0.1554	0.1567	0.1175	0.0680	0.0888	0.3206	0.1476	0.1617	0.1423	0.0689	0.2348	0.2251	0.2709	0.1369	0.1796	0.2004	0.0613	0.1912	0.2078	0.1569	0.2223	0.1234	0.2340	0.3640	0.1425	0.1596	0.1966	0.1702	0.1282	0.2099	0.1552	0.4220	0.3937	
120	0.1224	0.1554	0.1567	0.1175	0.1118	0.0888	0.3206	0.1476	0.1617	0.1423	0.1615	0.2348	0.2251	0.2709	0.1369	0.1796	0.2004	0.3209	0.1912	0.2078	0.1569	0.2223	0.1234	0.2340	0.3640	0.3430	0.1596	0.1966	0.1702	0.1282	0.2099	0.1552	0.4220	0.3937	0.4807	
121	0.1554	0.1567	0.1175	0.1118	0.0433	0.3206	0.1476	0.1617	0.1423	0.1615	0.1558	0.2251	0.2709	0.1369	0.1796	0.2004	0.3209	0.1891	0.2078	0.1569	0.2223	0.1234	0.2340	0.3640	0.3430	0.2732	0.1966	0.1702	0.1282	0.2099	0.1552	0.4220	0.3937	0.4807	0.2715	
122	0.1567	0.1175	0.1118	0.0433	0.0558	0.1476	0.1617	0.1423	0.1615	0.1558	0.0754	0.2709	0.1369	0.1796	0.2004	0.3209	0.1891	0.1743	0.1569	0.2223	0.1234	0.2340	0.3640	0.3430	0.2732	0.1649	0.1702	0.1282	0.2099	0.1552	0.4220	0.3937	0.4807	0.2715	0.2653	
123	0.1175	0.1118	0.0433	0.0558	0.0618	0.1617	0.1423	0.1615	0.1558	0.0754	0.1458	0.1369	0.1796	0.2004	0.3209	0.1891	0.1743	0.2765	0.2223	0.1234	0.2340	0.3640	0.3430	0.2732	0.1649	0.4005	0.1282	0.2099	0.1552	0.4220	0.3937	0.4807	0.2715	0.2653	0.6447	
124	0.1118	0.0433	0.0558	0.0618	0.1121	0.1423	0.1615	0.1558	0.0754	0.1458	0.2204	0.1796	0.2004	0.3209	0.1891	0.1743	0.2765	0.3674	0.1234	0.2340	0.3640	0.3430	0.2732	0.1649	0.4005	0.6579	0.2099	0.1552	0.4220	0.3937	0.4807	0.2715	0.2653	0.6447	0.6590	
125	0.0433	0.0558	0.0618	0.1121	0.1902	0.1615	0.1558	0.0754	0.1458	0.2204	0.3387	0.2004	0.3209	0.1891	0.1743	0.2765	0.3674	0.6775	0.2340	0.3640	0.3430	0.2732	0.1649	0.4005	0.6579	0.6705	0.1552	0.4220	0.3937	0.4807	0.2715	0.2653	0.6447	0.6590	0.6830	
126	0.0558	0.0618	0.1121	0.1902	0.3442	0.1558	0.0754	0.1458	0.2204	0.3387	0.7051	0.3209	0.1891	0.1743	0.2765	0.3674	0.6775	0.7122	0.3640	0.3430	0.2732	0.1649	0.4005	0.6579	0.6705	0.7217	0.4220	0.3937	0.4807	0.2715	0.2653	0.6447	0.6590	0.6830	0.7653	
127	0.0618	0.1121	0.1902	0.3442	0.5358	0.0754	0.1458	0.2204	0.3387	0.7051	0.5641	0.1891	0.1743	0.2765	0.3674	0.6775	0.7122	0.5972	0.3430	0.2732	0.1649	0.4005	0.6579	0.6705	0.7217	0.6359	0.3937	0.4807	0.2715	0.2653	0.6447	0.6590	0.6830	0.7653	0.5816	
128	0.1121	0.1902	0.3442	0.5358	0.4624	0.1458	0.2204	0.3387	0.7051	0.5641	0.4294	0.1743	0.2765	0.3674	0.6775	0.7122	0.5972	0.4754	0.2732	0.1649	0.4005	0.6579	0.6705	0.7217	0.6359	0.3950	0.4807	0.2715	0.2653	0.6447	0.6590	0.6830	0.7653	0.5816	0.6334	
129	0.1902	0.3442	0.5358	0.4624	0.2203	0.2204	0.3387	0.7051	0.5641	0.4294	0.2446	0.2765	0.3674	0.6775	0.7122	0.5972	0.4754	0.2181	0.1649	0.4005	0.6579	0.6705	0.7217	0.6359	0.3950	0.4600	0.2715	0.2653	0.6447	0.6590	0.6830	0.7653	0.5816	0.6334	0.3587	
130	0.3442	0.5358	0.4624	0.2203	0.2466	0.3387	0.7051	0.5641	0.4294	0.2446	0.2035	0.3674	0.6775	0.7122	0.5972	0.4754	0.2181	0.3540	0.4005	0.6579	0.6705	0.7217	0.6359	0.3950	0.4600	0.2313	0.2653	0.6447	0.6590	0.6830	0.7653	0.5816	0.6334	0.3587	0.2574	
131	0.5358	0.4624	0.2203	0.2466	0.1865	0.7051	0.5641	0.4294	0.2446	0.2035	0.3364	0.6775	0.7122	0.5972	0.4754	0.2181	0.3540	0.2016	0.6579	0.6705	0.7217	0.6359	0.3950	0.4600	0.2313	0.2245	0.6447	0.6590	0.6830	0.7653	0.5816	0.6334	0.3587	0.2574	0.2117	
132	0.4624	0.2203	0.2466	0.1865	0.2283	0.5641	0.4294	0.2446	0.2035	0.3364	0.1238	0.7122	0.5972	0.4754	0.2181	0.3540	0.2016	0.1387	0.6705	0.7217	0.6359	0.3950	0.4600	0.2313	0.2245	0.1878	0.6590	0.6830	0.7653	0.5816	0.6334	0.3587	0.2574	0.2117	0.1392	
133	0.2203	0.2466	0.1865	0.2283	0.1088	0.4294	0.2446	0.2035	0.3364	0.1238	0.1214	0.5972	0.4754	0.2181	0.3540	0.2016	0.1387	0.1699	0.7217	0.6359	0.3950	0.4600	0.2313	0.2245	0.1878	0.1234	0.6830	0.7653	0.5816	0.6334	0.3587	0.2574	0.2117	0.1392	0.2979	
134	0.2466	0.1865	0.2283	0.1088	0.0889	0.2446	0.2035	0.3364	0.1238	0.1214	0.1357	0.4754	0.2181	0.3540	0.2016	0.1387	0.1699	0.0974	0.6359	0.3950	0.4600	0.2313	0.2245	0.1878	0.1234	0.2483	0.7653	0.5816	0.6334	0.3587	0.2574	0.2117	0.1392	0.2979	0.4614	
135	0.1865	0.2283	0.1088	0.0889	0.0979	0.2035	0.3364	0.1238	0.1214	0.1357	0.0690	0.2181	0.3540	0.2016	0.1387	0.1699	0.0974	0.2282	0.3950	0.4600	0.2313	0.2245	0.1878	0.1234	0.2483	0.4242	0.5816	0.6334	0.3587	0.2574	0.2117	0.1392	0.2979	0.4614	0.4349	
136	0.2283	0.1088	0.0889	0.0979	0.0249	0.3364	0.1238	0.1214	0.1357	0.0690	0.0725	0.3540	0.2016	0.1387	0.1699	0.0974	0.2282	0.1967	0.4600	0.2313	0.2245	0.1878	0.1234	0.2483	0.4242	0.2203	0.6334	0.3587	0.2574	0.2117	0.1392	0.2979	0.4614	0.4349	0.3530	
137	0.1088	0.0889	0.0979	0.0249	0.0939	0.1238	0.1214	0.1357	0.0690	0.0725	0.2429	0.2016	0.1387	0.1699	0.0974	0.2282	0.1967	0.2708	0.2313	0.2245	0.1878	0.1234	0.2483	0.4242	0.2203	0.4099	0.3587	0.2574	0.2117	0.1392	0.2979	0.4614	0.4349	0.3530	0.3148	
138	0.0889	0.0979	0.0249	0.0939	0.3054	0.1214	0.1357	0.0690	0.0725	0.2429	0.3346	0.1387	0.1699	0.0974	0.2282	0.1967	0.2708	0.4741	0.2245	0.1878	0.1234	0.2483	0.4242	0.2203	0.4099	0.3712	0.2574	0.2117	0.1392	0.2979	0.4614	0.4349	0.3530	0.3148	0.3731	
139	0.0979	0.0249	0.0939	0.3054	0.3955	0.1357	0.0690	0.0725	0.2429	0.3346	0.5373	0.1699	0.0974	0.2282	0.1967	0.2708	0.4741	0.4155	0.1878	0.1234	0.2483	0.4242	0.2203	0.4099	0.3712	0.4161	0.2117	0.1392	0.2979	0.4614	0.4349	0.3530	0.3148	0.3731	0.6267	
140	0.0249	0.0939	0.3054	0.3955	0.4142	0.0690	0.0725	0.2429	0.3346	0.5373	0.3903	0.0974	0.2282	0.1967	0.2708	0.4741	0.4155	0.3909	0.1234	0.2483	0.4242	0.2203	0.4099	0.3712	0.4161	0.6172	0.1392	0.2979	0.4614	0.4349	0.3530	0.3148	0.3731	0.6267	0.4765	
141	0.0939	0.3054	0.3955	0.4142	0.4295	0.0725	0.2429	0.3346	0.5373	0.3903	0.4326	0.2282	0.1967	0.2708	0.4741	0.4155	0.3909	0.6429	0.2483	0.4242	0.2203	0.4099	0.3712	0.4161	0.6172	0.5111	0.2979	0.4614	0.4349	0.3530	0.3148	0.3731	0.6267	0.4765	0.4100	
142	0.3054	0.3955	0.4142	0.4295	0.2449	0.2429	0.3346	0.5373	0.3903	0.4326	0.4544	0.1967	0.2708	0.4741	0.4155	0.3909	0.6429	0.3062	0.4242	0.2203	0.4099	0.3712	0.4161	0.6172	0.5111	0.2303	0.4614	0.4349	0.3530	0.3148	0.3731	0.6267	0.4765	0.4100	0.5049	
143	0.3955	0.4142	0.4295	0.2449	0.4330	0.3346	0.5373	0.3903	0.4326	0.4544	0.2843	0.2708	0.4741	0.4155	0.3909	0.6429	0.3062	0.2131	0.2203	0.4099	0.3712	0.4161	0.6172	0.5111	0.2303	0.4814	0.4349	0.3530	0.3148	0.3731	0.6267	0.4765	0.4100	0.5049	0.6085	
144	0.4142	0.4295	0.2449	0.4330	0.1952	0.5373	0.3903	0.4326	0.4544	0.2843	0.1450	0.4741	0.4155	0.3909	0.6429	0.3062	0.2131	0.3668	0.4099	0.3712	0.4161	0.6172	0.5111	0.2303	0.4814	0.4803	0.3530	0.3148	0.3731	0.6267	0.4765	0.4100	0.5049	0.6085	0.3731	
145	0.4295	0.2449	0.4330	0.1952	0.0860	0.3903	0.4326	0.4544	0.2843	0.1450	0.2496	0.4155	0.3909	0.6429	0.3062	0.2131	0.3668	0.3383	0.3712	0.4161	0.6172	0.5111	0.2303	0.4814	0.4803	0.2530	0.3148	0.3731	0.6267	0.4765	0.4100	0.5049	0.6085	0.3731	0.2913	
146	0.2449	0.4330	0.1952	0.0860	0.1880	0.4326	0.4544	0.2843	0.1450	0.2496	0.2433	0.3909	0.6429	0.3062	0.2131	0.3668	0.3383	0.1794	0.4161	0.6172	0.5111	0.2303	0.4814	0.4803	0.2530	0.2085	0.3731	0.6267	0.4765	0.4100	0.5049	0.6085	0.3731	0.2913	0.2699	
147	0.4330	0.1952	0.0860	0.1880	0.2353	0.4544	0.2843	0.1450	0.2496	0.2433	0.2067	0.6429	0.3062	0.2131	0.3668	0.3383	0.1794	0.2661	0.6172	0.5111	0.2303	0.4814	0.4803	0.2530	0.2085	0.3298	0.6267	0.4765	0.4100	0.5049	0.6085	0.3731	0.2913	0.2699	0.3201	
148	0.1952	0.0860	0.1880	0.2353	0.2309	0.2843	0.1450	0.2496	0.2433	0.2067	0.2936	0.3062	0.2131	0.3668	0.3383	0.1794	0.2661	0.3575	0.5111	0.2303	0.4814	0.4803	0.2530	0.2085	0.3298	0.3464	0.4765	0.4100	0.5049	0.6085	0.3731	0.2913	0.2699	0.3201	0.2499	
149	0.0860	0.1880	0.2353	0.2309	0.2591	0.1450	0.2496	0.2433	0.2067	0.2936	0.3064	0.2131	0.3668	0.3383	0.1794	0.2661	0.3575	0.2792	0.2303	0.4814	0.4803	0.2530	0.2085	0.3298	0.3464	0.2011	0.4100	0.5049	0.6085	0.3731	0.2913	0.2699	0.3201	0.2499	0.1371	
150	0.1880	0.2353	0.2309	0.2591	0.2998	0.2496	0.2433	0.2067	0.2936	0.3064	0.2864	0.3668	0.3383	0.1794	0.2661	0.3575	0.2792	0.1955	0.4814	0.4803	0.2530	0.2085	0.3298	0.3464	0.2011	0.1333	0.5049	0.6085	0.3731	0.2913	0.2699	0.3201	0.2499	0.1371	0.1772	
151	0.2353	0.2309	0.2591	0.2998	0.0863	0.2433	0.2067	0.2936	0.3064	0.2864	0.0791	0.3383	0.1794	0.2661	0.3575	0.2792	0.1955	0.0523	0.4803	0.2530	0.2085	0.3298	0.3464	0.2011	0.1333	0.0727	0.6085	0.3731	0.2913	0.2699	0.3201	0.2499	0.1371	0.1772	0.1434	
152	0.2309	0.2591	0.2998	0.0863	0.0429	0.2067	0.2936	0.3064	0.2864	0.0791	0.0278	0.1794	0.2661	0.3575	0.2792	0.1955	0.0523	0.0389	0.2530	0.2085	0.3298	0.3464	0.2011	0.1333	0.0727	0.0780	0.3731	0.2913	0.2699	0.3201	0.2499	0.1371	0.1772	0.1434	0.0999	
153	0.2591	0.2998	0.0863	0.0429	0.0210	0.2936	0.3064	0.2864	0.0791	0.0278	0.0297	0.2661	0.3575	0.2792	0.1955	0.0523	0.0389	0.0670	0.2085	0.3298	0.3464	0.2011	0.1333	0.0727	0.0780	0.0879	0.2913	0.2699	0.3201	0.2499	0.1371	0.1772	0.1434	0.0999	0.1164	
154	0.2998	0.0863	0.0429	0.0210	0.0292	0.3064	0.2864	0.0791	0.0278	0.0297	0.0632	0.3575	0.2792	0.1955	0.0523	0.0389	0.0670	0.0888	0.3298	0.3464	0.2011	0.1333	0.0727	0.0780	0.0879	0.1120	0.2699	0.3201	0.2499	0.1371	0.1772	0.1434	0.0999	0.1164	0.2512	
155	0.0863	0.0429	0.0210	0.0292	0.0678	0.2864	0.0791	0.0278	0.0297	0.0632	0.0895	0.2792	0.1955	0.0523	0.0389	0.0670	0.0888	0.1165	0.3464	0.2011	0.1333	0.0727	0.0780	0.0879	0.1120	0.2565	0.3201	0.2499	0.1371	0.1772	0.1434	0.0999	0.1164	0.2512	0.4233	
156	0.0429	0.0210	0.0292	0.0678	0.0860	0.0791	0.0278	0.0297	0.0632	0.0895	0.1105	0.1955	0.0523	0.0389	0.0670	0.0888	0.1165	0.2453	0.2011	0.1333	0.0727	0.0780	0.0879	0.1120	0.2565	0.4052	0.2499	0.1371	0.1772	0.1434	0.0999	0.1164	0.2512	0.4233	0.3746	
157	0.0210	0.0292	0.0678	0.0860	0.1151	0.0278	0.0297	0.0632	0.0895	0.1105	0.2472	0.0523	0.0389	0.0670	0.0888	0.1165	0.2453	0.3825	0.1333	0.0727	0.0780	0.0879	0.1120	0.2565	0.4052	0.3130	0.1371	0.1772	0.1434	0.0999	0.1164	0.2512	0.4233	0.3746	0.3394	
158	0.0292	0.0678	0.0860	0.1151	0.1127	0.0297	0.0632	0.0895	0.1105	0.2472	0.1401	0.0389	0.0670	0.0888	0.1165	0.2453	0.3825	0.1193	0.0727	0.0780	0.0879	0.1120	0.2565	0.4052	0.3130	0.1524	0.1772	0.1434	0.0999	0.1164	0.2512	0.4233	0.3746	0.3394	0.2258	
159	0.0678	0.0860	0.1151	0.1127	0.1464	0.0632	0.0895	0.1105	0.2472	0.1401	0.1709	0.0670	0.0888	0.1165	0.2453	0.3825	0.1193	0.2243	0.0780	0.0879	0.1120	0.2565	0.4052	0.3130	0.1524	0.3148	0.1434	0.0999	0.1164	0.2512	0.4233	0.3746	0.3394	0.2258	0.3684	
160	0.0860	0.1151	0.1127	0.1464	0.2016	0.0895	0.1105	0.2472	0.1401	0.1709	0.2640	0.0888	0.1165	0.2453	0.3825	0.1193	0.2243	0.3654	0.0879	0.1120	0.2565	0.4052	0.3130	0.1524	0.3148	0.3289	0.0999	0.1164	0.2512	0.4233	0.3746	0.3394	0.2258	0.3684	0.3941	
161	0.1151	0.1127	0.1464	0.2016	0.1467	0.1105	0.2472	0.1401	0.1709	0.2640	0.2085	0.1165	0.2453	0.3825	0.1193	0.2243	0.3654	0.1877	0.1120	0.2565	0.4052	0.3130	0.1524	0.3148	0.3289	0.2405	0.1164	0.2512	0.4233	0.3746	0.3394	0.2258	0.3684	0.3941	0.3192	
162	0.1127	0.1464	0.2016	0.1467	0.0766	0.2472	0.1401	0.1709	0.2640	0.2085	0.1040	0.2453	0.3825	0.1193	0.2243	0.3654	0.1877	0.1443	0.2565	0.4052	0.3130	0.1524	0.3148	0.3289	0.2405	0.1466	0.2512	0.4233	0.3746	0.3394	0.2258	0.3684	0.3941	0.3192	0.3367	
163	0.1464	0.2016	0.1467	0.0766	0.1217	0.1401	0.1709	0.2640	0.2085	0.1040	0.1781	0.3825	0.1193	0.2243	0.3654	0.1877	0.1443	0.1852	0.4052	0.3130	0.1524	0.3148	0.3289	0.2405	0.1466	0.3840	0.4233	0.3746	0.3394	0.2258	0.3684	0.3941	0.3192	0.3367	0.4022	
164	0.2016	0.1467	0.0766	0.1217	0.0835	0.1709	0.2640	0.2085	0.1040	0.1781	0.0858	0.1193	0.2243	0.3654	0.1877	0.1443	0.1852	0.2085	0.3130	0.1524	0.3148	0.3289	0.2405	0.1466	0.3840	0.2180	0.3746	0.3394	0.2258	0.3684	0.3941	0.3192	0.3367	0.4022	0.2543	
165	0.1467	0.0766	0.1217	0.0835	0.0645	0.2640	0.2085	0.1040	0.1781	0.0858	0.1618	0.2243	0.3654	0.1877	0.1443	0.1852	0.2085	0.1640	0.1524	0.3148	0.3289	0.2405	0.1466	0.3840	0.2180	0.1946	0.3394	0.2258	0.3684	0.3941	0.3192	0.3367	0.4022	0.2543	0.2286	
166	0.0766	0.1217	0.0835	0.0645	0.0980	0.2085	0.1040	0.1781	0.0858	0.1618	0.1859	0.3654	0.1877	0.1443	0.1852	0.2085	0.1640	0.2170	0.3148	0.3289	0.2405	0.1466	0.3840	0.2180	0.1946	0.3387	0.2258	0.3684	0.3941	0.3192	0.3367	0.4022	0.2543	0.2286	0.2384	
167	0.1217	0.0835	0.0645	0.0980	0.2094	0.1040	0.1781	0.0858	0.1618	0.1859	0.2399	0.1877	0.1443	0.1852	0.2085	0.1640	0.2170	0.2769	0.3289	0.2405	0.1466	0.3840	0.2180	0.1946	0.3387	0.2581	0.3684	0.3941	0.3192	0.3367	0.4022	0.2543	0.2286	0.2384	0.2076	
168	0.0835	0.0645	0.0980	0.2094	0.1575	0.1781	0.0858	0.1618	0.1859	0.2399	0.1923	0.1443	0.1852	0.2085	0.1640	0.2170	0.2769	0.1761	0.2405	0.1466	0.3840	0.2180	0.1946	0.3387	0.2581	0.1986	0.3941	0.3192	0.3367	0.4022	0.2543	0.2286	0.2384	0.2076	0.2281	
169	0.0645	0.0980	0.2094	0.1575	0.1116	0.0858	0.1618	0.1859	0.2399	0.1923	0.1016	0.1852	0.2085	0.1640	0.2170	0.2769	0.1761	0.1195	0.1466	0.3840	0.2180	0.1946	0.3387	0.2581	0.1986	0.1439	0.3192	0.3367	0.4022	0.2543	0.2286	0.2384	0.2076	0.2281	0.1514	
170	0.0980	0.2094	0.1575	0.1116	0.1647	0.1618	0.1859	0.2399	0.1923	0.1016	0.1929	0.2085	0.1640	0.2170	0.2769	0.1761	0.1195	0.2179	0.3840	0.2180	0.1946	0.3387	0.2581	0.1986	0.1439	0.2248	0.3367	0.4022	0.2543	0.2286	0.2384	0.2076	0.2281	0.1514	0.1622	
171	0.2094	0.1575	0.1116	0.1647	0.1930	0.1859	0.2399	0.1923	0.1016	0.1929	0.2125	0.1640	0.2170	0.2769	0.1761	0.1195	0.2179	0.2233	0.2180	0.1946	0.3387	0.2581	0.1986	0.1439	0.2248	0.1574	0.4022	0.2543	0.2286	0.2384	0.2076	0.2281	0.1514	0.1622	0.1032	
172	0.1575	0.1116	0.1647	0.1930	0.1219	0.2399	0.1923	0.1016	0.1929	0.2125	0.1317	0.2170	0.2769	0.1761	0.1195	0.2179	0.2233	0.0822	0.1946	0.3387	0.2581	0.1986	0.1439	0.2248	0.1574	0.0490	0.2543	0.2286	0.2384	0.2076	0.2281	0.1514	0.1622	0.1032	0.0884	
173	0.1116	0.1647	0.1930	0.1219	0.1299	0.1923	0.1016	0.1929	0.2125	0.1317	0.0790	0.2769	0.1761	0.1195	0.2179	0.2233	0.0822	0.0555	0.3387	0.2581	0.1986	0.1439	0.2248	0.1574	0.0490	0.0994	0.2286	0.2384	0.2076	0.2281	0.1514	0.1622	0.1032	0.0884	0.1087	
174	0.1647	0.1930	0.1219	0.1299	0.0888	0.1016	0.1929	0.2125	0.1317	0.0790	0.0808	0.1761	0.1195	0.2179	0.2233	0.0822	0.0555	0.1498	0.2581	0.1986	0.1439	0.2248	0.1574	0.0490	0.0994	0.1641	0.2384	0.2076	0.2281	0.1514	0.1622	0.1032	0.0884	0.1087	0.3188	
175	0.1930	0.1219	0.1299	0.0888	0.0739	0.1929	0.2125	0.1317	0.0790	0.0808	0.1347	0.1195	0.2179	0.2233	0.0822	0.0555	0.1498	0.1439	0.1986	0.1439	0.2248	0.1574	0.0490	0.0994	0.1641	0.2761	0.2076	0.2281	0.1514	0.1622	0.1032	0.0884	0.1087	0.3188	0.2983	
176	0.1219	0.1299	0.0888	0.0739	0.1011	0.2125	0.1317	0.0790	0.0808	0.1347	0.1057	0.2179	0.2233	0.0822	0.0555	0.1498	0.1439	0.2102	0.1439	0.2248	0.1574	0.0490	0.0994	0.1641	0.2761	0.2279	0.2281	0.1514	0.1622	0.1032	0.0884	0.1087	0.3188	0.2983	0.2230	
177	0.1299	0.0888	0.0739	0.1011	0.2028	0.1317	0.0790	0.0808	0.1347	0.1057	0.3487	0.2233	0.0822	0.0555	0.1498	0.1439	0.2102	0.3665	0.2248	0.1574	0.0490	0.0994	0.1641	0.2761	0.2279	0.2636	0.1514	0.1622	0.1032	0.0884	0.1087	0.3188	0.2983	0.2230	0.4427	
178	0.0888	0.0739	0.1011	0.2028	0.3128	0.0790	0.0808	0.1347	0.1057	0.3487	0.2471	0.0822	0.0555	0.1498	0.1439	0.2102	0.3665	0.1661	0.1574	0.0490	0.0994	0.1641	0.2761	0.2279	0.2636	0.3111	0.1622	0.1032	0.0884	0.1087	0.3188	0.2983	0.2230	0.4427	0.5044	
179	0.0739	0.1011	0.2028	0.3128	0.1675	0.0808	0.1347	0.1057	0.3487	0.2471	0.1060	0.0555	0.1498	0.1439	0.2102	0.3665	0.1661	0.2093	0.0490	0.0994	0.1641	0.2761	0.2279	0.2636	0.3111	0.3729	0.1032	0.0884	0.1087	0.3188	0.2983	0.2230	0.4427	0.5044	0.3613	
180	0.1011	0.2028	0.3128	0.1675	0.1005	0.1347	0.1057	0.3487	0.2471	0.1060	0.1959	0.1498	0.1439	0.2102	0.3665	0.1661	0.2093	0.3605	0.0994	0.1641	0.2761	0.2279	0.2636	0.3111	0.3729	0.3997	0.0884	0.1087	0.3188	0.2983	0.2230	0.4427	0.5044	0.3613	0.5211	
181	0.2028	0.3128	0.1675	0.1005	0.1674	0.1057	0.3487	0.2471	0.1060	0.1959	0.3352	0.1439	0.2102	0.3665	0.1661	0.2093	0.3605	0.4015	0.1641	0.2761	0.2279	0.2636	0.3111	0.3729	0.3997	0.5285	0.1087	0.3188	0.2983	0.2230	0.4427	0.5044	0.3613	0.5211	0.6962	
182	0.3128	0.1675	0.1005	0.1674	0.2379	0.3487	0.2471	0.1060	0.1959	0.3352	0.3245	0.2102	0.3665	0.1661	0.2093	0.3605	0.4015	0.4542	0.2761	0.2279	0.2636	0.3111	0.3729	0.3997	0.5285	0.6425	0.3188	0.2983	0.2230	0.4427	0.5044	0.3613	0.5211	0.6962	0.4737	
183	0.1675	0.1005	0.1674	0.2379	0.3354	0.2471	0.1060	0.1959	0.3352	0.3245	0.4769	0.3665	0.1661	0.2093	0.3605	0.4015	0.4542	0.7089	0.2279	0.2636	0.3111	0.3729	0.3997	0.5285	0.6425	0.5317	0.2983	0.2230	0.4427	0.5044	0.3613	0.5211	0.6962	0.4737	0.4081	
184	0.1005	0.1674	0.2379	0.3354	0.3361	0.1060	0.1959	0.3352	0.3245	0.4769	0.4959	0.1661	0.2093	0.3605	0.4015	0.4542	0.7089	0.5667	0.2636	0.3111	0.3729	0.3997	0.5285	0.6425	0.5317	0.3969	0.2230	0.4427	0.5044	0.3613	0.5211	0.6962	0.4737	0.4081	0.4411	
185	0.1674	0.2379	0.3354	0.3361	0.2794	0.1959	0.3352	0.3245	0.4769	0.4959	0.4671	0.2093	0.3605	0.4015	0.4542	0.7089	0.5667	0.4003	0.3111	0.3729	0.3997	0.5285	0.6425	0.5317	0.3969	0.4311	0.4427	0.5044	0.3613	0.5211	0.6962	0.4737	0.4081	0.4411	0.5069	
186	0.2379	0.3354	0.3361	0.2794	0.1885	0.3352	0.3245	0.4769	0.4959	0.4671	0.1505	0.3605	0.4015	0.4542	0.7089	0.5667	0.4003	0.2437	0.3729	0.3997	0.5285	0.6425	0.5317	0.3969	0.4311	0.2667	0.5044	0.3613	0.5211	0.6962	0.4737	0.4081	0.4411	0.5069	0.2661	
187	0.3354	0.3361	0.2794	0.1885	0.0684	0.3245	0.4769	0.4959	0.4671	0.1505	0.0826	0.4015	0.4542	0.7089	0.5667	0.4003	0.2437	0.1370	0.3997	0.5285	0.6425	0.5317	0.3969	0.4311	0.2667	0.3120	0.3613	0.5211	0.6962	0.4737	0.4081	0.4411	0.5069	0.2661	0.2693	
188	0.3361	0.2794	0.1885	0.0684	0.0890	0.4769	0.4959	0.4671	0.1505	0.0826	0.1789	0.4542	0.7089	0.5667	0.4003	0.2437	0.1370	0.2950	0.5285	0.6425	0.5317	0.3969	0.4311	0.2667	0.3120	0.3438	0.5211	0.6962	0.4737	0.4081	0.4411	0.5069	0.2661	0.2693	0.4470	
189	0.2794	0.1885	0.0684	0.0890	0.1251	0.4959	0.4671	0.1505	0.0826	0.1789	0.2275	0.7089	0.5667	0.4003	0.2437	0.1370	0.2950	0.2799	0.6425	0.5317	0.3969	0.4311	0.2667	0.3120	0.3438	0.3782	0.6962	0.4737	0.4081	0.4411	0.5069	0.2661	0.2693	0.4470	0.3607	
190	0.1885	0.0684	0.0890	0.1251	0.3966	0.4671	0.1505	0.0826	0.1789	0.2275	0.3591	0.5667	0.4003	0.2437	0.1370	0.2950	0.2799	0.4557	0.5317	0.3969	0.4311	0.2667	0.3120	0.3438	0.3782	0.4293	0.4737	0.4081	0.4411	0.5069	0.2661	0.2693	0.4470	0.3607	0.4384	
191	0.0684	0.0890	0.1251	0.3966	0.3371	0.1505	0.0826	0.1789	0.2275	0.3591	0.3334	0.4003	0.2437	0.1370	0.2950	0.2799	0.4557	0.2943	0.3969	0.4311	0.2667	0.3120	0.3438	0.3782	0.4293	0.3988	0.4081	0.4411	0.5069	0.2661	0.2693	0.4470	0.3607	0.4384	0.4950	
192	0.0890	0.1251	0.3966	0.3371	0.2550	0.0826	0.1789	0.2275	0.3591	0.3334	0.3504	0.2437	0.1370	0.2950	0.2799	0.4557	0.2943	0.4506	0.4311	0.2667	0.3120	0.3438	0.3782	0.4293	0.3988	0.5404	0.4411	0.5069	0.2661	0.2693	0.4470	0.3607	0.4384	0.4950	0.6010	
193	0.1251	0.3966	0.3371	0.2550	0.2549	0.1789	0.2275	0.3591	0.3334	0.3504	0.4263	0.1370	0.2950	0.2799	0.4557	0.2943	0.4506	0.4003	0.2667	0.3120	0.3438	0.3782	0.4293	0.3988	0.5404	0.4429	0.5069	0.2661	0.2693	0.4470	0.3607	0.4384	0.4950	0.6010	0.5923	
194	0.3966	0.3371	0.2550	0.2549	0.3566	0.2275	0.3591	0.3334	0.3504	0.4263	0.3337	0.2950	0.2799	0.4557	0.2943	0.4506	0.4003	0.3741	0.3120	0.3438	0.3782	0.4293	0.3988	0.5404	0.4429	0.5266	0.2661	0.2693	0.4470	0.3607	0.4384	0.4950	0.6010	0.5923	0.5290	
195	0.3371	0.2550	0.2549	0.3566	0.2542	0.3591	0.3334	0.3504	0.4263	0.3337	0.2893	0.2799	0.4557	0.2943	0.4506	0.4003	0.3741	0.3402	0.3438	0.3782	0.4293	0.3988	0.5404	0.4429	0.5266	0.3474	0.2693	0.4470	0.3607	0.4384	0.4950	0.6010	0.5923	0.5290	0.3400	
196	0.2550	0.2549	0.3566	0.2542	0.0987	0.3334	0.3504	0.4263	0.3337	0.2893	0.1240	0.4557	0.2943	0.4506	0.4003	0.3741	0.3402	0.1339	0.3782	0.4293	0.3988	0.5404	0.4429	0.5266	0.3474	0.1327	0.4470	0.3607	0.4384	0.4950	0.6010	0.5923	0.5290	0.3400	0.1234	
197	0.2549	0.3566	0.2542	0.0987	0.0908	0.3504	0.4263	0.3337	0.2893	0.1240	0.1013	0.2943	0.4506	0.4003	0.3741	0.3402	0.1339	0.1012	0.4293	0.3988	0.5404	0.4429	0.5266	0.3474	0.1327	0.0937	0.3607	0.4384	0.4950	0.6010	0.5923	0.5290	0.3400	0.1234	0.0896	
198	0.3566	0.2542	0.0987	0.0908	0.0515	0.4263	0.3337	0.2893	0.1240	0.1013	0.0503	0.4506	0.4003	0.3741	0.3402	0.1339	0.1012	0.0445	0.3988	0.5404	0.4429	0.5266	0.3474	0.1327	0.0937	0.0414	0.4384	0.4950	0.6010	0.5923	0.5290	0.3400	0.1234	0.0896	0.0396	
199	0.2542	0.0987	0.0908	0.0515	0.0311	0.3337	0.2893	0.1240	0.1013	0.0503	0.0280	0.4003	0.3741	0.3402	0.1339	0.1012	0.0445	0.0266	0.5404	0.4429	0.5266	0.3474	0.1327	0.0937	0.0414	0.0259	0.4950	0.6010	0.5923	0.5290	0.3400	0.1234	0.0896	0.0396	0.0493	
200	0.0987	0.0908	0.0515	0.0311	0.0314	0.2893	0.1240	0.1013	0.0503	0.0280	0.0302	0.3741	0.3402	0.1339	0.1012	0.0445	0.0266	0.0299	0.4429	0.5266	0.3474	0.1327	0.0937	0.0414	0.0259	0.0605	0.6010	0.5923	0.5290	0.3400	0.1234	0.0896	0.0396	0.0493	0.0943	
201	0.0908	0.0515	0.0311	0.0314	0.0457	0.1240	0.1013	0.0503	0.0280	0.0302	0.0477	0.3402	0.1339	0.1012	0.0445	0.0266	0.0299	0.0677	0.5266	0.3474	0.1327	0.0937	0.0414	0.0259	0.0605	0.1032	0.5923	0.5290	0.3400	0.1234	0.0896	0.0396	0.0493	0.0943	0.0756	
202	0.0515	0.0311	0.0314	0.0457	0.0528	0.1013	0.0503	0.0280	0.0302	0.0477	0.0754	0.1339	0.1012	0.0445	0.0266	0.0299	0.0677	0.1114	0.3474	0.1327	0.0937	0.0414	0.0259	0.0605	0.1032	0.0813	0.5290	0.3400	0.1234	0.0896	0.0396	0.0493	0.0943	0.0756	0.2160	
203	0.0311	0.0314	0.0457	0.0528	0.0444	0.0503	0.0280	0.0302	0.0477	0.0754	0.0694	0.1012	0.0445	0.0266	0.0299	0.0677	0.1114	0.0502	0.1327	0.0937	0.0414	0.0259	0.0605	0.1032	0.0813	0.1591	0.3400	0.1234	0.0896	0.0396	0.0493	0.0943	0.0756	0.2160	0.2925	
204	0.0314	0.0457	0.0528	0.0444	0.0683	0.0280	0.0302	0.0477	0.0754	0.0694	0.0491	0.0445	0.0266	0.0299	0.0677	0.1114	0.0502	0.1815	0.0937	0.0414	0.0259	0.0605	0.1032	0.0813	0.1591	0.2975	0.1234	0.0896	0.0396	0.0493	0.0943	0.0756	0.2160	0.2925	0.3010	
205	0.0457	0.0528	0.0444	0.0683	0.0547	0.0302	0.0477	0.0754	0.0694	0.0491	0.2311	0.0266	0.0299	0.0677	0.1114	0.0502	0.1815	0.3176	0.0414	0.0259	0.0605	0.1032	0.0813	0.1591	0.2975	0.3168	0.0896	0.0396	0.0493	0.0943	0.0756	0.2160	0.2925	0.3010	0.2966	
206	0.0528	0.0444	0.0683	0.0547	0.1596	0.0477	0.0754	0.0694	0.0491	0.2311	0.1851	0.0299	0.0677	0.1114	0.0502	0.1815	0.3176	0.1802	0.0259	0.0605	0.1032	0.0813	0.1591	0.2975	0.3168	0.1621	0.0396	0.0493	0.0943	0.0756	0.2160	0.2925	0.3010	0.2966	0.1744	
207	0.0444	0.0683	0.0547	0.1596	0.2056	0.0754	0.0694	0.0491	0.2311	0.1851	0.1932	0.0677	0.1114	0.0502	0.1815	0.3176	0.1802	0.1697	0.0605	0.1032	0.0813	0.1591	0.2975	0.3168	0.1621	0.2173	0.0493	0.0943	0.0756	0.2160	0.2925	0.3010	0.2966	0.1744	0.1647	
208	0.0683	0.0547	0.1596	0.2056	0.1601	0.0694	0.0491	0.2311	0.1851	0.1932	0.1385	0.1114	0.0502	0.1815	0.3176	0.1802	0.1697	0.1794	0.1032	0.0813	0.1591	0.2975	0.3168	0.1621	0.2173	0.1660	0.0943	0.0756	0.2160	0.2925	0.3010	0.2966	0.1744	0.1647	0.2387	
209	0.0547	0.1596	0.2056	0.1601	0.1165	0.0491	0.2311	0.1851	0.1932	0.1385	0.1473	0.0502	0.1815	0.3176	0.1802	0.1697	0.1794	0.1326	0.0813	0.1591	0.2975	0.3168	0.1621	0.2173	0.1660	0.2226	0.0756	0.2160	0.2925	0.3010	0.2966	0.1744	0.1647	0.2387	0.3765	
210	0.1596	0.2056	0.1601	0.1165	0.0532	0.2311	0.1851	0.1932	0.1385	0.1473	0.0674	0.1815	0.3176	0.1802	0.1697	0.1794	0.1326	0.1174	0.1591	0.2975	0.3168	0.1621	0.2173	0.1660	0.2226	0.2669	0.2160	0.2925	0.3010	0.2966	0.1744	0.1647	0.2387	0.3765	0.3700	
211	0.2056	0.1601	0.1165	0.0532	0.0521	0.1851	0.1932	0.1385	0.1473	0.0674	0.1061	0.3176	0.1802	0.1697	0.1794	0.1326	0.1174	0.2564	0.2975	0.3168	0.1621	0.2173	0.1660	0.2226	0.2669	0.3621	0.2925	0.3010	0.2966	0.1744	0.1647	0.2387	0.3765	0.3700	0.2780	
212	0.1601	0.1165	0.0532	0.0521	0.0252	0.1932	0.1385	0.1473	0.0674	0.1061	0.1148	0.1802	0.1697	0.1794	0.1326	0.1174	0.2564	0.1741	0.3168	0.1621	0.2173	0.1660	0.2226	0.2669	0.3621	0.1193	0.3010	0.2966	0.1744	0.1647	0.2387	0.3765	0.3700	0.2780	0.0935	
213	0.1165	0.0532	0.0521	0.0252	0.1154	0.1385	0.1473	0.0674	0.1061	0.1148	0.1852	0.1697	0.1794	0.1326	0.1174	0.2564	0.1741	0.1184	0.1621	0.2173	0.1660	0.2226	0.2669	0.3621	0.1193	0.0936	0.2966	0.1744	0.1647	0.2387	0.3765	0.3700	0.2780	0.0935	0.2977	
214	0.0532	0.0521	0.0252	0.1154	0.1666	0.1473	0.0674	0.1061	0.1148	0.1852	0.0996	0.1794	0.1326	0.1174	0.2564	0.1741	0.1184	0.0792	0.2173	0.1660	0.2226	0.2669	0.3621	0.1193	0.0936	0.2002	0.1744	0.1647	0.2387	0.3765	0.3700	0.2780	0.0935	0.2977	0.2766	
215	0.0521	0.0252	0.1154	0.1666	0.1068	0.0674	0.1061	0.1148	0.1852	0.0996	0.0863	0.1326	0.1174	0.2564	0.1741	0.1184	0.0792	0.2408	0.1660	0.2226	0.2669	0.3621	0.1193	0.0936	0.2002	0.3191	0.1647	0.2387	0.3765	0.3700	0.2780	0.0935	0.2977	0.2766	0.3582	
216	0.0252	0.1154	0.1666	0.1068	0.0960	0.1061	0.1148	0.1852	0.0996	0.0863	0.2006	0.1174	0.2564	0.1741	0.1184	0.0792	0.2408	0.2261	0.2226	0.2669	0.3621	0.1193	0.0936	0.2002	0.3191	0.2161	0.2387	0.3765	0.3700	0.2780	0.0935	0.2977	0.2766	0.3582	0.1987	
217	0.1154	0.1666	0.1068	0.0960	0.3093	0.1148	0.1852	0.0996	0.0863	0.2006	0.3383	0.2564	0.1741	0.1184	0.0792	0.2408	0.2261	0.3080	0.2669	0.3621	0.1193	0.0936	0.2002	0.3191	0.2161	0.2549	0.3765	0.3700	0.2780	0.0935	0.2977	0.2766	0.3582	0.1987	0.2303	
218	0.1666	0.1068	0.0960	0.3093	0.3647	0.1852	0.0996	0.0863	0.2006	0.3383	0.3478	0.1741	0.1184	0.0792	0.2408	0.2261	0.3080	0.3093	0.3621	0.1193	0.0936	0.2002	0.3191	0.2161	0.2549	0.2777	0.3700	0.2780	0.0935	0.2977	0.2766	0.3582	0.1987	0.2303	0.2746	
219	0.1068	0.0960	0.3093	0.3647	0.2586	0.0996	0.0863	0.2006	0.3383	0.3478	0.2305	0.1184	0.0792	0.2408	0.2261	0.3080	0.3093	0.2183	0.1193	0.0936	0.2002	0.3191	0.2161	0.2549	0.2777	0.2135	0.2780	0.0935	0.2977	0.2766	0.3582	0.1987	0.2303	0.2746	0.2380	
220	0.0960	0.3093	0.3647	0.2586	0.1085	0.0863	0.2006	0.3383	0.3478	0.2305	0.1010	0.0792	0.2408	0.2261	0.3080	0.3093	0.2183	0.1119	0.0936	0.2002	0.3191	0.2161	0.2549	0.2777	0.2135	0.1297	0.0935	0.2977	0.2766	0.3582	0.1987	0.2303	0.2746	0.2380	0.1309	
221	0.3093	0.3647	0.2586	0.1085	0.0519	0.2006	0.3383	0.3478	0.2305	0.1010	0.0607	0.2408	0.2261	0.3080	0.3093	0.2183	0.1119	0.0702	0.2002	0.3191	0.2161	0.2549	0.2777	0.2135	0.1297	0.0722	0.2977	0.2766	0.3582	0.1987	0.2303	0.2746	0.2380	0.1309	0.0749	
222	0.3647	0.2586	0.1085	0.0519	0.0703	0.3383	0.3478	0.2305	0.1010	0.0607	0.0811	0.2261	0.3080	0.3093	0.2183	0.1119	0.0702	0.0799	0.3191	0.2161	0.2549	0.2777	0.2135	0.1297	0.0722	0.0882	0.2766	0.3582	0.1987	0.2303	0.2746	0.2380	0.1309	0.0749	0.0878	
223	0.2586	0.1085	0.0519	0.0703	0.0386	0.3478	0.2305	0.1010	0.0607	0.0811	0.0626	0.3080	0.3093	0.2183	0.1119	0.0702	0.0799	0.0677	0.2161	0.2549	0.2777	0.2135	0.1297	0.0722	0.0882	0.0688	0.3582	0.1987	0.2303	0.2746	0.2380	0.1309	0.0749	0.0878	0.0716	
224	0.1085	0.0519	0.0703	0.0386	0.0872	0.2305	0.1010	0.0607	0.0811	0.0626	0.0943	0.3093	0.2183	0.1119	0.0702	0.0799	0.0677	0.0647	0.2549	0.2777	0.2135	0.1297	0.0722	0.0882	0.0688	0.0671	0.1987	0.2303	0.2746	0.2380	0.1309	0.0749	0.0878	0.0716	0.0696	
225	0.0519	0.0703	0.0386	0.0872	0.1072	0.1010	0.0607	0.0811	0.0626	0.0943	0.0721	0.2183	0.1119	0.0702	0.0799	0.0677	0.0647	0.0497	0.2777	0.2135	0.1297	0.0722	0.0882	0.0688	0.0671	0.0500	0.2303	0.2746	0.2380	0.1309	0.0749	0.0878	0.0716	0.0696	0.0462	
226	0.0703	0.0386	0.0872	0.1072	0.0732	0.0607	0.0811	0.0626	0.0943	0.0721	0.0508	0.1119	0.0702	0.0799	0.0677	0.0647	0.0497	0.0512	0.2135	0.1297	0.0722	0.0882	0.0688	0.0671	0.0500	0.0478	0.2746	0.2380	0.1309	0.0749	0.0878	0.0716	0.0696	0.0462	0.0336	
227	0.0386	0.0872	0.1072	0.0732	0.0452	0.0811	0.0626	0.0943	0.0721	0.0508	0.0550	0.0702	0.0799	0.0677	0.0647	0.0497	0.0512	0.0480	0.1297	0.0722	0.0882	0.0688	0.0671	0.0500	0.0478	0.0362	0.2380	0.1309	0.0749	0.0878	0.0716	0.0696	0.0462	0.0336	0.0351	
228	0.0872	0.1072	0.0732	0.0452	0.0865	0.0626	0.0943	0.0721	0.0508	0.0550	0.0748	0.0799	0.0677	0.0647	0.0497	0.0512	0.0480	0.0517	0.0722	0.0882	0.0688	0.0671	0.0500	0.0478	0.0362	0.0500	0.1309	0.0749	0.0878	0.0716	0.0696	0.0462	0.0336	0.0351	0.0865	
229	0.1072	0.0732	0.0452	0.0865	0.0738	0.0943	0.0721	0.0508	0.0550	0.0748	0.0553	0.0677	0.0647	0.0497	0.0512	0.0480	0.0517	0.0510	0.0882	0.0688	0.0671	0.0500	0.0478	0.0362	0.0500	0.0838	0.0749	0.0878	0.0716	0.0696	0.0462	0.0336	0.0351	0.0865	0.0487	
230	0.0732	0.0452	0.0865	0.0738	0.0537	0.0721	0.0508	0.0550	0.0748	0.0553	0.0494	0.0647	0.0497	0.0512	0.0480	0.0517	0.0510	0.0793	0.0688	0.0671	0.0500	0.0478	0.0362	0.0500	0.0838	0.0432	0.0878	0.0716	0.0696	0.0462	0.0336	0.0351	0.0865	0.0487	0.0585	
231	0.0452	0.0865	0.0738	0.0537	0.0487	0.0508	0.0550	0.0748	0.0553	0.0494	0.0749	0.0497	0.0512	0.0480	0.0517	0.0510	0.0793	0.0408	0.0671	0.0500	0.0478	0.0362	0.0500	0.0838	0.0432	0.0552	0.0716	0.0696	0.0462	0.0336	0.0351	0.0865	0.0487	0.0585	0.1369	
232	0.0865	0.0738	0.0537	0.0487	0.0657	0.0550	0.0748	0.0553	0.0494	0.0749	0.0364	0.0512	0.0480	0.0517	0.0510	0.0793	0.0408	0.0490	0.0500	0.0478	0.0362	0.0500	0.0838	0.0432	0.0552	0.1403	0.0696	0.0462	0.0336	0.0351	0.0865	0.0487	0.0585	0.1369	0.1317	
233	0.0738	0.0537	0.0487	0.0657	0.0184	0.0748	0.0553	0.0494	0.0749	0.0364	0.0250	0.0480	0.0517	0.0510	0.0793	0.0408	0.0490	0.0919	0.0478	0.0362	0.0500	0.0838	0.0432	0.0552	0.1403	0.0852	0.0462	0.0336	0.0351	0.0865	0.0487	0.0585	0.1369	0.1317	0.0534	
234	0.0537	0.0487	0.0657	0.0184	0.0226	0.0553	0.0494	0.0749	0.0364	0.0250	0.1040	0.0517	0.0510	0.0793	0.0408	0.0490	0.0919	0.0960	0.0362	0.0500	0.0838	0.0432	0.0552	0.1403	0.0852	0.0569	0.0336	0.0351	0.0865	0.0487	0.0585	0.1369	0.1317	0.0534	0.1263	
235	0.0487	0.0657	0.0184	0.0226	0.0537	0.0494	0.0749	0.0364	0.0250	0.1040	0.0618	0.0510	0.0793	0.0408	0.0490	0.0919	0.0960	0.0575	0.0500	0.0838	0.0432	0.0552	0.1403	0.0852	0.0569	0.0731	0.0351	0.0865	0.0487	0.0585	0.1369	0.1317	0.0534	0.1263	0.1049	
236	0.0657	0.0184	0.0226	0.0537	0.0835	0.0749	0.0364	0.0250	0.1040	0.0618	0.0631	0.0793	0.0408	0.0490	0.0919	0.0960	0.0575	0.0948	0.0838	0.0432	0.0552	0.1403	0.0852	0.0569	0.0731	0.1208	0.0865	0.0487	0.0585	0.1369	0.1317	0.0534	0.1263	0.1049	0.1456	
237	0.0184	0.0226	0.0537	0.0835	0.0938	0.0364	0.0250	0.1040	0.0618	0.0631	0.1115	0.0408	0.0490	0.0919	0.0960	0.0575	0.0948	0.1516	0.0432	0.0552	0.1403	0.0852	0.0569	0.0731	0.1208	0.1759	0.0487	0.0585	0.1369	0.1317	0.0534	0.1263	0.1049	0.1456	0.1908	
238	0.0226	0.0537	0.0835	0.0938	0.0599	0.0250	0.1040	0.0618	0.0631	0.1115	0.0881	0.0490	0.0919	0.0960	0.0575	0.0948	0.1516	0.1120	0.0552	0.1403	0.0852	0.0569	0.0731	0.1208	0.1759	0.1162	0.0585	0.1369	0.1317	0.0534	0.1263	0.1049	0.1456	0.1908	0.1135	
239	0.0537	0.0835	0.0938	0.0599	0.1512	0.1040	0.0618	0.0631	0.1115	0.0881	0.1950	0.0919	0.0960	0.0575	0.0948	0.1516	0.1120	0.2105	0.1403	0.0852	0.0569	0.0731	0.1208	0.1759	0.1162	0.1949	0.1369	0.1317	0.0534	0.1263	0.1049	0.1456	0.1908	0.1135	0.3910	
240	0.0835	0.0938	0.0599	0.1512	0.1304	0.0618	0.0631	0.1115	0.0881	0.1950	0.1496	0.0960	0.0575	0.0948	0.1516	0.1120	0.2105	0.1447	0.0852	0.0569	0.0731	0.1208	0.1759	0.1162	0.1949	0.2793	0.1317	0.0534	0.1263	0.1049	0.1456	0.1908	0.1135	0.3910	0.3660	
241	0.0938	0.0599	0.1512	0.1304	0.0457	0.0631	0.1115	0.0881	0.1950	0.1496	0.0457	0.0575	0.0948	0.1516	0.1120	0.2105	0.1447	0.1117	0.0569	0.0731	0.1208	0.1759	0.1162	0.1949	0.2793	0.1782	0.0534	0.1263	0.1049	0.1456	0.1908	0.1135	0.3910	0.3660	0.4446	
242	0.0599	0.1512	0.1304	0.0457	0.0353	0.1115	0.0881	0.1950	0.1496	0.0457	0.0842	0.0948	0.1516	0.1120	0.2105	0.1447	0.1117	0.1382	0.0731	0.1208	0.1759	0.1162	0.1949	0.2793	0.1782	0.3715	0.1263	0.1049	0.1456	0.1908	0.1135	0.3910	0.3660	0.4446	0.4589	
243	0.1512	0.1304	0.0457	0.0353	0.0851	0.0881	0.1950	0.1496	0.0457	0.0842	0.1497	0.1516	0.1120	0.2105	0.1447	0.1117	0.1382	0.3059	0.1208	0.1759	0.1162	0.1949	0.2793	0.1782	0.3715	0.3933	0.1049	0.1456	0.1908	0.1135	0.3910	0.3660	0.4446	0.4589	0.4935	
244	0.1304	0.0457	0.0353	0.0851	0.1229	0.1950	0.1496	0.0457	0.0842	0.1497	0.3673	0.1120	0.2105	0.1447	0.1117	0.1382	0.3059	0.4701	0.1759	0.1162	0.1949	0.2793	0.1782	0.3715	0.3933	0.5715	0.1456	0.1908	0.1135	0.3910	0.3660	0.4446	0.4589	0.4935	0.6306	
245	0.0457	0.0353	0.0851	0.1229	0.3424	0.1496	0.0457	0.0842	0.1497	0.3673	0.4528	0.2105	0.1447	0.1117	0.1382	0.3059	0.4701	0.4479	0.1162	0.1949	0.2793	0.1782	0.3715	0.3933	0.5715	0.5079	0.1908	0.1135	0.3910	0.3660	0.4446	0.4589	0.4935	0.6306	0.6080	
246	0.0353	0.0851	0.1229	0.3424	0.4795	0.0457	0.0842	0.1497	0.3673	0.4528	0.4571	0.1447	0.1117	0.1382	0.3059	0.4701	0.4479	0.6098	0.1949	0.2793	0.1782	0.3715	0.3933	0.5715	0.5079	0.7031	0.1135	0.3910	0.3660	0.4446	0.4589	0.4935	0.6306	0.6080	0.7798	
247	0.0851	0.1229	0.3424	0.4795	0.5195	0.0842	0.1497	0.3673	0.4528	0.4571	0.5576	0.1117	0.1382	0.3059	0.4701	0.4479	0.6098	0.5648	0.2793	0.1782	0.3715	0.3933	0.5715	0.5079	0.7031	0.8038	0.3910	0.3660	0.4446	0.4589	0.4935	0.6306	0.6080	0.7798	0.8648	
248	0.1229	0.3424	0.4795	0.5195	0.5062	0.1497	0.3673	0.4528	0.4571	0.5576	0.6131	0.1382	0.3059	0.4701	0.4479	0.6098	0.5648	0.6599	0.1782	0.3715	0.3933	0.5715	0.5079	0.7031	0.8038	0.8057	0.3660	0.4446	0.4589	0.4935	0.6306	0.6080	0.7798	0.8648	0.7854	
249	0.3424	0.4795	0.5195	0.5062	0.4827	0.3673	0.4528	0.4571	0.5576	0.6131	0.5331	0.3059	0.4701	0.4479	0.6098	0.5648	0.6599	0.7130	0.3715	0.3933	0.5715	0.5079	0.7031	0.8038	0.8057	0.6837	0.4446	0.4589	0.4935	0.6306	0.6080	0.7798	0.8648	0.7854	0.7310	
250	0.4795	0.5195	0.5062	0.4827	0.5721	0.4528	0.4571	0.5576	0.6131	0.5331	0.7509	0.4701	0.4479	0.6098	0.5648	0.6599	0.7130	0.7228	0.3933	0.5715	0.5079	0.7031	0.8038	0.8057	0.6837	0.7698	0.4589	0.4935	0.6306	0.6080	0.7798	0.8648	0.7854	0.7310	0.7616	
251	0.5195	0.5062	0.4827	0.5721	0.7781	0.4571	0.5576	0.6131	0.5331	0.7509	0.7534	0.4479	0.6098	0.5648	0.6599	0.7130	0.7228	0.7998	0.5715	0.5079	0.7031	0.8038	0.8057	0.6837	0.7698	0.7931	0.4935	0.6306	0.6080	0.7798	0.8648	0.7854	0.7310	0.7616	0.7534	
252	0.5062	0.4827	0.5721	0.7781	0.3395	0.5576	0.6131	0.5331	0.7509	0.7534	0.4215	0.6098	0.5648	0.6599	0.7130	0.7228	0.7998	0.4288	0.5079	0.7031	0.8038	0.8057	0.6837	0.7698	0.7931	0.4288	0.6306	0.6080	0.7798	0.8648	0.7854	0.7310	0.7616	0.7534	0.6416	
253	0.4827	0.5721	0.7781	0.3395	0.3029	0.6131	0.5331	0.7509	0.7534	0.4215	0.2421	0.5648	0.6599	0.7130	0.7228	0.7998	0.4288	0.2935	0.7031	0.8038	0.8057	0.6837	0.7698	0.7931	0.4288	0.5062	0.6080	0.7798	0.8648	0.7854	0.7310	0.7616	0.7534	0.6416	0.5785	
254	0.5721	0.7781	0.3395	0.3029	0.2293	0.5331	0.7509	0.7534	0.4215	0.2421	0.3155	0.6599	0.7130	0.7228	0.7998	0.4288	0.2935	0.5399	0.8038	0.8057	0.6837	0.7698	0.7931	0.4288	0.5062	0.6081	0.7798	0.8648	0.7854	0.7310	0.7616	0.7534	0.6416	0.5785	0.6104	
255	0.7781	0.3395	0.3029	0.2293	0.5262	0.7509	0.7534	0.4215	0.2421	0.3155	0.6012	0.7130	0.7228	0.7998	0.4288	0.2935	0.5399	0.6802	0.8057	0.6837	0.7698	0.7931	0.4288	0.5062	0.6081	0.7591	0.8648	0.7854	0.7310	0.7616	0.7534	0.6416	0.5785	0.6104	0.7445	
256	0.3395	0.3029	0.2293	0.5262	0.6010	0.7534	0.4215	0.2421	0.3155	0.6012	0.6965	0.7228	0.7998	0.4288	0.2935	0.5399	0.6802	0.7152	0.6837	0.7698	0.7931	0.4288	0.5062	0.6081	0.7591	0.7747	0.7854	0.7310	0.7616	0.7534	0.6416	0.5785	0.6104	0.7445	0.6892	
257	0.3029	0.2293	0.5262	0.6010	0.6857	0.4215	0.2421	0.3155	0.6012	0.6965	0.7867	0.7998	0.4288	0.2935	0.5399	0.6802	0.7152	0.7779	0.7698	0.7931	0.4288	0.5062	0.6081	0.7591	0.7747	0.7645	0.7310	0.7616	0.7534	0.6416	0.5785	0.6104	0.7445	0.6892	0.8125	
258	0.2293	0.5262	0.6010	0.6857	0.5091	0.2421	0.3155	0.6012	0.6965	0.7867	0.6169	0.4288	0.2935	0.5399	0.6802	0.7152	0.7779	0.7270	0.7931	0.4288	0.5062	0.6081	0.7591	0.7747	0.7645	0.7449	0.7616	0.7534	0.6416	0.5785	0.6104	0.7445	0.6892	0.8125	0.7746	
259	0.5262	0.6010	0.6857	0.5091	0.4413	0.3155	0.6012	0.6965	0.7867	0.6169	0.5632	0.2935	0.5399	0.6802	0.7152	0.7779	0.7270	0.5821	0.4288	0.5062	0.6081	0.7591	0.7747	0.7645	0.7449	0.7967	0.7534	0.6416	0.5785	0.6104	0.7445	0.6892	0.8125	0.7746	0.7193	
260	0.6010	0.6857	0.5091	0.4413	0.4071	0.6012	0.6965	0.7867	0.6169	0.5632	0.7234	0.5399	0.6802	0.7152	0.7779	0.7270	0.5821	0.8185	0.5062	0.6081	0.7591	0.7747	0.7645	0.7449	0.7967	0.7552	0.6416	0.5785	0.6104	0.7445	0.6892	0.8125	0.7746	0.7193	0.8744	
261	0.6857	0.5091	0.4413	0.4071	0.6224	0.6965	0.7867	0.6169	0.5632	0.7234	0.8270	0.6802	0.7152	0.7779	0.7270	0.5821	0.8185	0.7536	0.6081	0.7591	0.7747	0.7645	0.7449	0.7967	0.7552	0.8511	0.5785	0.6104	0.7445	0.6892	0.8125	0.7746	0.7193	0.8744	0.8850	
262	0.5091	0.4413	0.4071	0.6224	0.7876	0.7867	0.6169	0.5632	0.7234	0.8270	0.6977	0.7152	0.7779	0.7270	0.5821	0.8185	0.7536	0.8285	0.7591	0.7747	0.7645	0.7449	0.7967	0.7552	0.8511	0.8026	0.6104	0.7445	0.6892	0.8125	0.7746	0.7193	0.8744	0.8850	0.9065	
263	0.4413	0.4071	0.6224	0.7876	0.6037	0.6169	0.5632	0.7234	0.8270	0.6977	0.7698	0.7779	0.7270	0.5821	0.8185	0.7536	0.8285	0.7648	0.7747	0.7645	0.7449	0.7967	0.7552	0.8511	0.8026	0.8676	0.7445	0.6892	0.8125	0.7746	0.7193	0.8744	0.8850	0.9065	0.9090	
264	0.4071	0.6224	0.7876	0.6037	0.7052	0.5632	0.7234	0.8270	0.6977	0.7698	0.6965	0.7270	0.5821	0.8185	0.7536	0.8285	0.7648	0.8257	0.7645	0.7449	0.7967	0.7552	0.8511	0.8026	0.8676	0.9149	0.6892	0.8125	0.7746	0.7193	0.8744	0.8850	0.9065	0.9090	0.9072	
265	0.6224	0.7876	0.6037	0.7052	0.6080	0.7234	0.8270	0.6977	0.7698	0.6965	0.7689	0.5821	0.8185	0.7536	0.8285	0.7648	0.8257	0.8814	0.7449	0.7967	0.7552	0.8511	0.8026	0.8676	0.9149	0.8697	0.8125	0.7746	0.7193	0.8744	0.8850	0.9065	0.9090	0.9072	0.8793	
266	0.7876	0.6037	0.7052	0.6080	0.8466	0.8270	0.6977	0.7698	0.6965	0.7689	0.9231	0.8185	0.7536	0.8285	0.7648	0.8257	0.8814	0.9085	0.7967	0.7552	0.8511	0.8026	0.8676	0.9149	0.8697	0.9028	0.7746	0.7193	0.8744	0.8850	0.9065	0.9090	0.9072	0.8793	0.9495	
267	0.6037	0.7052	0.6080	0.8466	0.7637	0.6977	0.7698	0.6965	0.7689	0.9231	0.7307	0.7536	0.8285	0.7648	0.8257	0.8814	0.9085	0.9128	0.7552	0.8511	0.8026	0.8676	0.9149	0.8697	0.9028	0.9379	0.7193	0.8744	0.8850	0.9065	0.9090	0.9072	0.8793	0.9495	0.9216	
268	0.7052	0.6080	0.8466	0.7637	0.5313	0.7698	0.6965	0.7689	0.9231	0.7307	0.7584	0.8285	0.7648	0.8257	0.8814	0.9085	0.9128	0.8843	0.8511	0.8026	0.8676	0.9149	0.8697	0.9028	0.9379	0.8492	0.8744	0.8850	0.9065	0.9090	0.9072	0.8793	0.9495	0.9216	0.8611	
269	0.6080	0.8466	0.7637	0.5313	0.7829	0.6965	0.7689	0.9231	0.7307	0.7584	0.9005	0.7648	0.8257	0.8814	0.9085	0.9128	0.8843	0.8777	0.8026	0.8676	0.9149	0.8697	0.9028	0.9379	0.8492	0.8835	0.8850	0.9065	0.9090	0.9072	0.8793	0.9495	0.9216	0.8611	0.8731	
270	0.8466	0.7637	0.5313	0.7829	0.9081	0.7689	0.9231	0.7307	0.7584	0.9005	0.8668	0.8257	0.8814	0.9085	0.9128	0.8843	0.8777	0.9052	0.8676	0.9149	0.8697	0.9028	0.9379	0.8492	0.8835	0.8944	0.9065	0.9090	0.9072	0.8793	0.9495	0.9216	0.8611	0.8731	0.8860	
271	0.7637	0.5313	0.7829	0.9081	0.8684	0.9231	0.7307	0.7584	0.9005	0.8668	0.8933	0.8814	0.9085	0.9128	0.8843	0.8777	0.9052	0.8933	0.9149	0.8697	0.9028	0.9379	0.8492	0.8835	0.8944	0.8844	0.9090	0.9072	0.8793	0.9495	0.9216	0.8611	0.8731	0.8860	0.9434	
272	0.5313	0.7829	0.9081	0.8684	0.8563	0.7307	0.7584	0.9005	0.8668	0.8933	0.8631	0.9085	0.9128	0.8843	0.8777	0.9052	0.8933	0.8621	0.8697	0.9028	0.9379	0.8492	0.8835	0.8944	0.8844	0.9356	0.9072	0.8793	0.9495	0.9216	0.8611	0.8731	0.8860	0.9434	0.9470	
273	0.7829	0.9081	0.8684	0.8563	0.8883	0.7584	0.9005	0.8668	0.8933	0.8631	0.8912	0.9128	0.8843	0.8777	0.9052	0.8933	0.8621	0.9580	0.9028	0.9379	0.8492	0.8835	0.8944	0.8844	0.9356	0.9628	0.8793	0.9495	0.9216	0.8611	0.8731	0.8860	0.9434	0.9470	0.9552	
274	0.9081	0.8684	0.8563	0.8883	0.7306	0.9005	0.8668	0.8933	0.8631	0.8912	0.8892	0.8843	0.8777	0.9052	0.8933	0.8621	0.9580	0.9197	0.9379	0.8492	0.8835	0.8944	0.8844	0.9356	0.9628	0.9117	0.9495	0.9216	0.8611	0.8731	0.8860	0.9434	0.9470	0.9552	0.9053	
275	0.8684	0.8563	0.8883	0.7306	0.9218	0.8668	0.8933	0.8631	0.8912	0.8892	0.9473	0.8777	0.9052	0.8933	0.8621	0.9580	0.9197	0.9467	0.8492	0.8835	0.8944	0.8844	0.9356	0.9628	0.9117	0.9411	0.9216	0.8611	0.8731	0.8860	0.9434	0.9470	0.9552	0.9053	0.9417	
276	0.8563	0.8883	0.7306	0.9218	0.9150	0.8933	0.8631	0.8912	0.8892	0.9473	0.9172	0.9052	0.8933	0.8621	0.9580	0.9197	0.9467	0.9147	0.8835	0.8944	0.8844	0.9356	0.9628	0.9117	0.9411	0.9143	0.8611	0.8731	0.8860	0.9434	0.9470	0.9552	0.9053	0.9417	0.9064	
277	0.8883	0.7306	0.9218	0.9150	0.8970	0.8631	0.8912	0.8892	0.9473	0.9172	0.9020	0.8933	0.8621	0.9580	0.9197	0.9467	0.9147	0.9386	0.8944	0.8844	0.9356	0.9628	0.9117	0.9411	0.9143	0.9314	0.8731	0.8860	0.9434	0.9470	0.9552	0.9053	0.9417	0.9064	0.9392	
278	0.7306	0.9218	0.9150	0.8970	0.9355	0.8912	0.8892	0.9473	0.9172	0.9020	0.9628	0.8621	0.9580	0.9197	0.9467	0.9147	0.9386	0.9616	0.8844	0.9356	0.9628	0.9117	0.9411	0.9143	0.9314	0.9610	0.8860	0.9434	0.9470	0.9552	0.9053	0.9417	0.9064	0.9392	0.9721	
279	0.9218	0.9150	0.8970	0.9355	0.9747	0.8892	0.9473	0.9172	0.9020	0.9628	0.9753	0.9580	0.9197	0.9467	0.9147	0.9386	0.9616	0.9734	0.9356	0.9628	0.9117	0.9411	0.9143	0.9314	0.9610	0.9811	0.9434	0.9470	0.9552	0.9053	0.9417	0.9064	0.9392	0.9721	0.9816	
280	0.9150	0.8970	0.9355	0.9747	0.9355	0.9473	0.9172	0.9020	0.9628	0.9753	0.9761	0.9197	0.9467	0.9147	0.9386	0.9616	0.9734	0.9815	0.9628	0.9117	0.9411	0.9143	0.9314	0.9610	0.9811	0.9791	0.9470	0.9552	0.9053	0.9417	0.9064	0.9392	0.9721	0.9816	0.9772	
281	0.8970	0.9355	0.9747	0.9355	0.9681	0.9172	0.9020	0.9628	0.9753	0.9761	0.9757	0.9467	0.9147	0.9386	0.9616	0.9734	0.9815	0.9749	0.9117	0.9411	0.9143	0.9314	0.9610	0.9811	0.9791	0.9717	0.9552	0.9053	0.9417	0.9064	0.9392	0.9721	0.9816	0.9772	0.9713	
282	0.9355	0.9747	0.9355	0.9681	0.9829	0.9020	0.9628	0.9753	0.9761	0.9757	0.9833	0.9147	0.9386	0.9616	0.9734	0.9815	0.9749	0.9827	0.9411	0.9143	0.9314	0.9610	0.9811	0.9791	0.9717	0.9819	0.9053	0.9417	0.9064	0.9392	0.9721	0.9816	0.9772	0.9713	0.9800	
283	0.9747	0.9355	0.9681	0.9829	0.9886	0.9628	0.9753	0.9761	0.9757	0.9833	0.9888	0.9386	0.9616	0.9734	0.9815	0.9749	0.9827	0.9893	0.9143	0.9314	0.9610	0.9811	0.9791	0.9717	0.9819	0.9877	0.9417	0.9064	0.9392	0.9721	0.9816	0.9772	0.9713	0.9800	0.9893	
284	0.9355	0.9681	0.9829	0.9886	0.9797	0.9753	0.9761	0.9757	0.9833	0.9888	0.9921	0.9616	0.9734	0.9815	0.9749	0.9827	0.9893	0.9918	0.9314	0.9610	0.9811	0.9791	0.9717	0.9819	0.9877	0.9918	0.9064	0.9392	0.9721	0.9816	0.9772	0.9713	0.9800	0.9893	0.9964	
285	0.9681	0.9829	0.9886	0.9797	0.9946	0.9761	0.9757	0.9833	0.9888	0.9921	0.9947	0.9734	0.9815	0.9749	0.9827	0.9893	0.9918	0.9944	0.9610	0.9811	0.9791	0.9717	0.9819	0.9877	0.9918	0.9970	0.9392	0.9721	0.9816	0.9772	0.9713	0.9800	0.9893	0.9964	0.9971	
286	0.9829	0.9886	0.9797	0.9946	0.9838	0.9757	0.9833	0.9888	0.9921	0.9947	0.9947	0.9815	0.9749	0.9827	0.9893	0.9918	0.9944	0.9970	0.9811	0.9791	0.9717	0.9819	0.9877	0.9918	0.9970	0.9963	0.9721	0.9816	0.9772	0.9713	0.9800	0.9893	0.9964	0.9971	0.9977	
287	0.9886	0.9797	0.9946	0.9838	0.9929	0.9833	0.9888	0.9921	0.9947	0.9947	0.9951	0.9749	0.9827	0.9893	0.9918	0.9944	0.9970	0.9970	0.9791	0.9717	0.9819	0.9877	0.9918	0.9970	0.9963	0.9972	0.9816	0.9772	0.9713	0.9800	0.9893	0.9964	0.9971	0.9977	0.9953	
288	0.9797	0.9946	0.9838	0.9929	0.9950	0.9888	0.9921	0.9947	0.9947	0.9951	0.9945	0.9827	0.9893	0.9918	0.9944	0.9970	0.9970	0.9970	0.9717	0.9819	0.9877	0.9918	0.9970	0.9963	0.9972	0.9956	0.9772	0.9713	0.9800	0.9893	0.9964	0.9971	0.9977	0.9953	0.9952	
289	0.9946	0.9838	0.9929	0.9950	0.9870	0.9921	0.9947	0.9947	0.9951	0.9945	0.9944	0.9893	0.9918	0.9944	0.9970	0.9970	0.9970	0.9961	0.9819	0.9877	0.9918	0.9970	0.9963	0.9972	0.9956	0.9956	0.9713	0.9800	0.9893	0.9964	0.9971	0.9977	0.9953	0.9952	0.9979	
290	0.9838	0.9929	0.9950	0.9870	0.9958	0.9947	0.9947	0.9951	0.9945	0.9944	0.9947	0.9918	0.9944	0.9970	0.9970	0.9970	0.9961	0.9904	0.9877	0.9918	0.9970	0.9963	0.9972	0.9956	0.9956	0.9954	0.9800	0.9893	0.9964	0.9971	0.9977	0.9953	0.9952	0.9979	0.9923	
291	0.9929	0.9950	0.9870	0.9958	0.9959	0.9947	0.9951	0.9945	0.9944	0.9947	0.9922	0.9944	0.9970	0.9970	0.9970	0.9961	0.9904	0.9961	0.9918	0.9970	0.9963	0.9972	0.9956	0.9956	0.9954	0.9932	0.9893	0.9964	0.9971	0.9977	0.9953	0.9952	0.9979	0.9923	0.9929	
292	0.9950	0.9870	0.9958	0.9959	0.9706	0.9951	0.9945	0.9944	0.9947	0.9922	0.9880	0.9970	0.9970	0.9970	0.9961	0.9904	0.9961	0.9820	0.9970	0.9963	0.9972	0.9956	0.9956	0.9954	0.9932	0.9834	0.9964	0.9971	0.9977	0.9953	0.9952	0.9979	0.9923	0.9929	0.9751	
293	0.9870	0.9958	0.9959	0.9706	0.9722	0.9945	0.9944	0.9947	0.9922	0.9880	0.9590	0.9970	0.9970	0.9961	0.9904	0.9961	0.9820	0.9633	0.9963	0.9972	0.9956	0.9956	0.9954	0.9932	0.9834	0.9451	0.9971	0.9977	0.9953	0.9952	0.9979	0.9923	0.9929	0.9751	0.9838	
294	0.9958	0.9959	0.9706	0.9722	0.9659	0.9944	0.9947	0.9922	0.9880	0.9590	0.9698	0.9970	0.9961	0.9904	0.9961	0.9820	0.9633	0.9536	0.9972	0.9956	0.9956	0.9954	0.9932	0.9834	0.9451	0.9870	0.9977	0.9953	0.9952	0.9979	0.9923	0.9929	0.9751	0.9838	0.9887	
295	0.9959	0.9706	0.9722	0.9659	0.9710	0.9947	0.9922	0.9880	0.9590	0.9698	0.9550	0.9961	0.9904	0.9961	0.9820	0.9633	0.9536	0.9889	0.9956	0.9956	0.9954	0.9932	0.9834	0.9451	0.9870	0.9888	0.9953	0.9952	0.9979	0.9923	0.9929	0.9751	0.9838	0.9887	0.9881	
296	0.9706	0.9722	0.9659	0.9710	0.9559	0.9922	0.9880	0.9590	0.9698	0.9550	0.9905	0.9904	0.9961	0.9820	0.9633	0.9536	0.9889	0.9885	0.9956	0.9954	0.9932	0.9834	0.9451	0.9870	0.9888	0.9878	0.9952	0.9979	0.9923	0.9929	0.9751	0.9838	0.9887	0.9881	0.9832	
297	0.9722	0.9659	0.9710	0.9559	0.9933	0.9880	0.9590	0.9698	0.9550	0.9905	0.9874	0.9961	0.9820	0.9633	0.9536	0.9889	0.9885	0.9865	0.9954	0.9932	0.9834	0.9451	0.9870	0.9888	0.9878	0.9853	0.9979	0.9923	0.9929	0.9751	0.9838	0.9887	0.9881	0.9832	0.9890	
298	0.9659	0.9710	0.9559	0.9933	0.9725	0.9590	0.9698	0.9550	0.9905	0.9874	0.9703	0.9820	0.9633	0.9536	0.9889	0.9885	0.9865	0.9567	0.9932	0.9834	0.9451	0.9870	0.9888	0.9878	0.9853	0.9710	0.9923	0.9929	0.9751	0.9838	0.9887	0.9881	0.9832	0.9890	0.9546	
299	0.9710	0.9559	0.9933	0.9725	0.9532	0.9698	0.9550	0.9905	0.9874	0.9703	0.9553	0.9633	0.9536	0.9889	0.9885	0.9865	0.9567	0.9703	0.9834	0.9451	0.9870	0.9888	0.9878	0.9853	0.9710	0.9529	0.9929	0.9751	0.9838	0.9887	0.9881	0.9832	0.9890	0.9546	0.9834	
300	0.9559	0.9933	0.9725	0.9532	0.9448	0.9550	0.9905	0.9874	0.9703	0.9553	0.9638	0.9536	0.9889	0.9885	0.9865	0.9567	0.9703	0.9423	0.9451	0.9870	0.9888	0.9878	0.9853	0.9710	0.9529	0.9759	0.9751	0.9838	0.9887	0.9881	0.9832	0.9890	0.9546	0.9834	0.9791	
301	0.9933	0.9725	0.9532	0.9448	0.9578	0.9905	0.9874	0.9703	0.9553	0.9638	0.9133	0.9889	0.9885	0.9865	0.9567	0.9703	0.9423	0.9370	0.9870	0.9888	0.9878	0.9853	0.9710	0.9529	0.9759	0.9753	0.9838	0.9887	0.9881	0.9832	0.9890	0.9546	0.9834	0.9791	0.9680	
302	0.9725	0.9532	0.9448	0.9578	0.9404	0.9874	0.9703	0.9553	0.9638	0.9133	0.9688	0.9885	0.9865	0.9567	0.9703	0.9423	0.9370	0.9843	0.9888	0.9878	0.9853	0.9710	0.9529	0.9759	0.9753	0.9736	0.9887	0.9881	0.9832	0.9890	0.9546	0.9834	0.9791	0.9680	0.9562	
303	0.9532	0.9448	0.9578	0.9404	0.9859	0.9703	0.9553	0.9638	0.9133	0.9688	0.9863	0.9865	0.9567	0.9703	0.9423	0.9370	0.9843	0.9785	0.9878	0.9853	0.9710	0.9529	0.9759	0.9753	0.9736	0.9623	0.9881	0.9832	0.9890	0.9546	0.9834	0.9791	0.9680	0.9562	0.9688	
304	0.9448	0.9578	0.9404	0.9859	0.9814	0.9553	0.9638	0.9133	0.9688	0.9863	0.9718	0.9567	0.9703	0.9423	0.9370	0.9843	0.9785	0.9547	0.9853	0.9710	0.9529	0.9759	0.9753	0.9736	0.9623	0.9359	0.9832	0.9890	0.9546	0.9834	0.9791	0.9680	0.9562	0.9688	0.9273	
305	0.9578	0.9404	0.9859	0.9814	0.9716	0.9638	0.9133	0.9688	0.9863	0.9718	0.9564	0.9703	0.9423	0.9370	0.9843	0.9785	0.9547	0.9351	0.9710	0.9529	0.9759	0.9753	0.9736	0.9623	0.9359	0.9263	0.9890	0.9546	0.9834	0.9791	0.9680	0.9562	0.9688	0.9273	0.9518	
306	0.9404	0.9859	0.9814	0.9716	0.9346	0.9133	0.9688	0.9863	0.9718	0.9564	0.9031	0.9423	0.9370	0.9843	0.9785	0.9547	0.9351	0.8402	0.9529	0.9759	0.9753	0.9736	0.9623	0.9359	0.9263	0.8837	0.9546	0.9834	0.9791	0.9680	0.9562	0.9688	0.9273	0.9518	0.8117	
307	0.9859	0.9814	0.9716	0.9346	0.8251	0.9688	0.9863	0.9718	0.9564	0.9031	0.8438	0.9370	0.9843	0.9785	0.9547	0.9351	0.8402	0.8842	0.9759	0.9753	0.9736	0.9623	0.9359	0.9263	0.8837	0.8122	0.9834	0.9791	0.9680	0.9562	0.9688	0.9273	0.9518	0.8117	0.9349	
308	0.9814	0.9716	0.9346	0.8251	0.8268	0.9863	0.9718	0.9564	0.9031	0.8438	0.8706	0.9843	0.9785	0.9547	0.9351	0.8402	0.8842	0.7923	0.9753	0.9736	0.9623	0.9359	0.9263	0.8837	0.8122	0.9342	0.9791	0.9680	0.9562	0.9688	0.9273	0.9518	0.8117	0.9349	0.8905	
309	0.9716	0.9346	0.8251	0.8268	0.8608	0.9718	0.9564	0.9031	0.8438	0.8706	0.7764	0.9785	0.9547	0.9351	0.8402	0.8842	0.7923	0.9371	0.9736	0.9623	0.9359	0.9263	0.8837	0.8122	0.9342	0.9034	0.9680	0.9562	0.9688	0.9273	0.9518	0.8117	0.9349	0.8905	0.9346	
310	0.9346	0.8251	0.8268	0.8608	0.7602	0.9564	0.9031	0.8438	0.8706	0.7764	0.9448	0.9547	0.9351	0.8402	0.8842	0.7923	0.9371	0.9246	0.9623	0.9359	0.9263	0.8837	0.8122	0.9342	0.9034	0.9451	0.9562	0.9688	0.9273	0.9518	0.8117	0.9349	0.8905	0.9346	0.9528	
311	0.8251	0.8268	0.8608	0.7602	0.9541	0.9031	0.8438	0.8706	0.7764	0.9448	0.9370	0.9351	0.8402	0.8842	0.7923	0.9371	0.9246	0.9551	0.9359	0.9263	0.8837	0.8122	0.9342	0.9034	0.9451	0.9404	0.9688	0.9273	0.9518	0.8117	0.9349	0.8905	0.9346	0.9528	0.9077	
312	0.8268	0.8608	0.7602	0.9541	0.8147	0.8438	0.8706	0.7764	0.9448	0.9370	0.8610	0.8402	0.8842	0.7923	0.9371	0.9246	0.9551	0.8871	0.9263	0.8837	0.8122	0.9342	0.9034	0.9451	0.9404	0.7839	0.9273	0.9518	0.8117	0.9349	0.8905	0.9346	0.9528	0.9077	0.7392	
313	0.8608	0.7602	0.9541	0.8147	0.8021	0.8706	0.7764	0.9448	0.9370	0.8610	0.7668	0.8842	0.7923	0.9371	0.9246	0.9551	0.8871	0.8109	0.8837	0.8122	0.9342	0.9034	0.9451	0.9404	0.7839	0.7639	0.9518	0.8117	0.9349	0.8905	0.9346	0.9528	0.9077	0.7392	0.7538	
314	0.7602	0.9541	0.8147	0.8021	0.8206	0.7764	0.9448	0.9370	0.8610	0.7668	0.7899	0.7923	0.9371	0.9246	0.9551	0.8871	0.8109	0.7326	0.8122	0.9342	0.9034	0.9451	0.9404	0.7839	0.7639	0.8118	0.8117	0.9349	0.8905	0.9346	0.9528	0.9077	0.7392	0.7538	0.8801	
315	0.9541	0.8147	0.8021	0.8206	0.6805	0.9448	0.9370	0.8610	0.7668	0.7899	0.5813	0.9371	0.9246	0.9551	0.8871	0.8109	0.7326	0.6311	0.9342	0.9034	0.9451	0.9404	0.7839	0.7639	0.8118	0.7601	0.9349	0.8905	0.9346	0.9528	0.9077	0.7392	0.7538	0.8801	0.7329	
316	0.8147	0.8021	0.8206	0.6805	0.2261	0.9370	0.8610	0.7668	0.7899	0.5813	0.5345	0.9246	0.9551	0.8871	0.8109	0.7326	0.6311	0.8080	0.9034	0.9451	0.9404	0.7839	0.7639	0.8118	0.7601	0.7645	0.8905	0.9346	0.9528	0.9077	0.7392	0.7538	0.8801	0.7329	0.7764	
317	0.8021	0.8206	0.6805	0.2261	0.5553	0.8610	0.7668	0.7899	0.5813	0.5345	0.7659	0.9551	0.8871	0.8109	0.7326	0.6311	0.8080	0.7272	0.9451	0.9404	0.7839	0.7639	0.8118	0.7601	0.7645	0.6939	0.9346	0.9528	0.9077	0.7392	0.7538	0.8801	0.7329	0.7764	0.6679	
318	0.8206	0.6805	0.2261	0.5553	0.6613	0.7668	0.7899	0.5813	0.5345	0.7659	0.5980	0.8871	0.8109	0.7326	0.6311	0.8080	0.7272	0.5480	0.9404	0.7839	0.7639	0.8118	0.7601	0.7645	0.6939	0.5117	0.9528	0.9077	0.7392	0.7538	0.8801	0.7329	0.7764	0.6679	0.4837	
319	0.6805	0.2261	0.5553	0.6613	0.5918	0.7899	0.5813	0.5345	0.7659	0.5980	0.5290	0.8109	0.7326	0.6311	0.8080	0.7272	0.5480	0.4862	0.7839	0.7639	0.8118	0.7601	0.7645	0.6939	0.5117	0.4620	0.9077	0.7392	0.7538	0.8801	0.7329	0.7764	0.6679	0.4837	0.4968	
320	0.2261	0.5553	0.6613	0.5918	0.2785	0.5813	0.5345	0.7659	0.5980	0.5290	0.2803	0.7326	0.6311	0.8080	0.7272	0.5480	0.4862	0.2816	0.7639	0.8118	0.7601	0.7645	0.6939	0.5117	0.4620	0.3261	0.7392	0.7538	0.8801	0.7329	0.7764	0.6679	0.4837	0.4968	0.3367	
321	0.5553	0.6613	0.5918	0.2785	0.3095	0.5345	0.7659	0.5980	0.5290	0.2803	0.3068	0.6311	0.8080	0.7272	0.5480	0.4862	0.2816	0.3424	0.8118	0.7601	0.7645	0.6939	0.5117	0.4620	0.3261	0.3530	0.7538	0.8801	0.7329	0.7764	0.6679	0.4837	0.4968	0.3367	0.3666	
322	0.6613	0.5918	0.2785	0.3095	0.3648	0.7659	0.5980	0.5290	0.2803	0.3068	0.4012	0.8080	0.7272	0.5480	0.4862	0.2816	0.3424	0.4159	0.7601	0.7645	0.6939	0.5117	0.4620	0.3261	0.3530	0.4360	0.8801	0.7329	0.7764	0.6679	0.4837	0.4968	0.3367	0.3666	0.4749	
323	0.5918	0.2785	0.3095	0.3648	0.4657	0.5980	0.5290	0.2803	0.3068	0.4012	0.4917	0.7272	0.5480	0.4862	0.2816	0.3424	0.4159	0.5168	0.7645	0.6939	0.5117	0.4620	0.3261	0.3530	0.4360	0.5274	0.7329	0.7764	0.6679	0.4837	0.4968	0.3367	0.3666	0.4749	0.4765	
324	0.2785	0.3095	0.3648	0.4657	0.1560	0.5290	0.2803	0.3068	0.4012	0.4917	0.1828	0.5480	0.4862	0.2816	0.3424	0.4159	0.5168	0.2203	0.6939	0.5117	0.4620	0.3261	0.3530	0.4360	0.5274	0.2002	0.7764	0.6679	0.4837	0.4968	0.3367	0.3666	0.4749	0.4765	0.3745	
325	0.3095	0.3648	0.4657	0.1560	0.2475	0.2803	0.3068	0.4012	0.4917	0.1828	0.3004	0.4862	0.2816	0.3424	0.4159	0.5168	0.2203	0.2762	0.5117	0.4620	0.3261	0.3530	0.4360	0.5274	0.2002	0.4789	0.6679	0.4837	0.4968	0.3367	0.3666	0.4749	0.4765	0.3745	0.5000	
326	0.3648	0.4657	0.1560	0.2475	0.3933	0.3068	0.4012	0.4917	0.1828	0.3004	0.3664	0.2816	0.3424	0.4159	0.5168	0.2203	0.2762	0.4817	0.4620	0.3261	0.3530	0.4360	0.5274	0.2002	0.4789	0.5062	0.4837	0.4968	0.3367	0.3666	0.4749	0.4765	0.3745	0.5000	0.5259	
327	0.4657	0.1560	0.2475	0.3933	0.4668	0.4012	0.4917	0.1828	0.3004	0.3664	0.5894	0.3424	0.4159	0.5168	0.2203	0.2762	0.4817	0.6158	0.3261	0.3530	0.4360	0.5274	0.2002	0.4789	0.5062	0.6363	0.4968	0.3367	0.3666	0.4749	0.4765	0.3745	0.5000	0.5259	0.7893	
328	0.1560	0.2475	0.3933	0.4668	0.7310	0.4917	0.1828	0.3004	0.3664	0.5894	0.7507	0.4159	0.5168	0.2203	0.2762	0.4817	0.6158	0.7658	0.3530	0.4360	0.5274	0.2002	0.4789	0.5062	0.6363	0.9060	0.3367	0.3666	0.4749	0.4765	0.3745	0.5000	0.5259	0.7893	0.9500	
329	0.2475	0.3933	0.4668	0.7310	0.6756	0.1828	0.3004	0.3664	0.5894	0.7507	0.6297	0.5168	0.2203	0.2762	0.4817	0.6158	0.7658	0.8274	0.4360	0.5274	0.2002	0.4789	0.5062	0.6363	0.9060	0.9182	0.3666	0.4749	0.4765	0.3745	0.5000	0.5259	0.7893	0.9500	0.9270	
330	0.3933	0.4668	0.7310	0.6756	0.3050	0.3004	0.3664	0.5894	0.7507	0.6297	0.5183	0.2203	0.2762	0.4817	0.6158	0.7658	0.8274	0.7997	0.5274	0.2002	0.4789	0.5062	0.6363	0.9060	0.9182	0.8313	0.4749	0.4765	0.3745	0.5000	0.5259	0.7893	0.9500	0.9270	0.8406	
331	0.4668	0.7310	0.6756	0.3050	0.4037	0.3664	0.5894	0.7507	0.6297	0.5183	0.7365	0.2762	0.4817	0.6158	0.7658	0.8274	0.7997	0.7643	0.2002	0.4789	0.5062	0.6363	0.9060	0.9182	0.8313	0.7797	0.4765	0.3745	0.5000	0.5259	0.7893	0.9500	0.9270	0.8406	0.7969	
332	0.7310	0.6756	0.3050	0.4037	0.6050	0.5894	0.7507	0.6297	0.5183	0.7365	0.6410	0.4817	0.6158	0.7658	0.8274	0.7997	0.7643	0.6592	0.4789	0.5062	0.6363	0.9060	0.9182	0.8313	0.7797	0.6811	0.3745	0.5000	0.5259	0.7893	0.9500	0.9270	0.8406	0.7969	0.8012	
333	0.6756	0.3050	0.4037	0.6050	0.7429	0.7507	0.6297	0.5183	0.7365	0.6410	0.7604	0.6158	0.7658	0.8274	0.7997	0.7643	0.6592	0.7794	0.5062	0.6363	0.9060	0.9182	0.8313	0.7797	0.6811	0.8726	0.5000	0.5259	0.7893	0.9500	0.9270	0.8406	0.7969	0.8012	0.8983	
334	0.3050	0.4037	0.6050	0.7429	0.6274	0.6297	0.5183	0.7365	0.6410	0.7604	0.6545	0.7658	0.8274	0.7997	0.7643	0.6592	0.7794	0.7910	0.6363	0.9060	0.9182	0.8313	0.7797	0.6811	0.8726	0.8162	0.5259	0.7893	0.9500	0.9270	0.8406	0.7969	0.8012	0.8983	0.9017	
335	0.4037	0.6050	0.7429	0.6274	0.5854	0.5183	0.7365	0.6410	0.7604	0.6545	0.7399	0.8274	0.7997	0.7643	0.6592	0.7794	0.7910	0.8338	0.9060	0.9182	0.8313	0.7797	0.6811	0.8726	0.8162	0.9098	0.7893	0.9500	0.9270	0.8406	0.7969	0.8012	0.8983	0.9017	0.9528	
336	0.6050	0.7429	0.6274	0.5854	0.8338	0.7365	0.6410	0.7604	0.6545	0.7399	0.8518	0.7997	0.7643	0.6592	0.7794	0.7910	0.8338	0.9141	0.9182	0.8313	0.7797	0.6811	0.8726	0.8162	0.9098	0.9525	0.9500	0.9270	0.8406	0.7969	0.8012	0.8983	0.9017	0.9528	0.9675	
337	0.7429	0.6274	0.5854	0.8338	0.8576	0.6410	0.7604	0.6545	0.7399	0.8518	0.9202	0.7643	0.6592	0.7794	0.7910	0.8338	0.9141	0.9635	0.8313	0.7797	0.6811	0.8726	0.8162	0.9098	0.9525	0.9709	0.9270	0.8406	0.7969	0.8012	0.8983	0.9017	0.9528	0.9675	0.9877	
338	0.6274	0.5854	0.8338	0.8576	0.9222	0.7604	0.6545	0.7399	0.8518	0.9202	0.9710	0.6592	0.7794	0.7910	0.8338	0.9141	0.9635	0.9746	0.7797	0.6811	0.8726	0.8162	0.9098	0.9525	0.9709	0.9880	0.8406	0.7969	0.8012	0.8983	0.9017	0.9528	0.9675	0.9877	0.9849	
339	0.5854	0.8338	0.8576	0.9222	0.9390	0.6545	0.7399	0.8518	0.9202	0.9710	0.9323	0.7794	0.7910	0.8338	0.9141	0.9635	0.9746	0.9828	0.6811	0.8726	0.8162	0.9098	0.9525	0.9709	0.9880	0.9794	0.7969	0.8012	0.8983	0.9017	0.9528	0.9675	0.9877	0.9849	0.9673	
340	0.8338	0.8576	0.9222	0.9390	0.8995	0.7399	0.8518	0.9202	0.9710	0.9323	0.9518	0.7910	0.8338	0.9141	0.9635	0.9746	0.9828	0.9400	0.8726	0.8162	0.9098	0.9525	0.9709	0.9880	0.9794	0.9346	0.8012	0.8983	0.9017	0.9528	0.9675	0.9877	0.9849	0.9673	0.9687	
341	0.8576	0.9222	0.9390	0.8995	0.9384	0.8518	0.9202	0.9710	0.9323	0.9518	0.9191	0.8338	0.9141	0.9635	0.9746	0.9828	0.9400	0.9087	0.8162	0.9098	0.9525	0.9709	0.9880	0.9794	0.9346	0.9560	0.8983	0.9017	0.9528	0.9675	0.9877	0.9849	0.9673	0.9687	0.9531	
342	0.9222	0.9390	0.8995	0.9384	0.7217	0.9202	0.9710	0.9323	0.9518	0.9191	0.7371	0.9141	0.9635	0.9746	0.9828	0.9400	0.9087	0.8817	0.9098	0.9525	0.9709	0.9880	0.9794	0.9346	0.9560	0.8889	0.9017	0.9528	0.9675	0.9877	0.9849	0.9673	0.9687	0.9531	0.8950	
343	0.9390	0.8995	0.9384	0.7217	0.8099	0.9710	0.9323	0.9518	0.9191	0.7371	0.9210	0.9635	0.9746	0.9828	0.9400	0.9087	0.8817	0.9225	0.9525	0.9709	0.9880	0.9794	0.9346	0.9560	0.8889	0.9307	0.9528	0.9675	0.9877	0.9849	0.9673	0.9687	0.9531	0.8950	0.9369	
344	0.8995	0.9384	0.7217	0.8099	0.9514	0.9323	0.9518	0.9191	0.7371	0.9210	0.9546	0.9746	0.9828	0.9400	0.9087	0.8817	0.9225	0.9572	0.9709	0.9880	0.9794	0.9346	0.9560	0.8889	0.9307	0.9609	0.9675	0.9877	0.9849	0.9673	0.9687	0.9531	0.8950	0.9369	0.9611	
345	0.9384	0.7217	0.8099	0.9514	0.9724	0.9518	0.9191	0.7371	0.9210	0.9546	0.9660	0.9828	0.9400	0.9087	0.8817	0.9225	0.9572	0.9625	0.9880	0.9794	0.9346	0.9560	0.8889	0.9307	0.9609	0.9561	0.9877	0.9849	0.9673	0.9687	0.9531	0.8950	0.9369	0.9611	0.9500	
346	0.7217	0.8099	0.9514	0.9724	0.9770	0.9191	0.7371	0.9210	0.9546	0.9660	0.9731	0.9400	0.9087	0.8817	0.9225	0.9572	0.9625	0.9769	0.9794	0.9346	0.9560	0.8889	0.9307	0.9609	0.9561	0.9720	0.9849	0.9673	0.9687	0.9531	0.8950	0.9369	0.9611	0.9500	0.9844	
347	0.8099	0.9514	0.9724	0.9770	0.9175	0.7371	0.9210	0.9546	0.9660	0.9731	0.9360	0.9087	0.8817	0.9225	0.9572	0.9625	0.9769	0.9300	0.9346	0.9560	0.8889	0.9307	0.9609	0.9561	0.9720	0.9727	0.9673	0.9687	0.9531	0.8950	0.9369	0.9611	0.9500	0.9844	0.9680	
348	0.9514	0.9724	0.9770	0.9175	0.9573	0.9210	0.9546	0.9660	0.9731	0.9360	0.9392	0.8817	0.9225	0.9572	0.9625	0.9769	0.9300	0.9753	0.9560	0.8889	0.9307	0.9609	0.9561	0.9720	0.9727	0.9652	0.9687	0.9531	0.8950	0.9369	0.9611	0.9500	0.9844	0.9680	0.9775	
349	0.9724	0.9770	0.9175	0.9573	0.9681	0.9546	0.9660	0.9731	0.9360	0.9392	0.9888	0.9225	0.9572	0.9625	0.9769	0.9300	0.9753	0.9814	0.8889	0.9307	0.9609	0.9561	0.9720	0.9727	0.9652	0.9829	0.9531	0.8950	0.9369	0.9611	0.9500	0.9844	0.9680	0.9775	0.9843	
350	0.9770	0.9175	0.9573	0.9681	0.9935	0.9660	0.9731	0.9360	0.9392	0.9888	0.9880	0.9572	0.9625	0.9769	0.9300	0.9753	0.9814	0.9869	0.9307	0.9609	0.9561	0.9720	0.9727	0.9652	0.9829	0.9857	0.8950	0.9369	0.9611	0.9500	0.9844	0.9680	0.9775	0.9843	0.9826	
351	0.9175	0.9573	0.9681	0.9935	0.9604	0.9731	0.9360	0.9392	0.9888	0.9880	0.9561	0.9625	0.9769	0.9300	0.9753	0.9814	0.9869	0.9567	0.9609	0.9561	0.9720	0.9727	0.9652	0.9829	0.9857	0.9531	0.9369	0.9611	0.9500	0.9844	0.9680	0.9775	0.9843	0.9826	0.9704	
352	0.9573	0.9681	0.9935	0.9604	0.7647	0.9360	0.9392	0.9888	0.9880	0.9561	0.9383	0.9769	0.9300	0.9753	0.9814	0.9869	0.9567	0.9196	0.9561	0.9720	0.9727	0.9652	0.9829	0.9857	0.9531	0.9608	0.9611	0.9500	0.9844	0.9680	0.9775	0.9843	0.9826	0.9704	0.9248	
353	0.9681	0.9935	0.9604	0.7647	0.9677	0.9392	0.9888	0.9880	0.9561	0.9383	0.9538	0.9300	0.9753	0.9814	0.9869	0.9567	0.9196	0.9657	0.9720	0.9727	0.9652	0.9829	0.9857	0.9531	0.9608	0.9314	0.9500	0.9844	0.9680	0.9775	0.9843	0.9826	0.9704	0.9248	0.9070	
354	0.9935	0.9604	0.7647	0.9677	0.9635	0.9888	0.9880	0.9561	0.9383	0.9538	0.9671	0.9753	0.9814	0.9869	0.9567	0.9196	0.9657	0.9391	0.9727	0.9652	0.9829	0.9857	0.9531	0.9608	0.9314	0.9164	0.9844	0.9680	0.9775	0.9843	0.9826	0.9704	0.9248	0.9070	0.8964	
355	0.9604	0.7647	0.9677	0.9635	0.9668	0.9880	0.9561	0.9383	0.9538	0.9671	0.9486	0.9814	0.9869	0.9567	0.9196	0.9657	0.9391	0.9282	0.9652	0.9829	0.9857	0.9531	0.9608	0.9314	0.9164	0.9076	0.9680	0.9775	0.9843	0.9826	0.9704	0.9248	0.9070	0.8964	0.8921	
356	0.7647	0.9677	0.9635	0.9668	0.9599	0.9561	0.9383	0.9538	0.9671	0.9486	0.9210	0.9869	0.9567	0.9196	0.9657	0.9391	0.9282	0.8734	0.9829	0.9857	0.9531	0.9608	0.9314	0.9164	0.9076	0.8265	0.9775	0.9843	0.9826	0.9704	0.9248	0.9070	0.8964	0.8921	0.8297	
357	0.9677	0.9635	0.9668	0.9599	0.9519	0.9383	0.9538	0.9671	0.9486	0.9210	0.9079	0.9567	0.9196	0.9657	0.9391	0.9282	0.8734	0.8605	0.9857	0.9531	0.9608	0.9314	0.9164	0.9076	0.8265	0.8372	0.9843	0.9826	0.9704	0.9248	0.9070	0.8964	0.8921	0.8297	0.7426	
358	0.9635	0.9668	0.9599	0.9519	0.7309	0.9538	0.9671	0.9486	0.9210	0.9079	0.6602	0.9196	0.9657	0.9391	0.9282	0.8734	0.8605	0.6050	0.9531	0.9608	0.9314	0.9164	0.9076	0.8265	0.8372	0.4944	0.9826	0.9704	0.9248	0.9070	0.8964	0.8921	0.8297	0.7426	0.7028	
359	0.9668	0.9599	0.9519	0.7309	0.3176	0.9671	0.9486	0.9210	0.9079	0.6602	0.5986	0.9657	0.9391	0.9282	0.8734	0.8605	0.6050	0.4651	0.9608	0.9314	0.9164	0.9076	0.8265	0.8372	0.4944	0.6499	0.9704	0.9248	0.9070	0.8964	0.8921	0.8297	0.7426	0.7028	0.6386	
360	0.9599	0.9519	0.7309	0.3176	0.5357	0.9486	0.9210	0.9079	0.6602	0.5986	0.4215	0.9391	0.9282	0.8734	0.8605	0.6050	0.4651	0.6419	0.9314	0.9164	0.9076	0.8265	0.8372	0.4944	0.6499	0.6306	0.9248	0.9070	0.8964	0.8921	0.8297	0.7426	0.7028	0.6386	0.8125	
361	0.9519	0.7309	0.3176	0.5357	0.4192	0.9210	0.9079	0.6602	0.5986	0.4215	0.6589	0.9282	0.8734	0.8605	0.6050	0.4651	0.6419	0.6775	0.9164	0.9076	0.8265	0.8372	0.4944	0.6499	0.6306	0.8658	0.9070	0.8964	0.8921	0.8297	0.7426	0.7028	0.6386	0.8125	0.9201	
362	0.7309	0.3176	0.5357	0.4192	0.6794	0.9079	0.6602	0.5986	0.4215	0.6589	0.7167	0.8734	0.8605	0.6050	0.4651	0.6419	0.6775	0.9174	0.9076	0.8265	0.8372	0.4944	0.6499	0.6306	0.8658	0.9518	0.8964	0.8921	0.8297	0.7426	0.7028	0.6386	0.8125	0.9201	0.9642	
363	0.3176	0.5357	0.4192	0.6794	0.7277	0.6602	0.5986	0.4215	0.6589	0.7167	0.9406	0.8605	0.6050	0.4651	0.6419	0.6775	0.9174	0.9738	0.8265	0.8372	0.4944	0.6499	0.6306	0.8658	0.9518	0.9701	0.8921	0.8297	0.7426	0.7028	0.6386	0.8125	0.9201	0.9642	0.9734	
364	0.5357	0.4192	0.6794	0.7277	0.9541	0.5986	0.4215	0.6589	0.7167	0.9406	0.9761	0.6050	0.4651	0.6419	0.6775	0.9174	0.9738	0.9668	0.8372	0.4944	0.6499	0.6306	0.8658	0.9518	0.9701	0.9788	0.8297	0.7426	0.7028	0.6386	0.8125	0.9201	0.9642	0.9734	0.9672	
365	0.4192	0.6794	0.7277	0.9541	0.9432	0.4215	0.6589	0.7167	0.9406	0.9761	0.9289	0.4651	0.6419	0.6775	0.9174	0.9738	0.9668	0.9683	0.4944	0.6499	0.6306	0.8658	0.9518	0.9701	0.9788	0.9801	0.7426	0.7028	0.6386	0.8125	0.9201	0.9642	0.9734	0.9672	0.9786	
366	0.6794	0.7277	0.9541	0.9432	0.8210	0.6589	0.7167	0.9406	0.9761	0.9289	0.9327	0.6419	0.6775	0.9174	0.9738	0.9668	0.9683	0.9616	0.6499	0.6306	0.8658	0.9518	0.9701	0.9788	0.9801	0.9630	0.7028	0.6386	0.8125	0.9201	0.9642	0.9734	0.9672	0.9786	0.9554	
367	0.7277	0.9541	0.9432	0.8210	0.9410	0.7167	0.9406	0.9761	0.9289	0.9327	0.9578	0.6775	0.9174	0.9738	0.9668	0.9683	0.9616	0.9599	0.6306	0.8658	0.9518	0.9701	0.9788	0.9801	0.9630	0.9609	0.6386	0.8125	0.9201	0.9642	0.9734	0.9672	0.9786	0.9554	0.9530	
368	0.9541	0.9432	0.8210	0.9410	0.9297	0.9406	0.9761	0.9289	0.9327	0.9578	0.9348	0.9174	0.9738	0.9668	0.9683	0.9616	0.9599	0.9372	0.8658	0.9518	0.9701	0.9788	0.9801	0.9630	0.9609	0.9395	0.8125	0.9201	0.9642	0.9734	0.9672	0.9786	0.9554	0.9530	0.9284	
369	0.9432	0.8210	0.9410	0.9297	0.9342	0.9761	0.9289	0.9327	0.9578	0.9348	0.9371	0.9738	0.9668	0.9683	0.9616	0.9599	0.9372	0.9364	0.9518	0.9701	0.9788	0.9801	0.9630	0.9609	0.9395	0.9426	0.9201	0.9642	0.9734	0.9672	0.9786	0.9554	0.9530	0.9284	0.9313	
370	0.8210	0.9410	0.9297	0.9342	0.9580	0.9289	0.9327	0.9578	0.9348	0.9371	0.9599	0.9668	0.9683	0.9616	0.9599	0.9372	0.9364	0.9618	0.9701	0.9788	0.9801	0.9630	0.9609	0.9395	0.9426	0.9631	0.9642	0.9734	0.9672	0.9786	0.9554	0.9530	0.9284	0.9313	0.9621	
371	0.9410	0.9297	0.9342	0.9580	0.8175	0.9327	0.9578	0.9348	0.9371	0.9599	0.9506	0.9683	0.9616	0.9599	0.9372	0.9364	0.9618	0.9427	0.9788	0.9801	0.9630	0.9609	0.9395	0.9426	0.9631	0.9319	0.9734	0.9672	0.9786	0.9554	0.9530	0.9284	0.9313	0.9621	0.9262	
372	0.9297	0.9342	0.9580	0.8175	0.9275	0.9578	0.9348	0.9371	0.9599	0.9506	0.9098	0.9616	0.9599	0.9372	0.9364	0.9618	0.9427	0.9594	0.9801	0.9630	0.9609	0.9395	0.9426	0.9631	0.9319	0.9398	0.9672	0.9786	0.9554	0.9530	0.9284	0.9313	0.9621	0.9262	0.9397	
373	0.9342	0.9580	0.8175	0.9275	0.7511	0.9348	0.9371	0.9599	0.9506	0.9098	0.9113	0.9599	0.9372	0.9364	0.9618	0.9427	0.9594	0.8906	0.9630	0.9609	0.9395	0.9426	0.9631	0.9319	0.9398	0.8839	0.9786	0.9554	0.9530	0.9284	0.9313	0.9621	0.9262	0.9397	0.9153	
374	0.9580	0.8175	0.9275	0.7511	0.9506	0.9371	0.9599	0.9506	0.9098	0.9113	0.9374	0.9372	0.9364	0.9618	0.9427	0.9594	0.8906	0.9265	0.9609	0.9395	0.9426	0.9631	0.9319	0.9398	0.8839	0.9456	0.9554	0.9530	0.9284	0.9313	0.9621	0.9262	0.9397	0.9153	0.9421	
375	0.8175	0.9275	0.7511	0.9506	0.9509	0.9599	0.9506	0.9098	0.9113	0.9374	0.9378	0.9364	0.9618	0.9427	0.9594	0.8906	0.9265	0.9522	0.9395	0.9426	0.9631	0.9319	0.9398	0.8839	0.9456	0.9477	0.9530	0.9284	0.9313	0.9621	0.9262	0.9397	0.9153	0.9421	0.9469	
376	0.9275	0.7511	0.9506	0.9509	0.9665	0.9506	0.9098	0.9113	0.9374	0.9378	0.9724	0.9618	0.9427	0.9594	0.8906	0.9265	0.9522	0.9682	0.9426	0.9631	0.9319	0.9398	0.8839	0.9456	0.9477	0.9665	0.9284	0.9313	0.9621	0.9262	0.9397	0.9153	0.9421	0.9469	0.9619	
377	0.7511	0.9506	0.9509	0.9665	0.9852	0.9098	0.9113	0.9374	0.9378	0.9724	0.9760	0.9427	0.9594	0.8906	0.9265	0.9522	0.9682	0.9685	0.9631	0.9319	0.9398	0.8839	0.9456	0.9477	0.9665	0.9758	0.9313	0.9621	0.9262	0.9397	0.9153	0.9421	0.9469	0.9619	0.9718	
378	0.9506	0.9509	0.9665	0.9852	0.9857	0.9113	0.9374	0.9378	0.9724	0.9760	0.9783	0.9594	0.8906	0.9265	0.9522	0.9682	0.9685	0.9679	0.9319	0.9398	0.8839	0.9456	0.9477	0.9665	0.9758	0.9559	0.9621	0.9262	0.9397	0.9153	0.9421	0.9469	0.9619	0.9718	0.9452	
379	0.9509	0.9665	0.9852	0.9857	0.9501	0.9374	0.9378	0.9724	0.9760	0.9783	0.9323	0.8906	0.9265	0.9522	0.9682	0.9685	0.9679	0.9132	0.9398	0.8839	0.9456	0.9477	0.9665	0.9758	0.9559	0.8992	0.9262	0.9397	0.9153	0.9421	0.9469	0.9619	0.9718	0.9452	0.9392	
380	0.9665	0.9852	0.9857	0.9501	0.8190	0.9378	0.9724	0.9760	0.9783	0.9323	0.7975	0.9265	0.9522	0.9682	0.9685	0.9679	0.9132	0.7892	0.8839	0.9456	0.9477	0.9665	0.9758	0.9559	0.8992	0.9022	0.9397	0.9153	0.9421	0.9469	0.9619	0.9718	0.9452	0.9392	0.8980	
381	0.9852	0.9857	0.9501	0.8190	0.8519	0.9724	0.9760	0.9783	0.9323	0.7975	0.8436	0.9522	0.9682	0.9685	0.9679	0.9132	0.7892	0.9380	0.9456	0.9477	0.9665	0.9758	0.9559	0.8992	0.9022	0.9335	0.9153	0.9421	0.9469	0.9619	0.9718	0.9452	0.9392	0.8980	0.9668	
382	0.9857	0.9501	0.8190	0.8519	0.8729	0.9760	0.9783	0.9323	0.7975	0.8436	0.9597	0.9682	0.9685	0.9679	0.9132	0.7892	0.9380	0.9551	0.9477	0.9665	0.9758	0.9559	0.8992	0.9022	0.9335	0.9800	0.9421	0.9469	0.9619	0.9718	0.9452	0.9392	0.8980	0.9668	0.9779	
383	0.9501	0.8190	0.8519	0.8729	0.9277	0.9783	0.9323	0.7975	0.8436	0.9597	0.9721	0.9685	0.9679	0.9132	0.7892	0.9380	0.9551	0.9847	0.9665	0.9758	0.9559	0.8992	0.9022	0.9335	0.9800	0.9850	0.9469	0.9619	0.9718	0.9452	0.9392	0.8980	0.9668	0.9779	0.9682	
384	0.8190	0.8519	0.8729	0.9277	0.9750	0.9323	0.7975	0.8436	0.9597	0.9721	0.9838	0.9679	0.9132	0.7892	0.9380	0.9551	0.9847	0.9911	0.9758	0.9559	0.8992	0.9022	0.9335	0.9800	0.9850	0.9784	0.9619	0.9718	0.9452	0.9392	0.8980	0.9668	0.9779	0.9682	0.9888	
385	0.8519	0.8729	0.9277	0.9750	0.9768	0.7975	0.8436	0.9597	0.9721	0.9838	0.9842	0.9132	0.7892	0.9380	0.9551	0.9847	0.9911	0.9632	0.9559	0.8992	0.9022	0.9335	0.9800	0.9850	0.9784	0.9872	0.9718	0.9452	0.9392	0.8980	0.9668	0.9779	0.9682	0.9888	0.9899	
386	0.8729	0.9277	0.9750	0.9768	0.9903	0.8436	0.9597	0.9721	0.9838	0.9842	0.9809	0.7892	0.9380	0.9551	0.9847	0.9911	0.9632	0.9901	0.8992	0.9022	0.9335	0.9800	0.9850	0.9784	0.9872	0.9888	0.9452	0.9392	0.8980	0.9668	0.9779	0.9682	0.9888	0.9899	0.9928	
387	0.9277	0.9750	0.9768	0.9903	0.9413	0.9597	0.9721	0.9838	0.9842	0.9809	0.9835	0.9380	0.9551	0.9847	0.9911	0.9632	0.9901	0.9749	0.9022	0.9335	0.9800	0.9850	0.9784	0.9872	0.9888	0.9898	0.9392	0.8980	0.9668	0.9779	0.9682	0.9888	0.9899	0.9928	0.9949	
388	0.9750	0.9768	0.9903	0.9413	0.9661	0.9721	0.9838	0.9842	0.9809	0.9835	0.9808	0.9551	0.9847	0.9911	0.9632	0.9901	0.9749	0.9920	0.9335	0.9800	0.9850	0.9784	0.9872	0.9888	0.9898	0.9978	0.8980	0.9668	0.9779	0.9682	0.9888	0.9899	0.9928	0.9949	0.9984	
389	0.9768	0.9903	0.9413	0.9661	0.9855	0.9838	0.9842	0.9809	0.9835	0.9808	0.9939	0.9847	0.9911	0.9632	0.9901	0.9749	0.9920	0.9987	0.9800	0.9850	0.9784	0.9872	0.9888	0.9898	0.9978	0.9983	0.9668	0.9779	0.9682	0.9888	0.9899	0.9928	0.9949	0.9984	0.9980	
390	0.9903	0.9413	0.9661	0.9855	0.9870	0.9842	0.9809	0.9835	0.9808	0.9939	0.9989	0.9911	0.9632	0.9901	0.9749	0.9920	0.9987	0.9987	0.9850	0.9784	0.9872	0.9888	0.9898	0.9978	0.9983	0.9977	0.9779	0.9682	0.9888	0.9899	0.9928	0.9949	0.9984	0.9980	0.9973	
391	0.9413	0.9661	0.9855	0.9870	0.9950	0.9809	0.9835	0.9808	0.9939	0.9989	0.9950	0.9632	0.9901	0.9749	0.9920	0.9987	0.9987	0.9945	0.9784	0.9872	0.9888	0.9898	0.9978	0.9983	0.9977	0.9967	0.9682	0.9888	0.9899	0.9928	0.9949	0.9984	0.9980	0.9973	0.9949	
392	0.9661	0.9855	0.9870	0.9950	0.9818	0.9835	0.9808	0.9939	0.9989	0.9950	0.9836	0.9901	0.9749	0.9920	0.9987	0.9987	0.9945	0.9939	0.9872	0.9888	0.9898	0.9978	0.9983	0.9977	0.9967	0.9905	0.9888	0.9899	0.9928	0.9949	0.9984	0.9980	0.9973	0.9949	0.9868	
393	0.9855	0.9870	0.9950	0.9818	0.9889	0.9808	0.9939	0.9989	0.9950	0.9836	0.9948	0.9749	0.9920	0.9987	0.9987	0.9945	0.9939	0.9942	0.9888	0.9898	0.9978	0.9983	0.9977	0.9967	0.9905	0.9923	0.9899	0.9928	0.9949	0.9984	0.9980	0.9973	0.9949	0.9868	0.9909	
394	0.9870	0.9950	0.9818	0.9889	0.9880	0.9939	0.9989	0.9950	0.9836	0.9948	0.9845	0.9920	0.9987	0.9987	0.9945	0.9939	0.9942	0.9813	0.9898	0.9978	0.9983	0.9977	0.9967	0.9905	0.9923	0.9802	0.9928	0.9949	0.9984	0.9980	0.9973	0.9949	0.9868	0.9909	0.9781	
395	0.9950	0.9818	0.9889	0.9880	0.9922	0.9989	0.9950	0.9836	0.9948	0.9845	0.9898	0.9987	0.9987	0.9945	0.9939	0.9942	0.9813	0.9887	0.9978	0.9983	0.9977	0.9967	0.9905	0.9923	0.9802	0.9870	0.9949	0.9984	0.9980	0.9973	0.9949	0.9868	0.9909	0.9781	0.9942	
396	0.9818	0.9889	0.9880	0.9922	0.9610	0.9950	0.9836	0.9948	0.9845	0.9898	0.9655	0.9987	0.9945	0.9939	0.9942	0.9813	0.9887	0.9656	0.9983	0.9977	0.9967	0.9905	0.9923	0.9802	0.9870	0.9874	0.9984	0.9980	0.9973	0.9949	0.9868	0.9909	0.9781	0.9942	0.9944	
397	0.9889	0.9880	0.9922	0.9610	0.9667	0.9836	0.9948	0.9845	0.9898	0.9655	0.9667	0.9945	0.9939	0.9942	0.9813	0.9887	0.9656	0.9894	0.9977	0.9967	0.9905	0.9923	0.9802	0.9870	0.9874	0.9956	0.9980	0.9973	0.9949	0.9868	0.9909	0.9781	0.9942	0.9944	0.9947	
398	0.9880	0.9922	0.9610	0.9667	0.9748	0.9948	0.9845	0.9898	0.9655	0.9667	0.9938	0.9939	0.9942	0.9813	0.9887	0.9656	0.9894	0.9970	0.9967	0.9905	0.9923	0.9802	0.9870	0.9874	0.9956	0.9971	0.9973	0.9949	0.9868	0.9909	0.9781	0.9942	0.9944	0.9947	0.9962	
399	0.9922	0.9610	0.9667	0.9748	0.9903	0.9845	0.9898	0.9655	0.9667	0.9938	0.9935	0.9942	0.9813	0.9887	0.9656	0.9894	0.9970	0.9938	0.9905	0.9923	0.9802	0.9870	0.9874	0.9956	0.9971	0.9935	0.9949	0.9868	0.9909	0.9781	0.9942	0.9944	0.9947	0.9962	0.9935	
400	0.9610	0.9667	0.9748	0.9903	0.9937	0.9898	0.9655	0.9667	0.9938	0.9935	0.9931	0.9813	0.9887	0.9656	0.9894	0.9970	0.9938	0.9891	0.9923	0.9802	0.9870	0.9874	0.9956	0.9971	0.9935	0.9852	0.9868	0.9909	0.9781	0.9942	0.9944	0.9947	0.9962	0.9935	0.9800	
401	0.9667	0.9748	0.9903	0.9937	0.9808	0.9655	0.9667	0.9938	0.9935	0.9931	0.9715	0.9887	0.9656	0.9894	0.9970	0.9938	0.9891	0.9649	0.9802	0.9870	0.9874	0.9956	0.9971	0.9935	0.9852	0.9554	0.9909	0.9781	0.9942	0.9944	0.9947	0.9962	0.9935	0.9800	0.9500	
402	0.9748	0.9903	0.9937	0.9808	0.9634	0.9667	0.9938	0.9935	0.9931	0.9715	0.9519	0.9656	0.9894	0.9970	0.9938	0.9891	0.9649	0.9354	0.9870	0.9874	0.9956	0.9971	0.9935	0.9852	0.9554	0.9261	0.9781	0.9942	0.9944	0.9947	0.9962	0.9935	0.9800	0.9500	0.9181	
403	0.9903	0.9937	0.9808	0.9634	0.8278	0.9938	0.9935	0.9931	0.9715	0.9519	0.8053	0.9894	0.9970	0.9938	0.9891	0.9649	0.9354	0.8086	0.9874	0.9956	0.9971	0.9935	0.9852	0.9554	0.9261	0.8110	0.9942	0.9944	0.9947	0.9962	0.9935	0.9800	0.9500	0.9181	0.9204	
404	0.9937	0.9808	0.9634	0.8278	0.8707	0.9935	0.9931	0.9715	0.9519	0.8053	0.8736	0.9970	0.9938	0.9891	0.9649	0.9354	0.8086	0.8758	0.9956	0.9971	0.9935	0.9852	0.9554	0.9261	0.8110	0.9551	0.9944	0.9947	0.9962	0.9935	0.9800	0.9500	0.9181	0.9204	0.9672	
405	0.9808	0.9634	0.8278	0.8707	0.9128	0.9931	0.9715	0.9519	0.8053	0.8736	0.9148	0.9938	0.9891	0.9649	0.9354	0.8086	0.8758	0.9744	0.9971	0.9935	0.9852	0.9554	0.9261	0.8110	0.9551	0.9808	0.9947	0.9962	0.9935	0.9800	0.9500	0.9181	0.9204	0.9672	0.9917	
406	0.9634	0.8278	0.8707	0.9128	0.8981	0.9715	0.9519	0.8053	0.8736	0.9148	0.9763	0.9891	0.9649	0.9354	0.8086	0.8758	0.9744	0.9718	0.9935	0.9852	0.9554	0.9261	0.8110	0.9551	0.9808	0.9892	0.9962	0.9935	0.9800	0.9500	0.9181	0.9204	0.9672	0.9917	0.9916	
407	0.8278	0.8707	0.9128	0.8981	0.9837	0.9519	0.8053	0.8736	0.9148	0.9763	0.9789	0.9649	0.9354	0.8086	0.8758	0.9744	0.9718	0.9926	0.9852	0.9554	0.9261	0.8110	0.9551	0.9808	0.9892	0.9938	0.9935	0.9800	0.9500	0.9181	0.9204	0.9672	0.9917	0.9916	
408	0.8707	0.9128	0.8981	0.9837	0.9839	0.8053	0.8736	0.9148	0.9763	0.9789	0.9934	0.9354	0.8086	0.8758	0.9744	0.9718	0.9926	0.9948	0.9554	0.9261	0.8110	0.9551	0.9808	0.9892	0.9938	0.9800	0.9500	0.9181	0.9204	0.9672	0.9917	0.9916	
409	0.9128	0.8981	0.9837	0.9839	0.9942	0.8736	0.9148	0.9763	0.9789	0.9934	0.9964	0.8086	0.8758	0.9744	0.9718	0.9926	0.9948	0.9261	0.8110	0.9551	0.9808	0.9892	0.9938	0.9500	0.9181	0.9204	0.9672	0.9917	0.9916	
410	0.8981	0.9837	0.9839	0.9942	0.9920	0.9148	0.9763	0.9789	0.9934	0.9964	0.8758	0.9744	0.9718	0.9926	0.9948	0.8110	0.9551	0.9808	0.9892	0.9938	0.9181	0.9204	0.9672	0.9917	0.9916	
411	0.9837	0.9839	0.9942	0.9920	0.9763	0.9789	0.9934	0.9964	0.9744	0.9718	0.9926	0.9948	0.9551	0.9808	0.9892	0.9938	0.9204	0.9672	0.9917	0.9916	
412	0.9839	0.9942	0.9920	0.9789	0.9934	0.9964	0.9718	0.9926	0.9948	0.9808	0.9892	0.9938	0.9672	0.9917	0.9916	
413	0.9942	0.9920	0.9934	0.9964	0.9926	0.9948	0.9892	0.9938	0.9917	0.9916	
414	0.9920	0.9964	0.9948	0.9938	0.9916	
